# Supplementary material for: Molecular signature of an ancient organizer regulated by Wnt/β-catenin signalling during primary body axis patterning in Hydra
Source: Commun Biol. 2019 Nov 26;2:434. doi: 10.1038/s42003-019-0680-3 (PMC6879750; doi:10.1038/s42003-019-0680-3)
Supplement: Supplementary file 3 — Supplementary Data 1 [file 42003_2019_680_MOESM3_ESM.xlsx]

## Sheet: Sheet1
Supplementary_Table_1: Differentially expressed genes upon Alsterpaullone treatment.
Hydra_gene_ID	Hydra_protein_ID	eggNOG_annotation	Description	logFC	logCPM	PValue	FDR
DENV_162460				10.9417	2.30859	5.34724e-47	1.22329e-44
XM_012699933.1_DENV_176166	XP_004207256.1_DENV_176166	DIDO1	PHD-finger	9.97559	1.36329	3.41033e-37	5.10916e-35
XM_012711347.1_DENV_046264	XP_012566801.1_DENV_046264	PHRF1	PHD and ring finger domains 1	9.84925	1.2391	7.37252e-34	9.60072e-32
XR_001140746.1				9.38747	0.798742	4.27873e-23	2.82947e-21
XM_012705300.1_DENV_140817	XP_012560752.1_DENV_140817	GLUL	glutamine synthetase	9.15382	0.57236	4.91816e-24	3.52795e-22
XM_012708889.1_DENV_006479	XP_012564348.1_DENV_006479		matrix metallopeptidase	8.80256	0.246272	2.69741e-16	1.08596e-14
XM_012711350.1_DENV_170481	XP_012566805.1_DENV_170481	SEC16A	SEC16 homolog A (S. cerevisiae)	8.46654	-0.0511818	0.000135861	0.0010968
DENV_010386_XM_002158831.3	DENV_010386_XP_002158867.2	PGUG_02893	Glycosyl hydrolases family 18	8.31043	5.76793	9.75326e-218	3.30226e-213
XM_012706732.1_DENV_090626	XP_012562186.1_DENV_090626	TBCE	tubulin folding cofactor E	8.15772	-0.353116	4.63059e-13	1.34809e-11
XM_012703115.1				8.09955	-0.422653	0.00032162	0.00234383
XM_012698732.1_DENV_115992	XP_012554195.1_DENV_115992		KISc	8.02093	-0.455017	0.000318734	0.00232781
XM_012698282.1_DENV_148340	XP_012553733.1_DENV_148340	EPHA5	eph receptor	7.99114	-0.506048	4.30467e-10	8.86003e-09
DENV_017032	DENV_017032		T-box transcription factor	7.90337	-0.573043	1.1011e-09	2.13523e-08
XM_012700420.1_DENV_055176	XP_012555874.1_DENV_055176	GCC1	GRIP and coiled-coil domain containing 1	7.86706	-0.630045	0.000491091	0.00340287
DENV_167652	DENV_167652		chitinase	7.78648	-0.681219	3.04136e-11	7.23644e-10
XM_012702304.1				7.76046	-0.704219	4.56699e-11	1.06274e-09
XM_012699167.1				7.73778	-0.726573	2.74878e-10	5.8095e-09
DENV_030278				7.62002	-0.845973	0.000765258	0.00502329
DENV_129716	DENV_129716	ACP5	acid PHOsphatase	7.58166	-0.853249	6.4151e-08	9.71388e-07
XM_012698686.1				7.5339	-0.881874	0.000781505	0.00511308
XM_012707965.1_DENV_171662	XP_012563420.1_DENV_171662	CDKL5	Cyclin-dependent kinase-like 5	7.50307	-0.908278	0.000853424	0.00551436
XM_012701814.1				7.4946	-0.931612	6.33721e-09	1.1152e-07
XM_012698842.1_DENV_148011	XP_012554297.1_DENV_148011	CELF2	CUGBP, Elav-like family member	7.47158	-0.935177	0.000903501	0.00579151
DENV_057985	DENV_057985		LATrophilin	7.39358	-1.03938	0.00116203	0.00720716
XM_012701526.1_DENV_066270	XP_012556980.1_DENV_066270	SETDB1	SET domain bifurcated	7.33825	-1.04811	0.0011763	0.00727836
DENV_204548				7.0498	-1.30207	4.7725e-07	6.312e-06
XM_004208099.1				7.00975	-1.33696	2.45728e-07	3.43654e-06
DENV_126952	DENV_126952		Kinesin light chain	6.8705	-1.44917	9.40288e-07	1.17304e-05
DENV_049214	DENV_049214		Reverse transcriptase (RNA-dependent DNA polymerase)	6.86565	-1.45006	1.86876e-06	2.19925e-05
DENV_193027	DENV_193027		Reverse transcriptase (RNA-dependent DNA polymerase)	6.81121	-1.49018	1.05286e-05	0.000106986
DENV_154315	DENV_154315		WSC domain	6.776	-1.52828	1.64772e-05	0.000162176
DENV_026710	DENV_026710		Inherit from KOG: transposable element	6.76714	-1.52962	2.1439e-06	2.49873e-05
XM_012709733.1				6.6008	-1.65865	9.17883e-06	9.39755e-05
DENV_051232				6.59815	-1.6591	8.58214e-06	8.8401e-05
DENV_170952	DENV_170952	C6ORF106	Chromosome 6 open reading frame 106	6.5894	-1.66023	6.63972e-05	0.000578954
XR_001140985.1				6.54424	-1.70391	3.49191e-05	0.000321737
XM_012698922.1_DENV_189165	XP_012554376.1_DENV_189165	ZBED4	Inherit from euNOG: Desumoylating isopeptidase	6.53939	-1.70459	1.36735e-05	0.000136646
DENV_193026	DENV_193026		Reverse transcriptase (RNA-dependent DNA polymerase)	6.52697	-1.70618	0.000141429	0.00113606
DENV_036104	DENV_036104	MMD	monocyte to macrophage differentiation-associated	6.47528	-1.75204	2.03449e-05	0.000197093
DENV_159806	DENV_159806		Reverse transcriptase (RNA-dependent DNA polymerase)	6.47237	-1.75249	2.60067e-05	0.000245891
DENV_190634				6.40966	-1.80086	3.31028e-05	0.000306982
XM_012704070.1				6.40316	-1.80178	7.20317e-05	0.000622314
DENV_108979				6.33625	-1.85209	6.54694e-05	0.000571599
DENV_059897				6.32413	-1.85324	0.000795985	0.00519677
XM_012702984.1_DENV_147612	XP_012558439.1_DENV_147612	MATN2	matrilin 2	6.27076	-1.90355	0.000147386	0.00117804
XM_012711238.1				6.26881	-1.90378	0.000105978	0.000880973
XM_012711159.1				6.26711	-1.90401	8.75006e-05	0.000742877
DENV_140644	DENV_140644			6.26711	-1.90401	8.7442e-05	0.000742727
DENV_002878	DENV_002878		member of RAS oncogene family	6.2639	-1.90447	9.73003e-05	0.000817873
XM_004213236.1				6.2639	-1.90447	9.73634e-05	0.000818059
DENV_172912	DENV_172912	CKAP5	Cytoskeleton associated protein 5	6.2639	-1.90447	9.73707e-05	0.000818059
XM_012710146.1				6.26205	-1.90471	0.000130081	0.00105341
DENV_061666	DENV_061666	DECR1	2,4-dienoyl CoA reductase 1, mitochondrial	6.19104	-1.95837	0.000150575	0.00120042
DENV_120060				6.19104	-1.95837	0.000150564	0.00120042
DENV_129207				6.18935	-1.95861	0.000133942	0.0010826
DENV_181856				6.12005	1.60396	1.72134e-27	1.56249e-25
XR_001141576.1				6.11078	-2.01487	0.000271581	0.00202181
DENV_011926	DENV_011926	C6ORF211	Chromosome 6 open reading frame 211	6.10892	-2.0151	0.000224299	0.00171236
XM_004207786.1				6.1072	-2.01534	0.000216916	0.00166308
XM_012705354.1_DENV_153671				6.1072	-2.01534	0.000216959	0.00166308
XM_004206320.1				6.1072	-2.01534	0.000217826	0.00166783
DENV_085693				6.10334	-2.0158	0.000336076	0.00243763
XM_012703369.1				6.03595	4.58444	1.63187e-145	5.5252e-142
XM_012704968.1_DENV_152770	XP_012560419.1_DENV_152770	NEK8	NIMA-related kinase	6.02189	-2.07415	0.000340924	0.0024712
XM_012708200.1_DENV_078387	XP_012563654.1_DENV_078387		K08385 G0-opsin	5.95655	0.569748	1.31435e-20	7.17762e-19
XM_012706910.1				5.93326	-2.13523	0.000688052	0.00458494
DENV_095100	DENV_095100	OTP	Orthopedia homeobox	5.93119	-2.13546	0.00055994	0.003828
DENV_191156	DENV_191156		DNA helicase	5.92933	-2.13569	0.000541288	0.00371883
DENV_076669				5.92736	-2.13593	0.000630738	0.00425324
XM_012698368.1_DENV_168501	XP_012553822.1_DENV_168501			5.86969	0.943627	7.67689e-05	0.00065887
XM_012698367.1_DENV_168501	XP_012553822.1_DENV_168501			5.86399	0.928622	0.000585339	0.0039796
DENV_046603	DENV_046603		to zinc finger, MYM domain containing 1	5.83681	-2.19927	0.00126308	0.00772497
XM_012710225.1				5.82819	-2.20021	0.00114169	0.00710265
XM_012710226.1				5.82818	-2.20021	0.00114208	0.007103
DENV_183699				5.72843	-2.26677	0.00138772	0.00837379
XM_012709094.1				5.72642	-2.26701	0.00136492	0.00826419
DENV_203381				5.72642	-2.26701	0.00136531	0.00826512
XM_012701382.1				5.72642	-2.26701	0.00136618	0.00826886
DENV_119139	DENV_119139		Reprolysin family propeptide	5.68482	4.10537	2.62249e-111	4.9329e-108
DENV_192911_XM_002167981.3	DENV_192911_XP_012557678.1		Zinc finger protein	5.47838	4.34769	1.8543e-99	2.41472e-96
DENV_192911_XM_012702224.1	DENV_192911_XP_012557678.1		Zinc finger protein	5.47838	4.34769	1.85163e-99	2.41472e-96
DENV_189592_XM_012699849.1	DENV_189592_XP_002160692.1	NRARP	Notch-regulated ankyrin repeat protein	5.25188	2.01602	1.9323e-40	3.37237e-38
DENV_189592_XM_002160656.2	DENV_189592_XP_002160692.1	NRARP	Notch-regulated ankyrin repeat protein	5.25188	2.01602	1.89845e-40	3.33044e-38
DENV_189592_XM_012699839.1	DENV_189592_XP_002160692.1	NRARP	Notch-regulated ankyrin repeat protein	5.25188	2.01602	1.80093e-40	3.17582e-38
DENV_189592_XM_012699853.1	DENV_189592_XP_002160692.1	NRARP	Notch-regulated ankyrin repeat protein	5.25188	2.01602	1.78461e-40	3.16352e-38
DENV_189592_XM_012699858.1	DENV_189592_XP_002160692.1	NRARP	Notch-regulated ankyrin repeat protein	5.25188	2.01602	1.76535e-40	3.14586e-38
DENV_089127				5.20308	0.734054	4.33456e-22	2.60674e-20
XM_012705923.1				5.13044	6.32519	1.71851e-159	1.2921e-155
XM_012699870.1_DENV_177026	XP_012555324.1_DENV_177026		tyrosine kinase	5.12607	-0.181426	1.03603e-12	2.88707e-11
XM_012709481.1_DENV_167378	XP_012564935.1_DENV_167378	FGSG_08249	Pyridoxal-dependent decarboxylase conserved domain	5.10773	4.59579	1.32087e-122	3.44016e-119
DENV_112999	DENV_112999		T-box transcription factor	4.95518	3.78633	3.32752e-73	1.81715e-70
XM_012709313.1				4.94963	-0.355741	3.08605e-11	7.32731e-10
DENV_055786_XM_002169323.3	DENV_055786_XP_002169359.2		Ligand for members of the frizzled family of seven transmembrane receptors (By similarity)	4.93828	5.51558	1.00662e-57	3.44266e-55
XM_012707951.1				4.91152	7.22782	1.90811e-159	1.2921e-155
DENV_104330	DENV_104330		Ligand for members of the frizzled family of seven transmembrane receptors (By similarity)	4.85692	2.46687	7.3822e-44	1.52406e-41
DENV_082048				4.82681	4.75377	2.98267e-114	6.31171e-111
XM_012700978.1				4.82074	-1.20008	7.79324e-07	9.88253e-06
DENV_131623_XM_002153980.3	DENV_131623_XP_002154016.2	HyBra2	T-box transcription factor	4.81418	6.32267	2.42303e-107	4.10195e-104
DENV_022930	DENV_022930	C6ORF211	Chromosome 6 open reading frame 211	4.79525	-0.49042	1.29849e-09	2.5e-08
DENV_081971	DENV_081971		protein-kinase, interferon-inducible double stranded RNA dependent inhibitor, repressor of (P58 repressor)	4.75905	1.05985	6.77992e-21	3.81954e-19
DENV_195679				4.74332	-1.26616	4.05332e-06	4.47757e-05
DENV_158642				4.70778	7.46787	1.11958e-124	3.1589e-121
DENV_068018	DENV_068018		protein-kinase, interferon-inducible double stranded RNA dependent inhibitor, repressor of (P58 repressor)	4.70587	-0.552016	1.2257e-07	1.7811e-06
DENV_104996	DENV_104996	FGSG_08249	Pyridoxal-dependent decarboxylase conserved domain	4.6649	4.26467	3.10519e-89	2.76672e-86
DENV_058145	DENV_058145			4.66208	-0.593299	7e-09	1.23158e-07
DENV_023539				4.63751	0.246009	8.93316e-10	1.7463e-08
XM_012705248.1_DENV_043282	XP_012560702.1_DENV_043282		protein Hydra magnipapillata	4.6343	-0.635625	3.5829e-08	5.6188e-07
DENV_148353	DENV_148353	ACSBG2	AMP-binding enzyme	4.6153	-0.635853	3.15423e-09	5.76341e-08
DENV_042040_XM_012698012.1	DENV_042040_XP_012553466.1		GTP-binding protein	4.59663	2.40479	4.55787e-25	3.59721e-23
DENV_110060_XM_002163563.2	DENV_110060_XP_002163599.1	OTP (HvOtp1)	Orthopedia homeobox	4.56375	5.27076	4.18756e-67	1.94223e-64
DENV_138798_XM_004205526.2				4.55653	3.30694	7.57189e-42	1.42427e-39
DENV_138251_XM_012711426.1	DENV_138251_XP_012566881.1			4.47327	7.03473	3.55493e-99	4.15045e-96
DENV_138251_XM_012711427.1	DENV_138251_XP_012566881.1			4.47327	7.03473	3.49269e-99	4.15045e-96
XM_012704024.1_DENV_141160	XP_012559478.1_DENV_141160		ZnF_TTF	4.43761	-1.48806	2.03435e-05	0.000197093
XM_002156439.3				4.42107	8.64907	4.14406e-155	2.00442e-151
DENV_086678	DENV_086678	DDC	decarboxylase	4.37567	3.61469	1.49057e-56	4.89977e-54
DENV_142777	DENV_142777	FGSG_08249	Pyridoxal-dependent decarboxylase conserved domain	4.32968	1.86768	2.64502e-33	3.28041e-31
DENV_195969	DENV_195969			4.32723	-0.411253	6.83106e-10	1.36291e-08
XM_012711552.1_DENV_142954	XP_012567006.1_DENV_142954	FGFRL1	fibroblast growth factor receptor-like 1	4.29912	3.72588	6.91533e-48	1.62597e-45
XM_002157938.3_DENV_096589	XP_002157974.2_DENV_096589	WNT9B	Ligand for members of the frizzled family of seven transmembrane receptors (By similarity)	4.27558	6.07357	1.23477e-98	1.39357e-95
XM_012702493.1				4.22118	-1.65986	0.000116966	0.000956739
DENV_036109	DENV_036109		ADAM metallopeptidase domain	4.20532	3.14809	7.87099e-57	2.61271e-54
DENV_120039				4.2044	0.364836	1.2305e-14	4.24201e-13
DENV_000662				4.16264	-0.182872	2e-09	3.75059e-08
DENV_027452	DENV_027452		Inherit from KOG: transposable element	4.13721	-1.7047	0.000269697	0.00200999
DENV_025278_XM_002156638.3	DENV_025278_XP_002156674.2		Ligand for members of the frizzled family of seven transmembrane receptors (By similarity)	4.13456	4.86646	6.9925e-50	1.75372e-47
DENV_101438_XM_012702403.1	DENV_101438_XP_012557857.1	PLCD4	phospholipase C	4.12814	5.63167	1.25756e-120	3.04132e-117
DENV_181659	DENV_181659	NPR2	Guanylate cyclase	4.12259	-1.04361	1.024e-06	1.26625e-05
XM_002166135.3_DENV_197934	XP_002166171.3_DENV_197934	GAD2	Glutamate decarboxylase	4.11432	1.74166	1.53396e-23	1.04712e-21
DENV_186898	DENV_186898		Receptor	4.11106	1.51791	2.17315e-17	9.64333e-16
XM_012704442.1_DENV_052386	XP_012559896.1_DENV_052386	OTX (HvOtx1)	homeobox protein	4.11002	4.58608	1.8079e-88	1.5303e-85
DENV_118389_NM_001287363.1	DENV_118389_NP_001274292.1	WNT3	Ligand for members of the frizzled family of seven transmembrane receptors (By similarity)	4.09979	6.23853	5.64885e-98	6.16964e-95
DENV_071815				4.0896	-1.07241	5.59478e-06	5.9982e-05
DENV_066601	DENV_066601		to pol-like protein Hydra magnipapillata	4.08914	-1.75395	0.00116504	0.00722189
DENV_005843				4.07432	-0.283415	5.05775e-10	1.03036e-08
DENV_124208	DENV_124208	RSPH4A	radial spoke head 4 homolog A (Chlamydomonas)	4.0685	-0.611218	7.37042e-08	1.10919e-06
DENV_001885				4.03161	-1.80095	0.000714411	0.00473281
DENV_067541				4.02168	-1.80209	0.000463607	0.00323237
DENV_199762	DENV_199762		Inherit from KOG: Retrotransposon protein	4.00181	-1.136	8.30551e-06	8.58912e-05
DENV_137178				3.99096	-1.80143	0.00143062	0.00858983
DENV_141857	DENV_141857	SEMA5A	Sema domain, seven thrombospondin repeats (Type 1 and type 1-like), transmembrane domain (TM) and short cytoplasmic domain, (Semaphorin)	3.97178	9.4032	8.8971e-153	3.76548e-149
DENV_128121				3.9504	-1.85241	0.00058033	0.00395189
DENV_003628				3.94924	-1.85264	0.000652254	0.00437741
DENV_131117_XM_004209707.2	DENV_131117_XP_004209755.2	NGB	Globin	3.94436	2.7936	5.21748e-48	1.24404e-45
DENV_121820	DENV_121820		protein Hydra magnipapillata	3.9235	-1.19954	6.31576e-06	6.68874e-05
DENV_160339	DENV_160339		tigger transposable element derived	3.91644	6.54723	2.4034e-72	1.25191e-69
XM_002162939.3_DENV_038595	XP_002162975.1_DENV_038595	WNT1	Ligand for members of the frizzled family of seven transmembrane receptors (By similarity)	3.91488	6.15984	2.05051e-109	3.65401e-106
XM_002170083.3_DENV_104329	XP_002170119.1_DENV_104329		Ligand for members of the frizzled family of seven transmembrane receptors (By similarity)	3.89264	5.39329	2.06717e-99	2.59223e-96
DENV_145263	DENV_145263	SEMA5A	Sema domain, seven thrombospondin repeats (Type 1 and type 1-like), transmembrane domain (TM) and short cytoplasmic domain, (Semaphorin)	3.88025	10.7226	7.18367e-146	2.7025e-142
DENV_184906	DENV_184906	LRP1B	Low density lipoprotein receptor-related protein	3.8745	-1.90479	0.000918649	0.00587304
DENV_042856_XM_002170027.3				3.87426	2.78734	2.5789e-43	5.16665e-41
DENV_102982	DENV_102982		Notch ligand involved in the mediation of Notch signaling (By similarity)	3.85807	-1.90321	0.00100591	0.00636125
DENV_088767	DENV_088767	ACSBG2	AMP-binding enzyme	3.85161	-1.26754	1.54223e-05	0.000152637
DENV_123787	DENV_123787			3.8252	1.67578	1.20421e-20	6.61886e-19
DENV_027852_XM_004207502.2	DENV_027852_XP_004207550.1	RAX (Margin)	retina and anterior neural fold homeobox 2	3.81084	5.54413	4.37151e-66	1.89757e-63
XM_012699587.1				3.8052	7.49417	7.07467e-102	1.08879e-98
DENV_124754	DENV_124754	SEMA5A	Sema domain, seven thrombospondin repeats (Type 1 and type 1-like), transmembrane domain (TM) and short cytoplasmic domain, (Semaphorin)	3.78659	4.85617	4.64823e-93	4.37166e-90
XM_012703680.1				3.77443	-1.95803	0.00142732	0.00857302
DENV_135755	DENV_135755		receptor	3.74519	-1.33692	2.65881e-05	0.000250618
XM_002154213.3				3.72354	3.43725	8.33746e-26	6.86836e-24
DENV_017088	DENV_017088	AXIN2	K02157 axin 1	3.7217	-0.0916363	5.06344e-10	1.0309e-08
DENV_183752	DENV_183752	T	T, brachyury homolog (mouse)	3.7195	2.22529	2.91506e-27	2.59732e-25
DENV_044707	DENV_044707	SEMA5A	Sema domain, seven thrombospondin repeats (Type 1 and type 1-like), transmembrane domain (TM) and short cytoplasmic domain, (Semaphorin)	3.71873	3.06922	1.35568e-41	2.50823e-39
DENV_060193				3.71397	4.97176	1.28007e-93	1.2383e-90
DENV_203208	DENV_203208	SEMA5A	Sema domain, seven thrombospondin repeats (Type 1 and type 1-like), transmembrane domain (TM) and short cytoplasmic domain, (Semaphorin)	3.70506	3.87285	9.8912e-67	4.52563e-64
DENV_034797	DENV_034797	IP6K3	inositol hexakisphosphate kinase	3.69085	-0.617227	7.59639e-07	9.66912e-06
DENV_190204	DENV_190204			3.67879	0.918789	1.23784e-17	5.61053e-16
DENV_112115	DENV_112115		Ligand for members of the frizzled family of seven transmembrane receptors (By similarity)	3.64652	1.09713	4.95722e-17	2.11921e-15
DENV_195323	DENV_195323		Fibrinogen beta and gamma chains, C-terminal globular domain	3.63378	3.24375	7.01008e-38	1.08378e-35
DENV_176769				3.62407	1.46056	1.77841e-23	1.20187e-21
DENV_123731	DENV_123731	AP1S1	adaptor-related protein complex 1 sigma	3.58255	-1.01444	5.86756e-06	6.25516e-05
XR_001141193.1				3.58233	-0.409487	1.7e-08	2.80133e-07
DENV_109591	DENV_109591			3.57747	0.0282252	1e-08	1.71317e-07
DENV_069970	DENV_069970		Inherit from KOG: Retrotransposon protein	3.57397	0.197988	3.00608e-08	4.79189e-07
DENV_177179	DENV_177179		myosin light chain kinase	3.56268	3.22506	1.44034e-50	3.69448e-48
DENV_072829_XM_002153912.3	DENV_072829_XP_002153948.1		Ligand for members of the frizzled family of seven transmembrane receptors (By similarity)	3.55695	6.80555	6.12599e-113	1.22008e-109
DENV_103044	DENV_103044			3.55383	0.00135059	4.33494e-10	8.90609e-09
DENV_045714				3.55309	-0.679772	9.60456e-06	9.80673e-05
DENV_182173	DENV_182173			3.55249	-0.450672	4.69454e-08	7.24136e-07
XM_002161306.2_DENV_025933	XP_002161342.2_DENV_025933		Inherit from NOG: Viral A-type inclusion protein	3.53322	0.871285	3.17718e-16	1.27005e-14
DENV_135075_XM_002164876.3	DENV_135075_XP_002164912.3	T (HyBra1)	T, brachyury homolog (mouse)	3.52822	7.56266	1.57257e-85	1.26771e-82
XM_012698508.1				3.50363	5.23335	1.09324e-91	1.0004e-88
XM_012700675.1				3.50307	-1.10489	4.4649e-05	0.00040302
DENV_149934	DENV_149934			3.48854	-1.52892	0.000284504	0.00210689
XM_012709283.1				3.46976	-1.52827	0.000241105	0.00182258
XM_012705449.1_DENV_060615	XP_012560903.1_DENV_060615		Hydra magnipapillata	3.46921	-1.52715	0.000757805	0.00498306
DENV_041541	DENV_041541		Notch ligand involved in the mediation of Notch signaling (By similarity)	3.4419	-1.57264	0.000342848	0.00248303
XM_002163481.3_DENV_142954	XP_012567006.1_DENV_142954	FGFRL1	fibroblast growth factor receptor-like 1	3.42214	6.81135	2.39961e-81	1.69262e-78
DENV_173918				3.40857	-0.524297	1.58261e-05	0.000156313
XM_012707108.1_DENV_186840	XP_012562562.1_DENV_186840	NCBP1	Nuclear cap binding protein subunit 1, 80kDa	3.40788	-0.337774	3e-08	4.77892e-07
DENV_176768				3.40378	1.60767	2.75742e-20	1.47025e-18
DENV_147479_XM_012701677.1				3.39922	5.43458	9.41648e-53	2.74848e-50
XM_012698819.1_DENV_204659	XP_012554275.1_DENV_204659		TSP1	3.39708	-0.374675	3.54442e-07	4.81955e-06
DENV_065918	DENV_065918			3.37067	-0.878826	1.10665e-05	0.000112015
DENV_117631	DENV_117631		Fibrinogen beta and gamma chains, C-terminal globular domain	3.33931	3.16504	4.80435e-35	6.63942e-33
XM_012706474.1				3.32653	3.23804	4.23558e-46	9.43475e-44
DENV_102564				3.297	2.59942	1.70528e-33	2.13842e-31
DENV_004839_XM_002165163.3				3.29671	3.45892	1.42737e-51	3.99405e-49
DENV_157046	DENV_157046	GLUL	glutamine synthetase	3.29452	6.78578	5.69651e-100	8.38575e-97
DENV_169919				3.28747	-1.65706	0.00104581	0.00657493
DENV_130363	DENV_130363	FREM2	Fras1 related extracellular matrix protein 2	3.26699	2.24806	1.70848e-28	1.62488e-26
DENV_186712				3.24782	0.833344	7.64478e-13	2.1751e-11
XM_012711179.1				3.22696	-1.3008	0.000221949	0.00169633
DENV_065195	DENV_065195	SYDE2	synapse defective 1, Rho GTPase, homolog	3.21719	2.2484	3.96487e-26	3.30647e-24
DENV_076668	DENV_076668		THAP	3.21583	0.954837	3.26976e-14	1.07379e-12
DENV_041720	DENV_041720	MME	endothelin converting enzyme	3.21205	-1.29886	0.0008108	0.00528026
DENV_060700				3.20673	4.18276	1.30185e-61	5.12535e-59
DENV_150796_XM_012710249.1	DENV_150796_XP_012565703.1		myosin light chain kinase	3.20628	6.24843	2.03753e-32	2.40372e-30
XM_012703847.1_DENV_035706	XP_012559301.1_DENV_035706		Receptor	3.18315	2.08856	3.86471e-23	2.57075e-21
DENV_060938	DENV_060938			3.171	-0.317006	1.75449e-07	2.50966e-06
DENV_000666				3.14094	1.61883	3.44566e-19	1.71816e-17
DENV_091512	DENV_091512		Reverse transcriptase (RNA-dependent DNA polymerase)	3.13553	0.450984	1.12285e-11	2.83711e-10
DENV_025314				3.13184	-1.04272	7.09058e-05	0.000613369
DENV_026597	DENV_026597	ZSWIM3	Zinc finger, SWIM-type containing 3	3.12732	-0.19767	3.67066e-08	5.75376e-07
XM_004206539.2				3.08849	0.517686	8.47113e-07	1.06425e-05
DENV_022365				3.08171	1.77023	5.10343e-16	2.01551e-14
DENV_004714	DENV_004714		protein-kinase, interferon-inducible double stranded RNA dependent inhibitor, repressor of (P58 repressor)	3.07276	-1.10668	0.000115024	0.000943206
XM_012699150.1_DENV_101910				3.0707	8.46682	2.6225e-61	1.02061e-58
XM_012711479.1				3.0628	-1.10456	8.52087e-05	0.000725785
DENV_002506	DENV_002506		Ligand for members of the frizzled family of seven transmembrane receptors (By similarity)	3.0603	-0.249536	1.88e-07	2.67532e-06
DENV_173944_XM_002155907.3	DENV_173944_XP_002155943.3	AXIN2	K02157 axin 1	3.05741	8.06981	1.01991e-70	5.15406e-68
DENV_032692_XM_012702106.1				3.05263	3.06463	1.91028e-18	9.21341e-17
DENV_163668_XM_002160926.2	DENV_163668_XP_002160962.2		Calcium binding protein	3.04679	4.35587	1.69417e-57	5.73613e-55
DENV_011030_XM_012710391.1	DENV_011030_XP_012565845.1		Receptor	3.03749	2.65458	2.93043e-24	2.12915e-22
DENV_135709	DENV_135709		Hydra magnipapillata	3.03408	2.55801	2.3867e-30	2.53319e-28
DENV_025181_XM_012703330.1	DENV_025181_XP_012558784.1		Serpentine type 7TM GPCR chemoreceptor Srsx	3.03185	3.49675	1.72313e-26	1.46956e-24
DENV_138944	DENV_138944		protein Hydra magnipapillata	3.03095	-1.45208	0.00118277	0.00731304
XR_001140535.1				3.02501	3.16296	1.22113e-37	1.86092e-35
DENV_127585				3.02031	-0.637785	4.85384e-05	0.000433618
DENV_186745	DENV_186745		NB-ARC domain	3.01794	-1.44967	0.000466738	0.00324963
DENV_091255				3.0156	-1.1368	0.000109633	0.000905793
DENV_062950	DENV_062950		ADAM metallopeptidase domain	3.01522	2.6913	2.89072e-33	3.54616e-31
XM_002167915.3_DENV_065194	XP_002167951.2_DENV_065194	SYDE2	synapse defective 1, Rho GTPase, homolog	3.01492	5.90663	6.94233e-75	4.2737e-72
DENV_099200	DENV_099200		protein Hydra magnipapillata	3.01444	-1.45033	0.000500575	0.00345959
XM_012698510.1				3.00715	4.30801	3.32466e-47	7.71002e-45
DENV_139947				3.00061	-1.13597	0.000177478	0.0013894
XM_012698509.1				2.99054	3.75761	2.84959e-42	5.4819e-40
DENV_108377				2.98799	3.7019	1.31317e-48	3.15328e-46
DENV_004097				2.97714	0.8604	8.54845e-10	1.67399e-08
XM_012698197.1				2.97273	-0.904512	2.45979e-05	0.000234008
DENV_186694	DENV_186694		Inherit from KOG: Retrotransposon protein	2.96521	0.0973807	1.05e-07	1.54557e-06
DENV_026901_XM_012706475.1	DENV_026901_XP_012561929.1		7 transmembrane receptor (rhodopsin family)	2.96304	2.25745	1.65746e-24	1.23066e-22
XM_002153801.3_DENV_052872	XP_002153837.2_DENV_052872	ZSWIM5	Zinc finger, SWIM-type containing	2.95972	7.42458	2.39658e-84	1.80319e-81
DENV_135753	DENV_135753		Hydra magnipapillata	2.95524	4.22122	5.50199e-48	1.3027e-45
DENV_044116_XM_012711556.1				2.95349	2.27076	3.82699e-22	2.31797e-20
DENV_155904				2.94311	1.28489	1.40171e-15	5.32649e-14
XM_004209132.1				2.93969	-0.704912	1.23263e-05	0.00012421
DENV_012245				2.93838	0.17558	1.27794e-09	2.46544e-08
DENV_115950_XM_012709097.1	DENV_115950_XP_012564551.1		TSP1	2.92764	2.775	1.1331e-28	1.09613e-26
DENV_064926_XM_012704838.1	DENV_064926_XP_012560292.1		Astacin (Peptidase family M12A)	2.92227	7.32457	7.87272e-82	5.79466e-79
DENV_160688				2.91762	2.31635	1.23575e-19	6.33939e-18
DENV_198889				2.9154	0.135141	1.36534e-08	2.28737e-07
DENV_107930				2.90119	-1.53034	0.000931888	0.00594981
DENV_072001_XM_012705822.1	DENV_072001_XP_012561276.1		Protein kinase, cGMP-dependent, type	2.90078	7.22428	3.10311e-66	1.37758e-63
DENV_072001_XM_002154938.3	DENV_072001_XP_012561276.1		Protein kinase, cGMP-dependent, type	2.90078	7.22428	3.1329e-66	1.37758e-63
XM_012701811.1_DENV_025290	XP_002163568.3_DENV_025290	C12ORF4	chromosome 12 open reading frame 4	2.89437	-0.926231	0.000741023	0.00488409
DENV_007879	DENV_007879	TMEM175	Transmembrane protein 175	2.89105	4.61698	1.77399e-35	2.48198e-33
DENV_116682				2.88352	0.0557105	4.11499e-05	0.000373827
DENV_025008_XM_002162546.3	DENV_025008_XP_002162582.3	KCNK9	Potassium channel subfamily K member	2.87741	2.44871	2.19163e-27	1.96308e-25
DENV_025008_XM_012704460.1	DENV_025008_XP_002162582.3	KCNK9	Potassium channel subfamily K member	2.87741	2.44871	2.18957e-27	1.96308e-25
XM_012703690.1				2.87545	-0.250728	2.71763e-06	3.10641e-05
DENV_109387_XM_012707084.1	DENV_109387_XP_012562538.1	TMPRSS6	Transmembrane protease serine 6	2.87529	5.67642	5.08957e-69	2.42708e-66
DENV_085526	DENV_085526		Notch ligand involved in the mediation of Notch signaling (By similarity)	2.86926	0.686378	5.12651e-10	1.04248e-08
DENV_000480	DENV_000480		7 transmembrane receptor (rhodopsin family)	2.86715	1.71338	2.44596e-18	1.16806e-16
DENV_079303				2.84911	0.185357	8.18066e-09	1.41751e-07
DENV_074796	DENV_074796	RBMXL3	RNA binding motif protein	2.83926	-0.323499	1.0423e-05	0.000105977
DENV_197776	DENV_197776		HipA N-terminal domain protein	2.83587	3.25121	1.03619e-18	5.05525e-17
DENV_158678_XM_012699146.1	DENV_158678_XP_012554600.1		myosin light chain kinase	2.83557	5.80816	4.25143e-62	1.71363e-59
DENV_196457_NM_001287353.1	DENV_196457_NP_001274282.1		Endonuclease Exonuclease phosphatase	2.82974	8.33936	6.46135e-38	1.00352e-35
DENV_156579				2.82908	0.972165	4.41762e-12	1.15768e-10
XM_012704559.1_DENV_012550	XP_012560011.1_DENV_012550		Zinc finger, C2H2 type	2.82053	0.670136	0.000198924	0.00153596
DENV_120314_XM_002158959.3	DENV_120314_XP_002158995.1	DHRSX	retinol dehydrogenase	2.81542	1.17574	2.87071e-14	9.43655e-13
DENV_043784				2.80277	2.37909	3.86752e-22	2.33833e-20
DENV_086135_XM_002158029.2	DENV_086135_XP_002158065.1		ADAM metallopeptidase with thrombospondin type 1, motif	2.80223	3.74315	3.64541e-42	6.93405e-40
XM_012708792.1				2.78944	-0.798588	0.000187107	0.00145333
DENV_173127_XM_002170479.3	DENV_173127_XP_002170515.2		collagen, type VI, alpha 6	2.78652	7.72899	9.12561e-79	6.30561e-76
XM_004206519.1				2.77437	0.132625	2.05629e-07	2.907e-06
XM_002167556.3				2.77265	3.81736	2.64549e-43	5.26889e-41
DENV_145614	DENV_145614		von Willebrand factor A domain containing 7	2.76763	2.74272	3.8731e-28	3.61255e-26
DENV_097196	DENV_097196		extracellular calcium-sensing receptor-like	2.76369	1.31264	1.03705e-15	4.0037e-14
DENV_167587	DENV_167587	RBM39	RNA binding motif protein	2.76297	-0.488351	3.33819e-06	3.74377e-05
DENV_060128_XM_012698146.1	DENV_060128_XP_012553600.1	WLS	wntless homolog (Drosophila)	2.75697	5.48697	1.05432e-68	4.95792e-66
DENV_067878				2.75541	-0.356055	1.38121e-06	1.67078e-05
DENV_195559	DENV_195559	NPRL3	nitrogen permease regulator-like 3 (S. cerevisiae)	2.75082	-0.905154	0.00119642	0.00738124
DENV_149186	DENV_149186			2.7394	-0.089683	6.93861e-06	7.30042e-05
XM_012709228.1_DENV_156578	XP_012564682.1_DENV_156578			2.73524	4.52889	2.29908e-45	5.08772e-43
DENV_062285				2.73475	1.42546	2.62181e-16	1.05678e-14
DENV_181734	DENV_181734		Reverse transcriptase (RNA-dependent DNA polymerase)	2.73217	-0.230436	1.22846e-06	1.49831e-05
DENV_055558	DENV_055558	CACNA2D4	Inherit from euNOG: Calcium channel, voltage-dependent, alpha 2 delta subunit	2.72735	-0.23213	6.74386e-07	8.67529e-06
DENV_192711	DENV_192711	COL14A1	von Willebrand factor type A domain	2.72605	7.24859	1.45798e-74	8.51111e-72
DENV_022637	DENV_022637	FREM2	Fras1 related extracellular matrix protein 2	2.71952	-0.529991	5.989e-06	6.36859e-05
DENV_098728				2.71425	2.60137	2.67495e-20	1.42852e-18
DENV_027062				2.71309	3.76013	4.4207e-41	8.00407e-39
XM_012708373.1				2.71284	-1.33582	0.000798646	0.00521113
XM_002168356.2				2.69374	-0.550472	8.33774e-06	8.60931e-05
DENV_174879	DENV_174879	OSI_29555	carbonic anhydrase VI	2.69351	4.71021	6.33849e-55	1.98712e-52
DENV_071990	DENV_071990	OSI_29555	carbonic anhydrase VI	2.69347	3.11772	2.73467e-32	3.20383e-30
XM_012698868.1_DENV_201817	XP_012554322.1_DENV_201817	COL14A1	von Willebrand factor type A domain	2.69217	8.88803	1.07951e-72	5.8016e-70
DENV_077822	DENV_077822		protein Hydra magnipapillata	2.67773	-0.547343	2.31658e-05	0.00022188
DENV_199003				2.67401	-0.703406	0.000102281	0.000854648
DENV_106084				2.65479	-0.472806	7.75662e-05	0.000665039
DENV_195575	DENV_195575	COL14A1	von Willebrand factor type A domain	2.65191	4.75151	2.62779e-54	7.9439e-52
DENV_087266	DENV_087266		Inherit from euNOG: Retrotransposon protein	2.65142	-0.282761	4.21e-06	4.63105e-05
XM_012708261.1				2.6457	0.761462	2.31441e-08	3.74576e-07
DENV_062820	DENV_062820	HUNK	Hormonally up-regulated Neu-associated kinase	2.63781	-0.0605569	2.33379e-05	0.000223402
DENV_131585	DENV_131585			2.62962	1.02834	4.44677e-10	9.11925e-09
XM_012705920.1				2.62606	-0.199903	8.09685e-07	1.02178e-05
DENV_153345	DENV_153345			2.62329	0.295736	5.61944e-09	9.95099e-08
DENV_053382				2.61446	2.29296	1.52957e-22	9.62603e-21
DENV_081284				2.6091	-1.16597	0.000385306	0.00274993
DENV_129923	DENV_129923			2.60163	1.60745	1.39168e-14	4.74516e-13
DENV_034711	DENV_034711	LEF1	T-cell specific, HMG-box	2.6003	1.84192	3.9725e-18	1.86807e-16
XM_002165436.3				2.58984	3.21936	9.54212e-09	1.6317e-07
DENV_202862				2.58881	0.365182	8.8e-08	1.31038e-06
DENV_193898				2.57557	0.900521	3.46365e-11	8.14957e-10
DENV_145961				2.57556	0.261959	1.71824e-08	2.82682e-07
XM_002156422.3_DENV_015889	XP_012553766.1_DENV_015889	LARP4	La ribonucleoprotein domain family member	2.57224	4.36248	1.04833e-44	2.24648e-42
DENV_043439_XM_012707467.1				2.55789	5.8127	2.22558e-59	8.10254e-57
DENV_097793_XM_012699298.1	DENV_097793_XP_012554752.1	TBC1D1	domain, family member	2.55488	4.09459	2.65171e-44	5.5765e-42
DENV_153923	DENV_153923			2.55442	0.190083	4.13878e-06	4.55858e-05
DENV_204610	DENV_204610			2.5505	-1.19703	0.000782663	0.00511967
DENV_076681	DENV_076681		Inherit from KOG: protein tyrosine phosphatase receptor type	2.54594	0.32176	4.66283e-08	7.19571e-07
XM_012698716.1_DENV_050914				2.54257	4.80055	5.6403e-15	2.02943e-13
DENV_191838				2.54236	-1.23372	0.00104981	0.00659455
DENV_130447	DENV_130447			2.5365	3.59318	6.91031e-31	7.47505e-29
XM_002163918.3_DENV_113621	XP_002163954.3_DENV_113621	OSI_29555	carbonic anhydrase VI	2.53405	2.18765	1.33354e-19	6.79985e-18
XR_001140357.1				2.53195	1.2384	1.17835e-11	2.96629e-10
DENV_181545				2.52653	-0.05968	5.88275e-07	7.62842e-06
DENV_205623	DENV_205623	COL14A1	von Willebrand factor type A domain	2.52521	5.75823	2.71788e-56	8.84827e-54
DENV_162798_XM_012705904.1	DENV_162798_XP_012561358.1		astacin-like metalloendopeptidase (M12 family)	2.52431	5.2232	3.15802e-27	2.79906e-25
DENV_162798_XM_002166582.2	DENV_162798_XP_012561358.1		astacin-like metalloendopeptidase (M12 family)	2.52431	5.2232	3.15567e-27	2.79906e-25
XM_012702228.1_DENV_111935	XP_012557682.1_DENV_111935	ADT-1	Thrombospondin type 1 domain	2.52399	8.3908	2.6349e-70	1.31195e-67
DENV_014162	DENV_014162	SFXN1	SideroFleXiN	2.52196	-0.079621	0.0016897	0.00995995
DENV_003221	DENV_003221		receptor	2.52133	2.40827	9.37369e-20	4.84541e-18
DENV_151297_XM_012702523.1	DENV_151297_XP_012557977.1		Kinesin family member	2.51266	5.18894	1.51067e-51	4.19248e-49
DENV_198333	DENV_198333		Meprin A	2.50952	4.94046	7.06117e-43	1.38998e-40
DENV_200514	DENV_200514	FREM2	Fras1 related extracellular matrix protein 2	2.50914	0.283067	3.86548e-08	6.034e-07
DENV_163531	DENV_163531	TFF3	trefoil factor 3, intestinal	2.50827	6.44863	7.04238e-59	2.48376e-56
DENV_200627	DENV_200627	TTC5	tetratricopeptide repeat domain 5	2.49375	-0.906479	0.00134504	0.00816723
DENV_117733_XM_002159038.3	DENV_117733_XP_002159074.2	PDZRN3	PDZ domain containing RING finger 3	2.49321	7.65121	1.38258e-58	4.82591e-56
XM_012707224.1_DENV_130362	XP_012562678.1_DENV_130362	FREM2	Fras1 related extracellular matrix protein 2	2.49161	4.90083	2.10261e-44	4.44938e-42
DENV_131852	DENV_131852			2.48933	2.07242	5.43638e-17	2.3182e-15
DENV_200906	DENV_200906			2.48684	-0.849104	0.000193158	0.0014945
DENV_094069	DENV_094069		Reverse transcriptase (RNA-dependent DNA polymerase)	2.48501	-0.0718902	4.47416e-06	4.8969e-05
XM_012711551.1_DENV_142954	XP_012567006.1_DENV_142954	FGFRL1	fibroblast growth factor receptor-like 1	2.47848	5.76899	4.04681e-55	1.28053e-52
DENV_123020	DENV_123020		zinc finger BED domain-containing protein	2.46873	-0.729624	0.000114464	0.000939522
XM_012707204.1_DENV_163893	XP_012562658.1_DENV_163893		SRY (sex determining region Y)-box 2	2.46025	3.77851	1.46885e-33	1.84878e-31
DENV_012201	DENV_012201		Reverse transcriptase (RNA-dependent DNA polymerase)	2.45598	1.23713	1.29677e-11	3.24508e-10
DENV_168070				2.45451	-0.904027	0.000713181	0.00472727
DENV_018966				2.4529	1.09042	2.16775e-10	4.62189e-09
DENV_102440_XM_004205497.2	DENV_102440_XP_004205545.1		protein kinase, cAMP-dependent, regulatory, type	2.44214	4.85101	1.81652e-38	2.86063e-36
DENV_102440_XM_002159126.3	DENV_102440_XP_004205545.1		protein kinase, cAMP-dependent, regulatory, type	2.44214	4.85101	1.80829e-38	2.86063e-36
DENV_010506				2.43664	5.07253	2.8367e-41	5.16371e-39
DENV_013265				2.43523	-0.0266872	4.03626e-06	4.46163e-05
DENV_188922	DENV_188922		Reverse transcriptase (RNA-dependent DNA polymerase)	2.43485	-0.904264	0.000233094	0.00177033
XM_004208111.1				2.42375	1.05464	6.30851e-10	1.26611e-08
DENV_046101				2.42014	0.362318	1.21476e-07	1.76748e-06
DENV_058192	DENV_058192	SLC27A4	Solute carrier family 27 (Fatty acid transporter), member	2.41894	-0.615432	6.01198e-05	0.000527341
DENV_176335				2.41201	0.550911	3.75116e-09	6.82099e-08
DENV_131199				2.40998	1.00319	1.35226e-10	3e-09
XM_012708004.1				2.40907	0.265667	0.000965563	0.00613474
DENV_086345	DENV_086345	SLC27A4	Solute carrier family 27 (Fatty acid transporter), member	2.40528	1.2866	3.36268e-10	7e-09
DENV_204191	DENV_204191			2.40307	2.4007	3.12707e-15	1.15208e-13
DENV_185817_XM_002163173.3	DENV_185817_XP_002163209.2		7 transmembrane receptor (rhodopsin family)	2.40084	0.527682	1.84071e-08	3.02097e-07
DENV_097118				2.39804	-0.93115	0.000309071	0.00226652
DENV_087267	DENV_087267		Inherit from euNOG: Retrotransposon protein	2.39758	0.137569	5.5964e-06	5.9982e-05
XM_012705760.1				2.3949	-0.26547	1.52996e-05	0.000151555
DENV_009213_XM_012701583.1	DENV_009213_XP_012557037.1		Potassium voltage-gated channel	2.39475	2.02164	2.35371e-14	7.81294e-13
DENV_143881_XM_012704918.1	DENV_143881_XP_012560372.1		7 transmembrane receptor (Secretin family)	2.39378	2.73269	3.46064e-21	1.97268e-19
DENV_111620	DENV_111620	TFF3	trefoil factor 3, intestinal	2.3902	7.69992	2.60227e-58	8.99057e-56
DENV_202467				2.38923	-0.486956	3.54493e-05	0.000326153
DENV_151179_XM_012707829.1	DENV_151179_XP_012563283.1		adrenoceptor alpha	2.38663	3.36753	1.82014e-18	8.79119e-17
DENV_091839	DENV_091839		Reverse transcriptase (RNA-dependent DNA polymerase)	2.38517	-0.393796	2.52924e-05	0.000239672
DENV_004061_XM_012700239.1	DENV_004061_XP_012555693.1	MGL-3	glutamate receptor, metabotropic	2.38143	4.14623	4.24533e-23	2.81289e-21
XR_001142805.1				2.37702	0.67389	1.26743e-06	1.54306e-05
DENV_057927	DENV_057927		Reverse transcriptase (RNA-dependent DNA polymerase)	2.37193	1.44479	1.08564e-13	3.40347e-12
XM_002157776.3				2.36781	5.81202	3.21197e-42	6.14411e-40
DENV_085512_XM_002159728.3	DENV_085512_XP_002159764.2	NANOS1	nanos homolog 1 (Drosophila)	2.36441	5.18647	2.30712e-41	4.2224e-39
DENV_000436				2.36049	1.62912	1.21918e-09	2.35611e-08
DENV_155428	DENV_155428	FG02816.1	Von willebrand factor	2.3574	0.22252	7.43685e-07	9.491e-06
XM_012709243.1_DENV_047490				2.35475	-0.391937	7.63139e-05	0.000655463
DENV_088387	DENV_088387		Fibroblast growth factor receptor	2.35418	0.631572	1.00539e-06	1.24554e-05
DENV_132657	DENV_132657		Hydra magnipapillata	2.34659	3.2789	4.53613e-26	3.76432e-24
DENV_148653				2.34578	-0.0184079	3.38548e-05	0.000313185
DENV_098818	DENV_098818			2.34305	0.37635	4.64286e-08	7.16818e-07
XM_012709164.1				2.34203	-0.798727	0.000262309	0.00195968
XM_012701728.1_DENV_172961	XP_012557181.1_DENV_172961	TAGAP	Rho GTPase activating protein 20	2.34115	4.84424	3.16986e-32	3.67552e-30
DENV_035119	DENV_035119			2.33563	-0.102866	3.02234e-06	3.42815e-05
DENV_199592_XM_004206649.2	DENV_199592_XP_004206697.2		GLI pathogenesis-related 2	2.33319	2.94268	6.92723e-26	5.72054e-24
XM_012708547.1_DENV_027527				2.33109	0.135338	1.00644e-06	1.24638e-05
DENV_059168	DENV_059168	CNTD1	cyclin N-terminal domain containing 1	2.326	-0.137698	1.08804e-05	0.000110263
DENV_148281				2.31492	-0.549662	6.67619e-05	0.000581834
XM_012699362.1				2.31463	2.29661	7.88627e-15	2.76985e-13
XR_001141071.1				2.31281	1.37433	4.92158e-10	1e-08
DENV_130875				2.30683	-1.165	0.00153992	0.00918093
DENV_003500_XM_012703835.1				2.30636	1.18011	1.64998e-05	0.000162351
DENV_014905_XM_012706761.1	DENV_014905_XP_012562215.1	AMT-1	Ammonium transporter	2.3057	-0.827014	0.0013856	0.00836399
DENV_126123	DENV_126123	ADT-1	Thrombospondin type 1 domain	2.30361	4.79106	8.10456e-44	1.65304e-41
XM_002163469.3				2.30181	0.430395	5.875e-06	6.26111e-05
DENV_029406_XM_012700411.1	DENV_029406_XP_012555865.1		Phospholipase A2, group III	2.29328	3.30106	5.08006e-27	4.49088e-25
DENV_122066_XM_012702731.1	DENV_122066_XP_012558185.1		Ankyrin Repeat	2.29243	4.9477	9.37391e-40	1.5482e-37
DENV_149192				2.29	-0.336325	2.31987e-05	0.000222133
XM_004206397.1				2.28919	-0.704329	0.000169717	0.00133572
DENV_059567	DENV_059567		Cytochrome p450	2.28828	0.271874	4.51394e-06	4.9301e-05
DENV_172359	DENV_172359	OBSCN	myosin light chain kinase	2.28551	2.85294	1.44902e-23	9.91127e-22
DENV_177992	DENV_177992	TCTEX1D2	Tctex1 domain containing 2	2.28234	2.45348	2.45048e-18	1.16857e-16
DENV_070805				2.26479	0.874005	8.2459e-08	1.23263e-06
DENV_099581_XM_002165458.3	DENV_099581_XP_002165494.1	TIMP1	TIMP metallopeptidase inhibitor 1	2.25941	2.60502	2.77621e-18	1.31833e-16
XM_012705707.1				2.24575	0.655648	1.17623e-08	1.99e-07
DENV_179059				2.24445	5.03702	2.21383e-41	4.07368e-39
XM_012706874.1_DENV_087516	XP_012562328.1_DENV_087516			2.23903	-0.395406	7.13761e-05	0.000616965
DENV_202486				2.22393	4.94359	6.05339e-32	6.90086e-30
DENV_064525_XM_002158001.3				2.22334	5.17974	2.5526e-40	4.43211e-38
DENV_045077				2.22179	4.06992	1.72253e-25	1.38531e-23
XM_004211723.2				2.21621	5.96247	9.87677e-39	1.58487e-36
DENV_031956				2.20884	1.14236	1.05757e-10	2.3434e-09
DENV_132917	DENV_132917		general transcription factor II-I repeat domain-containing protein	2.20846	3.69545	4.79393e-19	2.37995e-17
DENV_131259_XM_012709257.1	DENV_131259_XP_012564711.1	SSPO	ADAM metallopeptidase with thrombospondin type 1, motif	2.20808	9.13041	7.73217e-51	2.04528e-48
DENV_076531	DENV_076531	KCNH7	Potassium voltage-gated channel, subfamily H (Eag-related), member	2.20566	0.673498	1.51025e-08	2.50534e-07
DENV_129333				2.20343	-0.301302	3.47834e-05	0.000320636
XM_012702524.1				2.19814	0.70291	1.91976e-06	2.25613e-05
DENV_055617_XM_012703859.1	DENV_055617_XP_012559313.1	KCNC4	potassium voltage-gated channel, Shaw-related subfamily, member	2.19743	3.62222	2.73801e-25	2.1864e-23
DENV_014555_XM_002167998.3	DENV_014555_XP_002168034.1		Calcium binding protein	2.1971	5.26291	7.48615e-44	1.53616e-41
DENV_171076				2.19686	-0.43129	0.000155247	0.00123301
DENV_163424				2.19316	-0.530212	0.000133436	0.00107902
DENV_000038				2.17984	0.377059	3.86516e-07	5.20758e-06
DENV_111894	DENV_111894	ADT-1	Thrombospondin type 1 domain	2.17197	8.42733	1.36596e-50	3.53044e-48
DENV_129957				2.16643	-0.165658	0.000741684	0.00488749
DENV_023172	DENV_023172		Inherit from euNOG: Retrotransposon protein	2.16179	-0.962353	0.00163776	0.00968751
XR_181680.2				2.15828	4.8364	5.14596e-40	8.66826e-38
DENV_066139_XM_012702346.1				2.15775	2.0386	2.31086e-09	4.32511e-08
DENV_034609	DENV_034609	LMNB1	Lamin A C	2.15565	4.8002	4.76383e-40	8.06469e-38
DENV_047176	DENV_047176	CTRC	chymotrypsin-like elastase family member	2.15096	2.32514	1.37254e-13	4.24011e-12
XM_012699268.1_DENV_134315	XP_012554722.1_DENV_134315		Receptor	2.14833	3.53809	2.29156e-16	9.29193e-15
DENV_101880_XM_012701108.1	DENV_101880_XP_012556562.1		Receptor	2.13978	3.64526	4.23917e-24	3.06034e-22
DENV_078682	DENV_078682	ADT-1	Thrombospondin type 1 domain	2.13927	1.71316	5.18736e-09	9.21961e-08
DENV_167011	DENV_167011	RFX4	regulatory factor X, 4 (influences HLA class II expression)	2.13649	-0.798205	0.000777331	0.00509168
DENV_030494	DENV_030494	MYLK3	myosin light chain kinase	2.12648	3.09748	1.02289e-18	4.99756e-17
XM_012699356.1_DENV_188386	XP_012554810.1_DENV_188386	ZK250.9	Hydra magnipapillata	2.12141	-0.375403	0.000107696	0.000892839
DENV_131939	DENV_131939	ADORA2B	receptor	2.11729	4.00039	1.06131e-25	8.65877e-24
DENV_121847	DENV_121847		Inherit from KOG: Retrotransposon protein	2.10332	-0.594372	0.000383722	0.00274076
DENV_138887_XM_012700622.1				2.10152	4.73291	2.30797e-29	2.33263e-27
DENV_156262_XM_012699363.1	DENV_156262_XP_012554817.1		Scp-like extracellular	2.09665	3.85962	4.56721e-21	2.59023e-19
DENV_173689	DENV_173689	DYNC1H1	dynein, cytoplasmic 1, heavy chain 1	2.09269	0.415363	2.82366e-06	3.21572e-05
XM_012705605.1				2.09174	-0.0285278	2.34436e-05	0.000224097
XM_012707869.1				2.09082	4.71977	3.35032e-34	4.43107e-32
DENV_082880	DENV_082880		Major Facilitator Superfamily	2.08745	-0.466929	0.000932375	0.00595086
DENV_086364_XM_012705852.1	DENV_086364_XP_012561306.1	SLC7A9	Amino acid transporter light chain	2.08686	5.95999	2.45122e-28	2.30538e-26
DENV_117113	DENV_117113			2.08008	-0.512626	0.000346002	0.00250319
DENV_135373	DENV_135373		GLI pathogenesis-related 2	2.07914	2.04685	6.56799e-08	9.93082e-07
DENV_186685	DENV_186685		Inherit from euNOG: Retrotransposon protein	2.0777	0.147527	1.99846e-05	0.000193935
DENV_042723_XM_002159313.3	DENV_042723_XP_002159349.2		protein Hydra magnipapillata	2.0736	6.61944	5.75705e-45	1.25756e-42
DENV_034159				2.06764	1.29703	2.59293e-10	5.4904e-09
DENV_025391_XM_012705420.1	DENV_025391_XP_012560874.1	TCTEX1D2	Tctex1 domain containing 2	2.06492	4.08622	8.37856e-28	7.68784e-26
DENV_085685	DENV_085685			2.05933	0.0823563	6.9653e-06	7.32622e-05
DENV_201981				2.05929	-0.321255	0.000209684	0.00161462
DENV_019276	DENV_019276	COL14A1	von Willebrand factor type A domain	2.05424	2.17267	5.9835e-15	2.1438e-13
DENV_093234_XM_002162974.3	DENV_093234_XP_002163010.1		protein Hydra magnipapillata	2.05227	8.23823	5.57087e-38	8.6921e-36
DENV_144055	DENV_144055		Reverse transcriptase (RNA-dependent DNA polymerase)	2.05221	-0.316526	0.000265235	0.00197848
DENV_154378	DENV_154378		Reverse transcriptase (RNA-dependent DNA polymerase)	2.04944	0.285076	7.88177e-06	8.20353e-05
DENV_027118				2.04935	3.71854	3.39628e-26	2.84632e-24
DENV_150685				2.03983	-0.750337	0.00125332	0.00767498
DENV_134573				2.03633	2.28285	6.58091e-13	1.88668e-11
XM_012711737.1_DENV_008843	XP_012567190.1_DENV_008843	SVIL	supervillin	2.03571	7.66763	1.22242e-39	2.00915e-37
DENV_157232				2.03476	2.86153	3.10889e-20	1.64986e-18
DENV_131505				2.02669	0.277901	3.83041e-05	0.00035004
DENV_134878	DENV_134878		protein Hydra magnipapillata	2.02543	1.96683	3.06724e-10	6.44636e-09
XM_012711262.1				2.02541	3.74519	1.17742e-26	1.01438e-24
DENV_178174				2.0251	3.99809	1.4106e-20	7.66614e-19
DENV_044227_XM_012701400.1	DENV_044227_XP_012556854.1	VPS13A	vacuolar protein sorting 13 homolog	2.02396	0.599822	1.78901e-05	0.000175115
DENV_201652	DENV_201652			2.02344	1.24665	5.1466e-09	9.15197e-08
DENV_191174				2.01851	-0.451061	0.000295417	0.00217677
XM_002154334.3_DENV_163893	XP_012562658.1_DENV_163893		SRY (sex determining region Y)-box 2	2.01475	5.37361	4.37865e-38	6.86354e-36
DENV_012681	DENV_012681	FCHSD1	FCH and double SH3 domains 1	2.00543	3.95875	1.56086e-25	1.25828e-23
DENV_183239_XM_002161214.2	DENV_183239_XP_002161250.1		calcium calmodulin-dependent protein kinase	1.9979	1.77797	4.22427e-12	1.10958e-10
DENV_122461_XM_002160281.3	DENV_122461_XP_012556876.1	NOG	K04658 noggin	1.99039	2.58814	3.93462e-16	1.56543e-14
DENV_122461_XM_012701422.1	DENV_122461_XP_012556876.1	NOG	K04658 noggin	1.99039	2.58814	3.92397e-16	1.56303e-14
DENV_070551				1.98633	2.59374	2.52289e-12	6.74191e-11
DENV_198911				1.98277	0.646083	2.51232e-05	0.000238269
DENV_168775	DENV_168775			1.97836	5.90495	1.78742e-31	1.98421e-29
XM_012698490.1_DENV_123613	XP_012553944.1_DENV_123613		protein Hydra magnipapillata	1.97817	2.85324	8.19112e-14	2.59192e-12
DENV_202458				1.97738	3.83782	8.7024e-25	6.56679e-23
DENV_168844				1.97399	2.93522	1.29118e-13	4.00336e-12
DENV_010111_XM_012698002.1	DENV_010111_XP_012553456.1	CSRP3	Muscle lim protein	1.97336	4.7614	1.95529e-30	2.0884e-28
XM_012711494.1				1.97313	0.976636	3.36513e-07	4.59051e-06
DENV_136746				1.97224	2.3891	5.00043e-14	1.60631e-12
DENV_064502	DENV_064502	SLC27A4	Solute carrier family 27 (Fatty acid transporter), member	1.97043	0.164261	2.1644e-05	0.000208248
DENV_131395	DENV_131395		to pol-like protein Hydra magnipapillata	1.97027	2.24871	2.53409e-12	6.76649e-11
XM_012710463.1				1.96558	-0.595212	0.000955148	0.00607199
DENV_199419	DENV_199419		Hydra magnipapillata	1.96475	-0.568031	0.00146433	0.00876581
XM_012700821.1_DENV_142427				1.96432	1.18122	7e-09	1.22539e-07
DENV_174166	DENV_174166	NOTUM	notum pectinacetylesterase homolog (Drosophila)	1.96426	-0.56863	0.000811945	0.00528568
DENV_093037	DENV_093037		Notch ligand involved in the mediation of Notch signaling (By similarity)	1.96316	1.02217	2.90136e-06	3.29755e-05
DENV_158327	DENV_158327		TSP1	1.96074	4.83788	8.31366e-29	8.11193e-27
XM_012702287.1_DENV_178108	XP_012557738.1_DENV_178108	IMMT	inner membrane protein, mitochondrial	1.96008	4.57936	1.48107e-24	1.10454e-22
XM_012700511.1_DENV_135037	XP_012555964.1_DENV_135037	CREM	cAMP responsive element	1.95513	-0.39193	0.000239741	0.00181754
DENV_071092_XM_012711486.1	DENV_071092_XP_012566940.1		Beta-1,4-N-acetylgalactosaminyl transferase	1.95507	4.36302	5.29181e-25	4.14745e-23
DENV_110142	DENV_110142			1.9542	1.63917	3.24343e-11	7.67944e-10
DENV_206819	DENV_206819			1.95217	7.75252	2.57074e-32	3.02223e-30
DENV_015650	DENV_015650	TCF4	Transcription factor	1.95157	3.02487	1.1045e-15	4.23994e-14
XM_004209077.2_DENV_035706	XP_012559301.1_DENV_035706		Receptor	1.94907	3.879	3.75742e-12	9.92345e-11
XM_002162499.3_DENV_080793	XP_002162535.2_DENV_080793		Inherit from opiNOG: sodium channel activity	1.94487	4.28732	1.36832e-26	1.17287e-24
DENV_119984				1.9431	0.0313239	0.00048484	0.00336525
XM_012710928.1_DENV_178167	XP_012566382.1_DENV_178167	C9ORF172	chromosome 9 open reading frame 172	1.94152	6.49419	1.35873e-32	1.61986e-30
XM_004206591.2_DENV_204741	XP_004206639.2_DENV_204741		C8 domain	1.94077	10.1693	1.03231e-34	1.3925e-32
DENV_127320				1.93975	-0.211126	0.000715879	0.00474051
DENV_169477				1.93971	0.897069	5.97438e-08	9.0831e-07
DENV_130811	DENV_130811		CLECT	1.93813	1.85806	1.25584e-11	3.14965e-10
DENV_024822				1.93649	0.486097	9.10462e-06	9.32721e-05
DENV_200755_XM_012701561.1	DENV_200755_XP_012557015.1		calcium calmodulin-dependent protein kinase	1.93605	5.03698	1.1051e-25	8.97281e-24
DENV_139501	DENV_139501		Inherit from euNOG: Retrotransposon protein	1.93397	0.460751	1.40211e-06	1.69146e-05
XM_012700332.1_DENV_014437	XP_012555786.1_DENV_014437	LMNB1	Lamin A C	1.93119	8.10684	3.15259e-40	5.39093e-38
DENV_125173	DENV_125173	FUS	Zn-finger in Ran binding protein and others	1.93088	0.185952	3.27848e-05	0.000304367
DENV_169219				1.92755	2.31383	7.81618e-12	2.00637e-10
DENV_010664	DENV_010664		Carbonic anhydrase	1.92687	2.88788	6.6957e-15	2.38635e-13
DENV_142064	DENV_142064	TUBAL3	Tubulin is the major constituent of microtubules. It binds two moles of GTP, one at an exchangeable site on the beta chain and one at a non-exchangeable site on the alpha chain (By similarity)	1.92664	0.177749	0.000573756	0.00391028
DENV_062330_XM_012703894.1				1.9254	2.93912	4.97533e-18	2.31712e-16
DENV_146708	DENV_146708	ACSBG2	acyl-CoA synthetase bubblegum family member	1.92399	6.7795	1.08853e-28	1.05603e-26
DENV_067234_XM_012711313.1	DENV_067234_XP_012566767.1	FG10119.1	serine racemase	1.923	5.68109	2.95382e-39	4.83142e-37
DENV_048507_XM_012707373.1	DENV_048507_XP_012562827.1	GATSL3	GATS protein-like	1.9201	5.88902	2.41618e-25	1.93397e-23
DENV_025742_XM_012704041.1	DENV_025742_XP_012559495.1	POL1	polymerase (DNA directed), alpha 1, catalytic subunit	1.91987	2.10808	9.93649e-12	2.52765e-10
DENV_003636				1.9162	2.13928	4.79216e-11	1.11361e-09
DENV_002509_XM_004212478.2	DENV_002509_XP_004212526.2	GAL3ST3	Galactose-3-O-sulfotransferase 3	1.91243	2.4924	1.95834e-13	5.95203e-12
DENV_198921	DENV_198921	USP1	Universal stress protein	1.91051	4.47937	4.22369e-20	2.22404e-18
DENV_084850	DENV_084850			1.91003	-0.508058	0.000644482	0.00433212
DENV_024660	DENV_024660			1.90991	-0.108024	0.000666466	0.00445777
DENV_007778_XM_002156896.2	DENV_007778_XP_002156932.2	CASR	glutamate receptor, metabotropic	1.90124	2.22327	5.06193e-13	1.46861e-11
DENV_074802_XM_004207442.2	DENV_074802_XP_004207490.2		mitogen-activated protein kinase kinase kinase	1.90104	4.6674	1.79437e-29	1.84662e-27
XM_012701021.1_DENV_037210	XP_012556475.1_DENV_037210	OBSCN	myosin light chain kinase	1.9005	4.4756	4.93977e-25	3.88955e-23
DENV_149700_XM_002162028.3	DENV_149700_XP_002162064.3	PDE2A	phosphodiesterase	1.89933	6.33143	5.48892e-33	6.66107e-31
DENV_043291				1.89765	0.326677	0.000139298	0.00112001
XM_012711255.1_DENV_199170	XP_012566709.1_DENV_199170	SSPO	oligomeric mucus gel-forming	1.89343	6.60033	6.8198e-37	1.01274e-34
XM_012706251.1				1.89136	3.99447	2.54183e-21	1.46862e-19
DENV_084261	DENV_084261		Inherit from KOG: Retrotransposon protein	1.89028	2.71101	1.09663e-09	2.12777e-08
DENV_173327	DENV_173327	FG07003.1	Dimethylaniline monooxygenase (N-oxide-forming)	1.89012	1.25495	6.43854e-08	9.74503e-07
DENV_024434				1.88739	0.953934	7.03454e-08	1.06e-06
DENV_060709	DENV_060709		Fibroblast growth factor receptor	1.8856	-0.63683	0.00105286	0.00660875
DENV_154652				1.88517	-0.52725	0.00103193	0.00650516
XR_001142410.1				1.88292	-0.100065	0.000315635	0.00230965
XM_012701469.1_DENV_063847	XP_012556923.1_DENV_063847	HUS1	HUS1 checkpoint homolog (S. pombe)	1.88185	-0.428817	0.000818321	0.00531493
XM_012698951.1_DENV_105277	XP_012554405.1_DENV_105277	FCHSD2	FCH and double SH3 domains	1.87637	5.14056	1.13551e-31	1.27728e-29
DENV_021841				1.87507	2.25276	2.40122e-13	7.23313e-12
DENV_045234_XM_012702842.1				1.87415	2.85782	1.24354e-14	4.27015e-13
DENV_045234_XM_012702843.1				1.87415	2.85782	1.23918e-14	4.25949e-13
DENV_045234_XM_012702841.1				1.87415	2.85782	1.236e-14	4.2529e-13
DENV_045234_XM_012702840.1				1.87415	2.85782	1.23158e-14	4.24201e-13
DENV_136751				1.87352	2.11729	2.61674e-11	6.28352e-10
DENV_092089_XM_012703317.1				1.8725	1.74063	1.44612e-10	3.15278e-09
DENV_092089_XM_002165586.3				1.8725	1.74063	1.44763e-10	3.15404e-09
DENV_092089_XM_012703318.1				1.8725	1.74063	1.4489e-10	3.15478e-09
DENV_076720_XM_002158808.3	DENV_076720_XP_002158844.1	RGMB	RGM domain family, member	1.87009	6.68216	8.75122e-27	7.61693e-25
DENV_115568				1.86777	0.561507	2.96968e-06	3.37069e-05
DENV_142326	DENV_142326	NOS1	Produces nitric oxide (NO) (By similarity)	1.86708	-0.354435	0.000641955	0.00431942
DENV_192385	DENV_192385		multiple EGF-like-domains	1.86455	-0.0750992	0.000182211	0.00141921
DENV_044613_XM_012703974.1				1.86418	3.64111	2.23889e-19	1.12469e-17
DENV_133347	DENV_133347			1.85732	2.58029	1.14727e-12	3.18134e-11
DENV_096696	DENV_096696	SVIL	supervillin	1.85641	3.75811	1.01086e-22	6.43341e-21
DENV_140080_XM_012707963.1	DENV_140080_XP_012563417.1	FBXO4	F-box protein 4	1.85212	4.86011	2.12078e-21	1.23165e-19
XM_012698932.1_DENV_190233	XP_012554386.1_DENV_190233	TRPM7	transient receptor potential cation channel subfamily m member	1.84948	1.31732	5.12788e-09	9.12348e-08
DENV_162329				1.84854	2.35302	1.55215e-11	3.83877e-10
DENV_146772_XM_004212184.1	DENV_146772_XP_004212232.1		to zinc finger, MYM domain containing 1 Hydra magnipapillata	1.84544	1.15566	1.73926e-06	2.06334e-05
DENV_015690_XM_012705537.1	DENV_015690_XP_012560991.1	DGKI	diacylglycerol kinase	1.8402	6.06003	2.84046e-32	3.31628e-30
XM_004206880.2_DENV_030655	XP_002165178.1_DENV_030655		Calcium binding protein	1.83868	5.84672	9.36183e-28	8.54374e-26
DENV_149779				1.83852	1.21355	2.23791e-08	3.63062e-07
XM_002160178.3_DENV_203041				1.83479	5.28472	3.87846e-33	4.72363e-31
DENV_102767_XM_012700287.1	DENV_102767_XP_012555741.1	NPR2	guanylate cyclase	1.83421	6.23379	5.58746e-29	5.51546e-27
DENV_154651				1.83204	2.0004	1.62739e-10	3.52078e-09
DENV_169877	DENV_169877	THOC5	THO complex 5	1.8269	0.275132	0.00101119	0.00639227
DENV_134756	DENV_134756			1.82627	1.26298	3.27343e-08	5.17906e-07
DENV_202253_XM_012701824.1	DENV_202253_XP_012557280.1		Amiloride-sensitive sodium channel	1.82559	1.88898	8.05533e-11	1.81462e-09
DENV_202253_XM_012701822.1	DENV_202253_XP_012557280.1		Amiloride-sensitive sodium channel	1.82559	1.88898	8.07129e-11	1.81701e-09
DENV_202253_XM_012701826.1	DENV_202253_XP_012557280.1		Amiloride-sensitive sodium channel	1.82559	1.88898	8.09202e-11	1.82046e-09
DENV_202253_XM_012701823.1	DENV_202253_XP_012557280.1		Amiloride-sensitive sodium channel	1.82559	1.88898	8.10286e-11	1.82169e-09
DENV_202253_XM_012701825.1	DENV_202253_XP_012557280.1		Amiloride-sensitive sodium channel	1.82559	1.88898	8.11462e-11	1.82312e-09
XM_012708351.1_DENV_204267	XP_012563805.1_DENV_204267	ENTPD3	Ectonucleoside triphosphate diphosphohydrolase 3	1.82408	5.44857	4.0154e-30	4.19609e-28
DENV_031016	DENV_031016	SLC26A11	solute carrier family 26, member 11	1.82186	1.79281	2.96576e-10	6.24082e-09
DENV_206826	DENV_206826		TSP1	1.81934	3.42074	1.30015e-14	4.451e-13
DENV_183680	DENV_183680			1.81612	-0.0484258	0.000232255	0.00176474
DENV_102806	DENV_102806	PLCD4	phospholipase C	1.81305	5.54792	3.28405e-32	3.79492e-30
DENV_018109	DENV_018109	FAM73A	family with sequence similarity 73, member	1.8108	2.65892	7.54403e-12	1.94093e-10
DENV_111927				1.80501	3.58481	1.27476e-20	6.98393e-19
DENV_141570	DENV_141570	MDN1	Nuclear chaperone required for maturation and nuclear export of pre-60S ribosome subunits (By similarity)	1.79873	1.41018	7.94369e-07	1.00487e-05
XM_012698818.1_DENV_204659	XP_012554275.1_DENV_204659		TSP1	1.79384	3.85514	4.5012e-14	1.4556e-12
DENV_111454	DENV_111454			1.7899	8.34086	1.26041e-26	1.08312e-24
DENV_003041				1.78926	2.24897	2.45631e-11	5.91505e-10
DENV_023484	DENV_023484			1.78911	0.345696	0.000897724	0.00576211
XM_012711006.1				1.788	4.56977	4.20012e-17	1.80926e-15
DENV_125544	DENV_125544			1.78782	3.09042	2.67349e-12	7.11068e-11
DENV_136443	DENV_136443	ATP2C1	ATPase, Ca transporting, type 2C, member	1.78706	1.20126	5.05151e-08	7.76722e-07
XM_012705481.1_DENV_141579	XP_012560935.1_DENV_141579	FG07466.1	ATPase type	1.7857	4.15558	3.36343e-20	1.78214e-18
DENV_140659				1.78529	-0.181783	0.000269954	0.00201147
XM_012705641.1				1.78465	0.0833652	0.000101278	0.000847728
XM_002155437.3_DENV_060464	XP_002155473.2_DENV_060464	SUMF1	sulfatase modifying factor 1	1.78122	5.30562	2.15358e-28	2.03676e-26
DENV_002593_XM_004213242.1	DENV_002593_XP_004213290.1		to transposase domaincontaining protein	1.77935	0.530473	4.723e-06	5.13027e-05
XM_012710680.1_DENV_152655	XP_012566134.1_DENV_152655	A1CF	RNA binding motif protein	1.77844	4.03566	5.0822e-13	1.47197e-11
DENV_103840_XM_012700353.1	DENV_103840_XP_012555807.1		EGF-like domain	1.77276	3.34131	5.14591e-16	2.026e-14
DENV_103840_XM_012700354.1	DENV_103840_XP_012555807.1		EGF-like domain	1.77276	3.34131	5.14607e-16	2.026e-14
DENV_157344	DENV_157344	TTC25	Tetratricopeptide repeat domain 25	1.77006	0.620043	3.64336e-06	4.05779e-05
DENV_015014_XM_012703218.1	DENV_015014_XP_012558673.1	LYSMD4	peptidoglycan-binding, domain containing 3	1.76565	1.46201	5.86099e-09	1.03517e-07
DENV_015014_XM_012703219.1	DENV_015014_XP_012558673.1	LYSMD4	peptidoglycan-binding, domain containing 3	1.76565	1.46201	5.86686e-09	1.03544e-07
DENV_159328	DENV_159328		Glycosyl hydrolases family 16	1.76406	3.02617	3.69847e-10	7.66826e-09
DENV_155738				1.7605	0.865046	7.70494e-07	9.78889e-06
XM_012699693.1_DENV_073530	XP_012555147.1_DENV_073530	TOP2B	Control of topological states of DNA by transient breakage and subsequent rejoining of DNA strands. Topoisomerase II makes double-strand breaks (By similarity)	1.76024	4.08211	9.06563e-18	4.1535e-16
DENV_204782	DENV_204782		latent transforming growth factor beta binding protein 2	1.76006	0.401807	6.67502e-05	0.000581834
DENV_134560	DENV_134560	COL14A1	von Willebrand factor type A domain	1.75762	0.204946	0.00142723	0.00857302
DENV_023788_XM_002156910.2	DENV_023788_XP_002156946.2	FG06548.1	UDP-glucose 6-dehydrogenase	1.75737	3.44032	8.13179e-17	3.41172e-15
DENV_206415	DENV_206415	ANAPC10	Anaphase promoting complex subunit 10	1.75545	1.50482	1.6e-08	2.65266e-07
DENV_006942_XM_002156118.3	DENV_006942_XP_002156154.2	EZR	domain containing	1.7554	4.85939	8.1928e-28	7.53782e-26
XM_004208311.2				1.75378	2.72397	9.05879e-15	3.16198e-13
DENV_163921				1.75263	2.97089	3.80775e-11	8.922e-10
DENV_058581_XM_012708309.1	DENV_058581_XP_012563763.1	DYNLT1	Dynein light chain Tctex-type	1.74682	2.27513	1.86306e-10	4e-09
DENV_191873	DENV_191873	ARX	Aristaless related homeobox	1.74419	4.85683	2.22849e-24	1.6367e-22
XM_002155643.3_DENV_081484	XP_002155679.3_DENV_081484	FAM73A	family with sequence similarity 73, member	1.74306	4.99229	2.41294e-22	1.4854e-20
XM_002160300.3_DENV_174165	XP_002160336.3_DENV_174165	NOTUM	notum pectinacetylesterase homolog (Drosophila)	1.74299	5.06097	1.22554e-24	9.18019e-23
DENV_061595	DENV_061595	DFNB59	deafness, autosomal recessive 59	1.73861	0.563084	0.000172711	0.00135771
DENV_031393				1.73613	0.782067	4.04163e-05	0.000368052
DENV_180845	DENV_180845			1.73443	-0.0896893	0.00026016	0.00194534
DENV_112811	DENV_112811		ADAM metallopeptidase with thrombospondin type 1, motif	1.73235	0.549541	0.000697827	0.00463457
XM_012704929.1				1.71887	-0.0113529	0.000625025	0.00422144
DENV_040469_XM_012700429.1	DENV_040469_XP_012555883.1		matrix metallopeptidase	1.7132	2.95261	5.04565e-13	1.46514e-11
DENV_018217				1.71191	0.0269412	0.000393411	0.00279893
XM_012707528.1				1.71136	1.98099	3.58633e-06	3.99822e-05
XM_002157657.3_DENV_017129	XP_002157693.2_DENV_017129	CCDC151	Coiled-coil domain containing 151	1.70933	3.87974	1.7182e-18	8.31068e-17
DENV_174066	DENV_174066		Sugar (and other) transporter	1.70804	2.23195	6.78843e-11	1.5405e-09
XM_012705495.1_DENV_046100				1.7079	4.53009	2.55269e-17	1.12831e-15
DENV_195820	DENV_195820			1.70464	1.67562	2.82563e-09	5.21079e-08
DENV_199121	DENV_199121	MKI67	antigen identified by monoclonal antibody Ki-67	1.7034	1.43456	1.94383e-08	3.17943e-07
DENV_160850	DENV_160850		ADAM metallopeptidase domain	1.70315	3.19591	1.06253e-16	4.40333e-15
DENV_126753				1.70283	1.55436	1.08109e-08	1.83568e-07
DENV_089072_XM_012707392.1	DENV_089072_XP_012562846.1			1.69964	2.12903	3.86143e-08	6.03284e-07
DENV_133836				1.69751	1.93102	5.74838e-09	1.0174e-07
XM_004212850.1				1.69592	2.04328	1.51105e-09	2.88882e-08
DENV_064608_XM_012708403.1	DENV_064608_XP_012563857.1	NOS1	Produces nitric oxide (NO) (By similarity)	1.69397	4.15373	4.70203e-18	2.19891e-16
XM_012698619.1				1.69259	4.53839	1.11478e-21	6.56421e-20
XM_012698587.1_DENV_010122				1.69109	5.21871	1.04087e-23	7.26631e-22
DENV_115492_XM_002155407.3	DENV_115492_XP_002155443.3	USP1	Universal stress protein	1.68831	1.21211	1.24952e-06	1.52236e-05
XM_012707725.1_DENV_201656	XP_012563171.1_DENV_201656	ERG	V-ets erythroblastosis virus E26 oncogene homolog (Avian)	1.68831	3.328	5.6465e-08	8.61555e-07
DENV_110627	DENV_110627		protein Hydra magnipapillata	1.68752	0.533955	0.000234118	0.0017777
DENV_145507				1.68682	0.820769	9.06883e-06	9.3018e-05
DENV_196580	DENV_196580		Fibrinogen beta and gamma chains, C-terminal globular domain	1.68679	4.24915	1.97415e-20	1.06265e-18
DENV_198951_XM_002162433.3				1.68628	3.28834	1.99337e-17	8.89217e-16
XM_012699406.1_DENV_040028	XP_012554860.1_DENV_040028	SMTN	smoothelin-like 2	1.68391	5.77928	2.06002e-29	2.1072e-27
DENV_057865_XM_002170331.3	DENV_057865_XP_002170367.2	FUT8	Catalyzes the addition of fucose in alpha 1-6 linkage to the first GlcNAc residue, next to the peptide chains in N-glycans (By similarity)	1.6818	3.34712	2.70482e-14	8.90853e-13
DENV_192356	DENV_192356		ANK	1.68173	3.54225	4.54654e-18	2.12914e-16
XM_002163520.3_DENV_173326	XP_002163556.3_DENV_173326	FG07003.1	Dimethylaniline monooxygenase (N-oxide-forming)	1.68167	5.1136	5.02409e-22	2.98955e-20
DENV_076906	DENV_076906		Reprolysin family propeptide	1.68021	3.7099	1.27803e-19	6.54637e-18
DENV_085684	DENV_085684		Reverse transcriptase (RNA-dependent DNA polymerase)	1.67801	2.53324	8.15321e-13	2.31243e-11
XM_012698821.1_DENV_204659	XP_012554275.1_DENV_204659		TSP1	1.67659	5.04597	7.71642e-22	4.58355e-20
DENV_127531	DENV_127531		protein Hydra magnipapillata	1.67287	0.725088	1.89485e-05	0.00018478
DENV_184466	DENV_184466	MACF1	Growth-Arrest-Specific Protein 2 Domain	1.66795	1.5911	4.48538e-08	6.94403e-07
DENV_193633	DENV_193633		protein Hydra magnipapillata	1.66595	0.987066	0.000617186	0.00417356
DENV_013881	DENV_013881	DLAT	pyruvate dehydrogenase complex	1.66585	5.20057	7.55386e-25	5.79952e-23
DENV_085323				1.65341	0.293742	6.9536e-05	0.000602959
DENV_168068	DENV_168068		Major Facilitator Superfamily	1.65264	1.42389	1.7135e-07	2.45206e-06
DENV_140305				1.6504	3.23733	2.9167e-13	8.67783e-12
XM_012710403.1				1.64938	1.80718	6.17709e-06	6.55418e-05
DENV_183128				1.64793	4.06608	3.75241e-13	1.10286e-11
XR_001141361.1				1.6405	0.0120573	0.00124867	0.00765523
DENV_047702_XM_002164610.3	DENV_047702_XP_002164671.2		Prokaryotic glutathione synthetase, ATP-grasp domain	1.6356	3.37243	4.37779e-16	1.73971e-14
DENV_047702_XM_002164635.3	DENV_047702_XP_002164671.2		Prokaryotic glutathione synthetase, ATP-grasp domain	1.6356	3.37243	4.3903e-16	1.74263e-14
DENV_176861				1.6347	2.60163	9.96239e-13	2.78306e-11
XM_012698032.1				1.63448	3.49392	2.32956e-14	7.74035e-13
XM_002169550.2_DENV_169528	XP_012555925.1_DENV_169528		to ring finger protein 213	1.63399	2.7973	0.000143793	0.00115341
DENV_084530_XM_002162664.3	DENV_084530_XP_002162700.3			1.63368	4.42016	7.81405e-15	2.75305e-13
DENV_101833_XM_012710592.1				1.62583	3.80967	2.4424e-19	1.22511e-17
DENV_053588	DENV_053588		FBG	1.62569	3.48807	3.14681e-16	1.25939e-14
XM_004208400.2				1.62388	1.06625	1.52088e-06	1.82202e-05
DENV_111338_XM_004211374.2	DENV_111338_XP_004211422.2	B3GNT4	UDP-GlcNAc betaGal beta-1,3-N-acetylglucosaminyltransferase 4	1.62029	3.63212	1.09188e-15	4.201e-14
XM_012699932.1				1.61912	3.35003	8.33993e-17	3.49472e-15
XM_012702757.1				1.61845	1.93546	2.71843e-09	5.0378e-08
DENV_026100_XM_012707574.1	DENV_026100_XP_012563028.1	SMC4	Structural maintenance of chromosomes	1.61759	5.478	1.66936e-19	8.48664e-18
DENV_190254	DENV_190254		Reverse transcriptase (RNA-dependent DNA polymerase)	1.61423	0.874884	2.65764e-05	0.000250618
DENV_164048	DENV_164048	ATP1A1	ATPase Na K transporting alpha	1.61287	6.59805	1.00579e-24	7.56759e-23
XM_002159938.3_DENV_049843	XP_002159974.1_DENV_049843	LEF1	T-cell specific, HMG-box	1.61199	7.66226	1.80218e-26	1.53312e-24
DENV_103604	DENV_103604	SMTN	smoothelin-like 2	1.60819	6.0346	5.16316e-23	3.36829e-21
DENV_096906_XM_012705312.1				1.60534	3.59799	1.72104e-13	5.27818e-12
DENV_105886	DENV_105886		NB-ARC domain	1.60525	2.25316	1.90784e-10	4.10653e-09
DENV_060539_XM_012699652.1	DENV_060539_XP_012555106.1		Ankyrin Repeat	1.60486	5.45987	9.96459e-16	3.85578e-14
DENV_146980	DENV_146980		FBG	1.60432	1.66515	3.76318e-07	5.08766e-06
DENV_141689_XM_002158034.3	DENV_141689_XP_002158070.2	SLC22A13	solute carrier family 22	1.59995	5.94995	8.50918e-26	6.99281e-24
DENV_141033	DENV_141033	ATP1A1	ATPase Na K transporting alpha	1.59989	5.65156	3.71699e-25	2.94042e-23
DENV_080114	DENV_080114			1.59858	3.8876	2.88269e-15	1.06436e-13
DENV_181223				1.59641	-0.019951	0.00111004	0.00692534
DENV_133122	DENV_133122		NACHT, LRR and PYD domains-containing protein	1.59433	0.56129	5.42567e-05	0.000480393
DENV_083715_XM_012708795.1				1.59173	0.456184	0.000293483	0.00216628
DENV_071354	DENV_071354			1.59159	0.422339	0.000415394	0.00293559
XM_012700504.1_DENV_203704	XP_012555958.1_DENV_203704			1.58928	2.63666	1.86444e-07	2.65683e-06
XM_012710643.1				1.58727	0.93506	4.30608e-06	4.72748e-05
DENV_086111				1.58479	1.51058	8.42847e-08	1.25745e-06
XM_012710075.1_DENV_017051				1.58367	6.16408	2.65571e-22	1.62893e-20
DENV_191599	DENV_191599		Amiloride-sensitive sodium channel	1.58022	2.367	1.00537e-10	2.23358e-09
DENV_098021				1.57868	3.54771	5.15355e-16	2.02658e-14
DENV_106198	DENV_106198		protein Hydra magnipapillata	1.57826	1.71979	1.87756e-07	2.67327e-06
XM_012699529.1_DENV_090135	XP_012554986.1_DENV_090135	RBM39	RNA binding motif protein	1.57693	1.32575	1.00192e-06	1.24169e-05
XM_004207350.2				1.57565	0.591942	9.52516e-05	0.000802845
XM_002163812.3_DENV_037770	XP_002163848.1_DENV_037770			1.57227	7.7897	7.28316e-27	6.37192e-25
DENV_029378_XM_012699228.1				1.57191	5.4165	3.92314e-24	2.84432e-22
DENV_170658				1.57182	4.85032	1.40402e-23	9.62292e-22
DENV_002636_XM_002157314.3	DENV_002636_XP_002157350.1	TPT1	tumor protein	1.5678	1.00743	2.34051e-05	0.000223856
XM_012707471.1				1.56734	0.969005	2.23399e-05	0.000214413
XR_001140986.1				1.56667	0.653561	2.20795e-05	0.000212136
DENV_146724_XM_012703795.1	DENV_146724_XP_012559249.1		Meprin A	1.56383	3.47306	1.75212e-13	5.36864e-12
DENV_051689	DENV_051689	SMTN	smoothelin-like 2	1.56299	6.50499	2.53933e-23	1.70589e-21
DENV_040816	DENV_040816	GIN1	to zinc finger, H2C2 domain containing Hydra magnipapillata	1.5629	0.537217	0.000650748	0.00436817
XM_012707351.1_DENV_125722	XP_012562806.1_DENV_125722	PPP1R42	protein phosphatase 1 regulatory subunit 42	1.56147	3.47608	1.89366e-12	5.11697e-11
DENV_091126_XM_002160340.2	DENV_091126_XP_002160376.2	TMEM175	Transmembrane protein 175	1.56003	2.97168	1.863e-13	5.68777e-12
DENV_159463	DENV_159463		FBG	1.55918	1.80842	8.85269e-07	1.11095e-05
DENV_003049_XM_012703320.1	DENV_003049_XP_012558774.1	CLSPN	mitotic DNA replication checkpoint	1.55661	2.92871	6.70682e-09	1.17658e-07
XM_012710994.1_DENV_170394	XP_012566448.1_DENV_170394		Ankyrin Repeat	1.55473	4.25584	1.71845e-19	8.71005e-18
DENV_095416	DENV_095416		chitin binding	1.55322	0.839633	9.6037e-06	9.80673e-05
XM_004210809.2_DENV_148741	XP_004210857.2_DENV_148741		supervillin	1.55165	7.19707	4.58364e-23	3.00761e-21
DENV_141961	DENV_141961	RNF213	Inherit from opiNOG: Ring finger protein 213	1.55057	1.79198	5.93412e-08	9.02594e-07
XM_012709921.1				1.54777	2.72242	3.26263e-10	6.82733e-09
XM_012704558.1_DENV_012550	XP_012560011.1_DENV_012550		Zinc finger, C2H2 type	1.54509	2.9618	2.25263e-07	3.16734e-06
XM_012703152.1_DENV_022547	XP_012558606.1_DENV_022547		Zinc finger protein	1.54387	3.80475	1.10767e-14	3.83472e-13
DENV_151733	DENV_151733			1.54321	2.55919	7.50457e-10	1.48765e-08
XM_012706969.1_DENV_023505	XP_012562423.1_DENV_023505	MASP1	mannan-binding lectin serine peptidase 1 (C4 C2 activating component of Ra-reactive factor)	1.54309	4.39128	9.27121e-16	3.5957e-14
DENV_021604	DENV_021604		ADAM metallopeptidase domain	1.54206	-0.0463073	0.00107335	0.00672122
XM_012711406.1_DENV_202522	XP_012566860.1_DENV_202522	ASPM	asp (abnormal spindle) homolog, microcephaly associated (Drosophila)	1.54159	3.80027	8.41683e-16	3.2756e-14
DENV_116755	DENV_116755	KIF6	Kinesin family member	1.54087	0.24037	0.000631773	0.00425852
DENV_071848	DENV_071848		protein Hydra magnipapillata	1.54006	4.5641	1.39997e-20	7.62061e-19
XM_012709330.1_DENV_125554	XP_012564784.1_DENV_125554	FBN-1	FiBrilliN	1.53983	6.08001	2.402e-15	8.95671e-14
DENV_029234	DENV_029234	CACNA1B	Calcium channel, voltage-dependent	1.53896	2.45276	1.18837e-10	2.61611e-09
DENV_012551	DENV_012551		Zinc finger, C2H2 type	1.53806	2.39169	3.80198e-09	6.90969e-08
XM_012710748.1_DENV_143620	XP_012566202.1_DENV_143620	FBLN1	eyes shut homolog	1.53735	0.335608	0.000684989	0.00456902
XM_012702367.1				1.53613	0.320671	0.000191631	0.00148438
DENV_170379	DENV_170379		to Pao retrotransposon peptidase family protein	1.53515	3.35195	3.48738e-11	8.1997e-10
DENV_023562_XM_004212494.2	DENV_023562_XP_004212542.1		RAS-like, estrogen-regulated, growth inhibitor	1.53417	5.14795	1.39936e-22	8.87255e-21
XM_012706850.1				1.53406	0.845183	3.43426e-05	0.000317177
XM_012707555.1_DENV_205257	XP_012563009.1_DENV_205257		Spectrin repeat	1.53382	4.18814	1.43728e-15	5.45553e-14
DENV_110438	DENV_110438		Kinesin light chain	1.533	2.09508	3.60135e-09	6.56267e-08
XM_002167873.3				1.52391	1.24382	4.885e-06	5.29441e-05
DENV_203359	DENV_203359		ADAM metallopeptidase domain	1.52378	3.1833	5.03493e-14	1.61585e-12
DENV_183322	DENV_183322	FAT3	Cadherins are calcium dependent cell adhesion proteins (By similarity)	1.51841	6.06092	6.93823e-24	4.92483e-22
DENV_095978_XM_012698631.1				1.51822	6.15727	8.65888e-25	6.55866e-23
DENV_095978_XM_002162948.3				1.51822	6.15727	8.7084e-25	6.56679e-23
DENV_079308_XM_012702974.1	DENV_079308_XP_012558428.1	NGB	Globin	1.51746	0.876408	0.000107647	0.000892839
DENV_043650_XM_012705496.1				1.51704	1.4127	6.89307e-06	7.25701e-05
DENV_043650_XM_012705497.1				1.51704	1.4127	6.88684e-06	7.25497e-05
DENV_043650_XM_012705498.1				1.51704	1.4127	6.88124e-06	7.25132e-05
DENV_008094	DENV_008094	GAS2L2	spectrin repeat containing, nuclear envelope	1.51352	2.07063	1.18559e-08	2.00408e-07
DENV_000239_XM_012703412.1	DENV_000239_XP_012558866.1	NKX2-1	NK2 homeobox 1	1.51269	0.777015	0.000340607	0.00246943
DENV_100074				1.51142	5.62387	1.37122e-21	8.03234e-20
DENV_197519_XM_012708879.1	DENV_197519_XP_012564333.1		matrix metallopeptidase	1.51131	4.91215	2.51944e-14	8.31415e-13
DENV_204778				1.51047	2.9731	3.1523e-10	6.6087e-09
XM_012704067.1				1.50933	1.50963	6.97944e-07	8.95113e-06
DENV_150470	DENV_150470	CASR	Calcium-sensing receptor	1.50817	2.12211	6.92443e-09	1.21224e-07
XR_001142846.1				1.50671	3.62205	8.296e-09	1.43455e-07
DENV_012138	DENV_012138	DNAH3	Dynein, axonemal, heavy chain	1.5064	0.387381	0.000169104	0.00133121
DENV_010419				1.50097	0.0410032	0.00086407	0.00557676
DENV_102224	DENV_102224			1.50071	2.50752	8.99238e-11	2e-09
DENV_193598	DENV_193598	PCNT	Pericentrin	1.50068	1.85801	4.12293e-07	5.52848e-06
XM_012706174.1				1.49686	0.803384	0.000841534	0.0054448
DENV_029355				1.49574	3.36892	2.52841e-14	8.33564e-13
XM_012698715.1_DENV_050914				1.49292	5.90727	7.54583e-25	5.79952e-23
DENV_004894	DENV_004894		receptor	1.49149	0.0803741	0.00066105	0.00443143
DENV_133277_XM_002165608.3				1.48657	3.52307	8.96468e-14	2.82876e-12
DENV_133277_XM_012702263.1				1.48657	3.52307	8.99488e-14	2.83565e-12
DENV_133277_XM_012702261.1				1.48657	3.52307	9.00894e-14	2.83744e-12
DENV_006436_XM_012706771.1	DENV_006436_XP_012562225.1		Inherit from NOG: Viral A-type inclusion protein	1.48604	2.96997	8.15475e-13	2.31243e-11
XM_012707128.1				1.4855	1.53599	1.47e-06	1.76617e-05
DENV_105737	DENV_105737	TRAM2	translocation associated membrane protein	1.48471	0.536155	0.000906109	0.00580603
DENV_046392_XM_012708213.1	DENV_046392_XP_012563667.1		PotAssium voltage-gated channel	1.48356	2.70602	5.25543e-10	1.06614e-08
DENV_043542				1.48292	1.57093	1.05742e-05	0.000107331
DENV_039778				1.48277	1.73767	2.08314e-06	2.43462e-05
XM_012707801.1				1.48172	2.78489	9.12608e-11	2e-09
DENV_055666_XM_004205942.2	DENV_055666_XP_004205990.2	CHST11	Carbohydrate N-acetylgalactosamine 4-0 sulfotransferase	1.48165	2.53824	7.85666e-09	1.36696e-07
DENV_112932	DENV_112932	MRC2	mannose receptor, C type	1.48072	0.396405	0.000474368	0.00329797
DENV_126483				1.4803	0.189009	0.000583374	0.00396783
DENV_089119	DENV_089119	HNRNPK	heterogeneous nuclear ribonucleoprotein K-like	1.48006	0.0819172	0.00078137	0.00511308
XM_012707843.1				1.4775	1.98141	2.22667e-08	3.61413e-07
DENV_198674_XM_002163024.3	DENV_198674_XP_002163060.2		protein Hydra magnipapillata	1.47709	8.15046	9.96743e-23	6.36749e-21
XM_012706111.1				1.47658	0.811173	0.000253428	0.00190088
XM_012701842.1_DENV_183231	XP_012557296.1_DENV_183231	GNS	Sulfatase	1.47657	2.11583	2.09087e-05	0.000201803
DENV_141216_XM_012709297.1	DENV_141216_XP_012564752.1	SLCO4A1	Solute carrier organic anion transporter family member	1.47448	2.45974	9.25812e-09	1.58715e-07
DENV_141216_XM_012709295.1	DENV_141216_XP_012564752.1	SLCO4A1	Solute carrier organic anion transporter family member	1.47448	2.45974	9.23609e-09	1.58417e-07
DENV_141216_XM_012709296.1	DENV_141216_XP_012564752.1	SLCO4A1	Solute carrier organic anion transporter family member	1.47448	2.45974	9.23601e-09	1.58417e-07
DENV_141216_XM_012709298.1	DENV_141216_XP_012564752.1	SLCO4A1	Solute carrier organic anion transporter family member	1.47448	2.45974	9.22343e-09	1.5836e-07
DENV_180802	DENV_180802			1.47293	2.73488	3.87775e-11	9.07972e-10
DENV_132481_XM_012710182.1	DENV_132481_XP_012565636.1		to tyrosine kinase receptor, partial Hydra magnipapillata	1.47136	5.30403	9.69234e-11	2.15472e-09
XM_012711599.1_DENV_189880	XP_012567053.1_DENV_189880		Pfam:DDE	1.47085	0.425308	0.00125399	0.00767769
DENV_103466	DENV_103466			1.46882	4.01859	3.04024e-11	7.23644e-10
XM_012706967.1				1.46783	2.56488	8.12872e-10	1.6e-08
DENV_157331_XM_002160710.3	DENV_157331_XP_002160746.3	PLEKHG5	pleckstrin homology domain containing, family G (with RhoGef domain) member	1.46705	6.66615	1.1335e-19	5.83254e-18
XM_002166848.3				1.46528	0.120671	0.00113894	0.00708862
DENV_028074_XM_012699993.1	DENV_028074_XP_012555447.1	DNAH2	Dynein, axonemal, heavy chain	1.46466	4.77151	1.35329e-14	4.6236e-13
DENV_021051	DENV_021051		to Pao retrotransposon peptidase family protein	1.46287	2.62716	2.51072e-10	5.32631e-09
XM_012702044.1				1.46196	3.21821	4.15276e-12	1.09165e-10
XM_012704765.1				1.46182	1.7163	1.57927e-05	0.000156118
DENV_113427				1.45885	0.84121	0.000430199	0.0030301
DENV_096369	DENV_096369	SPATA5	Spermatogenesis associated 5	1.45803	1.0352	1.16503e-05	0.000117608
XM_012706193.1_DENV_181832	XP_012561647.1_DENV_181832	MSH5	MutS homolog 5 (E. coli)	1.45764	0.259125	0.000564123	0.0038516
DENV_112651	DENV_112651	TP63	tumor protein	1.45615	0.947993	2.39695e-05	0.000228737
DENV_167631				1.45607	2.1867	2.82592e-07	3.9181e-06
DENV_118932				1.45595	3.6265	6.08148e-15	2.17431e-13
DENV_139679				1.45351	0.0715846	0.00135641	0.00822821
XM_002170451.3_DENV_167288	XP_002170487.2_DENV_167288	HECTD1	Ankyrin repeat	1.45199	2.44808	2.26879e-07	3.18873e-06
XM_002166633.3_DENV_096192	XP_002166669.3_DENV_096192	ALS2CR8	amyotrophic lateral sclerosis 2 (juvenile) chromosome region, candidate 8	1.44792	1.42312	3.56122e-05	0.000327474
DENV_052761	DENV_052761	CCDC151	Coiled-coil domain containing 151	1.44697	2.33214	4.94927e-09	8.84754e-08
XM_012706573.1_DENV_166738	XP_012562027.1_DENV_166738	HPN	Serine protease	1.44585	3.94183	3.41365e-15	1.25086e-13
DENV_125723				1.44534	0.643483	0.000442612	0.0031059
XM_002153812.3_DENV_045673	XP_002153848.3_DENV_045673	DLX1	distal-less homeobox 2	1.44512	1.58935	2.47871e-05	0.00023561
DENV_036831_XM_012704794.1	DENV_036831_XP_012560248.1	CCDC88A	coiledcoil domain containing	1.44341	6.778	7.01025e-19	3.44489e-17
XM_012700128.1_DENV_126541	XP_012555582.1_DENV_126541	KIF6	Kinesin family member	1.44031	2.50663	1.5894e-08	2.63e-07
DENV_047313_XM_004208164.2	DENV_047313_XP_004208212.1		K08385 G0-opsin	1.43971	2.85554	4.33369e-10	8.90609e-09
DENV_107214	DENV_107214			1.43939	0.740947	0.00043375	0.00305067
XM_012711276.1_DENV_197494	XP_012566730.1_DENV_197494	MAP3K9	leucine-rich repeat serine threonine-protein kinase	1.43793	1.07595	1.5145e-05	0.000150155
XM_012704557.1_DENV_012550	XP_012560011.1_DENV_012550		Zinc finger, C2H2 type	1.43444	2.17096	0.000612573	0.00414768
XM_012711493.1_DENV_130224	XP_012566947.1_DENV_130224		Fibroblast growth factor receptor	1.43424	1.81309	1.15979e-06	1.4207e-05
DENV_058765_XM_012701503.1	DENV_058765_XP_012556957.1	DIRAS2	DIRAS family, GTP-binding Ras-like	1.43355	3.02728	5.40375e-09	9.59413e-08
DENV_046373	DENV_046373		OTU-like cysteine protease	1.43285	2.22096	8.32652e-06	8.6013e-05
DENV_188862_XM_012701401.1	DENV_188862_XP_012556855.1	VPS13A	vacuolar protein sorting 13 homolog A (S. cerevisiae)	1.43191	1.46415	0.000116754	0.000955534
DENV_194922	DENV_194922	MDN1	Nuclear chaperone required for maturation and nuclear export of pre-60S ribosome subunits (By similarity)	1.43008	0.969876	0.000144816	0.00116079
XM_012710690.1				1.42918	2.74519	2.76442e-09	5.11184e-08
DENV_015410	DENV_015410	ITGB6	Integrin beta tail domain	1.42749	0.0586786	0.00162753	0.00963373
DENV_102008	DENV_102008	LIG4	ligase IV, DNA, ATP-dependent	1.42696	1.99592	1.21257e-07	1.76506e-06
XM_012704950.1_DENV_184285	XP_012560404.1_DENV_184285		general transcription factor II-I repeat domain-containing protein	1.4255	1.15354	2.86009e-05	0.000267949
DENV_179028	DENV_179028	ARHGEF33	Rho guanine nucleotide exchange factor (GEF) 33	1.42377	5.41495	2.32441e-22	1.43613e-20
DENV_040016	DENV_040016		Hydra magnipapillata	1.42273	3.35825	2.18691e-10	4.65395e-09
XM_012699545.1_DENV_181797	XP_012554999.1_DENV_181797	NOTCH2	NL	1.42191	0.956222	2.83459e-05	0.000265781
DENV_158406	DENV_158406		ADAM metallopeptidase domain	1.42017	7.63864	2.68541e-24	1.95954e-22
DENV_017841_XM_012701572.1	DENV_017841_XP_012557026.1		zinc ion binding	1.41889	3.89737	1.78317e-11	4.36233e-10
XM_004209829.2_DENV_018908	XP_004209877.2_DENV_018908	SYT15	synaptotagmin XV	1.41667	4.3187	1.59153e-16	6.52374e-15
XM_002157729.3				1.41581	0.521373	0.000530407	0.00365382
DENV_118933				1.41459	3.50742	1.50022e-12	4.11292e-11
XM_012708342.1				1.40903	3.53766	1.02616e-12	2.86428e-11
DENV_019853	DENV_019853		potassium voltage-gated channel shaker-related subfamily member	1.40665	0.828007	0.000718586	0.00475471
DENV_021863	DENV_021863			1.40359	0.58	0.000215266	0.00165271
DENV_102538_XM_012705831.1	DENV_102538_XP_012561285.1		MATH domain	1.40142	7.46264	9.87181e-23	6.31833e-21
XR_001142319.1				1.39962	0.890752	0.000106557	0.000885355
XM_002160519.2_DENV_189973	XP_002160555.1_DENV_189973	IMMP2L	IMP2 inner mitochondrial membrane peptidase-like (S. cerevisiae)	1.3994	2.30169	3.57439e-06	3.98885e-05
DENV_200292_XM_012707397.1	DENV_200292_XP_012562851.1	FGSG_10767	Zinc finger, NFX1-type containing 1	1.39815	1.62261	9.81e-07	1.21912e-05
DENV_132288	DENV_132288	C2ORF65	chromosome 2 open reading frame 65	1.39686	0.658206	0.000392776	0.00279565
DENV_030007				1.39593	0.732293	0.000106801	0.000886941
XM_012698612.1				1.39526	0.943641	0.000121729	0.000991701
XM_002158050.3_DENV_024691	XP_002158086.2_DENV_024691	BAAT	Acyl-CoA thioesterase	1.39426	2.37894	9.11537e-09	1.56744e-07
DENV_143035	DENV_143035			1.39267	3.00321	1e-09	2.0082e-08
XM_002167670.3_DENV_145674	XP_012558352.1_DENV_145674		ZnF_C2H2	1.39263	6.0896	1.35647e-20	7.39571e-19
XM_002167685.3_DENV_103950				1.39249	6.74888	1.52312e-16	6.25847e-15
DENV_029056	DENV_029056		Receptor	1.39069	5.30735	2.44452e-15	9.09523e-14
XM_004207224.2_DENV_035276	XP_004207272.1_DENV_035276	NRXN3	Neurexin	1.38811	5.06472	4.88034e-18	2.27601e-16
XM_012708073.1				1.38726	3.53972	2.83851e-11	6.79196e-10
XM_012708527.1				1.38638	1.00631	5.75225e-05	0.000507451
XM_012710774.1				1.38358	0.610251	0.000506031	0.00349585
XM_012706806.1				1.3834	1.85762	2.83257e-07	3.92571e-06
XM_012703254.1				1.38282	0.659762	0.000950375	0.00604618
XM_012708921.1_DENV_014957	XP_012564375.1_DENV_014957	IGSF9B	immunoglobulin superfamily member	1.38274	4.76791	1.70303e-16	6.96392e-15
XM_012700845.1_DENV_058222	XP_012556297.1_DENV_058222	UNC119	unc-119 homolog	1.3811	2.20957	0.000234453	0.00177945
XM_012701209.1_DENV_002417	XP_012556663.1_DENV_002417	KCNA3	potassium voltage-gated channel shaker-related subfamily member	1.37917	2.92674	5.93963e-11	1.36249e-09
DENV_155357	DENV_155357			1.37716	1.88153	3.65363e-07	4.95611e-06
XM_012711091.1_DENV_124612	XP_012566549.1_DENV_124612	AXO	contactin associated protein-like	1.37681	7.87606	6.71844e-19	3.31111e-17
XM_012699218.1_DENV_090077	XP_012554672.1_DENV_090077	PRKAR2B	Protein kinase, cAMP-dependent, regulatory, type II	1.37641	6.96339	3.17076e-21	1.81959e-19
DENV_077050	DENV_077050	RAG1	Inherit from opiNOG: recombination activating gene 1	1.376	0.560901	0.000245758	0.00185403
XM_012702521.1				1.37545	3.14382	3.5529e-11	8.34797e-10
DENV_162362				1.37517	1.84403	2.80459e-05	0.000263113
DENV_130230				1.37256	0.573854	0.000758472	0.00498589
DENV_198433	DENV_198433	RDH12	retinol dehydrogenase	1.37195	1.69487	1.79376e-05	0.000175529
DENV_132979_XM_012704237.1	DENV_132979_XP_012559691.1	PLCB1	phospholipase C	1.37058	5.70406	6.81624e-20	3.53963e-18
XM_002167889.3_DENV_015823	XP_002167925.3_DENV_015823	TTC39C	tetratricopeptide repeat domain 39C	1.36595	3.99701	1.86391e-14	6.27944e-13
DENV_091034				1.36483	1.84818	1.74245e-06	2.06641e-05
DENV_189242	DENV_189242	USP37	ubiquitin specific peptidase	1.36318	0.854279	9.79214e-05	0.000821463
DENV_181749				1.35855	1.19364	0.000150958	0.00120319
DENV_195078	DENV_195078		repeat-containing protein	1.35726	1.0998	6.4319e-05	0.000562426
DENV_035395_XM_012706008.1	DENV_035395_XP_012561463.1		G- protein-coupled receptor	1.35566	1.97816	4.13461e-07	5.53976e-06
DENV_035395_XM_012706009.1	DENV_035395_XP_012561463.1		G- protein-coupled receptor	1.35566	1.97816	4.13146e-07	5.53772e-06
DENV_123282	DENV_123282	ALS2CR8	amyotrophic lateral sclerosis 2 (juvenile) chromosome region, candidate 8	1.35148	1.17484	8.01019e-05	0.000685217
XM_012704306.1_DENV_065257	XP_012559760.1_DENV_065257	MYO5C	Myosin VA (Heavy chain 12, myoxin)	1.35142	4.81764	7.66134e-17	3.23036e-15
DENV_092906_XM_002161320.3	DENV_092906_XP_002161356.1	PRSS21	protease, serine, 21 (testisin)	1.35111	7.50154	3.6211e-18	1.70757e-16
DENV_177695	DENV_177695	COL14A1	von Willebrand factor type A domain	1.3508	1.63148	4.37672e-06	4.79881e-05
DENV_008833_XM_012699216.1	DENV_008833_XP_012554670.1	ADAMTS9	ADAM metallopeptidase with thrombospondin type 1, motif	1.35045	5.47845	5.11812e-11	1.18367e-09
DENV_013137	DENV_013137	KIF26B	Kinesin family member	1.35044	1.85526	7.34915e-07	9.39326e-06
DENV_085784	DENV_085784	PKD2	polycystic kidney disease 1-like 2	1.34977	5.19266	1.00093e-16	4.16333e-15
DENV_204129	DENV_204129			1.34896	0.456405	0.00072739	0.00480265
DENV_158231				1.34869	3.16929	4.38112e-06	4.80207e-05
DENV_157759	DENV_157759		Inherit from KOG: tetratricopeptide repeat	1.34791	1.9106	4.72941e-07	6.26236e-06
DENV_191016_XM_012702379.1	DENV_191016_XP_012557833.1	TMTC1	transmembrane and tetratricopeptide repeat containing 1	1.34716	2.2538	9.2e-08	1.36649e-06
XR_001141794.1				1.34299	5.65804	6.65793e-19	3.28607e-17
DENV_110983	DENV_110983		ADAM metallopeptidase with thrombospondin type 1, motif	1.34185	7.43929	3.4217e-21	1.95696e-19
XM_012700171.1_DENV_125984	XP_012555625.1_DENV_125984	ADORA1	Adenosine A1 receptor	1.34171	2.58532	1.77853e-06	2.10404e-05
XM_012710352.1_DENV_016986	XP_012565806.1_DENV_016986		von Willebrand factor A domain containing 7	1.34058	7.56279	4.72501e-22	2.83149e-20
XM_012706848.1_DENV_141421	XP_012562302.1_DENV_141421		Notch ligand involved in the mediation of Notch signaling (By similarity)	1.33954	3.4728	5.2238e-12	1.35947e-10
DENV_202893	DENV_202893		ADAM metallopeptidase domain	1.33927	5.46857	1.92973e-18	9.29401e-17
DENV_059405	DENV_059405		Inherit from KOG: protein tyrosine phosphatase receptor type	1.33861	2.71918	3.19296e-08	5.06357e-07
XM_012703055.1_DENV_122515	XP_012558509.1_DENV_122515	MKI67	antigen identified by monoclonal antibody Ki-67	1.33536	3.75204	1e-09	2.03238e-08
XM_002165051.3_DENV_053464				1.3353	3.72643	3.37874e-13	1.00085e-11
XM_004205457.1				1.33146	3.14874	2.57849e-10	5.46324e-09
XM_012707978.1				1.33125	3.78357	7.8245e-10	1.54301e-08
DENV_145898	DENV_145898			1.33111	6.35956	8.45823e-15	2.9554e-13
DENV_031022_XM_012698135.1	DENV_031022_XP_012553589.1			1.33063	3.37787	5.75609e-11	1.32308e-09
XM_004208889.2_DENV_043983	XP_012558966.1_DENV_043983	MNS1	Meiosis-specific nuclear structural 1	1.32984	1.65615	0.000240448	0.00182005
DENV_078075_XM_002163543.3	DENV_078075_XP_002163579.3	LAP3	Leucine aminopeptidase 3	1.32746	6.91799	2.27419e-20	1.21642e-18
DENV_130492	DENV_130492			1.32717	1.47263	7.10868e-05	0.000614621
XM_012710274.1				1.32683	2.01466	1.28915e-06	1.56669e-05
DENV_077083_XM_012707086.1	DENV_077083_XP_012562540.1	NEK9	NIMA-related kinase	1.32383	4.13369	7.72266e-15	2.72937e-13
DENV_077083_XM_012707085.1	DENV_077083_XP_012562540.1	NEK9	NIMA-related kinase	1.32383	4.13369	7.7192e-15	2.72937e-13
DENV_119274				1.32149	1.05224	9.15326e-05	0.000774197
XM_012708933.1				1.3213	0.9803	0.000231099	0.00175793
DENV_038865_XM_012707763.1	DENV_038865_XP_012563217.1	STK11IP	serine threonine kinase 11 interacting protein	1.3211	5.92398	1.45158e-20	7.87623e-19
DENV_038520	DENV_038520	MSH2	mutS homolog 2, colon cancer, nonpolyposis type 1 (E. coli)	1.31743	3.37537	1.71867e-11	4.21977e-10
XM_012704659.1_DENV_147506				1.31104	0.880104	0.000909325	0.00582442
XM_012706615.1				1.30915	2.07569	7.44152e-07	9.4934e-06
DENV_169817	DENV_169817	ANK2	ZU5	1.30822	0.869055	0.000214359	0.0016465
XR_001140959.1				1.30803	1.81216	0.000159033	0.00125895
DENV_000757_XM_002165264.2	DENV_000757_XP_002165300.1		RAB30, member RAS oncogene family	1.30727	3.19365	9.21041e-09	1.58217e-07
DENV_141999	DENV_141999		Hydra magnipapillata	1.30709	2.47635	1.97078e-08	3.21574e-07
DENV_130324	DENV_130324		Reverse transcriptase (RNA-dependent DNA polymerase)	1.30601	1.34293	2.05668e-05	0.000198958
DENV_005842	DENV_005842		Pfam:DDE	1.30397	1.23858	0.000433211	0.0030475
DENV_206414	DENV_206414	ANAPC10	Anaphase promoting complex subunit 10	1.30314	2.53192	2.99226e-08	4.77661e-07
XM_002161682.3_DENV_009428				1.30299	4.08388	2.91989e-11	6.967e-10
XM_012711268.1				1.30243	2.54488	4.6134e-08	7.12593e-07
XM_012704252.1				1.30214	1.35892	2.47213e-05	0.00023505
DENV_110829				1.30198	0.483775	0.00105578	0.00662342
DENV_107213	DENV_107213			1.30122	0.756003	0.000971325	0.00616869
DENV_062732_XM_002170015.3	DENV_062732_XP_002170051.2	FGF16	fibroblast growth factor	1.29987	3.982	5.2e-08	7.96719e-07
XM_012706156.1_DENV_121067	XP_012561610.1_DENV_121067	C9ORF84	chromosome 9 open reading frame 84	1.29684	2.25899	5.21244e-07	6.851e-06
XM_012698692.1_DENV_150207	XP_012554146.1_DENV_150207		von Willebrand factor A domain containing 7	1.29405	6.17808	3.84512e-20	2.03102e-18
XM_012706999.1_DENV_007740	XP_012562453.1_DENV_007740	DRPR	multiple EGF-like-domains	1.29357	2.48057	4.02995e-08	6.28494e-07
XM_012703956.1_DENV_179707	XP_012559409.1_DENV_179707	HECTD1	Ankyrin repeat	1.29201	3.83881	0.000693028	0.00460903
DENV_116480_XM_012707265.1				1.29199	0.896546	0.00148026	0.00885799
DENV_127704_XM_012700544.1	DENV_127704_XP_012555998.1		myosin light chain kinase	1.29018	2.30539	1.2e-07	1.74781e-06
DENV_127704_XM_012700542.1	DENV_127704_XP_012555998.1		myosin light chain kinase	1.29018	2.30539	1.19778e-07	1.74577e-06
DENV_127704_XM_012700543.1	DENV_127704_XP_012555998.1		myosin light chain kinase	1.29018	2.30539	1.19688e-07	1.74522e-06
DENV_191203_XM_012700083.1	DENV_191203_XP_012555537.1	PGUG_04511	Uncharacterised protein family UPF0047	1.28912	2.09414	1.46508e-06	1.7609e-05
DENV_191203_XM_002166169.3	DENV_191203_XP_012555537.1	PGUG_04511	Uncharacterised protein family UPF0047	1.28912	2.09414	1.46279e-06	1.75877e-05
XM_012709226.1				1.28853	1.89292	2.08117e-06	2.43315e-05
DENV_139224	DENV_139224			1.28839	2.02315	0.000390275	0.00278071
DENV_146491				1.28835	2.99389	1.94715e-08	3.18332e-07
XM_012700470.1				1.28648	3.11986	2.90312e-09	5.33337e-08
DENV_067293	DENV_067293			1.28593	5.41623	4.03578e-17	1.7429e-15
DENV_115743_XM_012699659.1	DENV_115743_XP_012555113.1	DAGLA	diacylglycerol lipase	1.28476	4.65127	1.1039e-12	3.06861e-11
DENV_151186_XM_012708147.1	DENV_151186_XP_012563601.1	ANKRD45	ankyrin repeat domain 45	1.28427	2.65273	9.06306e-08	1.347e-06
DENV_007768	DENV_007768			1.28377	4.36341	1.55288e-14	5.27358e-13
DENV_026186				1.28298	2.2613	4.88734e-07	6.44508e-06
DENV_206462	DENV_206462	MYLK3	myosin light chain kinase	1.28226	0.875666	0.000492532	0.00341165
DENV_205207	DENV_205207	VPS13D	Vacuolar protein sorting 13 homolog D (S. cerevisiae)	1.28002	1.43253	4.51736e-05	0.000407212
XM_012702758.1				1.27626	1.27583	0.000141803	0.00113868
DENV_126084	DENV_126084	ASPM	asp (abnormal spindle) homolog, microcephaly associated (Drosophila)	1.27463	1.84699	2.60683e-06	2.99396e-05
DENV_163373				1.27434	2.27414	1.06213e-06	1.3096e-05
DENV_178417_XM_012711038.1	DENV_178417_XP_012566492.1		Inherit from KOG: Retrotransposon protein	1.27416	4.8267	8.26104e-13	2.3406e-11
DENV_031612_XM_004211306.2	DENV_031612_XP_004211354.2		Protein of unknown function (DUF229)	1.27336	3.25601	1.32272e-09	2.54457e-08
DENV_135748	DENV_135748		protein Hydra magnipapillata	1.2731	1.01425	0.000177963	0.00139221
XM_002165739.3				1.2709	2.79446	9.84586e-09	1.68279e-07
DENV_144952	DENV_144952		Integrase core domain	1.26951	3.551	1.48698e-07	2.13512e-06
XM_012700293.1				1.26925	4.43482	5.84064e-15	2.09596e-13
DENV_024355_XM_012711455.1	DENV_024355_XP_012566909.1		Pfam:Transposase_5	1.26877	3.51928	1.07494e-07	1.57829e-06
XM_012710842.1				1.268	2.31303	1.22311e-06	1.49233e-05
DENV_102722	DENV_102722		Hydra magnipapillata	1.26763	1.71458	5.99765e-05	0.000526357
DENV_014429	DENV_014429			1.2661	0.709969	0.00125078	0.00766356
DENV_001702_XM_004211702.2	DENV_001702_XP_004211750.2		UDP-Gal betaGlcNAc beta 1,4- galactosyltransferase, polypeptide	1.26464	4.70688	7.65259e-14	2.42832e-12
DENV_179547	DENV_179547	OTOGL	oligomeric mucus gel-forming	1.26311	1.99449	1.52131e-06	1.82202e-05
DENV_164173	DENV_164173		ADAM metallopeptidase domain	1.26279	4.77559	3.813e-15	1.39267e-13
DENV_199894	DENV_199894			1.26206	4.40369	2.62514e-12	6.99307e-11
DENV_014531	DENV_014531	CERS3	Ceramide synthase	1.2613	5.53106	3.60956e-17	1.57288e-15
XM_012709774.1				1.2611	1.05937	0.000145814	0.00116686
XM_012705860.1				1.25795	2.55022	6.24339e-07	8.059e-06
XM_012702884.1_DENV_008260	XP_012558338.1_DENV_008260	FAT3	Cadherins are calcium dependent cell adhesion proteins (By similarity)	1.25679	2.4468	8.45274e-08	1.25965e-06
DENV_140902				1.25572	5.58663	4.38553e-14	1.42091e-12
DENV_184812	DENV_184812		to pol-like protein Hydra magnipapillata	1.25427	0.697074	0.000675815	0.00451584
DENV_192159_XM_012702849.1	DENV_192159_XP_012558303.1	THBS1	thrombospondin	1.25398	7.01774	1.78147e-19	8.9891e-18
DENV_044798_XM_012698750.1	DENV_044798_XP_012554204.1	ITGA8	Integrin, alpha	1.25148	6.91717	4.8994e-14	1.57684e-12
XR_001140488.1				1.25147	2.47804	0.000117704	0.000961451
DENV_021454				1.24697	1.07409	0.000381184	0.00272511
DENV_158606_XM_012702398.1				1.24696	3.70265	2.28177e-11	5.5183e-10
DENV_158606_XM_012702397.1				1.24696	3.70265	2.27928e-11	5.5162e-10
XM_012700531.1_DENV_189921	XP_012555985.1_DENV_189921	ALDH3A2	Aldehyde dehydrogenase	1.24691	6.1272	7.1366e-17	3.02417e-15
XM_012708848.1_DENV_204712				1.2469	0.774231	0.000435106	0.00305893
DENV_115710_XM_012710191.1	DENV_115710_XP_012565645.1	ANKRD12	Ankyrin repeat domain 12	1.24607	2.15846	6.81683e-07	8.76233e-06
DENV_140640	DENV_140640	SLC43A3	Solute carrier family 43 member	1.24472	1.51771	1.83793e-05	0.000179518
DENV_154141				1.24394	0.951321	0.00039779	0.00282771
DENV_059896_XM_004211216.2	DENV_059896_XP_004211264.1	B3GNT4	UDP-GlcNAc betaGal beta-1,3-N-acetylglucosaminyltransferase 4	1.24121	5.61391	4.0877e-15	1.48979e-13
DENV_096411	DENV_096411	PKD2	Polycystin cation channel	1.23988	0.810941	0.000395996	0.00281614
XM_012702256.1_DENV_204104	XP_012557709.1_DENV_204104	TNS4	Tensin 1	1.23931	0.724899	0.00095016	0.00604595
DENV_111695				1.23863	1.8475	5.84412e-06	6.23214e-05
DENV_140832	DENV_140832	PEAK1	Inherit from opiNOG: tyrosine-protein kinase	1.2381	6.27674	7.33114e-15	2.60186e-13
XM_012698806.1_DENV_006239	XP_012554261.1_DENV_006239	PEAK1	Inherit from opiNOG: tyrosine-protein kinase	1.23781	4.31853	6.65893e-12	1.71712e-10
DENV_138243				1.23683	4.85814	6.08581e-12	1.57053e-10
XM_004211330.2				1.23594	2.15772	1.28018e-06	1.55691e-05
DENV_150430				1.23542	1.30993	0.000231187	0.00175821
XM_012701386.1_DENV_182546	XP_012556840.1_DENV_182546	NDUFB7	NADH dehydrogenase (ubiquinone) 1 beta subcomplex	1.23258	1.11513	0.000141144	0.00113431
DENV_206472	DENV_206472	ANO7	Anoctamin	1.23077	0.956273	0.000246496	0.00185835
XM_002168089.3_DENV_176500	XP_002168125.2_DENV_176500	LAMB1	laminin beta	1.23045	8.17825	2.47825e-14	8.1862e-13
DENV_168888				1.22919	4.31917	2.12631e-09	4e-08
DENV_053076				1.22851	3.49389	4.62406e-07	6.13485e-06
DENV_099230	DENV_099230		Fibroblast growth factor receptor	1.22418	1.6643	1.63999e-05	0.000161462
DENV_174947	DENV_174947	CPOX	Coproporphyrinogen oxidase	1.22356	0.828707	0.000973154	0.00617602
DENV_073028_XM_004211699.2	DENV_073028_XP_004211747.1		GLI pathogenesis-related 2	1.2202	7.41261	2.86586e-16	1.1524e-14
DENV_062507_XM_004211192.1	DENV_062507_XP_004211240.1	ADAM9	ADAM metallopeptidase domain	1.21904	6.79708	1.94055e-18	9.33284e-17
DENV_012417_XM_012706499.1	DENV_012417_XP_002154580.2	LRRC23	Leucine rich repeat containing 23	1.21831	2.00344	6.468e-06	6.84171e-05
DENV_012417_XM_002154544.3	DENV_012417_XP_002154580.2	LRRC23	Leucine rich repeat containing 23	1.21831	2.00344	6.47491e-06	6.84658e-05
XM_002168066.3_DENV_038137	XP_002168102.3_DENV_038137		Reprolysin family propeptide	1.21829	8.45855	9.62201e-18	4.39652e-16
DENV_094931	DENV_094931			1.21674	5.45107	5.55245e-14	1.77521e-12
DENV_171955	DENV_171955	RAB3GAP1	RAB3 GTPase activating protein subunit 1	1.21586	1.33773	6.99236e-05	0.000605802
XM_002163260.3_DENV_106178	XP_002163296.3_DENV_106178			1.21495	4.2483	2.14667e-10	4.57982e-09
DENV_081224	DENV_081224		Formin Homology 2 Domain	1.21371	2.74847	6.25e-07	8.065e-06
DENV_200780	DENV_200780	CAMK1D	STYKc	1.21291	0.550632	0.00120866	0.00744052
XM_004207769.2_DENV_161007				1.21227	1.8	8.6728e-05	0.000737427
XM_012703612.1_DENV_151427	XP_012559066.1_DENV_151427		D-mannose binding lectin	1.2116	2.07875	1.27508e-05	0.000127954
XM_012706079.1_DENV_059788	XP_012561533.1_DENV_059788	DCDC2	Doublecortin domain containing	1.21126	4.08788	7.36543e-11	1.66586e-09
XM_002155512.3_DENV_174946	XP_002155548.2_DENV_174946	CPOX	coproporphyrinogen III oxidase	1.21106	4.49855	5.46025e-14	1.74738e-12
XM_012709740.1_DENV_198857	XP_012565194.1_DENV_198857	GDE1	glycerophosphodiester phosphodiesterase 1	1.21084	4.1339	1.40289e-12	3.868e-11
XM_012700050.1_DENV_161317	XP_012555504.1_DENV_161317	CENPF	centromere protein F, 350 400kDa (mitosin)	1.21068	5.25818	8.40799e-13	2.37627e-11
DENV_013136_XM_012703679.1	DENV_013136_XP_012559133.1	KIF26B	Kinesin family member	1.21041	5.82912	5.95768e-16	2.33197e-14
DENV_198720_XM_004205637.2	DENV_198720_XP_004205685.1		potassium voltage-gated channel shaker-related subfamily member	1.20723	2.12382	1.78543e-06	2.10925e-05
DENV_198720_XM_012701546.1	DENV_198720_XP_004205685.1		potassium voltage-gated channel shaker-related subfamily member	1.20723	2.12382	1.78239e-06	2.10639e-05
XM_012700355.1				1.20607	1.85912	0.000214161	0.00164535
DENV_022728				1.20527	0.879209	0.000696096	0.00462488
DENV_033814	DENV_033814	LARP7	La ribonucleoprotein domain family member 7	1.2049	1.44973	0.000113643	0.000933911
XM_002157856.3				1.20406	0.675271	0.0011229	0.00699908
XM_012708745.1_DENV_168699	XP_012564205.1_DENV_168699			1.20237	4.69665	0.000305829	0.0022442
XR_001141896.1				1.20112	2.26366	1.00829e-06	1.24775e-05
DENV_010058				1.20092	3.37695	3.96089e-10	8.17731e-09
DENV_025663_XM_002154834.3	DENV_025663_XP_002154870.1		Eukaryotic aspartyl protease	1.19805	5.91121	1.07974e-12	3.00641e-11
XM_012705024.1_DENV_183106				1.19729	4.21243	1.60296e-12	4.3698e-11
DENV_049738	DENV_049738	SDCCAG8	Inherit from opiNOG: serologically defined colon cancer antigen 8	1.19723	1.12288	0.000317362	0.00231878
DENV_141454				1.19695	1.39693	7.61099e-05	0.000654142
XM_012700678.1_DENV_076261	XP_012556132.1_DENV_076261	AXDND1	axonemal dynein light chain domain containing 1	1.19639	0.542478	0.00144344	0.00865758
DENV_071599	DENV_071599	RNF213	AAA	1.19421	3.39192	2.81168e-10	5.93134e-09
XM_012705117.1_DENV_100095	XP_012560571.1_DENV_100095	ZMYND8	zinc finger, MYND-type containing 8	1.19337	3.91072	1.20744e-08	2.03897e-07
XM_012698770.1_DENV_154354	XP_012554224.1_DENV_154354	EFCAB5	EF-hand calcium binding domain 5	1.19251	1.54826	4.34434e-05	0.000393396
DENV_158579	DENV_158579			1.19156	1.00905	0.000335631	0.00243545
DENV_192071_XM_012707676.1	DENV_192071_XP_012563130.1	NPR2	Guanylate cyclase	1.19083	4.47987	9.95053e-12	2.52932e-10
XM_012707047.1_DENV_180715	XP_012562501.1_DENV_180715	ANAPC10	Anaphase promoting complex subunit 10	1.19019	5.9373	2.01869e-15	7.57749e-14
DENV_160204	DENV_160204			1.18908	3.40127	1.94052e-09	3.66232e-08
XM_012703843.1_DENV_201057	XP_012559297.1_DENV_201057			1.18778	1.01011	0.000407455	0.00288933
XM_012701075.1_DENV_101519	XP_012556529.1_DENV_101519	MYLK3	myosin light chain kinase	1.18717	6.70381	7.74534e-15	2.73453e-13
DENV_091185	DENV_091185		Reverse transcriptase (RNA-dependent DNA polymerase)	1.18693	2.19783	4.53939e-05	0.00040898
DENV_060401_XM_012710711.1	DENV_060401_XP_012566165.1	CCDC40	coiled-coil domain containing 40	1.18632	3.48941	3.59712e-10	7.47186e-09
DENV_002279_XM_012704549.1	DENV_002279_XP_012560003.1	GABRR1	Gamma-aminobutyric acid (GABA) A receptor	1.18585	2.19085	2.89438e-06	3.29073e-05
DENV_108795_XM_012700093.1	DENV_108795_XP_012555547.1		PDZ domain (Also known as DHR or GLGF)	1.18558	5.27664	1.14599e-08	1.94199e-07
DENV_076554_XM_012702814.1	DENV_076554_XP_012558268.1		Cadherins are calcium dependent cell adhesion proteins (By similarity)	1.18434	7.17485	1.21447e-13	3.78285e-12
DENV_146723	DENV_146723	COL14A1	von Willebrand factor type A domain	1.1836	1.57064	0.000122267	0.000995403
XM_002156449.3_DENV_135133	XP_002156485.3_DENV_135133		Pfam:DDE	1.18359	2.80226	5.98813e-06	6.36859e-05
DENV_065522				1.18304	2.20463	1.51489e-06	1.81626e-05
DENV_054521				1.18162	2.21556	0.000199263	0.00153787
XR_001141063.1				1.18119	1.70266	5.23238e-05	0.000464129
DENV_169365	DENV_169365	CDH23	cadherin, EGF LAG seven-pass G-type receptor	1.18011	1.39869	0.000802616	0.00523525
DENV_038138	DENV_038138		Reprolysin family propeptide	1.17981	3.11815	2.48359e-07	3.4719e-06
DENV_127931_XM_012699818.1	DENV_127931_XP_012555272.1	DZIP1	DAZ interacting protein	1.17975	4.75066	6.47268e-11	1.47356e-09
XM_012707968.1_DENV_171662	XP_012563420.1_DENV_171662	CDKL5	Cyclin-dependent kinase-like 5	1.17961	0.930312	0.000896441	0.00575497
DENV_116220_XM_002167169.2	DENV_116220_XP_002167205.1	FG02499.1	Solute carrier family 32 (GABA vesicular transporter), member 1	1.17873	4.34334	2.56189e-08	4.12442e-07
XM_012698551.1_DENV_118336	XP_012554005.1_DENV_118336	PPP4R4	protein phosphatase 4, regulatory subunit 4	1.17854	3.97544	1.73349e-11	4.24999e-10
DENV_114273				1.1783	0.680632	0.00139563	0.00841253
XM_004209999.1				1.17663	2.08533	0.000114832	0.000941931
XM_002162419.3_DENV_073225	XP_002162455.3_DENV_073225			1.17607	1.85676	2.2724e-05	0.000217896
DENV_069724	DENV_069724	RAG1	Inherit from opiNOG: recombination activating gene 1	1.1751	1.06274	0.00150231	0.00897408
DENV_152690				1.17421	1.03568	0.000399974	0.0028414
DENV_092802_XM_012699290.1	DENV_092802_XP_012554744.1	PRKDC	protein kinase, DNA-activated, catalytic polypeptide	1.17359	5.45511	4.46946e-15	1.61542e-13
XM_012710425.1_DENV_134228				1.17355	2.05897	3.09233e-05	0.000288113
DENV_006999_XM_012707475.1	DENV_006999_XP_012562929.1	POTEJ	POTE ankyrin domain family, member	1.17336	5.52719	5.89849e-12	1.52801e-10
DENV_092316_XM_012700360.1	DENV_092316_XP_012555814.1			1.17102	3.90701	1.08229e-10	2.39349e-09
XM_012708869.1				1.16977	1.45662	0.000296921	0.00218499
XM_012699244.1_DENV_039069	XP_012554701.1_DENV_039069	ARHGEF33	Rho guanine nucleotide exchange factor (GEF) 33	1.16918	4.28309	8.73578e-12	2.23227e-10
DENV_007049_XM_012711250.1	DENV_007049_XP_012566704.1	CEP290	centrosomal protein 290kDa	1.16852	5.10801	9.82225e-13	2.74844e-11
DENV_129867	DENV_129867			1.16826	2.54485	5.47395e-05	0.000484415
XM_012705739.1_DENV_097023	XP_012561193.1_DENV_097023		Mediates binding to human platelets, possibly through a receptor-ligand interaction. Probably associated with virulence in endovascular infection (By similarity)	1.16717	1.47428	0.000151077	0.00120385
XM_012711371.1_DENV_106178	XP_002163296.3_DENV_106178			1.16689	3.38398	4.25824e-07	5.68515e-06
DENV_152680	DENV_152680	RNF213	Ring finger protein	1.16595	2.71072	4.64934e-07	6.16356e-06
DENV_002582_XM_012698105.1	DENV_002582_XP_012553559.1	CCDC135	Coiled-coil domain containing 135	1.16437	3.05724	7.61668e-07	9.68767e-06
DENV_180415_XM_012702640.1	DENV_180415_XP_012558094.1	DAPK1	Death-associated protein kinase	1.16426	5.40994	1.16826e-11	2.94383e-10
DENV_180415_XM_012702635.1	DENV_180415_XP_012558094.1	DAPK1	Death-associated protein kinase	1.16426	5.40994	1.16856e-11	2.94383e-10
DENV_015824	DENV_015824	TTC39C	tetratricopeptide repeat domain 39C	1.16417	2.49045	5.91193e-07	7.66333e-06
XM_002166995.3				1.16398	7.54819	8.96995e-13	2.52876e-11
DENV_054520	DENV_054520			1.16384	4.1965	2.43087e-09	4.53468e-08
DENV_188475_XM_004205753.2	DENV_188475_XP_004205801.1		collagen, type VI, alpha 6	1.16363	8.10609	2.59785e-17	1.14678e-15
DENV_003660_XM_012707780.1	DENV_003660_XP_012563234.1		transporter activity	1.16288	1.58359	8.59091e-05	0.000731383
DENV_003660_XM_012707781.1	DENV_003660_XP_012563234.1		transporter activity	1.16286	1.58359	8.68427e-05	0.000738032
XM_012706500.1_DENV_200766	XP_012561954.1_DENV_200766		Pfam:Transposase_37	1.16101	5.57391	3.93477e-12	1.03838e-10
DENV_200870	DENV_200870	MAP3K9	leucine-rich repeat serine threonine-protein kinase	1.16016	1.87631	2.48574e-05	0.000236212
DENV_176326				1.15963	3.16786	1.88328e-06	2.21557e-05
DENV_009307	DENV_009307	KIF20A	Kinesin family member	1.15953	2.98423	2.77303e-08	4.45e-07
XM_002157505.3				1.15951	3.1282	1.087e-06	1.33778e-05
DENV_060295				1.15876	3.25112	3.51386e-09	6.41014e-08
DENV_200787	DENV_200787		GLI pathogenesis-related 2	1.15816	6.39605	3.41849e-11	8.05451e-10
XM_012703872.1_DENV_122929	XP_012559326.1_DENV_122929	KIF20A	Kinesin family member	1.15576	4.7029	1.78621e-11	4.36661e-10
DENV_151830	DENV_151830			1.1542	1.32242	0.000138204	0.00111262
XM_012706000.1_DENV_120346	XP_012561454.1_DENV_120346	WDR88	WD repeat domain 88	1.15303	0.811836	0.00163984	0.00969644
DENV_089155	DENV_089155		Reverse transcriptase (RNA-dependent DNA polymerase)	1.15202	1.15958	0.00123564	0.00758728
XR_181943.2				1.15016	6.04327	4.19454e-13	1.2296e-11
DENV_194606				1.14917	1.30814	0.000696984	0.00462988
XM_012708143.1				1.14904	1.99436	3.2587e-05	0.000302614
XM_012704680.1_DENV_205195	XP_012560134.1_DENV_205195		Inherit from meNOG: Hydra magnipapillata	1.14885	1.93076	1.34973e-05	0.000135125
DENV_132121				1.14849	1.79658	0.000136627	0.00110194
XM_012701729.1_DENV_172961	XP_012557181.1_DENV_172961	TAGAP	Rho GTPase activating protein 20	1.14718	4.1823	2.23185e-09	4.18648e-08
DENV_181846	DENV_181846		Hydra magnipapillata	1.14546	2.06453	8.883e-06	9.12228e-05
DENV_133302	DENV_133302	CCNT2	Cyclin T2	1.14537	2.29939	4.10712e-06	4.52813e-05
DENV_101688	DENV_101688		7 transmembrane receptor (Secretin family)	1.14277	2.31342	0.000175626	0.00137807
XR_001140767.1				1.14082	3.90797	1.07803e-08	1.83141e-07
XM_012706628.1				1.14041	3.75182	4.24325e-10	8.73893e-09
DENV_065435_XM_002159561.2	DENV_065435_XP_002159597.1		eva-1 homolog C (C. elegans)	1.13761	2.09652	8.49124e-06	8.75446e-05
DENV_187310	DENV_187310		to transposase domaincontaining protein	1.1374	0.768724	0.00115396	0.00716763
DENV_046303_XM_004205984.2	DENV_046303_XP_004206032.2	FG03177.1	Amidase	1.13556	4.05968	2.35171e-11	5.68337e-10
DENV_069723_XM_012702110.1	DENV_069723_XP_012557564.1			1.13403	3.74306	4.06251e-09	7.35947e-08
XM_012711446.1_DENV_031786	XP_012566902.1_DENV_031786	VPS39	vacuolar protein sorting 39 homolog (S. cerevisiae)	1.13363	1.35612	0.000525595	0.00362288
DENV_190251	DENV_190251	CIB	actin binding	1.13359	1.23842	0.00113796	0.00708385
DENV_162609_XM_012709698.1				1.13227	5.39197	9.53337e-15	3.31704e-13
DENV_067600	DENV_067600		Hydra magnipapillata	1.13049	1.76396	0.000447294	0.00313226
DENV_129315_XM_002162825.3				1.12939	6.66172	2.4047e-13	7.23718e-12
DENV_189379_XM_012708809.1	DENV_189379_XP_012564263.1	KIF14	kinesin family member 14	1.12916	4.58356	3.05957e-09	5.6e-08
DENV_131300_XM_012699546.1	DENV_131300_XP_012555000.1	HSPG2	heparan sulfate proteoglycan 2	1.12879	1.43486	0.000387147	0.00276191
DENV_042971_XM_012711496.1	DENV_042971_XP_012566950.1		REJ domain	1.12862	2.6686	4.31271e-06	4.73322e-05
DENV_058330	DENV_058330	LRRK2	leucine-rich repeat kinase 2	1.12855	2.00922	2.45551e-05	0.000233667
DENV_187246				1.12753	4.15544	2.24278e-11	5.43176e-10
XM_002157962.3_DENV_179281	XP_002157998.3_DENV_179281	PGFS	Aldo/keto reductase family	1.12688	4.86638	3.57912e-13	1.05651e-11
XR_001142420.1				1.1259	4.83882	3.36178e-13	9.96701e-12
DENV_030006				1.12495	3.85537	4.97609e-07	6.55821e-06
DENV_031587	DENV_031587			1.12466	2.51949	7.5422e-05	0.000649217
DENV_010233_XM_002154918.2	DENV_010233_XP_002154954.2	LARGE	Glycosyltransferase-like	1.12261	5.45789	3.95564e-14	1.29183e-12
DENV_158022_XM_012708425.1	DENV_158022_XP_012563879.1			1.12163	5.14723	3.6393e-10	7.55021e-09
DENV_169127				1.11896	2.73497	9.50469e-05	0.000801319
XM_002165421.3				1.11775	1.90602	0.000765795	0.00502584
DENV_155979	DENV_155979	MDN1	Nuclear chaperone required for maturation and nuclear export of pre-60S ribosome subunits (By similarity)	1.11769	2.10361	2.43381e-05	0.000231791
DENV_130355_XM_012704461.1	DENV_130355_XP_012559915.1		chitin binding	1.11662	5.77461	4.71135e-14	1.51951e-12
XM_012699394.1				1.11609	0.81079	0.00151783	0.0090572
DENV_205509				1.11377	3.08054	1.87283e-07	2.66766e-06
XM_004205647.2_DENV_020821	XP_004205695.1_DENV_020821	NPRL3	nitrogen permease regulator-like 3 (S. cerevisiae)	1.11199	3.17409	3.31667e-05	0.000307491
XM_012700190.1_DENV_180801	XP_012555643.1_DENV_180801	TPR	Inherit from KOG: translocated promoter region, nuclear basket protein	1.11178	3.09726	7.96574e-07	1.00711e-05
DENV_012515_XM_012707176.1				1.11116	5.68552	3.32204e-14	1.0899e-12
DENV_195576				1.1111	3.9518	9.30936e-08	1.38183e-06
XR_001140776.1				1.11034	6.82026	1.04808e-10	2.32388e-09
DENV_150514	DENV_150514			1.10852	1.50505	0.00114603	0.00712494
XM_012704875.1				1.1076	2.35838	3.4001e-05	0.000314365
DENV_171972	DENV_171972	TPR	Inherit from KOG: translocated promoter region, nuclear basket protein	1.10679	2.51413	1.173e-06	1.43584e-05
DENV_184632	DENV_184632		Notch ligand involved in the mediation of Notch signaling (By similarity)	1.10643	1.79028	0.00167599	0.00989115
DENV_003779_XM_012702746.1	DENV_003779_XP_012558200.1	KIAA1407	kiaa1407	1.10616	3.68642	9.16708e-08	1.36191e-06
DENV_065620	DENV_065620	LAMC1	Laminin, alpha	1.10614	7.9835	6.86077e-14	2.1832e-12
XM_012711334.1_DENV_004730				1.10416	1.05317	0.00121778	0.00748986
DENV_044981_XM_004211788.2	DENV_044981_XP_004211836.1	GNG13	Guanine nucleotide-binding proteins (G proteins) are involved as a modulator or transducer in various transmembrane signaling systems. The beta and gamma chains are required for the GTPase activity, for replacement of GDP by GTP, and for G protein- effector interaction (By similarity)	1.10347	1.73057	0.000174511	0.00137026
DENV_091944_XM_002161994.3	DENV_091944_XP_002162030.3			1.10343	6.97275	2.26847e-13	6.84545e-12
DENV_097160				1.10306	2.2012	1.44039e-05	0.000143395
XM_012707138.1_DENV_008255	XP_012562592.1_DENV_008255		chondroitin sulfate	1.10274	3.0064	3.99449e-07	5.369e-06
XM_012704681.1_DENV_205305	XP_002157657.2_DENV_205305	RAB11FIP3	RAB11 family interacting protein 3 (class II)	1.10009	3.01149	9.05762e-08	1.34683e-06
DENV_065621	DENV_065621	LAMC1	Laminin, alpha	1.09951	6.17471	2.98563e-13	8.86731e-12
DENV_149419	DENV_149419		Inherit from KOG: Retrotransposon protein	1.09869	1.43203	0.00157475	0.00936262
XM_002167215.3_DENV_020821	XP_004205695.1_DENV_020821	NPRL3	nitrogen permease regulator-like 3 (S. cerevisiae)	1.09792	6.48105	1.40283e-13	4.32577e-12
XM_012700379.1_DENV_093129	XP_012555833.1_DENV_093129	CENPE	centromere protein E	1.09768	3.84313	3.56543e-08	5.594e-07
DENV_003232	DENV_003232	STIL	Scl Tal1 interrupting locus	1.09718	4.01893	1.87583e-08	3.07563e-07
XM_002156861.3_DENV_161676	XP_002156897.2_DENV_161676		Inherit from KOG: tetratricopeptide repeat	1.0967	3.85153	8.47114e-09	1.46409e-07
DENV_185772	DENV_185772	MYLK3	myosin light chain kinase	1.09465	3.02981	3.98659e-05	0.000363332
DENV_181119_XM_002158781.3				1.0944	4.36261	7.18781e-11	1.62677e-09
DENV_006714_XM_004206060.2	DENV_006714_XP_004206108.1		calcium-binding protein	1.09428	1.8104	6.3311e-05	0.000553898
DENV_138652				1.09325	3.60955	5.06621e-07	6.67179e-06
DENV_090228_XM_012698249.1	DENV_090228_XP_012553703.1	POMT2	Protein-O-mannosyltransferase	1.08934	6.14557	1.08379e-11	2.74457e-10
DENV_065296_XM_012699733.1	DENV_065296_XP_012555194.1			1.08779	4.1049	1.77714e-10	3.83496e-09
DENV_065296_XM_012699740.1	DENV_065296_XP_012555194.1			1.08779	4.1049	1.78314e-10	3.84545e-09
XM_012701178.1_DENV_077503	XP_012556632.1_DENV_077503	LSM11	LSM11, U7 small nuclear RNA associated	1.08757	2.48014	2.68578e-06	3.07838e-05
XM_012704117.1_DENV_121739	XP_012559571.1_DENV_121739		Hydra magnipapillata	1.08707	2.41381	3.92663e-06	4.35467e-05
DENV_084165	DENV_084165		Reverse transcriptase (RNA-dependent DNA polymerase)	1.08698	1.20286	0.00106887	0.00669812
DENV_011085_XM_002163838.3	DENV_011085_XP_002163874.3	GAS2	Growth arrest-specific 2	1.08573	1.94596	0.000159012	0.00125895
DENV_130621_XM_012708411.1	DENV_130621_XP_012563865.1			1.08523	1.95513	4.36977e-05	0.000395381
DENV_198267	DENV_198267			1.08447	1.80748	5.8348e-05	0.000514064
XM_012709161.1				1.08429	1.69376	9.65724e-05	0.000813168
XM_012700570.1				1.08351	3.56279	9.33206e-06	9.54865e-05
XM_012710616.1				1.08342	1.17899	0.00123834	0.00759975
DENV_133833				1.08311	2.93778	2.61267e-07	3.63732e-06
DENV_205587				1.0828	1.36774	0.000665152	0.00445073
DENV_116465_XM_012699881.1	DENV_116465_XP_012555335.1	FGFR2	Fibroblast growth factor receptor	1.08184	5.91517	1.50234e-10	3.26439e-09
DENV_092542_XM_002165212.3	DENV_092542_XP_002165248.3	PHLDB2	Pleckstrin homology-like domain family B member	1.08143	4.93529	5.38633e-11	1.23977e-09
DENV_075485	DENV_075485	LRRK2	leucine-rich repeat kinase 2	1.08117	1.85782	0.000177481	0.0013894
XR_001142831.1				1.08107	2.64486	0.000482428	0.0033492
XM_004206310.2				1.08082	1.47809	0.000349224	0.00252165
DENV_079791				1.08053	4.96763	3.23373e-11	7.6672e-10
DENV_185222_XM_002167293.3				1.08018	2.52285	0.000258223	0.00193299
DENV_007964_XM_012698419.1	DENV_007964_XP_012553873.1	MUSK	Astacin (Peptidase family M12A)	1.07977	3.58649	1.52744e-08	2.53138e-07
DENV_162490_XM_002157864.3	DENV_162490_XP_002157900.1	TK1	THymidine Kinase	1.07952	5.18266	4e-09	7.25225e-08
DENV_142135_XM_012698286.1	DENV_142135_XP_012553740.1		LRR	1.07927	5.77591	8.53157e-12	2.18174e-10
XM_012701044.1_DENV_200779	XP_012556498.1_DENV_200779	CAMK1	calcium calmodulin-dependent protein kinase	1.0773	3.93054	7.64608e-09	1.33238e-07
XR_001140868.1				1.07522	2.73336	2.61739e-06	3.00361e-05
DENV_199806				1.07513	4.36121	2.31931e-08	3.7519e-07
XM_012708580.1				1.07442	1.61531	0.000297797	0.00219049
XM_012705279.1_DENV_168232	XP_012560733.1_DENV_168232	UTRN	Spectrin repeat	1.07271	4.95819	7.92928e-09	1.37747e-07
XM_012706217.1_DENV_071973	XP_012561671.1_DENV_071973	KLK8	Protease, serine	1.07247	5.04347	1.54285e-12	4.21954e-11
DENV_195079	DENV_195079		repeat-containing protein	1.07182	1.91755	0.00011425	0.000938675
DENV_136425_XM_012704780.1				1.07065	2.97166	9.24653e-07	1.15652e-05
XM_012702599.1				1.07016	0.983436	0.00104017	0.00654491
DENV_169295	DENV_169295			1.07006	4.77183	3.52632e-08	5.53776e-07
DENV_032658_XM_012698001.1				1.06986	4.6081	3.33011e-08	5.26382e-07
XM_012699051.1_DENV_054212	XP_012554505.1_DENV_054212		erythrocyte membrane protein band 4.1-like	1.0697	5.92923	7.82972e-10	1.54307e-08
DENV_105791				1.0688	2.65965	0.000418222	0.00295373
XM_012708537.1_DENV_138700	XP_012563991.1_DENV_138700	CEP192	centrosomal protein 192kDa	1.06867	4.68605	3.74002e-10	7.74966e-09
XM_012705265.1_DENV_161304	XP_012560719.1_DENV_161304	ENO4	enolase family member 4	1.06865	2.46903	6.98861e-06	7.34846e-05
XM_012699360.1_DENV_097485	XP_012554814.1_DENV_097485			1.06855	2.21749	5.12483e-05	0.000455485
XR_001142479.1				1.06845	2.37179	9.17146e-05	0.000775155
DENV_100896	DENV_100896		NACHT, LRR and PYD domains-containing protein	1.0684	2.03899	0.000590233	0.00400804
DENV_133492	DENV_133492		to transposase domaincontaining protein	1.06783	2.9053	1.84912e-05	0.000180529
DENV_092165_XM_012700277.1	DENV_092165_XP_012555731.1	RECQL4	DEAD/DEAH box helicase	1.06705	2.6246	5.01452e-05	0.000446441
XM_012707726.1				1.06556	4.67922	1.27024e-11	3.18105e-10
XR_001140977.1				1.06505	1.28438	0.000969189	0.00615662
DENV_153902	DENV_153902		protein Hydra magnipapillata	1.06464	0.941846	0.00138696	0.00837072
DENV_177031	DENV_177031		Retrotransposon protein	1.06334	3.52899	0.00029615	0.00218052
XM_002159328.3_DENV_107237	XP_002159364.2_DENV_107237		C2 domain	1.0626	4.38276	9.16822e-10	1.78812e-08
XM_002160344.3				1.06158	4.70087	8.48537e-12	2.17156e-10
DENV_088902	DENV_088902			1.06095	6.26573	1.82742e-12	4.94191e-11
DENV_157150	DENV_157150	DRPR	multiple EGF-like-domains	1.06071	6.86381	6.69363e-10	1.33786e-08
XM_012707580.1				1.06016	1.0471	0.00144439	0.00866171
XM_012700038.1				1.05879	1.6662	0.000490006	0.00339642
DENV_186075_XM_012700135.1	DENV_186075_XP_012555589.1		Viral A-type inclusion protein	1.05757	2.19834	0.000617195	0.00417356
XM_012700252.1_DENV_139999	XP_012555706.1_DENV_139999		FBG	1.05642	6.6613	6.18087e-06	6.55614e-05
XM_012701353.1_DENV_110143	XP_012556807.1_DENV_110143	NT5DC3	5-nucleotidase domain containing	1.05634	4.3969	5.17399e-11	1.19577e-09
XM_002162648.3_DENV_065521				1.05601	2.85607	4.2508e-07	5.68194e-06
XM_002167737.3				1.05582	4.32125	3.50205e-10	7.2878e-09
XM_012710332.1				1.05582	4.32125	3.50998e-10	7.29533e-09
DENV_198504				1.05452	5.91313	6.80831e-13	1.94692e-11
DENV_161365	DENV_161365		FAT tumor suppressor homolog	1.0545	2.46015	0.000924679	0.00590824
XM_002164375.3_DENV_106732				1.05302	2.05137	0.000123035	0.00100113
DENV_169882	DENV_169882	MACF1	Growth-Arrest-Specific Protein 2 Domain	1.05203	4.27427	1.44091e-08	2.4e-07
DENV_129512_XM_012705940.1	DENV_129512_XP_012561394.1	LRRC71	Leucine rich repeat containing 71	1.05141	1.50489	0.000527384	0.00363447
DENV_152857	DENV_152857		Reverse transcriptase (RNA-dependent DNA polymerase)	1.05141	5.01856	2.48338e-06	2.8602e-05
DENV_010848_XM_012703379.1	DENV_010848_XP_012558833.1	TMTC4	Transmembrane and tetratricopeptide repeat containing	1.05109	1.85471	0.000171194	0.00134672
DENV_203029_XM_004211108.1	DENV_203029_XP_004211156.1		Transporter	1.04975	3.34669	1.83042e-06	2.15939e-05
DENV_130577_XM_002163205.3	DENV_130577_XP_002163241.3	GPRSTN	cadherin, EGF LAG seven-pass G-type receptor	1.04852	6.45393	1.08001e-11	2.73705e-10
DENV_010216_XM_012699270.1	DENV_010216_XP_012554724.1	BMP4 (HmaBmp2/4)	bone morphogenetic protein	1.04806	3.71761	2.79428e-08	4.47534e-07
DENV_199725	DENV_199725		to NLR family, pyrin domain containing 12 Hydra magnipapillata	1.04793	1.57138	0.00112854	0.00703037
DENV_162141_XM_012709334.1	DENV_162141_XP_012564788.1		to SJCHGC00146 protein, partial Hydra magnipapillata	1.04659	5.26695	1.5521e-11	3.83877e-10
DENV_162141_XM_012709335.1	DENV_162141_XP_012564788.1		to SJCHGC00146 protein, partial Hydra magnipapillata	1.04659	5.26695	1.55387e-11	3.84022e-10
DENV_071523_XM_004207222.2	DENV_071523_XP_004207270.1	DMTF1	cyclin D binding myb-like transcription factor 1	1.04646	3.67649	4.80648e-07	6.352e-06
DENV_168725_XM_012711523.1	DENV_168725_XP_012566977.1		Reverse transcriptase (RNA-dependent DNA polymerase)	1.04604	5.19638	1.852e-06	2.18186e-05
DENV_180538	DENV_180538	PITPNM2	Phosphatidylinositol transfer protein membrane-associated	1.04456	3.76395	8.19411e-09	1.41911e-07
XM_012709618.1				1.04442	4.0342	2.66314e-08	4.28151e-07
DENV_142252_XM_012704300.1	DENV_142252_XP_012559754.1	EFCAB4B	EF-hand calcium binding domain 4B	1.0443	4.38068	3e-09	5.5168e-08
DENV_159547_XM_012698222.1	DENV_159547_XP_012553676.1	TTC3	Tetratricopeptide repeat domain 3	1.04357	3.52505	9.86895e-08	1.46041e-06
DENV_096849_XM_012705114.1				1.04257	4.64709	7.49416e-10	1.48645e-08
DENV_099483_XM_012702542.1	DENV_099483_XP_012557996.1			1.04148	4.26584	1.26051e-08	2.12541e-07
DENV_187472_XM_004208123.2	DENV_187472_XP_004208171.1		PotAssium voltage-gated channel	1.04126	2.20655	2.73669e-05	0.0002573
DENV_187472_XM_012701788.1	DENV_187472_XP_004208171.1		PotAssium voltage-gated channel	1.04126	2.20655	2.73447e-05	0.000257177
XM_002168645.2_DENV_039669	XP_002168681.2_DENV_039669		Inherit from euNOG: von Willebrand factor D and EGF	1.0412	3.74806	2.38e-07	3.337e-06
XM_012705788.1_DENV_178081	XP_012561242.1_DENV_178081			1.0412	4.82149	3.26775e-10	6.83381e-09
DENV_034800_XM_012707280.1				1.03903	4.54128	5.15447e-10	1.04628e-08
DENV_022840_XM_002160637.3	DENV_022840_XP_002160673.2			1.03886	3.30259	1.77412e-06	2.09955e-05
DENV_192491_NM_001287360.1	DENV_192491_XP_002155748.1	SOX5	SRY (Sex determining region Y)-box	1.03886	4.79168	1.98716e-10	4.26911e-09
DENV_192491_XM_002155712.3	DENV_192491_XP_002155748.1	SOX5	SRY (Sex determining region Y)-box	1.03886	4.79168	1.98917e-10	4.27003e-09
DENV_206444	DENV_206444	ATP2B1	ATPase, Ca transporting, plasma membrane	1.03836	4.32264	5.9433e-10	1.2e-08
DENV_054213				1.03783	4.93969	1.1e-08	1.86154e-07
DENV_130122				1.03647	2.06746	0.000198081	0.00153015
DENV_180889				1.03639	2.78436	8.975e-06	9.2139e-05
DENV_141642				1.03544	3.10752	2.15432e-05	0.000207474
DENV_116141	DENV_116141		Kinesin light chain	1.03515	4.10373	1.82613e-07	2.60772e-06
DENV_189730_XM_004206151.2	DENV_189730_XP_004206199.1		Helix-loop-helix DNA-binding domain	1.03441	3.42411	3.41045e-08	5.37824e-07
DENV_025998_XM_012704746.1				1.03392	2.88037	5.34549e-06	5.74929e-05
DENV_093426_XM_004210035.2	DENV_093426_XP_004210083.1	SRCIN1	SRC kinase signaling inhibitor 1	1.03323	6.16576	1.63399e-11	4.02353e-10
DENV_093426_XM_012705710.1	DENV_093426_XP_004210083.1	SRCIN1	SRC kinase signaling inhibitor 1	1.03323	6.16576	1.63754e-11	4.02934e-10
XM_012698016.1_DENV_129644	XP_012553470.1_DENV_129644	PCNT	Pericentrin	1.03292	2.8092	3.12448e-06	3.53335e-05
XR_001142833.1				1.03257	2.72423	3.65176e-06	4.06581e-05
XM_012700536.1_DENV_139581	XP_012555990.1_DENV_139581	CNTLN	Centlein, centrosomal protein	1.02976	3.15454	8.38836e-07	1.05503e-05
DENV_177504				1.02962	3.55314	3.41643e-06	3.82644e-05
DENV_156977	DENV_156977			1.02839	3.28181	7.86207e-07	9.95862e-06
DENV_189954				1.02765	2.06701	5.28989e-05	0.000468861
DENV_203174	DENV_203174		latent transforming growth factor beta binding protein 2	1.02731	3.79169	2.88397e-07	3.99041e-06
XM_012700164.1_DENV_004709				1.0268	7.75857	8.98029e-13	2.52957e-11
XM_004213171.2				1.02391	2.48767	0.000329536	0.00239481
DENV_194119	DENV_194119			1.02377	2.02108	0.00133254	0.0080979
DENV_092084	DENV_092084		to ankyrin 2,3 unc44, partial Hydra magnipapillata	1.0221	1.95572	0.000220628	0.001687
XM_012698159.1_DENV_133781	XP_012553613.1_DENV_133781	PITPNM2	Phosphatidylinositol transfer protein membrane-associated	1.02196	6.00909	9.27197e-13	2.60956e-11
DENV_183063_XM_012709036.1	DENV_183063_XP_012564490.1	EML4	HELP motif	1.02146	4.9771	2.0131e-11	4.90356e-10
DENV_112140				1.02118	7.5613	1.32933e-13	4.1179e-12
DENV_204510	DENV_204510	PGFS	Aldo/keto reductase family	1.02079	3.47437	5.29831e-07	6.9558e-06
XM_012704053.1				1.02033	1.4778	0.000898912	0.00576645
DENV_205369_XM_004209988.2	DENV_205369_XP_004210036.2	AK5	adenylate kinase 5	1.01992	6.96415	1.43922e-12	3.96494e-11
DENV_195494_XM_002155268.2	DENV_195494_XP_002155304.2		Inherit from opiNOG: to reverse transcriptase	1.01974	3.96314	1.54403e-07	2.21422e-06
XM_012701665.1_DENV_141373	XP_012557119.1_DENV_141373	SYTL5	Synaptotagmin-like	1.01921	7.31687	2.0279e-11	4.93606e-10
DENV_152687				1.0178	3.4348	3.81375e-05	0.000348745
DENV_103223_XM_002161816.3	DENV_103223_XP_002161852.1	GABPA	ELK1, member of ETS oncogene family	1.0177	4.94106	1.98382e-10	4.26464e-09
DENV_103223_XM_002161848.2	DENV_103223_XP_002161852.1	GABPA	ELK1, member of ETS oncogene family	1.0177	4.94106	1.99011e-10	4.27003e-09
DENV_132471_XM_012699193.1	DENV_132471_XP_012554647.1	ROCK1	Rho Binding	1.01745	5.99001	4.36859e-09	7.89283e-08
DENV_179951	DENV_179951	KIF26B	Kinesin family member	1.01712	3.17583	4.25681e-07	5.68515e-06
DENV_125325	DENV_125325		Inherit from KOG: Retrotransposon protein	1.01702	3.70769	1.38979e-06	1.67996e-05
XM_012701599.1_DENV_121900	XP_012557053.1_DENV_121900		LATrophilin	1.01588	3.86541	2.17286e-08	3.53356e-07
DENV_131285	DENV_131285		multiple EGF-like-domains	1.01575	1.60784	0.000634938	0.00427731
DENV_146539	DENV_146539	ATP1B4	This is the non-catalytic component of the active enzyme, which catalyzes the hydrolysis of ATP coupled with the exchange of Na( ) and K( ) ions across the plasma membrane	1.01536	5.81421	1.12347e-08	1.90479e-07
DENV_190799	DENV_190799			1.01485	1.50614	0.000555402	0.0038014
DENV_168733				1.01475	4.81714	9.38799e-09	1.6086e-07
DENV_015565	DENV_015565	TMEM26	transmembrane protein 26	1.01456	3.82146	1.60661e-08	2.6548e-07
XM_004212965.1_DENV_074286	XP_004213013.1_DENV_074286		Integrase core domain	1.01399	2.73389	0.000362616	0.00260557
DENV_005295_XM_012705176.1	DENV_005295_XP_012560630.1	CEP164	Centrosomal protein 164kDa	1.01369	4.14078	3.15846e-07	4.333e-06
DENV_117689	DENV_117689		latent transforming growth factor beta binding protein 2	1.01287	5.12525	5.04622e-11	1.16784e-09
XM_012699843.1_DENV_142894	XP_012555299.1_DENV_142894	LIG3	Ligase III, DNA, ATP-dependent	1.0128	2.82352	4.07013e-06	4.4932e-05
DENV_146040_XM_012699033.1	DENV_146040_XP_012554487.1	CEP350	centrosomal protein 350kDa	1.01223	6.11159	8.1789e-10	1.60555e-08
XM_012702735.1				1.01186	2.91398	6.66888e-06	7.04508e-05
DENV_003811	DENV_003811	ANO7	Anoctamin	1.01141	2.20727	5.12044e-05	0.000455272
XM_012698574.1_DENV_048053	XP_012554028.1_DENV_048053			1.01093	3.50342	3.24848e-07	4.44752e-06
DENV_014287_XM_012706420.1	DENV_014287_XP_012561874.1	NRCAM	Cell adhesion molecule	1.0104	7.05451	2.48734e-13	7.466e-12
DENV_026070_XM_012701040.1	DENV_026070_XP_012556493.1	KIAA0753	Inherit from opiNOG: kiaa0753	1.01019	4.11417	3.77079e-07	5.093e-06
DENV_026070_XM_012701039.1	DENV_026070_XP_012556493.1	KIAA0753	Inherit from opiNOG: kiaa0753	1.01019	4.11417	3.8068e-07	5.133e-06
DENV_136210	DENV_136210			1.01011	3.43923	0.000936353	0.00597269
DENV_145715	DENV_145715		Reverse transcriptase (RNA-dependent DNA polymerase)	1.0091	5.12891	3.17717e-06	3.59054e-05
XM_012708650.1				1.00849	5.30729	1.19371e-09	2.3082e-08
XM_004209716.2_DENV_162980	XP_004209764.1_DENV_162980	MOS	v-mos Moloney murine sarcoma viral oncogene homolog	1.00842	6.19239	3.08319e-11	7.32566e-10
DENV_118334				1.00753	1.13584	0.00149313	0.00892979
DENV_099279				1.00752	2.95312	2.23418e-05	0.000214413
DENV_194989_XM_002158823.2	DENV_194989_XP_002158859.1		to antistasin Hydra magnipapillata	1.00727	2.09642	0.000180474	0.0014086
DENV_092027	DENV_092027		NACHT, LRR and PYD domains-containing protein	1.00679	1.59156	0.000446329	0.00312809
XM_012699766.1_DENV_136557	XP_012555219.1_DENV_136557			1.00606	2.04085	0.00017654	0.00138331
XM_012699951.1_DENV_091735	XP_012555405.1_DENV_091735		Retrotransposon protein	1.00601	1.32636	0.000942425	0.00600237
XM_012703377.1_DENV_143025	XP_002162373.2_DENV_143025	2019-09-07	Septin 4	1.00545	5.65794	2.75658e-10	5.82236e-09
DENV_118616	DENV_118616	FBN-1	FiBrilliN	1.00487	4.51065	1.05925e-08	1.80312e-07
XM_012699306.1				1.00485	5.93682	7.84119e-12	2.01126e-10
XR_001142832.1				1.00479	3.6282	2.86178e-05	0.000268034
XM_004207773.2_DENV_161006	XP_004207821.1_DENV_161006	TCTN1	Tectonic family member 1	1.00466	1.41749	0.000664534	0.00444836
XM_012710114.1_DENV_132229	XP_012565568.1_DENV_132229			1.00453	2.52075	2.83716e-05	0.000265948
DENV_205905				1.00366	1.57952	0.000710433	0.00471182
DENV_043280_XM_002168887.3				1.00324	3.53914	1.25692e-07	1.82491e-06
DENV_053371	DENV_053371		Dystroglycan 1 (Dystrophin-associated glycoprotein 1)	1.00247	3.31446	6.20924e-07	8.018e-06
DENV_030408	DENV_030408			1.0004	1.70413	0.00082332	0.00534022
XM_012707050.1_DENV_018629	XP_012562504.1_DENV_018629	SDCCAG8	Inherit from opiNOG: serologically defined colon cancer antigen 8	1.0002	2.78161	5.367e-06	5.76873e-05
DENV_187448	DENV_187448			1.00014	3.88027	1.0979e-05	0.000111195
DENV_104003				0.999266	4.61945	2.40556e-09	4.48995e-08
DENV_048315	DENV_048315		Fibroblast growth factor receptor	0.999029	1.7094	0.000347721	0.00251187
DENV_110697	DENV_110697	MYLK3	myosin light chain kinase	0.996168	4.00365	1.863e-06	2.19396e-05
DENV_173762	DENV_173762		Hydra magnipapillata	0.996119	3.09706	0.000127192	0.00103272
XM_012699085.1_DENV_006692	XP_012554539.1_DENV_006692	PLEKHG5	Inherit from KOG: pleckstrin homology domain containing, family G (with RhoGef domain) member	0.995216	5.22105	1.47284e-10	3.20484e-09
XM_002165125.3_DENV_177342	XP_002165161.2_DENV_177342		Protein of unknown function (DUF1446)	0.990985	4.69066	4.95397e-10	1.00982e-08
XM_002154374.3_DENV_013179	XP_002154410.2_DENV_013179	HUNK	Hormonally up-regulated Neu-associated kinase	0.990156	6.44273	3.73859e-07	5.0592e-06
DENV_131332_XM_002159039.2	DENV_131332_XP_002159075.1		Laminin G domain	0.989625	5.28509	5.46412e-10	1.10648e-08
DENV_143538	DENV_143538		RNA-directed DNA polymerase from mobile element jockey-like	0.989243	3.41321	1.63512e-05	0.00016103
DENV_078100_XM_012706878.1	DENV_078100_XP_012562332.1		Protein of unknown function (DUF1399)	0.988881	3.94922	2.45071e-07	3.42877e-06
DENV_033990				0.988181	2.01324	0.000102884	0.000858969
DENV_003310_XM_002166652.3	DENV_003310_XP_002166688.3		WD domain, G-beta repeat	0.988088	1.65965	0.000385283	0.00274993
DENV_047013_XM_012703051.1				0.987986	1.80906	0.000300338	0.00220678
DENV_147700	DENV_147700	PKD1L2	Polycystic kidney disease	0.985784	1.49504	0.00103263	0.00650737
XM_012708986.1				0.985537	1.55301	0.000858869	0.00554636
XR_001141017.1				0.985342	1.78972	0.000246347	0.00185764
XR_001142201.1				0.981772	2.47127	0.00137927	0.00833319
DENV_040801				0.981626	4.11981	2.07708e-07	2.93513e-06
XR_001141227.1				0.976406	3.33724	1.18225e-06	1.44665e-05
DENV_077837_XM_002162000.3	DENV_077837_XP_002162036.2	WDHD1	WD repeat and HMG-box DNA binding protein 1	0.976031	5.50404	5.92597e-10	1.1943e-08
DENV_029889_XM_012703816.1	DENV_029889_XP_012559270.1		Amiloride-sensitive sodium channel	0.975175	3.10526	1.39427e-06	1.68476e-05
DENV_029889_XM_012703813.1	DENV_029889_XP_012559270.1		Amiloride-sensitive sodium channel	0.975175	3.10526	1.395e-06	1.68505e-05
DENV_029889_XM_012703814.1	DENV_029889_XP_012559270.1		Amiloride-sensitive sodium channel	0.975174	3.10526	1.39887e-06	1.68913e-05
DENV_029889_XM_012703815.1	DENV_029889_XP_012559270.1		Amiloride-sensitive sodium channel	0.975174	3.10526	1.40023e-06	1.69016e-05
DENV_029889_XM_002170595.3	DENV_029889_XP_012559270.1		Amiloride-sensitive sodium channel	0.975174	3.10526	1.40231e-06	1.69146e-05
XM_012699056.1				0.974227	4.98679	2.7839e-06	3.17257e-05
DENV_177731	DENV_177731	PREP	prolyl endopeptidase	0.973711	2.10957	0.000109879	0.000907605
DENV_014100_XM_012698218.1	DENV_014100_XP_012553672.1	HAGH	Hydroxyacylglutathione hydrolase	0.972005	6.31787	4.81463e-09	8.62507e-08
XM_012708275.1_DENV_157700	XP_012563729.1_DENV_157700	SOD1	Destroys radicals which are normally produced within the cells and which are toxic to biological systems (By similarity)	0.971388	6.71089	3.80327e-11	8.91768e-10
XM_012698725.1_DENV_115992	XP_012554195.1_DENV_115992		KISc	0.971341	4.59431	6.24772e-10	1.2554e-08
XR_001142069.1				0.969381	3.34597	6.4855e-05	0.000566674
XM_004211940.2				0.968784	3.66603	1.58861e-07	2.27622e-06
DENV_110233	DENV_110233			0.967659	3.58314	5.77508e-07	7.50605e-06
DENV_204459	DENV_204459	BUB1B	budding uninhibited by benzimidazoles 1 homolog, beta	0.9665	4.988	3.8e-08	5.9494e-07
XM_012702510.1_DENV_173741	XP_012557964.1_DENV_173741	PRC1	protein regulator of cytokinesis 1	0.965895	5.46266	1.80826e-11	4.41732e-10
XM_012699912.1_DENV_155978	XP_012555366.1_DENV_155978	MDN1	Nuclear chaperone required for maturation and nuclear export of pre-60S ribosome subunits (By similarity)	0.965446	5.81288	7.35411e-09	1.28348e-07
DENV_145708_XM_012700533.1	DENV_145708_XP_012555986.1	ALDH3A2	Aldehyde dehydrogenase	0.964965	5.02256	1.51653e-10	3.29145e-09
DENV_145708_XM_012700532.1	DENV_145708_XP_012555986.1	ALDH3A2	Aldehyde dehydrogenase	0.964965	5.02256	1.5195e-10	3.29579e-09
DENV_174100	DENV_174100	ANAPC10	Anaphase promoting complex subunit 10	0.963935	3.37616	8.68393e-06	8.93951e-05
XM_012701787.1_DENV_156301	XP_012557241.1_DENV_156301		PotAssium voltage-gated channel	0.962344	2.99029	7.11543e-06	7.46095e-05
DENV_044536_XM_004208551.2	DENV_044536_XP_004208599.2		Receptor	0.962149	2.21274	0.00042237	0.00298054
DENV_158929	DENV_158929			0.961331	3.11025	3.57993e-06	3.99372e-05
DENV_184829_XM_012699062.1	DENV_184829_XP_012554516.1	DNAH11	Dynein, axonemal heavy chain	0.960081	5.43142	3.10434e-09	5.67531e-08
DENV_122055				0.960067	2.56527	0.000227118	0.00173115
DENV_010254	DENV_010254		7 transmembrane receptor (rhodopsin family)	0.95904	2.40104	0.000277295	0.00205936
XM_012698224.1_DENV_159548	XP_012553678.1_DENV_159548	TTC3	Tetratricopeptide repeat domain 3	0.958865	4.3158	9.61534e-07	1.19693e-05
XM_012703244.1_DENV_051053	XP_012558698.1_DENV_051053	PTPRN2	protein tyrosine phosphatase, receptor type, N	0.958035	5.90624	6.39594e-10	1.2829e-08
DENV_153190_XM_012705721.1	DENV_153190_XP_012561175.1		Cell adhesion molecule	0.95791	5.94692	1.0976e-11	2.77539e-10
DENV_153190_XM_004210045.2	DENV_153190_XP_012561175.1		Cell adhesion molecule	0.95791	5.94692	1.09482e-11	2.77043e-10
DENV_042304_XM_012698392.1	DENV_042304_XP_012553846.1	SPTAN1	Spectrin, alpha	0.956924	6.69857	3.48697e-08	5.48105e-07
XM_012698807.1_DENV_006239	XP_012554261.1_DENV_006239	PEAK1	Inherit from opiNOG: tyrosine-protein kinase	0.955688	4.80949	5.10572e-08	7.847e-07
XM_012700361.1_DENV_159742	XP_012555815.1_DENV_159742	LRRCC1		0.955249	1.80004	0.000510169	0.00352229
XM_012711095.1_DENV_124612	XP_012566549.1_DENV_124612	AXO	contactin associated protein-like	0.954226	9.36653	5.50752e-12	1.43001e-10
DENV_157568	DENV_157568			0.954045	3.99764	3.79724e-05	0.000347478
DENV_160854				0.953334	4.71273	5.49714e-09	9.74973e-08
DENV_171593	DENV_171593		FBG	0.951853	3.19848	0.000531138	0.00365737
XM_012705136.1				0.951433	2.24134	0.000104087	0.000867173
XM_012703329.1_DENV_131206	XP_012558783.1_DENV_131206	CEP89	centrosomal protein 89kDa	0.951012	2.89352	4.44435e-05	0.000401379
DENV_133695_XM_002159032.3	DENV_133695_XP_002159068.2		proprotein convertase subtilisin kexin type	0.950508	8.5991	4.94961e-11	1.14705e-09
DENV_180147	DENV_180147	DOCK10	dedicator of cyto-kinesis	0.950363	2.34927	7.30333e-05	0.000630164
XM_012701756.1				0.948868	6.29979	3.84759e-10	8e-09
DENV_144735_XM_012701624.1	DENV_144735_XP_012557078.1		Hydra magnipapillata	0.948838	4.40538	1.04984e-06	1.29539e-05
DENV_201600				0.94645	3.04345	2.76912e-06	3.1568e-05
DENV_180075	DENV_180075		CNH domain	0.944927	4.97067	1.93284e-09	3.65189e-08
DENV_131622_XM_004205505.2	DENV_131622_XP_004205553.2	NPHP1	nephronophthisis 1 (juvenile)	0.944925	3.76214	4.62888e-05	0.000415384
DENV_153985	DENV_153985		Hydra magnipapillata	0.94409	5.25933	8.96439e-07	1.12413e-05
DENV_001271_XM_012703772.1	DENV_001271_XP_012559226.1	USP53	Ubiquitin specific peptidase	0.943777	3.53062	7.41515e-06	7.75122e-05
DENV_001271_XM_012703773.1	DENV_001271_XP_012559226.1	USP53	Ubiquitin specific peptidase	0.943776	3.53062	7.42049e-06	7.75441e-05
DENV_037664	DENV_037664	RBM28	RNA binding motif protein 28	0.943592	3.84562	6.84367e-06	7.21398e-05
XM_012707565.1_DENV_135478	XP_002154971.2_DENV_135478	SIK2	Map microtubule affinity-regulating kinase	0.942592	5.44792	1.12432e-10	2.48481e-09
DENV_070147_XM_012708708.1	DENV_070147_XP_012564162.1	DNAI2	Dynein, axonemal, intermediate chain 2	0.941153	4.25951	1.62593e-08	2.6854e-07
DENV_045211_XM_012700286.1	DENV_045211_XP_012555740.1		cyclic nucleotide gated channel alpha	0.939652	2.18595	0.000179472	0.00140271
DENV_045211_XM_012700290.1	DENV_045211_XP_012555740.1		cyclic nucleotide gated channel alpha	0.939652	2.18595	0.000179625	0.00140358
DENV_052838	DENV_052838	KIAA1432	kiaa1432	0.939508	2.82216	6.20991e-05	0.000543857
DENV_088390	DENV_088390			0.938795	4.67005	1.0339e-08	1.76351e-07
DENV_124185	DENV_124185	GPR98	G protein-coupled receptor 98	0.937418	3.16773	0.000563721	0.00385005
DENV_024885_XM_012703761.1	DENV_024885_XP_012559215.1	LRP2	low density lipoprotein receptor-related protein 2	0.937291	6.72343	1.6e-08	2.65266e-07
DENV_180949	DENV_180949	MYLK3	myosin light chain kinase	0.936254	5.36169	3.05332e-08	4.86e-07
DENV_187110_XM_012708033.1				0.936038	3.69153	2.44834e-07	3.42687e-06
DENV_180987	DENV_180987	PRC1	protein regulator of cytokinesis 1	0.935619	2.69992	2.42699e-05	0.000231278
XM_002168789.3_DENV_054842	XP_002168825.3_DENV_054842	GAS8	Growth arrest-specific 8	0.935478	4.12791	1.64994e-06	1.96703e-05
DENV_006314_XM_012701199.1	DENV_006314_XP_012556653.1	PKD1L1	polycystic kidney disease 1 like 1	0.935137	2.84471	9.03367e-06	9.26855e-05
DENV_169944	DENV_169944		FBG	0.934763	4.51794	9.81183e-07	1.21912e-05
DENV_088486_XM_012711088.1	DENV_088486_XP_012566542.1		protein, partial Hydra magnipapillata	0.934369	3.00721	4.77663e-05	0.000427397
DENV_000416_XM_002158415.3	DENV_000416_XP_002158451.2		Inherit from euNOG: Zinc finger protein	0.933929	5.13204	6.20282e-05	0.000543377
DENV_033547_XM_012701512.1	DENV_033547_XP_012556966.1	RNF213	Ring finger protein	0.932805	5.92681	5.5695e-09	9.86771e-08
DENV_030508_XM_012700838.1	DENV_030508_XP_012556292.1	CCDC132	Coiled-coil domain containing 132	0.932508	4.54394	3.1e-08	4.92213e-07
DENV_135810				0.931041	3.68467	6.65854e-07	8.57857e-06
DENV_174803_XM_012703028.1	DENV_174803_XP_002160949.2		Kringle domain	0.930623	6.5142	8.16268e-07	1.02919e-05
DENV_174803_XM_002160913.3	DENV_174803_XP_002160949.2		Kringle domain	0.930623	6.5142	8.16474e-07	1.02919e-05
DENV_205322				0.930449	2.3224	0.000187762	0.00145808
DENV_147552	DENV_147552	CLSPN	mitotic DNA replication checkpoint	0.929867	2.76448	0.000151144	0.0012041
XM_002160062.3_DENV_151643	XP_002160098.3_DENV_151643		Ras association (RalGDS/AF-6) domain	0.928728	4.00208	2.08415e-06	2.43465e-05
DENV_039522_XM_012709465.1	DENV_039522_XP_012564919.1	ITIH2	Inherit from euNOG: Inter-alpha-trypsin inhibitor heavy chain	0.928074	4.30516	4.87641e-06	5.28676e-05
DENV_130048	DENV_130048	TNS4	Tensin 1	0.927789	5.11702	5.81851e-10	1.17404e-08
DENV_101351_XM_012700278.1	DENV_101351_XP_012555734.1	RECQ4	DNA- helicase	0.927547	2.61844	0.000240686	0.00182099
DENV_101351_XM_012700279.1	DENV_101351_XP_012555734.1	RECQ4	DNA- helicase	0.927547	2.61844	0.000240733	0.00182099
DENV_101351_XM_012700280.1	DENV_101351_XP_012555734.1	RECQ4	DNA- helicase	0.927546	2.61844	0.000240818	0.00182122
DENV_204032_XM_012709016.1	DENV_204032_XP_012564470.1			0.927509	2.69109	4.79492e-05	0.00042892
DENV_179050_XM_012700041.1	DENV_179050_XP_012555495.1	ANLN	Anillin, actin binding protein	0.926661	6.31846	1.748e-08	2.87299e-07
XR_001140415.1				0.9264	3.65374	7.85438e-07	9.9526e-06
XM_012707126.1				0.925822	4.17529	2.26231e-05	0.00021699
DENV_187793	DENV_187793	FOXK1	forkhead box	0.925533	1.67846	0.00118766	0.00733392
DENV_050191	DENV_050191	CENPC1	centromere protein C 1	0.922702	4.39603	1.16968e-05	0.000118041
XM_012700908.1_DENV_009677	XP_012556359.1_DENV_009677			0.921893	4.9711	4.56792e-06	4.98563e-05
XM_012700908.1_DENV_153546				0.921893	4.9711	4.5692e-06	4.98563e-05
DENV_082785_XM_012702132.1	DENV_082785_XP_012557586.1			0.921606	4.56274	9.29687e-07	1.16195e-05
DENV_030975_XM_002155961.3	DENV_030975_XP_012557542.1	SGCG	Sarcoglycan	0.919323	3.39889	1.32049e-06	1.60191e-05
DENV_030975_XM_012702088.1	DENV_030975_XP_012557542.1	SGCG	Sarcoglycan	0.919323	3.39889	1.32176e-06	1.60287e-05
DENV_030975_XM_012702087.1	DENV_030975_XP_012557542.1	SGCG	Sarcoglycan	0.919323	3.39889	1.32385e-06	1.60483e-05
XM_012711681.1_DENV_161486				0.918705	4.31459	9.34061e-06	9.55452e-05
DENV_096101	DENV_096101	OBFC1	Oligonucleotide oligosaccharide-binding fold containing 1	0.918616	1.57629	0.00137024	0.00828903
DENV_195983_XM_012703875.1	DENV_195983_XP_012559329.1	ROCO4	ADP-ribosylation factor family	0.917428	2.19285	0.000248069	0.00186772
DENV_185940	DENV_185940		Hydra magnipapillata	0.915915	1.72297	0.00074369	0.00489881
XM_002167774.3_DENV_022733	XP_002167810.3_DENV_022733	CEP120	Centrosomal protein 120kDa	0.915634	3.94819	7.05838e-07	9.0421e-06
XM_012704656.1_DENV_000765	XP_012560110.1_DENV_000765	WDR65	WD repeat domain 65	0.915061	2.98179	3.10427e-05	0.000289146
DENV_005350_XM_012707740.1	DENV_005350_XP_012563194.1	CEP135	centrosomal protein 135kDa	0.914274	3.44393	0.000128769	0.00104428
XM_004213243.2				0.912938	1.98516	0.000617691	0.00417524
DENV_180036	DENV_180036	MTUS2	microtubule associated tumor suppressor candidate 2	0.911936	5.91251	3.07893e-09	5.6319e-08
DENV_080342_XM_004209825.1	DENV_080342_XP_004209873.1			0.911629	2.05873	0.000315763	0.00231009
DENV_143485				0.911407	2.2169	0.000251871	0.00189075
DENV_181667_XM_012708182.1				0.910879	3.77425	1.31271e-06	1.59418e-05
XM_012707225.1_DENV_002988	XP_012562679.1_DENV_002988	USP37	ubiquitin specific peptidase	0.910644	2.44021	0.000638332	0.00429675
DENV_116977_XM_012701242.1	DENV_116977_XP_012556696.1		TNFR	0.910101	7.91297	4.81557e-10	9.84575e-09
DENV_092685	DENV_092685	BMP5 (HmaNodal-related)	bone morpho-genetic protein	0.909797	2.58099	0.000134745	0.00108833
XM_004210689.2_DENV_137517				0.909293	2.27203	0.000324711	0.00236432
DENV_112908	DENV_112908			0.908645	3.34718	0.00014418	0.00115624
DENV_006114	DENV_006114		Reverse transcriptase (RNA-dependent DNA polymerase)	0.90812	3.33382	7.09486e-05	0.000613583
DENV_115511	DENV_115511			0.907713	3.1625	4.49919e-06	4.91874e-05
DENV_026119_XM_002164374.3	DENV_026119_XP_002164410.3	OTP	Orthopedia homeobox	0.906075	3.31272	5.13422e-06	5.53966e-05
DENV_114723	DENV_114723	ALDH3A2	Aldehyde dehydrogenase	0.904346	4.40236	2.35914e-08	3.81451e-07
XM_004206963.2				0.904234	3.68286	5.1335e-06	5.53966e-05
XM_012707535.1_DENV_160035	XP_012562989.1_DENV_160035	ECM2	cell-cell junction assembly	0.903049	6.22516	8.72616e-11	2e-09
XM_004205464.2_DENV_030436	XP_004205512.1_DENV_030436	CXORF57	cDNA D330045A20 gene	0.902827	3.32056	8.8421e-06	9.083e-05
DENV_065719_XM_012703563.1	DENV_065719_XP_012559017.1	ACTL8	Actins are highly conserved proteins that are involved in various types of cell motility and are ubiquitously expressed in all eukaryotic cells	0.901285	5.53711	1.40328e-09	2.6917e-08
DENV_065719_XM_012703561.1	DENV_065719_XP_012559017.1	ACTL8	Actins are highly conserved proteins that are involved in various types of cell motility and are ubiquitously expressed in all eukaryotic cells	0.901285	5.53711	1.40373e-09	2.6917e-08
DENV_065719_XM_012703562.1	DENV_065719_XP_012559017.1	ACTL8	Actins are highly conserved proteins that are involved in various types of cell motility and are ubiquitously expressed in all eukaryotic cells	0.901285	5.53711	1.40396e-09	2.6917e-08
DENV_065719_XM_002170803.3	DENV_065719_XP_012559017.1	ACTL8	Actins are highly conserved proteins that are involved in various types of cell motility and are ubiquitously expressed in all eukaryotic cells	0.901284	5.53711	1.42294e-09	2.72499e-08
XM_002166157.3_DENV_013820	XP_002166193.3_DENV_013820		patched domain containing	0.899594	4.61606	2.01051e-08	3.27899e-07
DENV_129449_XM_012711590.1				0.899528	7.66041	7.54191e-07	9.607e-06
DENV_074750_XM_002154823.3	DENV_074750_XP_002154859.2	FTSJD2	FtsJ methyltransferase domain containing 2	0.899381	5.13798	2.72639e-09	5.04702e-08
DENV_022146_XM_002165715.3	DENV_022146_XP_002165751.1	TLX1 (Gorget)	T-cell leukemia, homeobox	0.899343	3.53158	2.91155e-06	3.30803e-05
XM_012701027.1				0.899026	4.51475	9.61562e-07	1.19693e-05
XM_012699184.1_DENV_142977	XP_012554638.1_DENV_142977			0.898254	4.35825	1.32614e-05	0.000132959
DENV_004273	DENV_004273	CCDC41	coiled-coil domain containing 41	0.897829	2.79184	6.3499e-05	0.000555399
DENV_146931	DENV_146931	PCNT	Pericentrin	0.897676	3.84677	4.54219e-06	4.95936e-05
XM_002167332.3_DENV_169562	XP_002167368.2_DENV_169562	CNP	2',3'-cyclic nucleotide 3' phosphodiesterase	0.897332	4.53249	4.29488e-07	5.72278e-06
XM_012699879.1				0.896447	1.88488	0.00153977	0.00918093
DENV_131289	DENV_131289	SETD8	SET domain	0.896371	1.94026	0.000742204	0.00488997
DENV_179387	DENV_179387	DRP2	dystrophin related protein 2	0.89566	3.70429	0.000224562	0.00171398
DENV_179461	DENV_179461		to SJCHGC00146 protein, partial Hydra magnipapillata	0.895513	4.40669	3.2223e-06	3.63427e-05
DENV_145291	DENV_145291	INX3	to innexin 1 Hydra magnipapillata	0.895176	9.57039	8.25398e-11	1.85075e-09
XM_004208345.2_DENV_029091	XP_004208393.2_DENV_029091		ZnF_C3H1	0.893658	6.96476	4.60925e-10	9.4353e-09
DENV_126425	DENV_126425		Milk fat globule-EGF factor 8 protein	0.893538	2.81613	5.14912e-05	0.000457103
DENV_034973_XM_012704534.1	DENV_034973_XP_002162775.2	FLNB	Filamin/ABP280 repeat	0.89239	5.04927	1.94965e-08	3.18434e-07
DENV_034973_XM_002162739.3	DENV_034973_XP_002162775.2	FLNB	Filamin/ABP280 repeat	0.89239	5.04927	1.94856e-08	3.18408e-07
DENV_045539_XM_012703672.1	DENV_045539_XP_012559126.1		CH	0.890944	6.64907	5.77128e-10	1.1652e-08
XM_012703017.1_DENV_147420	XP_012558471.1_DENV_147420	KIF27	Kinesin family member	0.890924	3.58047	5.21631e-06	5.62107e-05
DENV_098617_XM_012699088.1	DENV_098617_XP_012554542.1	CACNA1A	Calcium channel, voltage-dependent	0.890623	5.70326	2.70804e-09	5.0213e-08
XM_012705770.1				0.89029	2.12544	0.000631255	0.00425588
DENV_096646	DENV_096646	SLC44A2	Solute carrier family 44 member	0.889059	3.24685	9.01755e-06	9.25481e-05
XM_004209443.2				0.888529	2.01284	0.000806985	0.00525845
XM_012707605.1_DENV_173259	XP_012563059.1_DENV_173259		Inherit from KOG: NACHT and WD repeat domain containing 1	0.887885	5.09144	8.49181e-09	1.46692e-07
DENV_083326				0.886824	3.51567	7.46441e-06	7.7979e-05
DENV_098880_XM_002167267.3	DENV_098880_XP_002167303.2	CDC25B	cell division cycle 25 homolog	0.886374	5.57282	3e-09	5.50883e-08
XM_012702893.1				0.886151	5.30952	5.22192e-09	9.27617e-08
DENV_155317	DENV_155317	HYDIN	HYDIN, axonemal central pair apparatus protein	0.885796	2.64644	0.000163122	0.00128831
DENV_144356				0.885718	3.59733	8.34908e-06	8.61839e-05
DENV_161518	DENV_161518	VPS13D	Vacuolar protein sorting 13 homolog D (S. cerevisiae)	0.885432	3.48554	7.06704e-05	0.000611489
XM_004210009.2_DENV_021453				0.884314	3.08562	7.2108e-05	0.000622655
XM_012703060.1_DENV_170811	XP_012558514.1_DENV_170811	SAMD3	sterile alpha motif domain containing 3	0.882212	3.97665	8.09984e-05	0.000691677
XM_012700471.1_DENV_169528	XP_012555925.1_DENV_169528		to ring finger protein 213	0.88175	5.64859	7.60484e-09	1.32587e-07
DENV_037487	DENV_037487	HSPA5	Heat shock 70kDa protein 5 (Glucose-regulated protein, 78kDa)	0.881512	6.73442	1.0135e-06	1.25375e-05
XM_012705450.1_DENV_084389	XP_012560904.1_DENV_084389	LRRK2	leucine-rich repeat kinase 2	0.879858	4.82097	1.52722e-08	2.53138e-07
XM_012705774.1				0.879716	2.88051	0.000373652	0.00267805
DENV_201785_XM_012703156.1	DENV_201785_XP_012558610.1	RSPH4A	radial spoke head 4 homolog A (Chlamydomonas)	0.878975	4.51008	2.95762e-08	4.72587e-07
XM_012710290.1_DENV_012111	XP_012565744.1_DENV_012111		YqaJ-like viral recombinase domain	0.878819	2.27793	0.000816421	0.00530583
DENV_201636_XM_012708384.1	DENV_201636_XP_012563838.1			0.878735	2.81911	0.000106655	0.000885948
DENV_011065_XM_002164950.3	DENV_011065_XP_002164986.2	PTX1	superior vena cava morphogenesis	0.878087	4.96079	6.46828e-06	6.84171e-05
DENV_000308_XM_012705525.1	DENV_000308_XP_012560979.1	TRIM71	tripartite motif containing 71, E3 ubiquitin protein ligase	0.877821	5.56076	6.14613e-09	1.08327e-07
XM_002167094.3				0.877682	2.43467	0.00150004	0.00896372
DENV_142141_XM_012707009.1	DENV_142141_XP_012562463.1	VWA3B	von Willebrand factor A domain containing 3B	0.877674	2.43971	0.000350038	0.00252691
DENV_142141_XM_012707010.1	DENV_142141_XP_012562463.1	VWA3B	von Willebrand factor A domain containing 3B	0.877673	2.43971	0.000350176	0.00252691
DENV_199571	DENV_199571		Reverse transcriptase (RNA-dependent DNA polymerase)	0.87721	2.24947	0.00124952	0.00765865
XM_004210474.2				0.876997	2.34412	0.000466742	0.00324963
XR_001142067.1				0.876933	4.9968	4.73575e-06	5.14249e-05
DENV_055643_XM_002165337.3	DENV_055643_XP_002165373.2	TAF1	TAF1 RNA polymerase II, TATA box binding protein (TBP)-associated factor	0.87676	6.05976	1.06581e-08	1.81156e-07
XM_002155858.3_DENV_037656	XP_002155894.1_DENV_037656	SPOCK1	sparc osteonectin, cwcv and kazal-like domains proteoglycan (testican) 2	0.876527	5.4668	1.46328e-09	2.8e-08
DENV_143870	DENV_143870		to transposase domaincontaining protein	0.876094	2.98394	0.000540631	0.00371593
XM_012703294.1_DENV_014822	XP_012558748.1_DENV_014822	DLGAP5	discs, large (Drosophila) homolog-associated protein 5	0.87535	5.25743	2.88877e-07	3.99542e-06
DENV_014941_XM_004210482.2	DENV_014941_XP_004210530.2	TMF1	TATA element modulatory factor 1	0.874946	6.13253	1.3911e-07	2.00425e-06
XM_012698900.1_DENV_130056	XP_012554354.1_DENV_130056			0.874442	3.08411	0.000209797	0.00161512
XM_012703199.1_DENV_022547	XP_012558606.1_DENV_022547		Zinc finger protein	0.874114	3.94807	0.000366134	0.0026275
XM_012707339.1_DENV_033999	XP_012562793.1_DENV_033999	TTF2	transcription termination factor, RNA polymerase II	0.873975	4.60549	9.36688e-07	1.16921e-05
DENV_184002	DENV_184002	CEBPZ	CCAAT enhancer binding protein (C EBP), zeta	0.873058	4.29189	1.03641e-07	1.529e-06
DENV_143486				0.872792	2.48779	0.000144955	0.00116135
XM_012704231.1				0.872489	2.04589	0.00107736	0.00674505
DENV_111630				0.872214	3.02251	2.52082e-05	0.000238942
DENV_123288_XM_012703277.1	DENV_123288_XP_012558731.1			0.872186	2.81744	0.000108845	0.000899729
XM_002169854.3_DENV_062155	XP_002169890.2_DENV_062155	GFPT2	glutamine-fructose-6-phosphate transaminase 2	0.872072	7.74986	1.41844e-09	2.71791e-08
XM_012709318.1_DENV_113028	XP_012564772.1_DENV_113028		YqaJ-like viral recombinase domain	0.871931	4.64172	4.55509e-08	7.04873e-07
DENV_031225_XM_012707151.1	DENV_031225_XP_012562605.1	CHSY1	Chondroitin sulfate synthase	0.871828	5.98374	5.54678e-10	1.12121e-08
DENV_181081	DENV_181081	SRRM2	Serine arginine repetitive matrix 2	0.871728	8.13576	3.90577e-07	5.25812e-06
DENV_142189_XM_012704819.1	DENV_142189_XP_002160739.2	PLEKHG5	pleckstrin homology domain containing, family G (with RhoGef domain) member	0.871246	4.43521	2.17251e-07	3.061e-06
DENV_142189_XM_002160703.3	DENV_142189_XP_002160739.2	PLEKHG5	pleckstrin homology domain containing, family G (with RhoGef domain) member	0.871246	4.43521	2.1708e-07	3.05991e-06
XM_012703261.1_DENV_087543				0.870684	3.0649	0.000500576	0.00345959
DENV_173218_XM_012709329.1	DENV_173218_XP_012564783.1	FBN-1	FiBrilliN	0.870675	5.28043	3.36321e-07	4.58974e-06
DENV_190295_XM_012699463.1	DENV_190295_XP_012554917.1	ARMC3	Vacuolar protein	0.870036	3.64528	7.52768e-06	7.85915e-05
XM_012699247.1_DENV_039069	XP_012554701.1_DENV_039069	ARHGEF33	Rho guanine nucleotide exchange factor (GEF) 33	0.870035	4.25587	5.06942e-07	6.67343e-06
DENV_159431				0.869909	3.36417	0.000115432	0.000946315
DENV_177446_XM_002163090.3				0.869654	4.75678	1.64197e-08	2.70794e-07
DENV_177689	DENV_177689	COL14A1	von Willebrand factor type A domain	0.869496	3.08887	1.56964e-05	0.000155304
DENV_091917_XM_012700709.1	DENV_091917_XP_012556163.1	MAPK7	mitogen-activated protein kinase 7	0.869118	3.66943	1.96323e-06	2.30562e-05
XM_012707288.1_DENV_154228	XP_012562742.1_DENV_154228		Galactose-3-O-sulfotransferase	0.868048	3.07334	3.33978e-05	0.000309464
DENV_108692_XM_002154325.3	DENV_108692_XP_002154361.3		Fibroblast growth factor receptor	0.86741	1.86077	0.00137188	0.00829745
DENV_099958_XM_002166561.3	DENV_099958_XP_002166597.1		tigger transposable element derived	0.866895	6.29779	0.00100579	0.00636125
DENV_142169	DENV_142169	COL14A1	von Willebrand factor type A domain	0.866843	2.84244	3.78019e-05	0.000346105
XM_002155206.2_DENV_170082	XP_002155242.1_DENV_170082	PREP	prolyl endopeptidase	0.866206	5.78708	1e-09	1.96618e-08
XM_012711706.1_DENV_155454	XP_012567160.1_DENV_155454		beige BEACH domain containing protein	0.866109	3.12399	2.55992e-05	0.000242308
XM_012707630.1_DENV_161865	XP_012563084.1_DENV_161865	ALS2CR8	amyotrophic lateral sclerosis 2 (juvenile) chromosome region, candidate 8	0.865386	2.41416	0.000446668	0.00312893
XM_012700180.1_DENV_206737	XP_012555634.1_DENV_206737	GEN1	Gen endonuclease homolog 1 (Drosophila)	0.862976	4.74599	4.74791e-07	6.28194e-06
DENV_123796	DENV_123796	DNAH3	Dynein, axonemal, heavy chain	0.86247	5.0429	3.36269e-08	5.30787e-07
DENV_022259_XM_012708442.1	DENV_022259_XP_012563896.1	PANK4	Pantothenate kinase 4	0.861391	3.57091	4.5875e-06	5.00076e-05
DENV_012136_XM_012703600.1	DENV_012136_XP_012559054.1	SLC35D1	Solute carrier family 35 (UDP-glucuronic acid UDP-N-acetylgalactosamine dual transporter), member D1	0.860663	4.21872	9.76434e-07	1.21411e-05
DENV_183607_XM_012711458.1	DENV_183607_XP_012566913.1	CRYM	Crystallin, mu	0.860534	3.59603	2.20387e-06	2.55981e-05
DENV_183607_XM_012711459.1	DENV_183607_XP_012566913.1	CRYM	Crystallin, mu	0.860534	3.59603	2.20128e-06	2.55769e-05
DENV_123599				0.859254	1.98489	0.000815422	0.0053022
DENV_069933	DENV_069933	PKD2	polycystic kidney disease 1-like 2	0.859208	3.7111	2.22945e-05	0.000214141
XM_012711543.1_DENV_111480	XP_012566997.1_DENV_111480	OVOL2	ovo-like 2 (Drosophila)	0.859103	5.18014	3.45026e-08	5.43597e-07
DENV_101599_XM_002158780.3				0.857997	2.85314	4.42114e-05	0.000399496
DENV_058273_XM_002166919.3	DENV_058273_XP_002166955.2	PIBF1	progesterone immunomodulatory binding factor 1	0.856355	5.07594	3.67111e-07	4.97784e-06
DENV_081498_XM_012703180.1	DENV_081498_XP_012558635.1	DRD5	dopamine receptor	0.856349	3.86169	8.011e-06	8.32268e-05
DENV_081498_XM_012703181.1	DENV_081498_XP_012558635.1	DRD5	dopamine receptor	0.856349	3.86169	8.01389e-06	8.32314e-05
XM_012708828.1				0.85628	2.87527	0.000122044	0.000994029
DENV_153502	DENV_153502	CYP46A1	cytochrome P450	0.855448	2.90775	4.67159e-05	0.000418884
DENV_097756_XM_012705133.1	DENV_097756_XP_012560587.1	TBC1D30	TBC1 domain family member 30	0.854958	4.36694	3.19929e-06	3.61193e-05
DENV_056670_XM_012709726.1	DENV_056670_XP_012565180.1	PPFIA2	Protein tyrosine phosphatase, receptor type, f polypeptide (PTPRF), interacting protein (Liprin), alpha	0.854797	5.35172	2.56299e-08	4.12442e-07
DENV_132690_XM_012710198.1	DENV_132690_XP_012565652.1		Leucine Rich Repeat	0.854579	4.71837	1.15003e-05	0.000116162
DENV_030484_XM_012700565.1	DENV_030484_XP_012556019.1	NCAM1	neural cell adhesion molecule	0.854031	6.01587	5.46129e-09	9.69121e-08
DENV_055762	DENV_055762			0.853749	4.74274	7.44899e-07	9.49577e-06
DENV_188023_XM_004211279.2	DENV_188023_XP_004211327.2		GLI pathogenesis-related 2	0.853507	4.93631	1.94e-07	2.75587e-06
XM_002157989.3_DENV_033165	XP_002158025.3_DENV_033165			0.851475	4.3548	5.40597e-07	7.06973e-06
XM_012710545.1_DENV_151965	XP_012565999.1_DENV_151965	ARHGEF39	Rho guanine nucleotide exchange factor (GEF) 39	0.850873	3.64214	3.63689e-06	4.05192e-05
DENV_000964_XM_004206858.2				0.850738	2.12646	0.000662655	0.00443841
DENV_000964_XM_012699235.1				0.850737	2.12646	0.000661731	0.00443486
XM_002167854.3_DENV_039347	XP_012554629.1_DENV_039347	INCENP	inner centromere protein antigens 135 155kDa	0.85071	5.90472	4.4e-08	6.82134e-07
DENV_179518	DENV_179518	MYO1D	Myosin tail	0.850501	2.6302	0.00105477	0.00661928
DENV_176259	DENV_176259	DGKH	diacylglycerol kinase	0.850391	2.02153	0.000881699	0.00567863
DENV_135231_XM_012708552.1	DENV_135231_XP_012564006.1	BPL1	Biotin-protein ligase, N terminal	0.850253	2.58092	0.000414596	0.0029312
DENV_135231_XM_004211592.2	DENV_135231_XP_012564006.1	BPL1	Biotin-protein ligase, N terminal	0.850253	2.58092	0.0004146	0.0029312
XR_001141755.1				0.849877	5.98346	1.04002e-08	1.77217e-07
DENV_058045_XM_012700643.1	DENV_058045_XP_012556097.1	FOXA2	forkhead box	0.849595	6.01342	4.34032e-09	7.84595e-08
DENV_159564_XM_012701257.1	DENV_159564_XP_012556711.1	JMJD1C	jumonji domain containing 1C	0.848164	2.53789	0.000447821	0.0031353
DENV_153390				0.84772	2.18428	0.000764654	0.00502029
DENV_168654	DENV_168654	KIAA1432	kiaa1432	0.847144	3.34088	8.6963e-06	8.94952e-05
DENV_189829_XM_012701698.1	DENV_189829_XP_012557152.1	ATP2A3	ATPase CA transporting cardiac muscle	0.846089	10.6926	1.27986e-08	2.15589e-07
XM_012700568.1				0.844976	4.25371	3.22576e-06	3.63696e-05
XM_012707595.1_DENV_038914	XP_012563049.1_DENV_038914	KIAA1432	kiaa1432	0.844105	5.75219	2.76255e-09	5.11116e-08
XM_012708102.1				0.844055	5.66885	4.28451e-07	5.71122e-06
XM_012709163.1_DENV_013774	XP_012564617.1_DENV_013774	MVD	Mevalonate (Diphospho) decarboxylase	0.84325	2.12572	0.00100721	0.00636826
XM_012707855.1_DENV_174069	XP_012563309.1_DENV_174069	DRP2	dystrophin related protein 2	0.843141	6.31764	6.76406e-07	8.698e-06
XM_012704943.1_DENV_155096	XP_012560397.1_DENV_155096	WDR90	WD repeat domain 90	0.842977	3.57824	6.86321e-05	0.000596138
XM_012700189.1_DENV_180801	XP_012555643.1_DENV_180801	TPR	Inherit from KOG: translocated promoter region, nuclear basket protein	0.842515	6.89841	1.63333e-06	1.94791e-05
DENV_138953_XM_002163930.3	DENV_138953_XP_002163966.2		Flavin containing amine oxidoreductase	0.842382	5.23862	8e-09	1.39559e-07
XM_012698838.1				0.842193	2.09227	0.00112978	0.00703682
DENV_048790_XM_002156661.3	DENV_048790_XP_002156697.2	CTNNAL1	catenin (cadherin-associated protein), alpha-like 1	0.842039	6.22276	2.20787e-07	3.10828e-06
DENV_005973_XM_012702076.1				0.841078	4.67953	0.0013637	0.00825977
DENV_035047	DENV_035047	TUBGCP3	Tubulin, gamma complex associated protein 3	0.84062	5.77561	1.374e-06	1.6627e-05
XM_012698173.1_DENV_177613	XP_004206438.2_DENV_177613	XPNPEP3	X-prolyl aminopeptidase (aminopeptidase P) 3	0.839937	3.63103	5.89061e-05	0.000518037
DENV_099153_XM_002163585.3	DENV_099153_XP_002163621.3	KIAA1009	kiaa1009	0.839835	3.92516	0.00010459	0.000870928
DENV_204139	DENV_204139			0.839318	3.40603	5.67763e-05	0.00050126
DENV_141249_XM_002164301.3	DENV_141249_XP_002164337.1		RAS-like, estrogen-regulated, growth inhibitor	0.838898	4.14792	6.71287e-07	8.63871e-06
DENV_161166				0.838536	2.62826	0.000941659	0.00599863
DENV_197796_XM_012698526.1	DENV_197796_XP_012553980.1	RSPH4A	radial spoke head 4 homolog A (Chlamydomonas)	0.837189	3.58598	1.25061e-05	0.00012576
XM_012701765.1				0.836913	5.12358	3.05658e-07	4.20177e-06
XM_012703880.1				0.836489	2.28161	0.00066411	0.0044464
XM_012703123.1				0.836414	4.75764	3.7837e-06	4.20856e-05
DENV_159108				0.836126	4.0106	1.73545e-06	2.06026e-05
DENV_093527_XM_002156431.3	DENV_093527_XP_002156467.1	EMP1	epithelial membrane protein 1	0.835211	6.52635	7.57026e-08	1.13665e-06
DENV_072606_XM_012700885.1	DENV_072606_XP_012556339.1	AGPHD1	Phosphotransferase enzyme family	0.834042	3.04822	2.81726e-05	0.00026423
DENV_184925_XM_012707782.1				0.833215	3.43121	8.29431e-05	0.000707912
DENV_152688				0.832608	2.31156	0.000636676	0.00428645
DENV_191029_XM_002158083.3	DENV_191029_XP_002158119.1	DUSP6	Dual specificity protein phosphatase	0.831234	4.86674	1.35422e-07	1.95444e-06
DENV_153264_XM_002167536.3				0.830369	4.83141	5.11229e-05	0.000454668
XM_002165457.3_DENV_051715	XP_002165493.1_DENV_051715		Poly(U)-specific	0.830338	7.35722	3.95452e-07	5.31952e-06
DENV_077457_XM_012707916.1	DENV_077457_XP_012563370.1	REV1	REV1, polymerase (DNA directed)	0.828887	3.76819	0.0001798	0.00140463
DENV_005957_XM_012700887.1				0.828064	4.29341	9.95067e-07	1.2341e-05
DENV_127501_XM_012702945.1	DENV_127501_XP_012558402.1	DSCAML1	Down syndrome cell adhesion molecule	0.828021	3.87489	2.47219e-06	2.85093e-05
DENV_127501_XM_012702946.1	DENV_127501_XP_012558402.1	DSCAML1	Down syndrome cell adhesion molecule	0.82802	3.87489	2.47589e-06	2.85423e-05
DENV_127501_XM_012702948.1	DENV_127501_XP_012558402.1	DSCAML1	Down syndrome cell adhesion molecule	0.82802	3.87489	2.48239e-06	2.8602e-05
DENV_127501_XM_012702947.1	DENV_127501_XP_012558402.1	DSCAML1	Down syndrome cell adhesion molecule	0.82802	3.87489	2.48361e-06	2.8602e-05
DENV_020533	DENV_020533		pericentriolar material 1 protein-like	0.827672	4.42397	1.02475e-06	1.26673e-05
DENV_202836	DENV_202836		REJ domain	0.827571	2.31145	0.000896431	0.00575497
DENV_004622_XM_012699350.1	DENV_004622_XP_012554804.1	FKBP7	FKBP-type peptidyl-prolyl cis-trans isomerase	0.827146	6.2911	1.14e-07	1.6707e-06
DENV_038818_XM_012699345.1	DENV_038818_XP_012554799.1	FAM98B	Family with sequence similarity 98, member	0.826003	4.98069	4.35087e-08	6.75122e-07
DENV_164116_XM_002167653.3	DENV_164116_XP_002167689.2	PMM2	phosphomannomutase	0.825155	4.91802	5.89488e-08	8.97e-07
DENV_041522_XM_012699348.1	DENV_041522_XP_012554802.1	SLC7A9	Amino acid transporter light chain	0.825104	4.87757	4.39433e-07	5.84839e-06
XM_012703293.1_DENV_042183	XP_012558747.1_DENV_042183			0.824748	3.30465	2.00942e-05	0.000194886
DENV_061669_XM_002155098.3	DENV_061669_XP_002155134.2	EIF5B	Eukaryotic translation initiation factor 5B	0.824331	7.43024	4.69052e-06	5.10156e-05
DENV_179148	DENV_179148		protein Hydra magnipapillata	0.823417	2.62392	0.000845428	0.00546791
XM_004207032.2_DENV_175327	XP_004207080.2_DENV_175327	TMOD2	Inherit from KOG: tropomodulin	0.82303	6.79483	0.000123774	0.00100691
DENV_114926_XM_012711242.1	DENV_114926_XP_012566696.1	WDR96	WD repeat domain 96	0.822254	4.29763	5.01987e-06	5.42492e-05
DENV_097186	DENV_097186		MULE transposase domain	0.822134	2.05439	0.00125886	0.00770194
XM_012699765.1_DENV_136557	XP_012555219.1_DENV_136557			0.82133	3.32694	0.000772336	0.00506484
XM_012704104.1_DENV_139779	XP_012559558.1_DENV_139779	RPGRIP1	retinitis pigmentosa GTPase regulator interacting protein 1	0.820958	3.72057	3.48734e-06	3.89942e-05
XM_012703896.1_DENV_015339	XP_012559344.1_DENV_015339	CDT1	Chromatin licensing and DNA replication factor 1	0.820912	3.66827	1.23331e-05	0.000124242
DENV_187521_XM_012705816.1	DENV_187521_XP_012561270.1		PDZ domain (Also known as DHR or GLGF)	0.820846	4.87131	5.32251e-07	6.97946e-06
DENV_099469_XM_004206311.2	DENV_099469_XP_004206359.2	ADCY3	adenylate cyclase	0.820495	4.49382	9.4359e-07	1.17629e-05
XM_002163064.3_DENV_166251	XP_002163100.1_DENV_166251	WNT5B	Ligand for members of the frizzled family of seven transmembrane receptors (By similarity)	0.819654	4.99087	2.50546e-05	0.000237685
DENV_101973_XM_012706299.1	DENV_101973_XP_012561753.1	ABR	breakpoint cluster region	0.819455	5.85494	3.06475e-08	4.87624e-07
DENV_067478	DENV_067478	PSIP1	PC4 and SFRS1 interacting protein 1	0.818545	5.62736	2.14748e-05	0.000206913
XM_012700251.1_DENV_139999	XP_012555706.1_DENV_139999		FBG	0.818325	5.03467	4.08127e-05	0.000371063
DENV_020056_XM_002157538.3	DENV_020056_XP_002157574.3	GPC4	Cell surface proteoglycan that bears heparan sulfate (By similarity)	0.816875	6.70519	3.68177e-09	6.7e-08
DENV_034487_XM_012705227.1	DENV_034487_XP_012560681.1	CCDC171	coiled-coil domain containing 171	0.816276	3.454	0.000102876	0.000858969
XM_012703897.1				0.816184	5.33695	1.05593e-07	1.55239e-06
XM_012700826.1				0.815907	2.06109	0.00163841	0.00968966
XM_012706471.1_DENV_081132	XP_012561925.1_DENV_081132		NHL repeat containing 2	0.815589	5.64722	3e-08	4.78551e-07
XM_012700875.1_DENV_064133	XP_012556329.1_DENV_064133	ST5	Suppression of tumorigenicity 5	0.815248	3.85018	6.77237e-06	7.1455e-05
XM_012698921.1_DENV_194403	XP_012554375.1_DENV_194403	LARP7	La ribonucleoprotein domain family member 7	0.813889	3.90271	1.39227e-05	0.000139013
DENV_119743	DENV_119743			0.813453	4.30377	1.18946e-06	1.45494e-05
DENV_157063_XM_012700538.1	DENV_157063_XP_012555992.1	KIF23	Kinesin family member 23	0.813318	5.64736	4.28259e-08	6.65748e-07
DENV_157063_XM_012700539.1	DENV_157063_XP_012555992.1	KIF23	Kinesin family member 23	0.813318	5.64736	4.28727e-08	6.6617e-07
XR_001141366.1				0.812998	2.96763	6.31657e-05	0.00055277
DENV_179163	DENV_179163	KRI1	KRI1 homolog (S. cerevisiae)	0.812826	3.93981	0.000425885	0.00300159
XM_012702977.1_DENV_180527	XP_012558431.1_DENV_180527	MACF1	Growth-Arrest-Specific Protein 2 Domain	0.811961	8.25714	2.76586e-07	3.84112e-06
DENV_116103_XM_012706786.1	DENV_116103_XP_012562240.1		von Willebrand factor type A domain	0.811951	2.5749	0.000300015	0.00220536
XM_012707254.1_DENV_062145	XP_012562708.1_DENV_062145	TALDO1	Transaldolase is important for the balance of metabolites in the pentose-phosphate pathway (By similarity)	0.811658	6.81764	2.22178e-07	3.12656e-06
DENV_121985_XM_002154926.2	DENV_121985_XP_002154962.1	HPGD	Dehydrogenase	0.81161	5.15221	5.61645e-08	8.57357e-07
DENV_093524	DENV_093524		Hydra magnipapillata	0.811211	2.42759	0.00103969	0.00654397
DENV_042931_XM_012700488.1	DENV_042931_XP_012555942.1	BRAP	BRCA1 associated protein	0.811026	3.28744	8.517e-05	0.000725647
XM_012699694.1_DENV_073530	XP_012555147.1_DENV_073530	TOP2B	Control of topological states of DNA by transient breakage and subsequent rejoining of DNA strands. Topoisomerase II makes double-strand breaks (By similarity)	0.810603	7.01688	1.27112e-07	1.84473e-06
DENV_016379_XM_012699795.1	DENV_016379_XP_012555249.1	OSCP1	organic solute carrier partner 1	0.809042	4.68563	2.14192e-07	3.02171e-06
DENV_125521	DENV_125521	FUS	Zn-finger in Ran binding protein and others	0.807011	3.28534	3.23e-05	0.000300113
XM_012702238.1				0.806636	2.26471	0.00116916	0.00724077
XM_002161203.3_DENV_005796	XP_002161239.3_DENV_005796			0.80649	4.73873	6.72815e-06	7.10105e-05
DENV_133631_XM_012698339.1	DENV_133631_XP_012553793.1			0.805102	6.21597	9.33174e-07	1.16588e-05
DENV_173260	DENV_173260			0.80469	2.32119	0.00094328	0.00600669
XM_002164637.2				0.804006	2.14867	0.00149089	0.00892007
DENV_070054_XM_012700045.1	DENV_070054_XP_012555499.1		Polycystin cation channel	0.802206	3.97698	1.24137e-05	0.000124905
DENV_203792	DENV_203792	CIB	actin binding	0.801574	3.54112	2.85714e-05	0.000267747
XM_012705113.1_DENV_180846	XP_012560567.1_DENV_180846			0.801519	2.97679	0.000221521	0.00169345
DENV_051773	DENV_051773		Hydra magnipapillata	0.801279	5.64598	6.13432e-06	6.51288e-05
XM_012705874.1_DENV_096645	XP_012561328.1_DENV_096645	SLC44A2	Solute carrier family 44 member	0.800853	7.34355	1.34431e-08	2.25549e-07
DENV_060853_XM_012699436.1	DENV_060853_XP_012554890.1	SUDS3	suppressor of defective silencing 3 homolog (S. cerevisiae)	0.800391	4.41762	8.21977e-06	8.51606e-05
DENV_131528_XM_002157275.3	DENV_131528_XP_002157311.3	ZC3H14	zinc finger CCCH-type containing 14	0.79945	6.96084	1.556e-06	1.86164e-05
DENV_062487_XM_012698740.1	DENV_062487_XP_012554194.1			0.797788	4.07527	2.56108e-06	2.94241e-05
XM_012701403.1_DENV_135927	XP_012556857.1_DENV_135927	GRIPAP1	GRIP1 associated protein 1	0.796958	3.88737	8.09609e-06	8.40593e-05
DENV_109288_XM_002160154.3	DENV_109288_XP_002160190.1	KCP	kielin chordin-like	0.79669	4.95858	1.58e-07	2.265e-06
DENV_204657	DENV_204657	ITIH2	Inherit from euNOG: Inter-alpha-trypsin inhibitor heavy chain	0.795865	3.1015	0.000789935	0.00516125
XM_012706081.1_DENV_170748	XP_012561535.1_DENV_170748	ANKRD28	ankyrin repeat domain	0.795863	5.81107	2.9299e-08	4.68812e-07
DENV_026169_XM_012702570.1	DENV_026169_XP_012558024.1	BZRAP1	RIMS binding protein	0.795622	2.85165	0.000262627	0.00196162
DENV_191306_XM_012698064.1	DENV_191306_XP_012553518.1	SGSM3	Small G protein signaling modulator 3	0.794336	4.11455	6.3509e-06	6.72385e-05
DENV_037135_XM_002164008.3	DENV_037135_XP_002164044.3		Inherit from NOG: kinectin 1 (kinesin receptor)	0.793929	8.73489	9.43366e-07	1.17629e-05
DENV_123258_XM_012705502.1	DENV_123258_XP_012560956.1	KIAA1731	kiaa1731	0.793116	5.0233	5.96762e-06	6.35169e-05
DENV_004633_XM_002167944.2	DENV_004633_XP_002167980.1	HPSE	Heparanase	0.793096	3.27055	0.00011202	0.000923035
XM_012702053.1_DENV_054043	XP_012557507.1_DENV_054043		Polycystin cation channel	0.792765	4.37748	6.9756e-07	8.9496e-06
DENV_087589_XM_012701285.1	DENV_087589_XP_012556738.1			0.792761	5.2121	5.68528e-07	7.395e-06
DENV_087589_XM_012701284.1	DENV_087589_XP_012556738.1			0.792761	5.2121	5.68796e-07	7.39565e-06
DENV_045757_XM_012702666.1	DENV_045757_XP_012558120.1	RNF31	ring finger protein 31	0.792032	3.20838	8.60584e-05	0.000732286
DENV_164073_XM_002162775.3	DENV_164073_XP_002162811.3	RASGRP3	RAS guanyl releasing protein 3 (calcium and DAG-regulated)	0.791726	5.85338	7.79112e-08	1.16722e-06
DENV_053624	DENV_053624	HAL	histidine ammonia-lyase	0.791283	4.48314	2.1081e-06	2.46124e-05
XM_002156236.3_DENV_119012	XP_002156272.1_DENV_119012	HSPA5	Heat shock 70kDa protein 5 (Glucose-regulated protein, 78kDa)	0.79108	9.73208	1.11076e-06	1.3636e-05
DENV_155191	DENV_155191			0.789965	2.27111	0.00109605	0.0068494
XM_012703295.1_DENV_029049	XP_012558749.1_DENV_029049		G- protein-coupled receptor	0.789677	5.41991	1.33e-07	1.922e-06
DENV_180728	DENV_180728	MYLK3	myosin light chain kinase	0.789188	7.06892	3.63274e-07	4.93173e-06
DENV_139448_XM_002160738.3	DENV_139448_XP_002160774.1	FG07495.1	solute carrier family 23 (nucleobase transporters), member	0.789133	3.72006	1.24661e-05	0.000125394
DENV_072744_XM_012701992.1	DENV_072744_XP_012557446.1	WDR19	WD repeat domain 19	0.78882	4.7803	4.18256e-06	4.6038e-05
XM_002163630.3				0.788748	5.80663	5.65917e-07	7.36671e-06
XM_012701240.1_DENV_039218	XP_012556694.1_DENV_039218	DLEC1	Deleted in lung and esophageal cancer 1	0.787356	3.48467	2.07489e-05	0.000200547
DENV_086031	DENV_086031	KIAA1432	kiaa1432	0.786459	2.90163	0.000344081	0.00249143
DENV_026213_XM_012703760.1	DENV_026213_XP_012559214.1	CCDC19	coiled-coil domain containing 19	0.786359	4.25864	1.04824e-05	0.000106548
DENV_085965				0.785286	4.06355	3.22433e-05	0.000299669
DENV_084140	DENV_084140		SecA DEAD-like domain	0.784985	4.1058	8.21966e-06	8.51606e-05
DENV_180095	DENV_180095	LAMA5	Laminin, alpha	0.784587	3.65934	0.000363463	0.0026111
DENV_176808	DENV_176808	KIF21B	kinesin family member 21B	0.783626	3.80523	0.000108395	0.000897101
XM_012709794.1_DENV_193561	XP_012565248.1_DENV_193561		Spectrin repeat	0.783368	4.12067	0.000840046	0.00543622
DENV_072082	DENV_072082	TOP2B	Control of topological states of DNA by transient breakage and subsequent rejoining of DNA strands. Topoisomerase II makes double-strand breaks (By similarity)	0.782931	5.90531	5.39536e-07	7.05859e-06
XM_012699784.1_DENV_174045	XP_012555238.1_DENV_174045	OTOGL	oligomeric mucus gel-forming	0.782323	4.89505	0.000108545	0.000897687
XM_012699181.1				0.782164	3.4006	0.000337014	0.00244391
DENV_120335_XM_012706453.1	DENV_120335_XP_012561907.1		Zinc finger protein	0.782107	4.70631	1.84078e-06	2.17009e-05
DENV_089748_NM_001280851.1	DENV_089748_NP_001267780.1	CTNNB1	Catenin (Cadherin-associated protein), beta 1, 88kDa	0.781711	9.20041	3.1104e-08	4.94422e-07
DENV_195075_XM_002159255.3	DENV_195075_XP_002159291.2		MAC/Perforin domain	0.781536	9.66602	1.95866e-05	0.000190509
DENV_059427_XM_012710366.1	DENV_059427_XP_012565820.1	NOS1	Produces nitric oxide (NO) (By similarity)	0.78137	3.39621	8.96155e-05	0.0007595
XR_001141756.1				0.780943	4.41796	7.712e-07	9.79419e-06
XM_012708939.1				0.780555	4.24593	3.55202e-05	0.000326716
DENV_161454	DENV_161454		splicing factor, suppressor of white-apricot homolog (Drosophila)	0.780224	3.10202	0.000574417	0.00391399
DENV_174036	DENV_174036	LTBP3	Notch ligand involved in the mediation of Notch signaling (By similarity)	0.780059	4.88428	2.5258e-07	3.52654e-06
DENV_131669_XM_002162322.3	DENV_131669_XP_002162358.2		membrane-associated ring finger (C3HC4)	0.779484	4.33768	4.51187e-06	4.92942e-05
DENV_169897	DENV_169897	SARDH	Dehydrogenase	0.778697	4.51453	1.134e-06	1.39015e-05
XM_004212662.2				0.778626	5.97869	9.86438e-07	1.22394e-05
XM_002169473.3_DENV_087047	XP_002169509.2_DENV_087047			0.777872	4.14595	2.05662e-05	0.000198958
XM_012698348.1_DENV_159170	XP_012553802.1_DENV_159170	PIGA	phosphatidylinositol glycan anchor biosynthesis, class A	0.777522	2.4579	0.00074994	0.00493613
DENV_046013_XM_012709498.1	DENV_046013_XP_012564952.1	CACNA1A	Calcium channel, voltage-dependent	0.777186	3.90901	1.36816e-05	0.000136687
XM_012705841.1_DENV_008382	XP_012561295.1_DENV_008382	ATP2C1	ATPase, Ca transporting, type 2C, member	0.776069	6.68552	2.19471e-08	3.56738e-07
DENV_171204	DENV_171204	HECTD1	HECT domain containing E3 ubiquitin protein ligase 1	0.774837	4.62863	1.56663e-06	1.87363e-05
DENV_004296_XM_002159339.3	DENV_004296_XP_002159375.3	ITGB6	integrin, beta	0.774628	6.11178	4.37758e-08	6.79e-07
DENV_123320	DENV_123320		Reverse transcriptase (RNA-dependent DNA polymerase)	0.774305	3.28565	0.00056995	0.00388746
DENV_020419				0.773983	2.91188	0.000293632	0.00216691
XM_012705165.1				0.773978	3.50029	4.44265e-05	0.000401332
DENV_098946_XM_012698029.1	DENV_098946_XP_012553483.1			0.773818	4.47693	4.52322e-05	0.000407632
DENV_067837_XM_012705214.1	DENV_067837_XP_012560668.1	CCDC147	Coiled-coil domain containing 147	0.773489	4.23799	0.00028701	0.0021236
XM_012698872.1_DENV_151698				0.773385	3.84605	1.83077e-05	0.000178893
DENV_044402_XM_012701074.1	DENV_044402_XP_012556528.1	DLG1	discs large homolog	0.77333	7.7091	1.93346e-08	3.16399e-07
DENV_013821	DENV_013821		patched domain containing	0.772587	3.27612	0.00013036	0.00105541
XM_012698884.1				0.771711	4.53619	1.13828e-05	0.00011501
XM_012700985.1_DENV_122637	XP_012556439.1_DENV_122637		to conserved	0.769574	2.61611	0.00106717	0.00668869
DENV_188398	DENV_188398	DNAH8	Dynein, axonemal, heavy chain	0.768477	3.49033	8.60029e-05	0.000731997
DENV_130267_XM_012701886.1	DENV_130267_XP_012557340.1	PKD2	detection of mechanical stimulus	0.768471	4.22068	1.42862e-05	0.000142308
XM_002169088.3				0.767872	3.56833	7.54333e-05	0.000649217
DENV_169430	DENV_169430			0.767138	5.08937	5.31684e-07	6.97472e-06
DENV_205071				0.766744	4.14498	1.74976e-05	0.000171571
XM_012706314.1				0.766542	2.34162	0.00125194	0.0076679
XM_012703620.1_DENV_178941	XP_012559074.1_DENV_178941	ZC3H13	Inherit from NOG: zinc finger CCCH-type containing 13	0.766516	4.87318	0.000268742	0.00200332
XM_012711068.1_DENV_167260	XP_012566522.1_DENV_167260		DNA helicase	0.766445	4.51323	2.46326e-05	0.000234273
XM_012706785.1				0.766319	2.96423	0.00104639	0.00657545
XM_002163605.3_DENV_099154	XP_002163641.2_DENV_099154	RFX4	regulatory factor X, 4 (influences HLA class II expression)	0.766171	3.69779	1.96152e-05	0.000190678
XM_002163605.3_DENV_136170	XP_012562480.1_DENV_136170	RFX4	regulatory factor X, 4 (influences HLA class II expression)	0.766171	3.69779	1.9598e-05	0.000190565
DENV_180165	DENV_180165	FNBP4	Formin binding protein 4	0.765825	4.55358	1.2717e-05	0.000127691
DENV_064804	DENV_064804			0.765736	6.89723	3.27411e-06	3.68044e-05
DENV_027646	DENV_027646	DDRGK1	DDRGK domain containing 1	0.764546	5.66831	5.58637e-06	5.99124e-05
XM_004207358.2_DENV_041838	XP_004207406.1_DENV_041838	NSRP1	Nuclear speckle splicing regulatory protein 1	0.764363	5.38824	5.12914e-05	0.000455688
DENV_098364_XM_012700220.1	DENV_098364_XP_012555674.1	FBXO2	F-box protein	0.763532	3.87606	2.10076e-05	0.0002027
DENV_118947	DENV_118947	COPB2	coatomer protein complex, subunit beta 2 (beta prime)	0.76317	3.2083	0.00035658	0.0025682
DENV_063659	DENV_063659	LRRFIP2	leucine rich repeat (in flii) interacting protein	0.76267	2.80001	0.000345735	0.00250179
XM_012704793.1				0.76175	3.72584	0.000156635	0.00124113
XM_012708133.1_DENV_194151				0.761251	4.51819	0.000328844	0.00239081
XM_012698734.1_DENV_153695	XP_002156035.2_DENV_153695	PUF60	Poly-U binding splicing factor 60KDa	0.759205	5.07146	6.17967e-05	0.000541489
XM_004207668.2_DENV_034912	XP_004207716.2_DENV_034912	DAK	dihydroxyacetone kinase 2 homolog (S. cerevisiae)	0.758607	3.71352	2.01066e-05	0.000194896
XM_012708863.1_DENV_041503	XP_012564317.1_DENV_041503	DLC1	StAR-related lipid transfer (START) domain containing	0.75833	7.14994	1.30216e-07	1.88735e-06
DENV_000590_XM_002162101.3	DENV_000590_XP_002162137.2	LRRC45	leucine rich repeat containing 45	0.75779	3.34548	5.92783e-05	0.00052104
XM_012706698.1_DENV_174195	XP_012562152.1_DENV_174195		CNH domain	0.7575	7.58926	1.04914e-07	1.54509e-06
DENV_193578_XM_012704112.1	DENV_193578_XP_012559566.1	MND1	meiotic nuclear divisions 1 homolog (S. cerevisiae)	0.756963	3.36516	0.000224175	0.0017118
XM_012703512.1_DENV_043983	XP_012558966.1_DENV_043983	MNS1	Meiosis-specific nuclear structural 1	0.756146	3.2777	0.00144734	0.00867636
DENV_001897_XM_002164877.3	DENV_001897_XP_002164913.3	GPD2	glycerol-3-phosphate dehydrogenase 2 (mitochondrial)	0.755966	5.77307	1.38832e-07	2.00109e-06
DENV_024387_XM_012702419.1	DENV_024387_XP_012557873.1	KRT7	keratin, type II cytoskeletal	0.755513	4.59159	0.000120763	0.000984541
XM_012702432.1_DENV_175136	XP_012557886.1_DENV_175136		heparan sulfate proteoglycan	0.75508	5.63045	2.787e-06	3.17503e-05
XM_012707964.1_DENV_171662	XP_012563420.1_DENV_171662	CDKL5	Cyclin-dependent kinase-like 5	0.754906	3.48677	0.000101654	0.000850244
DENV_047154_XM_012703536.1	DENV_047154_XP_012558990.1	TAOK1	TAO kinase	0.754351	4.97755	1.22147e-06	1.49086e-05
DENV_101467_XM_012709017.1	DENV_101467_XP_012564471.1			0.753969	4.84185	1.26877e-05	0.000127434
XM_002169632.3_DENV_177140	XP_002169668.3_DENV_177140	LONRF3	LON peptidase N-terminal domain and RING finger	0.753684	5.03679	5.61192e-06	6.01102e-05
DENV_038641_XM_002158824.3	DENV_038641_XP_002158860.1	CNN3	Calponin	0.753601	8.02064	1.34812e-07	1.94647e-06
DENV_196555	DENV_196555	LRP4	Low-density lipoprotein receptor repeat class B	0.753598	5.39949	2.27902e-07	3.20046e-06
DENV_021207_XM_012704612.1	DENV_021207_XP_012560066.1	GOLGA2	golgin subfamily A	0.75311	7.0668	7.99e-07	1.00986e-05
DENV_189638_XM_002164456.3	DENV_189638_XP_002164492.3	WDR16	WD repeat domain 16	0.752553	3.42867	6.67864e-05	0.000581898
DENV_173805	DENV_173805	FGSG_10767	Zinc finger, NFX1-type containing 1	0.752552	4.00297	5.95564e-05	0.000522941
XM_012704706.1_DENV_179234	XP_012560160.1_DENV_179234	TUBGCP3	Tubulin, gamma complex associated protein 3	0.750755	4.32926	0.000607279	0.0041139
DENV_197736				0.750715	6.98655	1.71852e-06	2.04375e-05
XM_012701885.1_DENV_087962	XP_012557339.1_DENV_087962	IBTK	Inhibitor of Bruton agammaglobulinemia tyrosine kinase	0.748504	5.00014	1.19822e-06	1.46467e-05
DENV_091231_XM_004206586.2	DENV_091231_XP_004206634.1	MRPS7	ribosomal protein S7	0.748397	5.62158	9.7595e-05	0.000819333
DENV_046693_XM_012705490.1	DENV_046693_XP_012560944.1	GCC2	GRIP and coiled-coil domain containing 2	0.747372	6.5402	9.47e-06	9.67814e-05
DENV_142230_XM_012701191.1	DENV_142230_XP_012556645.1	VCL	Vinculin	0.747016	7.89887	1e-07	1.47734e-06
XM_012702255.1_DENV_204104	XP_012557709.1_DENV_204104	TNS4	Tensin 1	0.746423	4.24177	7.32338e-06	7.66476e-05
DENV_045778_XM_002168413.3	DENV_045778_XP_002168449.1	TRIB2	tribbles homolog	0.74609	5.3909	1.51665e-06	1.81772e-05
DENV_010459_XM_002157349.3	DENV_010459_XP_002157385.2	PTC2	protein phosphatase, Mg2 Mn2 dependent	0.745837	4.80001	1.91849e-06	2.25542e-05
DENV_137384_XM_012703522.1	DENV_137384_XP_012558976.1	MICAL3	Microtubule associated monoxygenase, calponin and LIM domain containing	0.744878	5.07823	7.02034e-06	7.37495e-05
DENV_150042_XM_002164534.3	DENV_150042_XP_002164570.3	PDE3	Phosphodiesterase 9a	0.744537	4.9405	1.69022e-06	2.01222e-05
XM_012707167.1				0.744234	2.72443	0.0007307	0.00482262
DENV_191742_XM_002155590.3	DENV_191742_XP_002155626.1		solute carrier family 17	0.743579	5.49422	3.2924e-06	3.69977e-05
DENV_008460_XM_012711366.1	DENV_008460_XP_012566820.1	PATL1	Protein associated with topoisomerase II homolog 1	0.743362	5.23304	4.59427e-07	6.10251e-06
DENV_060895_XM_002160482.2	DENV_060895_XP_002160518.2			0.743303	4.22785	6.93536e-06	7.29926e-05
DENV_095148_XM_012703735.1	DENV_095148_XP_012559189.1	KNTC1	Kinetochore associated 1	0.742273	5.89353	4.644e-06	5.05747e-05
XM_012701371.1_DENV_149423	XP_012556825.1_DENV_149423	CIB	actin binding	0.742131	8.70033	6.15874e-08	9.33405e-07
DENV_026583_XM_012702500.1	DENV_026583_XP_012557954.1	FAM161A	Family with sequence similarity 161, member A	0.741982	3.73167	8.036e-05	0.000686905
DENV_180442	DENV_180442	TMOD2	Inherit from KOG: tropomodulin	0.741874	5.64453	0.000274095	0.00203784
DENV_186451_XM_012707323.1	DENV_186451_XP_012562777.1	IQCA1	iQ motif containing with AAA domain 1	0.741708	3.76153	4.68508e-05	0.000419844
DENV_203370_XM_002169903.3	DENV_203370_XP_002169939.2		astacin-like metalloendopeptidase (M12 family)	0.741501	4.86821	2.49848e-06	2.87635e-05
XM_012705555.1_DENV_173862	XP_012561009.1_DENV_173862	EPHA5	eph receptor	0.741387	5.03293	7.30288e-06	7.64803e-05
DENV_180189	DENV_180189	ATP9B	ATPase class II type	0.741007	2.45167	0.00130162	0.00793772
XM_012700098.1_DENV_160219	XP_012555552.1_DENV_160219		Inherit from opiNOG: Ciliary rootlet coiled-coil, rootletin	0.740318	5.82864	4.80784e-06	5.21743e-05
XM_002162687.3_DENV_161453	XP_002162723.2_DENV_161453	SFSWAP	splicing factor, suppressor of white-apricot homolog (Drosophila)	0.739794	3.95685	5.83636e-05	0.000514067
DENV_070753_XM_002165826.3	DENV_070753_XP_002165862.2		Inherit from KOG: ubiquitin-conjugating enzyme	0.739756	6.0475	2.54037e-06	2.92061e-05
DENV_097066_XM_012707379.1	DENV_097066_XP_012562833.1	EDEM3	ER degradation enhancer, mannosidase alpha-like	0.738951	6.57476	9.4e-08	1.394e-06
DENV_175109	DENV_175109	KIF21B	kinesin family member 21B	0.73859	3.71805	7.85876e-05	0.000673113
XM_012706389.1_DENV_102559	XP_012561843.1_DENV_102559	ARHGEF28	guanine nucleotide exchange factor (GEF)	0.738477	7.41697	4.54218e-07	6.03568e-06
XM_012704007.1_DENV_041104	XP_012559461.1_DENV_041104	PHF20L1	PHD finger protein	0.737694	4.50854	6.84566e-05	0.000594918
DENV_202806_XM_012704993.1	DENV_202806_XP_012560447.1	MAP3K9	leucine-rich repeat serine threonine-protein kinase	0.737634	5.14295	5.218e-06	5.62107e-05
DENV_202806_XM_012704994.1	DENV_202806_XP_012560447.1	MAP3K9	leucine-rich repeat serine threonine-protein kinase	0.737633	5.14295	5.22278e-06	5.62445e-05
DENV_173884	DENV_173884	LAMA5	Laminin, alpha	0.73744	4.28759	5.0519e-05	0.000449533
XM_012711284.1_DENV_046679	XP_012566738.1_DENV_046679	SPG11	spastic paraplegia 11 (autosomal recessive)	0.73642	4.16618	0.000181725	0.00141607
DENV_151317_XM_002163382.3	DENV_151317_XP_002163418.3	DYNC1H1	dynein, cytoplasmic 1, heavy chain 1	0.735845	9.90703	3.33707e-06	3.74376e-05
DENV_058404_XM_012706683.1	DENV_058404_XP_002167443.2	RPS6KB1	Ribosomal protein S6 kinase	0.735204	4.76275	4.90253e-06	5.31167e-05
DENV_058404_XM_002167407.2	DENV_058404_XP_002167443.2	RPS6KB1	Ribosomal protein S6 kinase	0.735204	4.76275	4.90646e-06	5.31424e-05
XM_012703130.1_DENV_178207	XP_012558584.1_DENV_178207	PRKCQ	protein kinase c	0.735023	5.18236	5.17272e-07	6.80411e-06
DENV_078777_XM_012707364.1	DENV_078777_XP_012562818.1	PKD2	polycystic kidney disease 1-like 2	0.73495	4.51148	4.674e-06	5.08526e-05
XM_012698971.1_DENV_150769	XP_012554425.1_DENV_150769	SLC35D3	solute carrier family 35, member D3	0.734658	3.64134	0.000191383	0.00148339
DENV_009887_XM_012708852.1	DENV_009887_XP_012564306.1		Multiple C2 domains, transmembrane	0.734445	3.85151	0.000111811	0.000921766
DENV_009887_XM_012708851.1	DENV_009887_XP_012564306.1		Multiple C2 domains, transmembrane	0.734444	3.85151	0.000112106	0.000923078
DENV_042936_XM_012699248.1	DENV_042936_XP_012554702.1	RTF1	Rtf1, Paf1 RNA polymerase II complex component, homolog (S. cerevisiae)	0.7341	4.51873	8.66799e-05	0.000737203
XM_012710227.1				0.733903	3.96642	0.000534107	0.00367482
DENV_100888_XM_002154054.3	DENV_100888_XP_002154090.1	ADAM10	ADAM metallopeptidase domain 10	0.732958	9.18143	4.9e-08	7.54758e-07
XM_002157298.2_DENV_002513	XP_002157334.1_DENV_002513		von Willebrand factor A domain containing 7	0.732726	4.75087	8.14241e-06	8.44367e-05
XM_002166196.3_DENV_179122	XP_002166232.1_DENV_179122	RBM28	RNA binding motif protein 28	0.732405	5.61487	6.43472e-05	0.000562528
DENV_147239	DENV_147239	TNPO1	Transportin	0.731838	3.27879	0.00167671	0.00989369
DENV_048380_XM_002160257.2				0.731472	4.82233	2.19489e-06	2.55377e-05
XM_012699541.1_DENV_177915	XP_012554995.1_DENV_177915	OPA1	optic atrophy 1 (autosomal dominant)	0.730965	6.0456	2.98263e-07	4.1118e-06
DENV_161808	DENV_161808	CDH23	cadherin, EGF LAG seven-pass G-type receptor	0.730646	5.88367	0.000125788	0.00102206
DENV_107575_XM_002157803.2	DENV_107575_XP_002157839.1	CBR3	carbonyl reductase	0.730242	6.4433	1.20705e-05	0.000121705
XM_012703933.1_DENV_156545	XP_012559387.1_DENV_156545	DNAI1	Dynein, axonemal, intermediate chain 1	0.730103	3.56453	0.000102636	0.000857403
DENV_180374	DENV_180374			0.730103	3.71162	0.000204249	0.00157476
XM_012703504.1_DENV_175006	XP_012558958.1_DENV_175006	LAMA5	Laminin, alpha	0.729358	7.9532	2.53594e-06	2.91684e-05
DENV_056887				0.729223	2.68164	0.00089636	0.00575497
DENV_172460	DENV_172460	MAF1	MAF1 homolog (S. cerevisiae)	0.729107	2.87921	0.00115781	0.00718628
DENV_205642_XM_012706715.1	DENV_205642_XP_012562169.1	EMB1873	Peptidyl-arginine deiminase	0.729106	7.2167	2.90664e-07	4.0185e-06
DENV_205642_XM_004210590.2	DENV_205642_XP_012562169.1	EMB1873	Peptidyl-arginine deiminase	0.729106	7.2167	2.91e-07	4.02116e-06
XM_012703871.1_DENV_149680	XP_012559325.1_DENV_149680	SMC1B	Structural maintenance of chromosomes	0.728527	5.72576	7.60552e-06	7.93535e-05
DENV_013020	DENV_013020	VCP	Spermatogenesis associated 5	0.728291	2.59907	0.0012159	0.007481
XM_012703590.1_DENV_180005	XP_012559044.1_DENV_180005	PARD3	Par-3 (Partitioning defective 3) homolog (C. elegans)	0.728256	4.85078	1.2362e-05	0.000124422
DENV_004530_XM_012703275.1	DENV_004530_XP_012558729.1	ATM	Ataxia telangiectasia mutated	0.728086	5.07744	3.50968e-06	3.9231e-05
XM_012699958.1				0.726912	6.89931	1.46223e-07	2.10137e-06
XM_004209970.2_DENV_039656	XP_004210018.1_DENV_039656	LRP1B	Low density lipoprotein receptor-related protein	0.72658	6.16978	2.87e-07	3.9729e-06
DENV_046115_XM_004207797.2	DENV_046115_XP_004207845.2	BDP1	SANT	0.72636	3.78305	5.24528e-05	0.000465151
XM_012698441.1_DENV_156215	XP_012553895.1_DENV_156215	SMG1	SMG1 homolog, phosphatidylinositol 3-kinase-related kinase (C. elegans)	0.72633	6.58838	3.24408e-06	3.65517e-05
XM_012704543.1_DENV_162330	XP_012559997.1_DENV_162330		Inherit from NOG: Catalyzes the reversible conversion of 3- phosphohydroxypyruvate to phosphoserine and of 3-hydroxy-2-oxo-4- phosphonooxybutanoate to phosphohydroxythreonine (By similarity)	0.725911	4.48891	1.23394e-05	0.000124267
DENV_034620				0.725297	5.11251	1.35136e-05	0.000135208
DENV_153422	DENV_153422	FNBP4	Formin binding protein 4	0.725149	4.36715	0.000586402	0.00398603
DENV_182431	DENV_182431		Glycoside hydrolase family 76	0.723548	8.21819	2.86649e-07	3.96947e-06
DENV_115587_XM_012700306.1	DENV_115587_XP_012555760.1	ARFGEF1	the function may be independent of its GEF activity. Required for the maturaion of integrin beta-1 in the Golgi. Involved in the establishment and persistence of cell polarity during directed cell movement in wound healing. Proposed to act as A kinase-anchoring protein (AKAP) and may mediate crosstalk between Arf and PKA pathways. Inhibits GAP activity of MYO9B probably through competetive RhoA b…	0.723378	3.90564	0.000182589	0.00142182
DENV_178470	DENV_178470	RABL6	RAB, member RAS oncogene family-like 6	0.72308	3.82498	5.09546e-05	0.00045329
DENV_197192_XM_004212124.2	DENV_197192_XP_004212172.2	STK3	Serine threonine kinase	0.722192	4.45211	3.7009e-05	0.000339488
DENV_058345_XM_012707642.1	DENV_058345_XP_012563096.1		Ankyrin repeat	0.722048	3.84178	0.000194356	0.0015024
XM_012708313.1_DENV_113862	XP_012563767.1_DENV_113862	STK17B	Serine threonine kinase	0.721911	7.20507	2.17322e-05	0.000208918
DENV_031976_XM_002160755.3	DENV_031976_XP_002160791.2	SOX4	SRY (sex determining region Y)-box	0.72042	5.73708	5.16323e-06	5.56741e-05
DENV_153170	DENV_153170		FBG	0.720267	3.34532	0.000751753	0.00494711
DENV_163416				0.719915	4.03022	0.000819646	0.00531945
DENV_097283_XM_002161525.3	DENV_097283_XP_002161561.1			0.718421	3.7258	9.77708e-05	0.000820606
DENV_097283_XM_012699133.1	DENV_097283_XP_002161561.1			0.718421	3.7258	9.78131e-05	0.000820758
DENV_145851_XM_012706210.1	DENV_145851_XP_012561664.1		early endosome antigen	0.717178	4.81313	0.000175928	0.00137947
DENV_140620				0.716549	4.32841	2.95964e-05	0.000276663
XM_012698578.1_DENV_063777				0.716372	7.40186	1.62382e-05	0.000160056
DENV_194100_XM_012705513.1	DENV_194100_XP_012560967.1	HMMR	Hyaluronan-mediated motility receptor (RHAMM)	0.714724	4.17366	0.000293939	0.0021687
DENV_171370	DENV_171370	FGSG_10767	Zinc finger, NFX1-type containing 1	0.714024	2.88063	0.00169491	0.00998717
DENV_042781_XM_012703800.1	DENV_042781_XP_012559254.1	MYO10	Myosin VIIA	0.71354	4.0142	0.000820424	0.00532348
XM_012700386.1_DENV_155316	XP_012555840.1_DENV_155316	HYDIN	HYDIN, axonemal central pair apparatus protein	0.712568	5.36213	1.92287e-05	0.00018719
DENV_159778_XM_012700716.1	DENV_159778_XP_012556170.1	TBC1D24	TBC1 domain family member	0.71253	4.88995	3.0859e-06	3.49089e-05
XM_012701020.1_DENV_179970	XP_012556474.1_DENV_179970	KIF21B	kinesin family member 21B	0.712434	5.62875	4.00706e-06	4.43369e-05
DENV_142815	DENV_142815			0.711845	3.03229	0.00149847	0.00895592
DENV_169898	DENV_169898	SARDH	Dehydrogenase	0.71177	2.89108	0.0005604	0.00382927
DENV_146799	DENV_146799			0.710845	3.25566	0.0012382	0.00759975
DENV_154863_XM_012710804.1	DENV_154863_XP_012566258.1			0.709445	3.45982	0.000194482	0.00150303
DENV_179546	DENV_179546	OTOGL	oligomeric mucus gel-forming	0.709329	4.92895	7.61122e-06	7.93658e-05
XM_012700930.1_DENV_085233	XP_012556384.1_DENV_085233	AHI1	Abelson helper integration site 1	0.708897	3.98235	0.000129507	0.00104976
XM_012700020.1_DENV_068359	XP_012555473.1_DENV_068359	RBCK1	RanBP-type and C3HC4-type zinc finger containing 1	0.708488	2.53556	0.00159227	0.0094432
DENV_044317_XM_002160842.3	DENV_044317_XP_002160878.1	CLVS2	clavesin	0.708395	3.01668	0.000468077	0.00325825
XM_012702571.1_DENV_155683	XP_012558025.1_DENV_155683	PLEKHH2	Pleckstrin homology domain containing, family H (With MyTH4 domain) member	0.708152	3.90809	0.000563782	0.00385005
DENV_018791	DENV_018791	OVOL2	ovo-like 2 (Drosophila)	0.708004	3.87777	0.00033256	0.00241419
XM_002154602.3_DENV_020720	XP_002154638.3_DENV_020720		Inherit from KOG: regulator of chromosome condensation	0.707463	6.01157	2.08116e-05	0.000200981
XM_012703529.1_DENV_039875	XP_012558983.1_DENV_039875		nose resistant to fluoxetine protein 6-like	0.706918	3.55759	0.000112056	0.000923035
DENV_082212				0.706258	3.32453	0.00027186	0.00202344
DENV_106685	DENV_106685	AQR	Aquarius homolog (Mouse)	0.706131	2.92663	0.00110157	0.00687884
DENV_198083_XM_002162258.3	DENV_198083_XP_002162294.1	HYOU1	hypoxia up-regulated 1	0.705168	8.52988	3.08118e-06	3.48788e-05
DENV_164253_XM_002159043.3	DENV_164253_XP_002159079.2	LUC7L	S. cerevisiae	0.70486	6.72183	1.06715e-05	0.000108243
DENV_141412_XM_012711142.1	DENV_141412_XP_012566596.1		Hydra magnipapillata	0.704804	4.405	0.000218518	0.00167124
DENV_168270	DENV_168270	IGSF10	Immunoglobulin domain	0.70461	4.12646	3.42239e-05	0.000316254
XM_012707457.1_DENV_043901	XP_012562911.1_DENV_043901	MTF1	metal-regulatory transcription factor 1	0.704305	3.9787	0.000392785	0.00279565
DENV_126569_XM_004207446.2	DENV_126569_XP_004207494.2	ARHGAP5	rho GTPase activating protein	0.703071	5.83044	1.761e-06	2.08551e-05
DENV_034000	DENV_034000	TTF2	transcription termination factor, RNA polymerase II	0.703042	3.55728	0.000626604	0.00423042
DENV_099240_XM_012709789.1	DENV_099240_XP_012565243.1	DCHS2	Cadherins are calcium dependent cell adhesion proteins (By similarity)	0.701625	5.469	1.12469e-05	0.000113705
DENV_048923_XM_012702014.1	DENV_048923_XP_012557468.1	NPR2	guanylate cyclase	0.701404	2.81902	0.000977583	0.0062018
DENV_178730	DENV_178730	UNC13C	Unc-13 homolog	0.701314	3.28678	0.000597345	0.00404822
XM_012700968.1				0.700146	6.00771	9.11733e-06	9.3374e-05
XM_002158436.3_DENV_180038	XP_002158472.2_DENV_180038	SARDH	Dehydrogenase	0.698127	6.15058	6.19632e-07	8.00438e-06
XM_002164870.3_DENV_168732	XP_002164906.2_DENV_168732	PRPF4B	PRP4 pre-mRNA processing factor 4 homolog B (yeast)	0.697846	5.64814	3.67983e-05	0.000337647
DENV_124555	DENV_124555			0.696667	4.47674	0.00142468	0.00856176
DENV_181814_XM_012705793.1	DENV_181814_XP_012561247.1	SPEF2	sperm flagellar 2	0.696228	4.12002	8.85705e-05	0.000751208
DENV_039319_XM_012699185.1	DENV_039319_XP_012554639.1	HOOK3	HOOK protein	0.695879	5.27915	2.50485e-05	0.000237685
DENV_142980	DENV_142980		cell wall protein	0.695003	4.9086	0.00162298	0.00961328
DENV_174037	DENV_174037	LTBP3	Notch ligand involved in the mediation of Notch signaling (By similarity)	0.694871	4.33453	1.62981e-05	0.000160599
DENV_128833_XM_012706625.1	DENV_128833_XP_012562079.1	BORA	bora, aurora kinase A activator	0.694183	4.33698	5.93114e-05	0.00052106
XM_012707171.1_DENV_136278	XP_012562625.1_DENV_136278		scaffold attachment factor b	0.69298	6.88232	6.5073e-06	6.87653e-05
XM_012703418.1_DENV_050849	XP_012558872.1_DENV_050849		PLAT/LH2 domain	0.691245	4.45553	0.000346607	0.00250596
DENV_129246_XM_012705105.1	DENV_129246_XP_012560559.1	MYO18A	myosin XVIIIA	0.6909	5.67063	2.96165e-05	0.000276775
XM_004210827.2_DENV_041265	XP_004210875.2_DENV_041265	POMGNT1	Protein O-linked mannose beta1,2-N-acetylglucosaminyltransferase	0.690626	5.26583	2.22815e-06	2.5827e-05
DENV_183014_XM_002167052.3	DENV_183014_XP_002167088.1	GALE	UDP-galactose-4-epimerase	0.690222	5.62882	3.82457e-06	4.25262e-05
XM_012701138.1_DENV_181961	XP_012556592.1_DENV_181961	DNAH12	Dynein, axonemal, heavy chain	0.690022	3.94201	6.95098e-05	0.000602959
DENV_168118	DENV_168118	CHD6	Chromodomain helicase DNA binding protein	0.689265	3.81888	0.000117381	0.00095951
DENV_069513	DENV_069513		Inherit from NOG: REX1, RNA exonuclease 1 homolog (S. cerevisiae)	0.688717	3.44312	0.000228358	0.00173942
DENV_200563	DENV_200563			0.687962	3.5246	0.000452213	0.00316344
XM_012708925.1_DENV_125020	XP_012564379.1_DENV_125020	HUWE1	HECTc	0.687677	6.48173	3.25381e-05	0.000302242
DENV_202124	DENV_202124	KLC3	TPR domain protein	0.686473	3.68617	0.00051252	0.0035378
XM_002168132.3				0.686255	3.53467	0.000310805	0.00227776
DENV_025704_XM_012704509.1	DENV_025704_XP_012559963.1	CCDC108	Coiled-coil domain containing 108	0.686132	4.23353	0.00013484	0.00108882
XM_012700419.1_DENV_055176	XP_012555874.1_DENV_055176	GCC1	GRIP and coiled-coil domain containing 1	0.68587	3.75602	0.000814983	0.00530036
XM_012698664.1_DENV_035760	XP_012554118.1_DENV_035760	CADPS2	Ca -dependent secretion activator	0.685387	5.38102	3.618e-06	4.0322e-05
DENV_063564	DENV_063564	TJP2	Tight junction protein	0.685255	6.09278	4.01763e-06	4.44394e-05
DENV_145818				0.682708	3.36502	0.00109447	0.00684077
DENV_168247	DENV_168247	PARD3	Par-3 (Partitioning defective 3) homolog (C. elegans)	0.682487	3.12341	0.000555959	0.0038043
DENV_150381_XM_012707181.1	DENV_150381_XP_012562636.1	INX3	to innexin 1 Hydra magnipapillata	0.682401	9.09363	2.70385e-06	3.09594e-05
DENV_150381_NM_001287770.1	DENV_150381_XP_012562636.1	INX3	to innexin 1 Hydra magnipapillata	0.682401	9.09363	2.69919e-06	3.09165e-05
DENV_150381_XM_012707182.1	DENV_150381_XP_012562636.1	INX3	to innexin 1 Hydra magnipapillata	0.682401	9.09363	2.69476e-06	3.08762e-05
XM_012706811.1_DENV_087932	XP_012562265.1_DENV_087932	SPAG8	Inherit from opiNOG: sperm associated antigen 8	0.682353	3.6565	0.000169024	0.0013312
DENV_034820_XM_012707327.1	DENV_034820_XP_012562781.1	DYSF	Dysferlin, limb girdle muscular dystrophy 2B (Autosomal recessive)	0.682199	9.46898	3.87508e-07	5.21888e-06
XM_012698714.1_DENV_050914				0.681964	5.38068	0.0011714	0.00725202
DENV_069370_XM_012708958.1	DENV_069370_XP_012564412.1		Inherit from KOG: Carboxypeptidase	0.681004	6.2944	0.000149122	0.00119108
XM_012705240.1_DENV_180188	XP_012560694.1_DENV_180188	ATP9B	ATPase class II type	0.680775	5.92899	4.04154e-06	4.46601e-05
XM_012709665.1				0.680654	3.31167	0.000365681	0.00262481
XM_012699943.1_DENV_193723	XP_012555397.1_DENV_193723	FG06997.1	Inherit from opiNOG: Hydantoinase	0.680398	4.35996	0.000107087	0.000889103
XM_012702408.1_DENV_033437	XP_012557862.1_DENV_033437	ZRANB3	Swi SNF related matrix associated, actin dependent regulator of chromatin, subfamily a-like 1	0.679927	3.8794	0.000156256	0.00123871
DENV_064081_XM_012702870.1	DENV_064081_XP_012558324.1	RCBTB2	Inherit from KOG: regulator of chromosome condensation	0.679886	4.26698	6.73334e-05	0.00058606
XM_004206867.1				0.678004	4.40322	0.000379675	0.00271719
DENV_141627_XM_002157862.3				0.677375	4.65279	3.45305e-05	0.000318738
XM_012704042.1_DENV_093674	XP_012559496.1_DENV_093674			0.677008	6.04022	0.000589008	0.00400053
XM_012704099.1_DENV_113043	XP_004209241.2_DENV_113043	SCRIB	cell-cell junction assembly	0.676667	6.64579	0.00116551	0.0072235
DENV_127707_XM_012706343.1	DENV_127707_XP_012561797.1	PAFAH1B2	platelet-activating factor acetylhydrolase 1b, catalytic subunit	0.676666	3.35799	0.000364397	0.0026167
DENV_086920_XM_012698785.1	DENV_086920_XP_012554239.1		Leucine rich repeat containing 15	0.676075	3.09237	0.00091402	0.00584786
DENV_184225_XM_012702104.1	DENV_184225_XP_012557558.1		SH2	0.676044	4.01615	0.000104464	0.0008701
DENV_029561_XM_002162618.3	DENV_029561_XP_002162654.3	SNAP23	Synaptosomal-associated protein	0.675795	5.03534	7.03394e-06	7.38694e-05
DENV_189898_XM_012699002.1	DENV_189898_XP_012554456.1	DFNB31	deafness, autosomal recessive 31	0.675198	3.96687	0.000692227	0.00460531
DENV_059276_XM_002159175.3	DENV_059276_XP_002159211.2	DPM1	Dolichyl-phosphate mannosyltransferase polypeptide 1, catalytic subunit	0.674883	5.74545	5.12195e-06	5.52994e-05
XM_012705023.1_DENV_074243	XP_012560477.1_DENV_074243	ANK2	ankyrin 3, node of Ranvier (ankyrin G)	0.674477	6.0256	5.439e-06	5.84244e-05
XM_012703767.1_DENV_179562	XP_012559221.1_DENV_179562	HvNotch	NOTCH protein	0.674252	5.4837	2.418e-06	2.79134e-05
DENV_018939_XM_012711161.1	DENV_018939_XP_012566615.1		protein Hydra magnipapillata	0.673152	4.84293	0.000124562	0.00101283
DENV_191828_XM_002160479.3	DENV_191828_XP_002160515.1			0.672348	6.77457	1.4853e-06	1.7833e-05
DENV_125423	DENV_125423			0.672085	3.54893	0.000939713	0.00598961
DENV_109822_XM_012700310.1	DENV_109822_XP_012555764.1	CCDC93	Coiled-coil domain containing 93	0.671615	5.09743	0.000178065	0.00139236
DENV_112570_XM_012702037.1	DENV_112570_XP_012557491.1	CPD	Carboxypeptidase	0.67098	5.39857	1.9266e-05	0.000187498
DENV_107700_XM_002158880.3	DENV_107700_XP_002158916.2	IGFBP7	insulin-like growth factor binding protein 7	0.670979	6.77031	3.78438e-05	0.000346395
DENV_020947_XM_012705370.1	DENV_020947_XP_012560824.1	KIAA1109	kiaa1109	0.670939	6.36326	3.20278e-05	0.000297829
DENV_158614				0.669847	3.07333	0.0012192	0.00749722
DENV_004423_XM_012703345.1	DENV_004423_XP_012558799.1	GTF3C1	general transcription factor 3C polypeptide	0.669398	4.18752	0.000461557	0.00322015
DENV_192402_XM_012704548.1	DENV_192402_XP_012560002.1	KIF16B	Kinesin family member	0.668561	4.9055	0.000234224	0.00177811
DENV_133081				0.66855	3.38452	0.00163606	0.00967916
DENV_029283	DENV_029283	INX3	to innexin 1 Hydra magnipapillata	0.668183	4.52202	4.38787e-05	0.000396807
DENV_044831_XM_012710292.1	DENV_044831_XP_012565746.1	TTC21B	tetratricopeptide repeat domain	0.668079	5.13417	2.08725e-05	0.000201512
DENV_027845_XM_012704405.1	DENV_027845_XP_012559859.1	ARHGEF17	Rho guanine nucleotide exchange factor (GEF) 17	0.667895	6.75596	8.30458e-06	8.58912e-05
DENV_006313_XM_004209905.2	DENV_006313_XP_004209953.2	PKD1L1	polycystic kidney disease 1 like 1	0.667367	4.915	0.000216865	0.00166308
DENV_130093_XM_012698042.1				0.666964	4.70997	0.000294652	0.00217207
DENV_041326_XM_012704674.1	DENV_041326_XP_012560128.1	RABGAP1	RAB GTPase activating protein	0.666308	5.60895	2.38678e-05	0.000227831
DENV_003115_XM_012704538.1	DENV_003115_XP_012559992.1	EFHB	EF-hand domain family, member B	0.666158	3.20211	0.00110024	0.00687308
DENV_112719_XM_012703146.1	DENV_112719_XP_012558600.1		PH domain	0.665745	4.76143	4.32657e-05	0.000391996
DENV_074598	DENV_074598	CASP8	apoptosis-related cysteine peptidase	0.665158	5.32183	4.03186e-06	4.45822e-05
DENV_133853_XM_012704339.1	DENV_133853_XP_012559793.1		Beta-1,4-N-acetylgalactosaminyl transferase	0.66501	3.20465	0.00140084	0.00843582
DENV_133853_XM_012704331.1	DENV_133853_XP_012559793.1		Beta-1,4-N-acetylgalactosaminyl transferase	0.66501	3.20465	0.00140096	0.00843582
DENV_133853_XM_012704329.1	DENV_133853_XP_012559793.1		Beta-1,4-N-acetylgalactosaminyl transferase	0.66501	3.20465	0.00140099	0.00843582
DENV_056590_XM_012702374.1	DENV_056590_XP_012557828.1	EXOC7	exocyst complex component 7	0.664618	5.3764	4.07871e-06	4.49827e-05
DENV_175694_XM_002161094.3	DENV_175694_XP_002161130.2	LIMA1	LIM domain and actin binding 1	0.664347	6.77379	2.23281e-06	2.58722e-05
XM_012701907.1_DENV_039351				0.663616	3.56477	0.000559989	0.003828
DENV_022572_XM_012705924.1	DENV_022572_XP_012561378.1	SMC3	Structural maintenance of chromosomes	0.663524	5.27152	0.000241613	0.0018256
XM_012705956.1_DENV_028043	XP_012561410.1_DENV_028043	FANCI	Fanconi anemia, complementation group I	0.662855	4.08882	0.000354354	0.0025536
XM_002169105.3				0.661865	3.36938	0.00047124	0.00327758
XM_012707588.1_DENV_195287	XP_012563042.1_DENV_195287	ZCCHC11	Zinc finger, CCHC domain containing	0.661611	5.4788	1.46545e-05	0.000145633
DENV_000175_XM_012705719.1				0.660562	3.61341	0.000910654	0.00582963
DENV_010262_XM_012708099.1	DENV_010262_XP_012563553.1	STOX1	storkhead box 1	0.660262	3.89474	0.000217594	0.00166644
DENV_048195_XM_012700703.1	DENV_048195_XP_012556157.1	WDR11	WD repeat domain 11	0.660135	5.93728	2.54172e-06	2.92117e-05
DENV_125828				0.659919	4.02226	0.000267236	0.00199253
XM_012700092.1_DENV_062863	XP_012555546.1_DENV_062863	CEPT1	phosphotransferase 1	0.659878	4.6595	0.000543404	0.00373121
DENV_078156_XM_012699176.1	DENV_078156_XP_012554630.1	FG00486.1	Indigoidine synthase A like protein	0.659864	4.57978	4.05703e-05	0.000369255
DENV_045431_XM_012707100.1	DENV_045431_XP_012562554.1	SMC2	Structural maintenance of chromosomes	0.659495	5.84032	1.58892e-05	0.000156833
DENV_197128_XM_012701654.1	DENV_197128_XP_012557108.1		cysteine-rich secretory protein	0.658722	4.70035	0.000544669	0.00373913
DENV_111797	DENV_111797		Inherit from euNOG: Retrotransposon protein	0.658373	3.66121	0.000347662	0.00251187
DENV_158114	DENV_158114			0.658193	3.11238	0.00100368	0.00635185
XM_012703716.1_DENV_005177	XP_012559170.1_DENV_005177	SMG6	Smg-6 homolog, nonsense mediated mRNA decay factor (C. elegans)	0.657948	4.804	0.00013729	0.00110649
XM_012698018.1_DENV_006949	XP_012553472.1_DENV_006949	PCNT	Pericentrin	0.657203	4.05242	0.000494373	0.0034216
DENV_201528_XM_012705101.1	DENV_201528_XP_012560555.1	RNF213	Inherit from opiNOG: Ring finger protein 213	0.656918	3.09186	0.00103983	0.00654397
XM_012705594.1_DENV_045176	XP_012561048.1_DENV_045176	HELLS	Inherit from opiNOG: SNF2 family helicase ATPase	0.656185	4.66826	0.000133639	0.00108041
DENV_187848_XM_012706182.1	DENV_187848_XP_012561636.1		to Pao retrotransposon peptidase family protein Hydra magnipapillata	0.655651	3.72526	0.000410047	0.00290508
DENV_023331_XM_004211516.2	DENV_023331_XP_004211564.2	RASA1	RAS p21 protein activator (GTPase activating protein) 1	0.654105	4.90707	2.34528e-05	0.000224123
XM_012702988.1_DENV_190103	XP_012558442.1_DENV_190103		Protein tyrosine kinase	0.653819	3.89832	0.000175803	0.00137881
XM_004208395.2_DENV_191200	XP_004208443.2_DENV_191200		Ankyrin repeat	0.653417	4.07231	0.000119475	0.000974979
XM_012699794.1_DENV_182462	XP_012555248.1_DENV_182462	TTC40	tetratricopeptide repeat domain 40	0.65339	5.09646	1.57653e-05	0.000155894
XM_012701413.1_DENV_033098	XP_012556867.1_DENV_033098	IML1	Domain found in Dishevelled, Egl-10, and Pleckstrin (DEP)	0.652583	4.35579	0.000400007	0.0028414
DENV_031388_XM_012700414.1	DENV_031388_XP_012555868.1	CCDC164	coiled-coil domain containing 164	0.652408	3.28143	0.000888795	0.00571455
DENV_195479_XM_002164964.3	DENV_195479_XP_002165000.1	PRKCH	protein kinase c	0.651734	5.06471	1.58926e-05	0.000156833
DENV_078182_XM_012708069.1	DENV_078182_XP_012563523.1	ANKLE2	ankyrin repeat and LEM domain containing 2	0.650503	3.72781	0.000229708	0.00174853
XM_002163572.3_DENV_201656	XP_012563171.1_DENV_201656	ERG	V-ets erythroblastosis virus E26 oncogene homolog (Avian)	0.650444	8.15637	0.000332405	0.00241359
XM_002162813.3_DENV_088191	XP_002162849.2_DENV_088191	FNBP4	Formin binding protein 4	0.64918	5.73196	0.000160503	0.0012697
DENV_196554	DENV_196554	LDLR	low density lipoprotein receptor	0.648999	6.34636	4.42553e-06	4.84761e-05
DENV_062005_XM_012700398.1				0.648485	5.01099	0.000290588	0.00214773
DENV_076661_XM_002158639.3	DENV_076661_XP_002158675.2	TEKT2	tektin 2 (testicular)	0.648453	5.21159	1.10299e-05	0.000111678
DENV_114169_XM_002165941.3	DENV_114169_XP_002165977.2	GLIPR2	GLI pathogenesis-related 2	0.648006	8.75901	2.45592e-06	2.83314e-05
DENV_128742_XM_002157867.3	DENV_128742_XP_002157903.1	TMEM106B	Transmembrane protein 106B	0.647961	4.94921	0.000112639	0.000926561
XM_012704963.1_DENV_041479	XP_012560417.1_DENV_041479	KSR2	kinase suppressor of Ras	0.64735	3.90255	0.000693419	0.00461072
DENV_140187_XM_012701340.1	DENV_140187_XP_012556794.1	HERC2	HECT and RLD domain containing E3 ubiquitin protein ligase	0.646048	6.51915	0.000158051	0.00125177
DENV_018385	DENV_018385	ACLY	ATP citrate lyase	0.645095	3.20427	0.000898851	0.00576645
DENV_180514	DENV_180514		Inherit from KOG: Cell adhesion molecule	0.64499	4.65238	0.000155471	0.00123445
DENV_068842	DENV_068842		HIT domain	0.644182	3.23474	0.000921609	0.00589085
DENV_151511_XM_004212454.2	DENV_151511_XP_004212502.1	BPTF	Bromodomain PHD finger transcription factor	0.643566	6.48711	3.43187e-05	0.000317043
DENV_035920_XM_012700215.1	DENV_035920_XP_012555669.1	PLEKHG4	RhoGEF domain	0.643058	5.91196	1.93818e-05	0.000188571
DENV_084877_XM_012704413.1	DENV_084877_XP_012559867.1		Up-regulator of cell proliferation	0.64167	5.53888	0.000129649	0.00105066
XM_012707240.1_DENV_201287	XP_012562694.1_DENV_201287	GLY-2	mannosyl (alpha-1,6-)-glycoprotein beta-1,6-N-acetyl-glucosaminyltransferase	0.641568	5.16654	2.17121e-05	0.000208784
DENV_158095_XM_012702734.1	DENV_158095_XP_012558188.1	PRRC2C	Proline-rich coiled-coil	0.641185	9.85178	7.20746e-05	0.000622526
XM_012704939.1_DENV_156046	XP_012560393.1_DENV_156046	MYO9B	Myosin IXb	0.640735	5.79039	4.88192e-05	0.000435782
DENV_157023	DENV_157023	AHNAK		0.640615	8.24494	0.000110404	0.000911499
DENV_059939_XM_002157853.3	DENV_059939_XP_002157889.2	MAN1B1	Mannosidase alpha class	0.640265	5.35909	8.81495e-06	9.06061e-05
DENV_039990_XM_012708283.1	DENV_039990_XP_012563737.1	PPP1R21	protein phosphatase 1, regulatory subunit 21	0.639284	5.21875	5.77715e-05	0.000509382
DENV_171766_XM_012703020.1	DENV_171766_XP_012558473.1	FG00296.1	serine racemase	0.639242	4.93399	0.000108348	0.000896929
DENV_171766_XM_012703019.1	DENV_171766_XP_012558473.1	FG00296.1	serine racemase	0.639242	4.93399	0.000108501	0.000897617
DENV_195633_XM_002161713.3	DENV_195633_XP_002161749.2	DDX46	DEAD (Asp-Glu-Ala-Asp) box polypeptide 46	0.639224	6.8	0.000435593	0.00306172
XM_002167979.3_DENV_070048	XP_002168015.3_DENV_070048	PDE4D	phosphodiesterase	0.637822	6.84756	7.05024e-06	7.39947e-05
DENV_031356_XM_012702534.1				0.637736	4.13862	0.000816248	0.00530583
DENV_099141_XM_012704886.1	DENV_099141_XP_012560340.1	ZFYVE26	Zinc finger, FYVE domain containing 26	0.63755	5.54576	1.58147e-05	0.000156246
DENV_182914	DENV_182914	SPRY2	sprouty homolog	0.637352	4.97515	9.03843e-05	0.000765823
XM_002155270.3_DENV_015774	XP_002155306.3_DENV_015774	FAM91A1	Family with sequence similarity 91, member A1	0.636781	3.9733	0.000175745	0.00137868
DENV_084439_XM_012710250.1	DENV_084439_XP_012565704.1	PPIL4	Peptidylprolyl isomerase (Cyclophilin)-like 4	0.6364	5.49983	5.75469e-05	0.000507534
DENV_022483_XM_012707859.1	DENV_022483_XP_012563313.1	RAB3GAP2	RAB3 GTPase activating protein subunit 2 (Non-catalytic)	0.635828	5.5933	7.32681e-05	0.000631867
[truncated: 3,268 more rows]
