# Supplementary material for: Molecular signature of an ancient organizer regulated by Wnt/β-catenin signalling during primary body axis patterning in Hydra
Source: Commun Biol. 2019 Nov 26;2:434. doi: 10.1038/s42003-019-0680-3 (PMC6879750; doi:10.1038/s42003-019-0680-3)
Supplement: Supplementary file 4 — Supplementary Data 2 [file 42003_2019_680_MOESM4_ESM.xlsx]

## Sheet: Sheet1
Supplementary_Table_2: Significantly differentially expressed Tfs after Alsterpaullone treatment.
Hydra_protein_ID	Hydra_gene_ID	logFC	logCPM	PValue	FDR
DENV_017032	DENV_017032	7.90337	-0.573043	1.1011e-09	2.13523e-08
DENV_112999	DENV_112999	4.95518	3.78633	3.32752e-73	1.81715e-70
DENV_131623_XP_002154016.2	DENV_131623_XM_002153980.3	4.81418	6.32267	2.42303e-107	4.10195e-104
DENV_110060_XP_002163599.1	DENV_110060_XM_002163563.2	4.56375	5.27076	4.18756e-67	1.94223e-64
XP_012559896.1_DENV_052386	XM_012704442.1_DENV_052386	4.11002	4.58608	1.8079e-88	1.5303e-85
DENV_027852_XP_004207550.1	DENV_027852_XM_004207502.2	3.81084	5.54413	4.37151e-66	1.89757e-63
DENV_183752	DENV_183752	3.7195	2.22529	2.91506e-27	2.59732e-25
DENV_069970	DENV_069970	3.57397	0.197988	3.00608e-08	4.79189e-07
DENV_135075_XP_002164912.3	DENV_135075_XM_002164876.3	3.52822	7.56266	1.57257e-85	1.26771e-82
XP_012555964.1_DENV_135037	XM_012700511.1_DENV_135037	1.95513	-0.39193	0.000239741	0.00181754
DENV_043291	DENV_043291	1.89765	0.326677	0.000139298	0.00112001
DENV_191873	DENV_191873	1.74419	4.85683	2.22849e-24	1.6367e-22
XP_012563171.1_DENV_201656	XM_012707725.1_DENV_201656	1.68831	3.328	5.6465e-08	8.61555e-07
DENV_170658	DENV_170658	1.57182	4.85032	1.40402e-23	9.62292e-22
DENV_000239_XP_012558866.1	DENV_000239_XM_012703412.1	1.51269	0.777015	0.000340607	0.00246943
XP_002153848.3_DENV_045673	XM_002153812.3_DENV_045673	1.44512	1.58935	2.47871e-05	0.00023561
DENV_103223_XP_002161852.1	DENV_103223_XM_002161816.3	1.0177	4.94106	1.98382e-10	4.26464e-09
DENV_099279	DENV_099279	1.00752	2.95312	2.23418e-05	0.000214413
DENV_187793	DENV_187793	0.925533	1.67846	0.00118766	0.00733392
DENV_050191	DENV_050191	0.922702	4.39603	1.16968e-05	0.000118041
DENV_026119_XP_002164410.3	DENV_026119_XM_002164374.3	0.906075	3.31272	5.13422e-06	5.53966e-05
DENV_022146_XP_002165751.1	DENV_022146_XM_002165715.3	0.899343	3.53158	2.91155e-06	3.30803e-05
DENV_011065_XP_002164986.2	DENV_011065_XM_002164950.3	0.878087	4.96079	6.46828e-06	6.84171e-05
DENV_058045_XP_012556097.1	DENV_058045_XM_012700643.1	0.849595	6.01342	4.34032e-09	7.84595e-08
XP_012563171.1_DENV_201656	XM_002163572.3_DENV_201656	0.650444	8.15637	0.000332405	0.00241359
DENV_043500_XP_012558727.1	DENV_043500_XM_012703273.1	0.621611	3.79806	0.000496086	0.00343135
DENV_021848_XP_002154441.1	DENV_021848_XM_002154405.3	0.614027	4.00696	0.000542859	0.00372822
DENV_196661_XP_002160519.2	DENV_196661_XM_012703864.1	0.595887	5.18442	4.68801e-05	0.000419912
DENV_123059_XP_012566790.1	DENV_123059_XM_012711336.1	0.581096	5.1856	0.000177601	0.0013897
DENV_187347_XP_002166935.1	DENV_187347_XM_002166899.3	-0.491507	5.68943	0.000590983	0.00401233
DENV_062384_XP_012556167.1	DENV_062384_XM_012700713.1	-0.521444	6.27099	0.000493216	0.00341569
DENV_088131_XP_012567188.1	DENV_088131_XM_012711734.1	-0.524791	5.07731	0.00139947	0.0084312
DENV_035067_XP_002160144.1	DENV_035067_XM_002160108.2	-0.548001	8.46474	0.000161857	0.00127951
DENV_072016_XP_012561976.1	DENV_072016_XM_012706522.1	-0.557035	5.59413	0.000138652	0.00111534
DENV_133609	DENV_133609	-0.620624	6.51838	4.54323e-05	0.000409109
DENV_005782_NP_001274725.1	DENV_005782_NM_001287796.1	-0.653396	3.27932	0.00116793	0.0072357
DENV_201539_XP_002164910.2	DENV_201539_XM_002164874.3	-0.695803	10.1472	6.12e-06	6.49974e-05
DENV_172930	DENV_172930	-0.790621	6.42261	1.26981e-08	2.14e-07
DENV_199040_XP_012557861.1	DENV_199040_XM_012702412.1	-0.81854	4.16576	3.25651e-06	3.66553e-05
DENV_024217_XP_012555395.1	DENV_024217_XM_012699941.1	-0.834056	3.28098	5.93065e-05	0.00052106
DENV_158312	DENV_158312	-0.86003	3.59335	0.000830055	0.00537876
DENV_170636_XP_002166457.2	DENV_170636_XM_002166421.2	-0.886626	5.24928	8.75521e-09	1.50857e-07
XP_002156561.1_DENV_170406	XM_002156525.3_DENV_170406	-0.899646	4.93709	2.30357e-09	4.31384e-08
DENV_002402_XP_004210249.2	DENV_002402_XM_004210201.2	-0.901352	2.3752	0.000162495	0.00128366
DENV_000202_XP_004209954.2	DENV_000202_XM_004209906.2	-0.910519	2.4204	0.000194272	0.00150209
DENV_004404_XP_002163770.1	DENV_004404_XM_002163734.3	-0.912923	1.57894	0.00126913	0.00775776
XP_002157478.2_DENV_174145	XM_002157442.3_DENV_174145	-0.956485	5.86388	2.801e-11	6.70694e-10
DENV_174146	DENV_174146	-1.04201	3.12701	1.60926e-06	1.92124e-05
DENV_147868_XP_002154763.1	DENV_147868_XM_002154727.3	-1.05569	1.52457	0.000745674	0.00491089
DENV_128611_XP_004210658.1	DENV_128611_XM_004210610.2	-1.10154	3.00247	9.94243e-08	1.47e-06
DENV_086624_XP_012558532.1	DENV_086624_XM_012703078.1	-1.1593	4.15033	5.17254e-12	1.34717e-10
DENV_122980_XP_012567080.1	DENV_122980_XM_002167947.3	-1.24508	2.2597	2.21069e-06	2.56509e-05
XP_002156561.1_DENV_170406	XM_012698827.1_DENV_170406	-1.27457	1.2307	5.57006e-05	0.000492148
DENV_022018_XP_012556176.1	DENV_022018_XM_012700722.1	-1.30669	3.31596	3.66192e-11	8.59218e-10
DENV_054355_NP_001267863.1	DENV_054355_XM_012698794.1	-1.32381	3.32	3.25148e-11	7.69312e-10
XP_012567198.1_DENV_100754	XM_012711744.1_DENV_100754	-1.33949	2.48755	1.04196e-07	1.53585e-06
XP_012559063.1_DENV_039388	XM_012703610.1_DENV_039388	-1.36484	1.42853	1.00315e-05	0.000102088
XP_012566246.1_DENV_196062	XM_012710796.1_DENV_196062	-1.417	3.21017	8.30743e-08	1.24073e-06
DENV_076266_XP_002158720.1	DENV_076266_XM_002158684.3	-1.47365	5.21167	5.07298e-23	3.31585e-21
DENV_008342_NP_001267778.1	DENV_008342_NM_001280849.1	-1.51274	3.0801	5.26696e-10	1.06784e-08
DENV_151258_XP_012557235.1	DENV_151258_XM_012701781.1	-1.73936	3.48778	1.34111e-13	4.14839e-12
DENV_130927_XP_012555638.1	DENV_130927_XM_012700184.1	-1.78378	0.740269	4.44807e-06	4.87072e-05
DENV_017300_XP_002166749.1	DENV_017300_XM_002166713.3	-1.7916	5.99396	4.51965e-31	4.92046e-29
XP_002167159.1_DENV_066683	XM_002167123.2_DENV_066683	-1.80597	1.30275	0.000553329	0.00379013
DENV_140656	DENV_140656	-2.074	-0.615826	0.000357865	0.00257526
DENV_057013_XP_002164989.1	DENV_057013_XM_002164953.3	-2.1193	1.02884	1.78262e-09	3.37939e-08
XP_012566347.1	XM_012710893.1	-2.34238	0.433837	3.47458e-08	5.46665e-07
DENV_022738	DENV_022738	-2.80617	-0.455156	3.848e-06	4.27306e-05
DENV_022238_XP_012562202.1	DENV_022238_XM_012706748.1	-2.8724	2.25645	7.18223e-25	5.55196e-23
XP_012556935.1_DENV_099801	XM_012701481.1_DENV_099801	-2.934	2.03997	4.2331e-22	2.55026e-20
DENV_051972	DENV_051972	-2.98104	2.13921	2.58355e-24	1.88928e-22
DENV_069390_XP_002165467.2	DENV_069390_XM_002165431.3	-3.06604	2.2218	5.88078e-19	2.90674e-17
DENV_023600_XP_002159994.1	DENV_023600_XM_002159958.3	-3.19496	1.5363	3.81154e-20	2.01642e-18
XP_002160235.2_DENV_150246	XM_012703715.1_DENV_150246	-3.25142	2.12262	2.18881e-24	1.61106e-22
DENV_002638_XP_012564157.1	DENV_002638_XM_012708703.1	-3.33377	1.8969	4.29438e-23	2.83429e-21
XP_004211659.2_DENV_037292	XM_004211611.2_DENV_037292	-3.37443	3.92231	1.95454e-60	7.43559e-58
XP_012553858.1	XM_012698404.1	-3.42456	-1.57339	0.000364494	0.00261684
XP_004206396.1_DENV_025432	XM_004206348.2_DENV_025432	-3.5716	-0.418094	8.43052e-08	1.25745e-06
XP_012558124.1_DENV_044489	XM_012702670.1_DENV_044489	-3.68362	2.62084	3.61978e-26	3.02614e-24
DENV_184920_XP_004209669.1	DENV_184920_XM_004209621.2	-4.0579	0.228819	5.61375e-12	1.45536e-10
XP_002156512.1_DENV_032565	XM_002156476.3_DENV_032565	-4.09098	1.73445	5.07133e-30	5.28323e-28
DENV_195861_XP_004209529.2	DENV_195861_XM_004209481.2	-4.21066	2.82069	9.52415e-52	2.70982e-49
DENV_114007_XP_012556332.1	DENV_114007_XM_012700877.1	-4.57693	1.7332	1.2488e-33	1.58954e-31
XP_004208605.2_DENV_021903	XM_004208557.2_DENV_021903	-4.80226	-1.22907	2.04895e-06	2.40129e-05
DENV_200315_XP_002159677.1	DENV_200315_XM_002159641.2	-5.45038	2.0598	1.24411e-38	1.98693e-36
XP_012553973.1	XM_012698519.1	-6.02286	-2.07529	0.000344782	0.00249597
DENV_097762_XP_012565729.1	DENV_097762_XM_012710275.1	-6.33246	2.56197	2.31388e-60	8.70483e-58
XP_012566246.1_DENV_196062	XM_012710792.1_DENV_196062	-9.51394	0.89576	8.24644e-25	6.27434e-23
