# Supplementary material for: Molecular signature of an ancient organizer regulated by Wnt/β-catenin signalling during primary body axis patterning in Hydra
Source: Commun Biol. 2019 Nov 26;2:434. doi: 10.1038/s42003-019-0680-3 (PMC6879750; doi:10.1038/s42003-019-0680-3)
Supplement: Supplementary file 5 — Supplementary Data 3 [file 42003_2019_680_MOESM5_ESM.xlsx]

## Sheet: sig_DE_filtered_mod
Supplementary_Table_3: Differentially expressed genes upon β-catenin knockdown and Alsterpaullone treatment.
Hydra_gene_ID	Hydra_protein_ID	eggNOG_annotation	Description	logFC	logCPM	PValue	FDR
XM_012701731.1_DENV_172961	XP_012557181.1_DENV_172961	TAGAP	Rho GTPase activating protein 20	10.0759	2.62395	6.88804e-24	7.27295e-21
XM_012708501.1_DENV_088587				9.90321	2.45611	1.72237e-30	3.49734e-27
XM_004206238.2_DENV_113987	XP_012567020.1_DENV_113987		Receptor	9.60082	2.16387	1.6045e-26	2.353e-23
XM_012700005.1_DENV_053366	XP_012555464.1_DENV_053366	KCTD3	Potassium channel tetramerisation domain containing 3	9.10017	1.68759	1.14283e-20	8.99378e-18
XM_012701816.1				8.74535	1.35558	3.63588e-13	1.12513e-10
XM_012708753.1				8.69491	1.30686	7.53093e-18	4.22966e-15
XM_012708680.1				8.68071	1.29379	3.84086e-18	2.25305e-15
XM_012706982.1				8.59697	1.21485	1.58093e-12	4.25835e-10
DENV_106697	DENV_106697		Leucine rich repeat N-terminal domain	8.47139	1.09999	5.74361e-15	2.5269e-12
XM_012699435.1				8.20184	0.856341	9.93306e-11	1.94224e-08
DENV_133511	DENV_133511	MRC2	mannose receptor, C type	8.01938	0.690374	6.83881e-12	1.67152e-09
DENV_134105	DENV_134105	ATP5G2	ATP synthase, H transporting, mitochondrial Fo complex, subunit	8.018	0.689821	8.69313e-13	2.46745e-10
XR_001140421.1				7.88671	0.568458	0.000414034	0.0146895
XM_012701997.1_DENV_178213	XP_012557452.1_DENV_178213	TRERF1	ELM2 and Myb SANT-like domain containing 1	7.83715	0.524744	0.00045912	0.0158424
XM_012703877.1_DENV_202270	XP_012559331.1_DENV_202270		Delta serrate ligand	7.81172	0.502379	0.000476333	0.0162662
XM_012706491.1				7.80604	0.501011	1.04589e-09	1.71481e-07
XM_012702712.1				7.73263	0.433126	0.000565434	0.0188934
XM_012701056.1				7.72496	0.431155	7.65182e-11	1.51868e-08
XM_012705499.1				7.61995	0.335292	0.00075179	0.0239385
DENV_023664				7.35757	0.115826	2.34968e-08	2.89018e-06
XM_012706791.1_DENV_032703				7.28921	0.056478	9.08959e-06	0.000559296
XM_012700924.1_DENV_177851	XP_012556378.1_DENV_177851			7.24176	2.96527	1.62983e-05	0.000938079
XM_012704968.1_DENV_152770	XP_012560419.1_DENV_152770	NEK8	NIMA-related kinase	7.21694	-0.00570534	0.00177595	0.0470681
DENV_160155	DENV_160155		aminopeptidase	7.17335	-0.0388359	3.90667e-06	0.000269959
DENV_182111_XM_002156647.3	DENV_182111_XP_002156683.2		RNA polymerase II transcription coactivator activity	7.0884	-0.10659	2.02286e-07	2.03807e-05
XM_012699301.1_DENV_030655	XP_002165178.1_DENV_030655		Calcium binding protein	6.95812	-0.212949	4.04134e-06	0.000276371
XM_012701113.1				6.956	-0.213435	6.67994e-07	5.76243e-05
XM_012706269.1				6.70427	-0.411226	6.22905e-06	0.000409026
DENV_168066	DENV_168066		FYVE zinc finger	6.59031	-0.498527	1.29279e-05	0.000758352
XM_012698779.1				6.46803	-0.591216	9.51236e-05	0.00429962
XM_012702469.1_DENV_059238				6.46573	-0.591641	3.33367e-05	0.00170541
DENV_178051				6.46481	-0.591811	5.91159e-05	0.00286327
DENV_049726	DENV_049726	TBC1D22A	TBC1 domain family member	6.40422	-0.639784	0.000958501	0.028883
DENV_198978	DENV_198978			6.32983	-0.691096	7.54809e-05	0.00352026
DENV_117094	DENV_117094	PLA2G15	phospholipase A2, group XV	6.32821	-0.691354	0.000218146	0.00858184
DENV_166599	DENV_166599	TTLL12	tubulin tyrosine ligase-like family, member 12	6.25599	-0.743652	0.000171774	0.00705182
DENV_106393				6.25471	-0.743825	0.000421402	0.0148115
XM_012706241.1_DENV_201007	XP_012561692.1_DENV_201007	UBE2K	ubiquitin-conjugating enzyme	6.17978	-0.797929	0.000176286	0.00718119
DENV_123221	DENV_123221		Prokaryotic glutathione synthetase, ATP-grasp domain	6.0123	-0.913322	0.0004405	0.0152797
XM_012708405.1_DENV_003174	XP_012563859.1_DENV_003174		matrix metallopeptidase	5.83773	3.88734	2.08697e-57	2.75449e-53
DENV_197374	DENV_197374		LATrophilin	5.82393	-1.03859	0.00117037	0.0335443
DENV_174578	DENV_174578	BPTF	Bromodomain PHD finger transcription factor	5.82278	-1.03877	0.00115003	0.0331282
DENV_062271	DENV_062271	RBM4B	RNA binding motif protein	5.82278	-1.03877	0.00115083	0.0331282
DENV_097762_XM_012710275.1	DENV_097762_XP_012565729.1	MSX1	Msh homeobox	5.77179	2.0681	1.58945e-21	1.35344e-18
XR_001142346.1				5.01451	2.02115	1.15842e-20	8.99378e-18
XM_002153821.3_DENV_167393	XP_002153857.2_DENV_167393	KIAA1958	kiaa1958	4.90867	4.87501	5.40078e-74	1.42564e-69
DENV_098665				4.87787	0.0252559	1.82631e-06	0.000137348
XM_012704313.1				4.83857	-0.00637472	3.54469e-06	0.000248854
XM_012698404.1				4.78357	1.81031	2.55111e-17	1.37432e-14
DENV_003225_XM_002167953.2	DENV_003225_XP_002167989.1	TMEM175	Transmembrane protein 175	4.77342	1.50989	7.00533e-15	2.98257e-12
DENV_163134	DENV_163134		to conserved	4.71935	1.7564	3.41583e-18	2.04927e-15
DENV_043686				4.71802	-0.106911	3.3707e-06	0.000237905
XM_012700594.1				4.71013	1.75862	5.25876e-11	1.07609e-08
DENV_024866				4.69493	0.609059	4.48682e-09	6.39521e-07
DENV_140546	DENV_140546		PDZ domain (Also known as DHR or GLGF)	4.64081	2.29785	1.01898e-20	8.40563e-18
DENV_177473	DENV_177473	ACOT9	Acyl-CoA thioesterase 9	4.5284	-0.249813	0.000193407	0.00778258
XR_001140532.1				4.47779	-0.288859	2.18448e-05	0.00120133
DENV_003946_XM_012707813.1	DENV_003946_XP_012563267.1		Zinc finger protein	4.41664	2.53013	4.04085e-25	5.33332e-22
DENV_000627				4.31606	-0.410603	8.36147e-05	0.00384525
DENV_052016_XM_012704499.1	DENV_052016_XP_012559953.1	CYP2R1	cytochrome P450	4.1438	-0.544081	0.000902718	0.0275799
XM_004210568.2				4.07493	0.0856843	4.50314e-06	0.000305481
XR_181883.2				4.06327	3.81814	2.94886e-42	1.29735e-38
XM_012699678.1_DENV_182517	XP_012555132.1_DENV_182517	NPY6R	peptide YY receptor activity	4.04371	2.31287	5.355e-20	3.82043e-17
XM_004212048.2				3.93516	2.40803	5.05757e-14	1.88035e-11
XM_012705482.1_DENV_141579	XP_012560935.1_DENV_141579	FG07466.1	ATPase type	3.81656	3.54432	4.45023e-07	4.03687e-05
DENV_031402_XM_002165852.3	DENV_031402_XP_002165888.1	APCDD1	Adenomatosis polyposis coli down-regulated	3.80851	5.26404	3.88322e-46	2.05011e-42
DENV_057013_XM_002164953.3	DENV_057013_XP_002164989.1	DMRT3	doublesex and mab-3 related transcription factor	3.75417	2.53874	2.44695e-16	1.21872e-13
DENV_003349_XM_012700981.1	DENV_003349_XP_012556435.1	FRZB	Soluble frizzled-related proteins (sFRPS) function as modulators of Wnt signaling through direct interaction with Wnts. They have a role in regulating cell growth and differentiation in specific cell types. SFRP3 FRZB appears to be involved in limb skeletogenesis. Antagonist of Wnt8 signaling. Regulates chondrocyte maturation and long bone development	3.70258	3.27147	1.86522e-27	3.07727e-24
DENV_076867_XM_012704792.1	DENV_076867_XP_012560246.1		protease	3.61147	1.66841	6.46073e-12	1.62423e-09
XM_004208386.2_DENV_001479				3.56443	0.479089	9.01307e-07	7.5053e-05
DENV_055941_XM_004209882.2	DENV_055941_XP_004209930.1		Catalyzes the addition of fucose in alpha 1-6 linkage to the first GlcNAc residue, next to the peptide chains in N-glycans (By similarity)	3.52969	0.709145	5.00453e-08	5.64549e-06
XM_012701409.1				3.50956	0.0845196	0.000393106	0.0140798
DENV_130058_XM_002164575.3				3.49835	2.0302	4.8938e-16	2.34876e-13
XM_012709888.1_DENV_123366				3.46704	0.382824	9.43842e-06	0.000576727
DENV_176625	DENV_176625	SLC26A11	solute carrier family 26	3.46294	0.0555786	1.7363e-05	0.00099206
DENV_136825_XM_002167788.3	DENV_136825_XP_002167824.2		Alpha-L-arabinofuranosidase B (ABFB)	3.4473	3.72693	3.26801e-32	7.84233e-29
XM_012703227.1				3.35469	0.56565	1.26616e-06	0.00010159
DENV_197612	DENV_197612		Fibroblast growth factor receptor	3.35166	-0.453757	0.000842144	0.0259697
XM_012703715.1_DENV_150246	XP_002160235.2_DENV_150246	DLX1	Distal-less homeobox 1	3.34304	3.60521	4.3452e-31	9.55836e-28
XM_012708627.1				3.30415	0.254957	2.02849e-05	0.00113445
DENV_187270_XM_002161758.3	DENV_187270_XP_002161794.1		peroxidase	3.29142	5.20175	1.52148e-52	1.33875e-48
DENV_002447_XM_012699711.1				3.28975	-0.0720049	7.92104e-05	0.00368119
XM_012708505.1_DENV_022001	XP_012563959.1_DENV_022001		DNA polymerase iii	3.25454	-0.107154	0.000171323	0.00704567
DENV_027324				3.24387	-0.106033	0.000107517	0.00473809
DENV_173117	DENV_173117		SecA DEAD-like domain	3.22821	-0.544591	0.00169695	0.0455227
DENV_174896	DENV_174896	GGA2	golgi-associated, gamma adaptin ear containing, ARF binding protein	3.1785	1.2949	6.35719e-06	0.000416404
XR_001141072.1				3.15597	0.144702	4.43817e-05	0.00221464
DENV_043828_XM_012699110.1	DENV_043828_XP_012554564.1	FGF8	Fibroblast growth factor	3.15138	-0.591347	0.00178183	0.0471293
DENV_200315_XM_002159641.2	DENV_200315_XP_002159677.1		forkhead	3.11332	0.959234	2.54711e-08	3.09843e-06
DENV_004649_XM_004208790.2	DENV_004649_XP_004208838.1	INHBA (HmaActivin-like 4)	inhibin, beta	3.09116	0.359046	1.39394e-05	0.00081048
DENV_023124_XM_002155860.3	DENV_023124_XP_002155896.3	TGFBI	periostin, osteoblast specific factor	3.09032	0.765821	1.03205e-06	8.43441e-05
DENV_177925	DENV_177925		Fibroblast growth factor receptor	3.08421	0.767255	2.23891e-07	2.19704e-05
DENV_026962_XM_002154797.3				3.0394	0.0556552	0.000192663	0.00776446
DENV_081515	DENV_081515		Inherit from KOG: Transcription elongation factor	3.02411	2.60029	6.34424e-11	1.27839e-08
DENV_092640_XM_012710702.1	DENV_092640_XP_012566156.1		Inherit from NOG: dickkopf 3 homolog (Xenopus laevis)	3.01683	0.52349	3.81343e-06	0.000264903
XM_004212216.1_DENV_102789	XP_004212264.1_DENV_102789	CMKLR1	Chemokine-like receptor 1	2.9919	0.0250572	0.000115259	0.0050206
DENV_114007_XM_012700878.1	DENV_114007_XP_012556332.1	GATA3	GATA binding protein	2.95155	2.17149	3.51705e-13	1.10523e-10
DENV_114007_XM_012700877.1	DENV_114007_XP_012556332.1	GATA3	GATA binding protein	2.95155	2.17149	3.50807e-13	1.10523e-10
DENV_126877				2.94259	-0.328557	0.00122942	0.0347834
DENV_030411_XM_012699371.1	DENV_030411_XP_012554825.1	FG00736.1	CUB domain	2.93651	3.94256	1.10926e-24	1.39434e-21
DENV_000793				2.93492	-0.32835	0.00121691	0.0345405
XM_012706845.1				2.92969	-0.327401	0.00159029	0.042967
DENV_001182				2.89383	1.40545	1.42668e-08	1.87363e-06
XM_002170151.3				2.87746	-0.368827	0.00132426	0.0368966
DENV_055295_XM_012701920.1	DENV_055295_XP_012557374.1		Ankyrin repeat	2.84481	1.2681	1.56338e-08	2.00333e-06
XM_002162708.3_DENV_159233	XP_002162744.1_DENV_159233	RASL12	RAS-like, family 12	2.8222	2.77795	2.09599e-17	1.15266e-14
DENV_183968				2.79375	0.33298	0.00112812	0.0326525
XM_012708981.1				2.76825	-0.141565	0.000677695	0.0220581
XM_012702517.1				2.76564	1.95025	2.05407e-11	4.55642e-09
DENV_004320_XM_004209454.2				2.74936	1.29446	2.35401e-08	2.89018e-06
DENV_004635				2.74044	0.307666	8.45371e-05	0.00388092
XM_012703069.1_DENV_090796	XP_012558523.1_DENV_090796	FGF1	fibroblast growth factor	2.73729	2.10525	1.05805e-11	2.53904e-09
XM_002154068.1				2.72972	1.17233	7.11629e-08	7.85978e-06
DENV_191751_XM_002164454.2	DENV_191751_XP_002164490.1		protein Hydra magnipapillata	2.70408	1.53418	1.65544e-07	1.68721e-05
XM_012705805.1				2.70168	0.0547557	0.00108731	0.0316448
DENV_120541				2.69093	0.765924	1.00023e-05	0.000605577
DENV_120356_XM_012699421.1	DENV_120356_XP_012554875.1		FAT tumor suppressor homolog	2.66973	3.03492	1.40705e-14	5.62756e-12
DENV_099767_XM_012711692.1	DENV_099767_XP_012567146.1	PAQR9	Progestin and adipoQ receptor family member IX	2.66954	1.0071	6.96546e-07	5.96972e-05
XM_012708968.1_DENV_202179	XP_012564422.1_DENV_202179		Inherit from opiNOG: chitin deacetylase	2.65735	3.32124	4.62139e-20	3.38863e-17
DENV_085925				2.62712	0.229654	0.00015004	0.00631675
XM_004211611.2_DENV_037292	XP_004211659.2_DENV_037292	LMX1B	LIM homeobox transcription factor 1, beta	2.60893	3.37767	7.78872e-14	2.85554e-11
DENV_173704_XM_012703390.1	DENV_173704_XP_012558844.1	RECK	Reversion-inducing-cysteine-rich protein with kazal motifs	2.58976	5.17654	7.81544e-17	3.96739e-14
XM_012706841.1				2.58807	0.712816	0.000277522	0.0104711
XM_012699743.1_DENV_005916	XP_012555197.1_DENV_005916	PLA2G6	Calcium-independent phospholipase	2.58021	1.82523	0.0012248	0.03469
DENV_160228_XM_002154503.3	DENV_160228_XP_002154539.2	CDA5	Polysaccharide deacetylase	2.57904	3.06228	5.99224e-15	2.59307e-12
XM_012703937.1_DENV_089078	XP_012559391.1_DENV_089078	GPR133	G protein-coupled receptor 133	2.5457	3.61088	2.5727e-18	1.61315e-15
DENV_187680	DENV_187680		Astacin (Peptidase family M12A)	2.51727	4.48858	2.39341e-27	3.71641e-24
XM_012710323.1				2.51374	2.98345	1.66366e-11	3.78584e-09
DENV_205050	DENV_205050	HMCN1	G2F domain	2.50693	0.652713	0.000717205	0.0230394
XM_002154162.3_DENV_097913	XP_002154198.1_DENV_097913		Inherit from KOG: Transcription elongation factor	2.4734	1.57578	7.18967e-08	7.90774e-06
DENV_009116				2.44965	4.09152	4.08564e-23	3.71892e-20
DENV_023258_XM_004209164.2	DENV_023258_XP_004209212.1		Receptor	2.44581	0.431297	0.000446036	0.0154312
DENV_062393_XM_012711102.1	DENV_062393_XP_012566556.1	RECK	protein with kazal	2.43285	3.94035	6.32597e-17	3.27425e-14
DENV_130791_XM_012699015.1	DENV_130791_XP_012554469.1	OTX	homeobox protein	2.42755	1.85759	3.58499e-09	5.21025e-07
DENV_130791_XM_002161545.3	DENV_130791_XP_012554469.1	OTX	homeobox protein	2.42755	1.85759	3.59232e-09	5.21025e-07
XM_004208557.2_DENV_021903	XP_004208605.2_DENV_021903	VSX2	Homeobox domain	2.42571	0.0876661	0.00111737	0.0323768
DENV_159182_XM_012703717.1	DENV_159182_XP_012559171.1		Hydra magnipapillata	2.41495	1.21545	3.40195e-05	0.00173584
XM_012710784.1				2.4099	0.406712	0.00026654	0.010141
DENV_026473	DENV_026473		7 transmembrane receptor (rhodopsin family)	2.39812	1.50921	6.20142e-07	5.39099e-05
XM_012702211.1_DENV_002907	XP_012557665.1_DENV_002907	LKR	Serpentine type 7TM GPCR chemoreceptor Srsx	2.37434	0.383526	0.000196009	0.00783948
XM_012703629.1				2.36981	1.3913	0.00105687	0.0311365
DENV_087250_XM_012705755.1	DENV_087250_XP_012561209.1		peroxidase	2.36951	5.87274	4.45532e-36	1.30674e-32
DENV_097493_XM_002166895.3	DENV_097493_XP_002166931.2	INX3	to innexin 1 Hydra magnipapillata	2.36941	3.82805	8.98602e-20	6.08216e-17
DENV_095117	DENV_095117		Inherit from KOG: Growth factor receptor	2.36901	0.893818	9.89318e-06	0.000602143
XM_012700972.1_DENV_002352	XP_012556426.1_DENV_002352		7 transmembrane receptor (rhodopsin family)	2.35891	0.524606	0.000170827	0.00704567
XM_002166524.3_DENV_025718	XP_002166560.3_DENV_025718		Hydra magnipapillata	2.3448	0.746128	0.00054371	0.0182599
XM_012710248.1				2.34328	0.500142	0.00033944	0.0124794
XR_181994.1				2.34126	3.79509	1.7579e-19	1.13179e-16
DENV_003813				2.33822	0.500541	0.000145078	0.00612742
XM_012701024.1_DENV_150297				2.33277	2.0839	6.11009e-10	1.06111e-07
XM_012701827.1				2.33051	1.83059	2.60421e-07	2.51807e-05
XM_004207477.2_DENV_028979	XP_004207525.2_DENV_028979		chitin synthase	2.31611	2.39982	3.07763e-11	6.65904e-09
DENV_001835_XM_002162487.2				2.31214	1.05626	3.29092e-05	0.00168681
XM_012705193.1_DENV_022388	XP_012560647.1_DENV_022388	SOX30	SRY (Sex determining region Y)-box	2.29974	0.841282	1.5964e-05	0.000922104
XM_004211090.2				2.26209	3.01328	3.64775e-14	1.37557e-11
DENV_070660_XM_002157575.3	DENV_070660_XP_002157611.3	CA8	Carbonic AnHydrase	2.25378	1.49294	0.00120353	0.0343456
XM_012705437.1_DENV_193005	XP_012560891.1_DENV_193005		Fibroblast growth factor receptor	2.19407	1.66945	2.45447e-07	2.3908e-05
DENV_025907_XM_012709414.1	DENV_025907_XP_012564868.1	GPR19	G protein-coupled receptor 19	2.19137	2.50576	1.48147e-10	2.7735e-08
DENV_029253_NM_001287357.1	DENV_029253_NP_001274286.1	BMP5 (HmaBmp5-8c)	bone morphogenetic protein	2.18878	3.29865	1.13399e-07	1.19736e-05
DENV_063533_XM_012700522.1	DENV_063533_XP_012555976.1	HPGDS	glutathione Stransferase	2.18651	1.4899	1.05361e-06	8.58134e-05
DENV_063533_XM_002161195.2	DENV_063533_XP_012555976.1	HPGDS	glutathione Stransferase	2.18651	1.4899	1.05653e-06	8.58134e-05
DENV_063533_XM_012700521.1	DENV_063533_XP_012555976.1	HPGDS	glutathione Stransferase	2.18651	1.4899	1.0612e-06	8.5928e-05
XM_002167390.3				2.17784	5.10071	5.11174e-12	1.33599e-09
XM_012706341.1				2.17209	1.90887	1.33263e-07	1.39041e-05
DENV_189695_XM_002162830.3	DENV_189695_XP_002162866.1	PGUG_04811	Protein of unknown function (DUF3445)	2.16171	0.728312	0.000165012	0.00685955
XM_012710170.1_DENV_033038	XP_012565624.1_DENV_033038		Inherit from opiNOG: Major Facilitator Superfamily	2.16107	2.40485	2.88004e-08	3.42452e-06
XM_002163015.3				2.15067	5.55542	1.00702e-25	1.39907e-22
DENV_175803	DENV_175803	HAL	histidine ammonia-lyase	2.12889	2.0552	9.14864e-07	7.57043e-05
DENV_019639				2.11877	0.201217	0.00148424	0.0405585
DENV_002786_XM_012705318.1	DENV_002786_XP_012560772.1	SPR	sepiapterin reductase (7,8-dihydrobiopterin NADP oxidoreductase)	2.09974	2.78471	0.000104381	0.00464644
XM_012709490.1				2.08305	0.958196	0.0011599	0.0332804
XM_012704211.1				2.07708	1.73886	7.7129e-06	0.000482458
XM_012699566.1_DENV_049455	XP_012555020.1_DENV_049455	HAL	histidine ammonia-lyase	2.05923	5.17908	2.20447e-15	1.0033e-12
XM_012706411.1				2.05377	1.10006	9.58213e-05	0.00431637
XM_012705414.1_DENV_159391	XP_012560868.1_DENV_159391		WSC domain	2.03444	4.99237	6.29049e-20	4.36974e-17
XM_012698649.1				2.01987	5.39112	2.62108e-09	3.887e-07
XM_012710893.1				2.01579	2.64856	1.07609e-10	2.05838e-08
DENV_098258_XM_002161226.3	DENV_098258_XP_002161262.1		Calcium binding protein	2.01564	2.88095	6.6197e-11	1.32379e-08
XM_012701542.1_DENV_059525	XP_012556996.1_DENV_059525		At rich interactive domain	1.98655	3.07443	2.96964e-10	5.33262e-08
XM_012706976.1				1.98392	3.11282	2.1327e-07	2.1085e-05
XM_012707149.1_DENV_035302	XP_012562603.1_DENV_035302	DPYS	Dihydropyrimidinase-like	1.97014	2.8792	7.13573e-10	1.23112e-07
DENV_022257_XM_012700697.1	DENV_022257_XP_012556151.1	COL14A1	von Willebrand factor type A domain	1.96847	0.690166	0.00099264	0.0296076
DENV_008114_XM_012698437.1	DENV_008114_XP_012553891.1		protein Hydra magnipapillata	1.96606	0.960216	0.000107151	0.00472989
DENV_007587_XM_012699261.1	DENV_007587_XP_012554715.1		7 transmembrane receptor (rhodopsin family)	1.96426	1.83868	7.82402e-07	6.59842e-05
XM_012699609.1_DENV_022740	XP_012555063.1_DENV_022740	ADORA2B	receptor	1.96384	0.477379	0.00130341	0.0364471
DENV_002372_XM_012699154.1	DENV_002372_XP_012554608.1	DRAM2	DNA-damage regulated autophagy modulator 2	1.95512	0.6917	0.000418851	0.0147419
DENV_181883_XM_002162978.2	DENV_181883_XP_002163014.1	CASR	glutamate receptor, metabotropic	1.94797	2.2728	1.61387e-07	1.65122e-05
DENV_006572_XM_002165899.3	DENV_006572_XP_002165935.2	BMP5 (HmaBmp5-8b)	bone morphogenetic protein	1.93977	1.35718	2.51689e-05	0.00134763
DENV_172462	DENV_172462		FA58C	1.93872	1.46343	0.000133571	0.00571455
DENV_151994_XM_012703854.1				1.93704	0.924177	0.00177477	0.0470681
DENV_006672_XM_012710326.1	DENV_006672_XP_012565780.1			1.93109	1.80152	0.000142557	0.00603059
DENV_023080_XM_002164255.1	DENV_023080_XP_002164291.1	DDAH1	dimethylarginine dimethylaminohydrolase 1	1.92891	1.39209	0.00114752	0.0331208
DENV_153079_XM_012698202.1	DENV_153079_XP_012553656.1			1.92177	3.70051	1.61272e-11	3.70182e-09
DENV_023542				1.91846	2.04532	4.02756e-07	3.70437e-05
DENV_150934_XM_002170712.2	DENV_150934_XP_002170748.2		Hydra magnipapillata	1.91594	5.13951	1.04112e-13	3.6161e-11
XM_002165863.3				1.906	1.79278	7.65393e-06	0.000481719
XM_012698927.1_DENV_087069	XP_012554381.1_DENV_087069		WSC domain	1.90501	2.43117	2.08619e-08	2.60991e-06
XM_002157699.3				1.89079	1.38291	2.4912e-05	0.00133931
DENV_106762_XM_002165571.3	DENV_106762_XP_002165607.1		CG31439-PA, partial Hydra magnipapillata	1.88021	1.72755	1.28388e-05	0.000754798
XM_012703276.1_DENV_023921	XP_012558730.1_DENV_023921		potassium voltage-gated channel shaker-related subfamily member	1.87721	1.77709	2.52979e-05	0.0013518
DENV_001958				1.86757	1.62806	2.8212e-05	0.00148645
XM_012699559.1				1.86476	1.66857	3.53108e-05	0.00179595
XM_002158621.3				1.86276	1.41857	2.35297e-05	0.00127801
XM_012701001.1_DENV_002710	XP_012556455.1_DENV_002710		protein kinase kinase kinase	1.8625	3.04536	1.11262e-10	2.11293e-08
XM_002171194.3_DENV_102923	XP_002171230.2_DENV_102923	FZD8	FRI	1.85253	3.77188	1.15798e-10	2.18337e-08
XM_002169044.2				1.84125	2.91634	2.61536e-10	4.72861e-08
XM_012706253.1_DENV_111670				1.82905	1.94229	1.60174e-06	0.000123629
XM_012701830.1_DENV_008588	XP_012557284.1_DENV_008588			1.82344	3.07242	2.76776e-07	2.64712e-05
XM_012705696.1_DENV_003662	XP_012561150.1_DENV_003662		Receptor	1.81946	2.56951	1.87151e-08	2.36375e-06
XM_012701840.1_DENV_183231	XP_012557296.1_DENV_183231	GNS	Sulfatase	1.80321	3.47002	3.10297e-07	2.91492e-05
XM_012706321.1_DENV_106923	XP_012561775.1_DENV_106923	UBN1	ubinuclein 1	1.79899	1.57675	7.08573e-05	0.00333408
XM_012702779.1_DENV_059629	XP_012558233.1_DENV_059629			1.78603	5.83163	2.6825e-13	8.85125e-11
XM_012711289.1				1.76952	2.87163	0.000262976	0.0100752
DENV_076270	DENV_076270		SecA DEAD-like domain	1.76217	2.19951	5.41484e-07	4.8289e-05
XM_012709045.1				1.74256	3.0476	3.5726e-09	5.21025e-07
DENV_009160_XM_004207034.2	DENV_009160_XP_004207082.2		Kazal-type serine protease inhibitor domain	1.73948	1.08483	0.000384606	0.0138505
XM_012708985.1_DENV_006543	XP_012564439.1_DENV_006543		Inherit from opiNOG: chitin deacetylase	1.73846	1.99266	1.22856e-05	0.00072606
DENV_084600_XM_012703427.1	DENV_084600_XP_012558881.1	NPY7R	neuropeptide Y receptor	1.71531	2.27882	6.71617e-06	0.000433464
DENV_187720_XM_002160060.3	DENV_187720_XP_002160096.3	SLC7A9	Amino acid transporter light chain	1.70936	1.42074	0.000105204	0.00465881
XR_001141888.1				1.70781	1.07099	0.00083364	0.0258282
DENV_067234_XM_012711313.1	DENV_067234_XP_012566767.1	FG10119.1	serine racemase	1.70554	3.11966	1.1491e-08	1.53196e-06
XM_012700973.1				1.70348	2.40574	2.8553e-06	0.000204258
DENV_106131				1.70283	1.68979	2.55117e-05	0.00135773
DENV_030682_XM_002160200.3	DENV_030682_XP_002160236.1	TIMP4	TIMP metallopeptidase inhibitor 3	1.70035	2.73328	2.11581e-05	0.00117581
XM_012709720.1_DENV_202129	XP_012565247.1_DENV_202129	TNK1	tyrosine kinase, non-receptor	1.68543	1.50021	0.00022652	0.0088716
XM_012698821.1_DENV_204659	XP_012554275.1_DENV_204659		TSP1	1.67815	2.52855	0.000289553	0.0108724
XM_012706189.1_DENV_080606	XP_012561643.1_DENV_080606			1.67703	0.911325	0.0008052	0.0253336
XM_004209619.2				1.6768	5.86105	2.64477e-11	5.76976e-09
XR_001140922.1				1.67183	3.49065	3.62156e-09	5.22394e-07
DENV_133370_XM_004209630.2	DENV_133370_XP_004209678.2		NACHT, LRR and PYD domains-containing protein	1.67039	2.59585	2.55437e-07	2.47896e-05
XM_012711739.1				1.66683	0.748668	0.00143092	0.0391827
DENV_185203_XM_012709160.1	DENV_185203_XP_012564614.1	FG08007.1	Common central domain of tyrosinase	1.65693	2.65246	8.89514e-07	7.43054e-05
XM_012699945.1_DENV_007828	XP_012555398.1_DENV_007828	MCHR1	melanin-concentrating hormone receptor 1	1.63625	1.90828	2.16305e-05	0.00119452
XM_012703147.1_DENV_125874	XP_012558601.1_DENV_125874			1.63422	5.36938	1.60327e-13	5.42585e-11
DENV_060690_XM_012700141.1	DENV_060690_XP_012555595.1		Receptor	1.63407	2.87465	1.53483e-08	1.97634e-06
XM_002168099.3_DENV_119282				1.63148	5.27103	1.36414e-07	1.41769e-05
DENV_114244_XM_012699846.1	DENV_114244_XP_012555300.1	CER1	DAN domain family, member 5	1.628	1.4539	0.000164348	0.00684272
DENV_097741_XM_012698913.1	DENV_097741_XP_012554367.1		aminopeptidase	1.62572	4.25526	8.80829e-08	9.5292e-06
DENV_010503_XM_004212003.2	DENV_010503_XP_004212051.1		Inherit from KOG: Ferric-chelate reductase	1.60689	1.59043	0.000519258	0.0175504
XM_004213097.2				1.6019	1.69957	6.13327e-05	0.00293311
XM_012701152.1				1.59604	2.81913	6.74778e-07	5.80199e-05
DENV_046053_XM_002157406.3	DENV_046053_XP_002157442.2	CSRP3	Muscle lim protein	1.58855	2.85251	0.000415821	0.0146921
DENV_172460	DENV_172460	MAF1	MAF1 homolog (S. cerevisiae)	1.58521	2.81344	0.00186154	0.0488241
DENV_077277_XM_002159654.3	DENV_077277_XP_002159690.1		Hydra magnipapillata	1.58512	7.88842	1.5369e-19	1.01424e-16
XM_002158613.3				1.5775	1.71787	0.000157364	0.00659353
XM_012701156.1				1.57617	8.41671	2.03176e-10	3.75052e-08
XM_012704085.1				1.56807	4.91854	6.53682e-13	1.91725e-10
DENV_099744_XM_002165274.3	DENV_099744_XP_002165310.1		Tropomyosin	1.56306	2.79699	5.47801e-07	4.86879e-05
XM_012705210.1_DENV_079856				1.56266	1.85682	4.55455e-05	0.00225989
DENV_000960				1.55687	1.58826	0.00013871	0.00589619
XM_002153972.3				1.54874	1.20294	0.000854672	0.0263253
DENV_186944_XM_012708235.1	DENV_186944_XP_012563689.1		Inherit from euNOG: Retrotransposon protein	1.53801	2.31267	5.51757e-06	0.000365031
XM_012698330.1_DENV_142937	XP_012553784.1_DENV_142937	TLN1	K06271 talin	1.53397	4.50605	7.95368e-13	2.2821e-10
DENV_188436_XM_002154892.2	DENV_188436_XP_002154928.1		protein Hydra magnipapillata	1.53379	4.75592	1.33912e-12	3.6442e-10
DENV_041331	DENV_041331		WSC domain	1.53033	5.53333	5.20657e-16	2.45425e-13
DENV_001443_XM_002162886.3				1.52559	1.47776	0.000274761	0.0104058
DENV_001570_XM_002159517.3	DENV_001570_XP_002159553.1		pyroglutamylated RFamide peptide receptor	1.52488	2.19124	0.00013304	0.00570678
DENV_003379_XM_012711248.1				1.51697	1.95943	4.466e-05	0.00222432
DENV_137498_XM_004207744.2	DENV_137498_XP_004207792.1		ANK	1.50722	1.31954	0.00103241	0.0305275
DENV_058957_XM_012708737.1				1.4986	2.01783	0.000104063	0.00464012
XM_002156560.3				1.49551	1.77687	0.00014209	0.00602045
DENV_057854	DENV_057854	ASCL3	achaete-scute complex homolog	1.49117	2.1333	0.000969522	0.0289859
XM_012708607.1				1.48469	2.09484	0.000262853	0.0100752
DENV_076526				1.48117	1.39451	0.00189931	0.049665
DENV_030916_XM_002163270.3				1.47785	2.56506	2.32879e-06	0.000172062
DENV_047442_XM_002162371.3	DENV_047442_XP_002162407.1		EF-hand calcium binding domain	1.46315	2.00528	0.0003355	0.0124051
DENV_022294	DENV_022294	PGUG_04562	Gamma-glutamyltransferase	1.46162	1.65363	0.00183887	0.0483472
DENV_119442_XM_012702318.1				1.4546	1.18784	0.00125215	0.035313
XM_012711199.1				1.45355	6.84425	4.32489e-15	1.93499e-12
DENV_002756_XM_002166668.3	DENV_002756_XP_002166704.3	FGF1	fibroblast growth factor	1.43958	1.17255	0.00150076	0.0409675
DENV_027270_XM_012707040.1				1.43735	4.60058	3.75076e-08	4.32352e-06
XM_012705360.1				1.43662	1.3714	0.00083688	0.0258981
XM_012705413.1_DENV_159391	XP_012560868.1_DENV_159391		WSC domain	1.42035	2.86961	7.38626e-07	6.30987e-05
DENV_188385				1.41487	2.68027	2.53234e-06	0.00018517
DENV_155108				1.41024	2.86697	1.42218e-06	0.000111399
XM_012710477.1_DENV_094352	XP_012565931.1_DENV_094352		protein Hydra magnipapillata	1.40997	5.91618	5.08033e-11	1.06249e-08
XM_012700950.1				1.40539	5.54196	5.47648e-08	6.12553e-06
DENV_186506				1.38874	1.76561	0.00071247	0.0229915
XM_012702729.1				1.38851	4.19549	6.62356e-06	0.000429587
XM_004210389.2				1.37845	3.46981	8.32529e-08	9.0811e-06
XM_012711151.1				1.36848	3.33432	4.94143e-05	0.00243811
DENV_063444	DENV_063444		ShK domain-like	1.3544	4.11672	0.000171357	0.00704567
XM_002161717.3				1.35176	2.91109	7.54324e-06	0.000478651
DENV_123576_XM_002162874.3	DENV_123576_XP_002162910.3	SLC39A14	solute carrier family 39 (zinc transporter), member	1.35156	4.8386	3.88497e-11	8.20412e-09
DENV_073769	DENV_073769			1.35003	2.22603	0.000168834	0.00698545
DENV_107936_XM_012704821.1	DENV_107936_XP_012560275.1	KCNQ4	potassium voltage-gated channel, KQT-like subfamily, member	1.34265	1.93708	0.00072958	0.0233439
DENV_026494_XM_012699547.1	DENV_026494_XP_012555001.1		Serpentine type 7TM GPCR chemoreceptor Srv	1.34102	4.47366	8.42264e-07	7.08065e-05
XM_012701999.1				1.33782	3.84805	5.34026e-06	0.000356878
XM_012703605.1_DENV_123956	XP_012559059.1_DENV_123956		von Willebrand factor A domain containing 7	1.33704	6.63993	4.09285e-13	1.24183e-10
XM_002166554.3_DENV_075186	XP_002166590.1_DENV_075186	SPTF-3	Transcription factor	1.33556	4.77237	4.31863e-05	0.00216317
XM_012701322.1_DENV_171235	XP_012556775.1_DENV_171235		to H28G03.4 Hydra magnipapillata	1.33502	2.6806	2.73714e-05	0.00144505
DENV_096053_XM_012702752.1				1.32922	3.38549	2.9108e-07	2.7639e-05
DENV_058479_XM_012704409.1	DENV_058479_XP_012559863.1	DNAJA4	DnaJ (Hsp40) homolog, subfamily A, member	1.31919	3.55221	1.61858e-06	0.00012412
XM_004211600.2				1.31637	3.241	1.83011e-05	0.0010434
DENV_140639_XM_002161997.3	DENV_140639_XP_002162033.3	SLC43A2	Solute carrier family 43 member	1.30993	3.78247	4.37346e-08	4.99767e-06
XM_002156565.3				1.3066	2.09973	0.000201864	0.00803709
XM_012711469.1_DENV_170123	XP_012566923.1_DENV_170123	ARHGAP6	Rho GTPase activating protein 6	1.30647	3.3312	0.000113589	0.00496427
XM_012707924.1_DENV_206654	XP_012563378.1_DENV_206654	HHIPL1	HHIP-like	1.30543	2.95379	7.16996e-06	0.00045827
DENV_008342_NM_001280849.1	DENV_008342_NP_001267778.1	RUNX2	Runt-related transcription factor	1.29669	3.42841	5.31207e-07	4.75332e-05
XM_002155135.3				1.29269	4.51255	1.22415e-09	1.95842e-07
XM_012710742.1_DENV_046748				1.28758	3.93342	4.17083e-08	4.78684e-06
XR_001142210.1				1.28033	3.19848	3.61562e-06	0.00025316
DENV_011974_XM_002164089.3	DENV_011974_XP_002164125.2	FET3	Multicopper oxidase	1.2801	3.89114	2.5574e-06	0.000186485
XR_001142658.1				1.2508	7.35503	1.13046e-08	1.51476e-06
DENV_189211_XM_002162707.3	DENV_189211_XP_002162743.2		Beta-1,4-N-acetylgalactosaminyl transferase	1.24672	2.73308	1.98558e-05	0.00111756
DENV_015576_XM_002158682.3	DENV_015576_XP_012565885.1		apoptosis-related cysteine peptidase	1.24241	2.38392	0.000426719	0.0148541
DENV_015576_XM_012710431.1	DENV_015576_XP_012565885.1		apoptosis-related cysteine peptidase	1.24241	2.38392	0.000426993	0.0148541
DENV_015576_XM_012710430.1	DENV_015576_XP_012565885.1		apoptosis-related cysteine peptidase	1.24241	2.38392	0.000427103	0.0148541
DENV_157487	DENV_157487		protein Hydra magnipapillata	1.23484	4.98038	5.62442e-09	7.85544e-07
XM_012703444.1				1.23333	4.17654	3.50295e-08	4.07345e-06
XM_002167425.3_DENV_092583	XP_002167461.2_DENV_092583		Receptor	1.23147	2.04625	0.000832952	0.0258282
XM_012709627.1				1.2251	3.73754	6.62887e-07	5.73712e-05
DENV_009764_NM_001280959.1	DENV_009764_NP_001267888.1	FZD5	frizzled family receptor	1.22028	4.39877	0.00138019	0.0379905
XM_012701614.1				1.2193	3.09384	2.51545e-05	0.00134763
XR_001142512.1				1.21351	2.60721	0.000119053	0.00516035
DENV_148889_XM_002164492.3	DENV_148889_XP_002164528.2	IYD	Iodotyrosine deiodinase	1.20902	4.03848	3.94626e-07	3.65122e-05
XM_012697997.1				1.19473	2.24056	0.000960698	0.0289163
XM_012704335.1				1.19459	4.37596	1.58089e-06	0.000122378
XM_012701859.1				1.19143	2.63076	0.00096856	0.0289859
XM_012699149.1_DENV_178355	XP_012554603.1_DENV_178355		Notch ligand involved in the mediation of Notch signaling (By similarity)	1.15285	7.9637	2.11197e-07	2.09586e-05
DENV_026304_XM_012704501.1	DENV_026304_XP_012559955.1	CASR	glutamate receptor, metabotropic	1.15079	3.44165	0.000115694	0.00503127
DENV_005701_XM_002160332.3	DENV_005701_XP_002160368.1		Receptor	1.14846	3.591	0.000137456	0.00585229
DENV_069451_XM_012700073.1	DENV_069451_XP_012555527.1		Inherit from euNOG: von Willebrand factor D and EGF	1.14551	4.83796	2.6306e-08	3.15636e-06
DENV_001586_XM_012707459.1	DENV_001586_XP_012562913.1		protein Hydra magnipapillata	1.14428	4.06506	6.08997e-05	0.00292286
DENV_121927_XM_012708145.1	DENV_121927_XP_012563599.1			1.14092	4.89197	5.84114e-08	6.50585e-06
DENV_137961	DENV_137961	MB21D2	Mab-21 domain containing 2	1.13806	3.36839	0.000335539	0.0124051
DENV_000341				1.13585	3.01555	0.000375052	0.013562
XR_001141273.1				1.13057	2.62526	0.000177847	0.00723364
DENV_022691_NM_001287779.1	DENV_022691_NP_001274708.1		Zic family member	1.11213	3.16275	0.000139354	0.00591404
XM_012699897.1				1.10679	4.08174	1.81698e-06	0.000137036
DENV_145557_XM_012703005.1	DENV_145557_XP_012558459.1		Inherit from KOG: transient receptor potential cation channel subfamily m member	1.1061	4.70798	2.94839e-06	0.000210348
DENV_010611_XM_002165139.3	DENV_010611_XP_002165175.1		Taurine catabolism dioxygenase TauD, TfdA family	1.10525	3.6271	2.12938e-05	0.00118087
XM_002157213.3				1.10073	4.182	4.33156e-05	0.00216553
XM_002162802.3				1.1005	3.46996	0.000464597	0.015948
DENV_003721	DENV_003721	WBSCR27	Williams Beuren syndrome chromosome region 27	1.09571	3.91598	8.00202e-05	0.00371229
DENV_023043_XM_012698446.1	DENV_023043_XP_012553900.1	AXO	contactin associated protein-like	1.09483	4.2967	2.7072e-06	0.000194855
XM_002156644.2				1.09206	4.18302	0.000817663	0.0255726
XM_004207518.2_DENV_197945	XP_004207567.1_DENV_197945	TMEM91	transmembrane protein 91	1.08535	5.73357	7.04558e-08	7.81437e-06
DENV_023031_XM_012704340.1	DENV_023031_XP_012559794.1			1.08346	3.23857	0.000344652	0.0126183
DENV_017300_XM_002166713.3	DENV_017300_XP_002166749.1	IRX6	Iroquois homeobox	1.07129	3.93614	4.80319e-06	0.000323444
DENV_022783_XM_012701791.1	DENV_022783_XP_012557245.1	DAND5	DAN domain family member 5	1.05521	3.41103	3.40632e-05	0.00173584
DENV_146956	DENV_146956		Galactose binding lectin domain	1.05503	5.99381	4.06879e-09	5.83717e-07
DENV_161241	DENV_161241		ATP-binding cassette sub-family A ABC1 member	1.05479	2.55628	0.000800995	0.0252313
XM_012704334.1				1.05091	3.10805	0.00140414	0.0385694
DENV_023162_XM_012704444.1				1.04284	3.1744	0.000411312	0.0146326
XM_012701058.1				1.03534	4.07353	3.62757e-06	0.000253325
XM_002158315.2_DENV_018258				1.03471	3.61135	8.78967e-05	0.00400727
XM_012700304.1_DENV_013271	XP_012555758.1_DENV_013271	PLEKHG7	pleckstrin homology domain containing, family G (with RhoGef domain) member 7	1.03045	4.09197	5.43576e-06	0.000360522
XM_012709435.1_DENV_002785	XP_012564889.1_DENV_002785		Inherit from KOG: NACHT and WD repeat domain containing 1	1.02093	3.35776	0.00017566	0.00716676
DENV_006878_XM_012710608.1				1.01974	3.23392	0.000182597	0.00739266
DENV_022579_XM_002159422.3	DENV_022579_XP_002159458.3		Growth factor receptor	1.01402	2.92188	0.000300974	0.0112533
DENV_069053_XM_012702083.1	DENV_069053_XP_012557537.1	RHAG	Glycoprotein	1.01166	3.2865	0.000199577	0.00795942
DENV_069053_XM_012702082.1	DENV_069053_XP_012557537.1	RHAG	Glycoprotein	1.01166	3.2865	0.000199611	0.00795942
XM_012698432.1_DENV_131278	XP_012553887.1_DENV_131278		Sugar (and other) transporter	1.01163	3.15333	0.000269683	0.0102429
DENV_091269	DENV_091269	TRHDE	Aminopeptidase	1.00998	7.31612	2.14398e-08	2.66955e-06
DENV_081025_XM_012706835.1	DENV_081025_XP_012562289.1	SIDT2	SID1 transmembrane family member	1.00359	5.91349	4.99156e-08	5.64549e-06
XM_002155581.3				1.00358	2.86829	0.000619249	0.0203613
DENV_003761_XM_002159513.3	DENV_003761_XP_002159549.3	UNC93A	unc-93 homolog	1.00285	4.58187	9.04431e-07	7.50763e-05
DENV_063866_XM_012702275.1	DENV_063866_XP_012557729.1			0.997866	3.90154	0.000940993	0.0284204
DENV_174638	DENV_174638	PCK1	Phosphoenolpyruvate carboxykinase	0.997235	3.82885	2.16112e-05	0.00119452
XM_002165536.3				0.997228	2.89612	0.000919157	0.0278565
DENV_163354_XM_012700406.1	DENV_163354_XP_012555860.1	TAT	tyrosine aminotransferase	0.996854	6.18663	2.90157e-08	3.43465e-06
DENV_002641				0.994909	3.05421	0.000546084	0.0182931
DENV_028130_XM_012711430.1	DENV_028130_XP_012566884.1	FN1	Fibronectin type III domain	0.989825	3.08934	0.000263851	0.0100874
DENV_028130_XM_012711429.1	DENV_028130_XP_012566884.1	FN1	Fibronectin type III domain	0.989825	3.08934	0.000264061	0.0100874
DENV_173116_XM_012704292.1	DENV_173116_XP_012559746.1		SecA DEAD-like domain	0.986873	4.89659	5.09459e-07	4.58983e-05
XM_012698852.1_DENV_035364	XP_012554306.1_DENV_035364	SLC18B1	solute carrier family 18, subfamily B, member 1	0.985067	2.70821	0.00142561	0.0391184
XM_012709070.1				0.973655	3.94704	8.82303e-05	0.00401554
XM_002161617.3				0.973256	5.65908	1.08023e-07	1.14517e-05
XR_001142160.1				0.973027	4.87349	1.51587e-05	0.000877508
XM_012704595.1_DENV_126891	XP_012560049.1_DENV_126891	GABRR1	Gamma-aminobutyric acid (GABA) A receptor	0.970389	2.77779	0.00108075	0.0315487
DENV_147723_XM_012711338.1	DENV_147723_XP_012566792.1		LATrophilin	0.967536	4.07834	1.49417e-05	0.000866847
XR_001140412.1				0.962864	3.34386	0.000655046	0.0214266
DENV_010691_XM_012701555.1	DENV_010691_XP_012557009.1	MEIS2	Meis homeobox	0.962302	3.40919	0.00103375	0.0305275
XM_002155053.3				0.946146	7.33717	8.46989e-08	9.20081e-06
DENV_117866_XM_012702722.1	DENV_117866_XP_012558176.1		POT family	0.944781	6.19966	2.08453e-07	2.08011e-05
XM_012703532.1				0.944748	5.22532	1.98262e-05	0.00111756
XM_002167672.2				0.941151	3.37505	0.000342663	0.0125629
XM_012709807.1				0.938601	5.64747	3.2015e-06	0.000227178
DENV_098962_XM_004208442.2	DENV_098962_XP_004208490.1		Angiotensin I converting enzyme peptidyl-dipeptidase A	0.937591	7.16124	2.68541e-08	3.20754e-06
DENV_122229_XM_012709630.1	DENV_122229_XP_012565084.1	SLC5A8	solute carrier family 5	0.934862	3.93173	0.000273597	0.0103766
DENV_008531	DENV_008531	ENPP1	ectonucleotide pyrophosphatase phosphodiesterase	0.932561	2.96029	0.00134308	0.0373192
XM_012711301.1_DENV_029958	XP_012566755.1_DENV_029958		Transient receptor potential cation channel subfamily A member	0.931584	4.07326	6.9548e-05	0.00328419
XM_012700691.1				0.931204	2.69593	0.00171726	0.0459743
XM_012711002.1				0.927488	6.70508	1.00292e-05	0.000605815
XM_002163051.3_DENV_169466	XP_002163087.2_DENV_169466	ARG2	arginase	0.9257	4.81741	0.000195395	0.00783948
XM_012702167.1_DENV_072628				0.922603	3.22465	0.000471881	0.0161559
XM_002166878.3				0.92079	9.77687	1.45002e-06	0.000113243
XM_002156620.3_DENV_174502	XP_012566719.1_DENV_174502	PAXIP1	pax interacting (with transcription-activation domain) protein 1	0.918816	3.36888	0.000457683	0.0158134
DENV_056160				0.917143	3.72643	0.000281354	0.0105796
DENV_003919_XM_012700689.1	DENV_003919_XP_012556143.1	ITGB6	integrin, beta	0.912375	4.17157	6.64269e-05	0.00316511
DENV_055772_XM_002156990.2	DENV_055772_XP_002157026.1	AGPAT2	lysophosphatidic acid acyltransferase	0.909525	3.4852	0.000338411	0.0124763
DENV_002883_XM_002166141.3	DENV_002883_XP_002166177.1	NSUN2	NOP2 Sun RNA methyltransferase family, member 2	0.907397	5.51375	3.22173e-06	0.000228
DENV_134817_XM_002156941.3				0.906691	4.18919	0.000125593	0.0054171
XM_012706151.1_DENV_008711	XP_012561605.1_DENV_008711		matrix metallopeptidase	0.903488	5.03378	2.19426e-05	0.0012042
DENV_000688_XM_002166194.3	DENV_000688_XP_002166230.2	FOXB1	forkhead box	0.903382	3.88638	0.000734807	0.0234543
XM_012706833.1_DENV_155947	XP_012562287.1_DENV_155947		galactosylceramide sulfotransferase-like	0.898302	3.53915	0.0011362	0.0328502
DENV_166244_XM_002166581.3	DENV_166244_XP_002166617.1	TNC	tenascin C	0.893429	6.2728	2.66095e-06	0.000192557
XM_012710891.1				0.873999	3.71026	0.00173148	0.0462143
DENV_009915_XM_012701493.1	DENV_009915_XP_012556947.1	DEPTOR	DEP domain containing MTOR-interacting protein	0.867264	3.60075	0.00178836	0.0472074
DENV_046078	DENV_046078		protein Hydra magnipapillata	0.866545	4.64905	0.00143013	0.0391827
DENV_055684_XM_012706821.1	DENV_055684_XP_012562275.1			0.859189	3.91278	0.000486661	0.0165546
XM_012703436.1_DENV_175058	XP_012558890.1_DENV_175058		MAM domain containing 4	0.858816	10.7476	8.63798e-05	0.00395862
XM_012698078.1_DENV_100559	XP_012553532.1_DENV_100559	ATIC	5-aminoimidazole-4-carboxamide ribonucleotide formyltransferase IMP cyclohydrolase	0.858621	6.60408	6.82206e-06	0.000439224
XM_012702377.1_DENV_169649	XP_012557831.1_DENV_169649	PLEKHH3	PH domain	0.85758	3.78918	0.00110652	0.0321081
DENV_106626_XM_004205508.2				0.850716	4.33046	0.000416861	0.0146921
XR_181677.2				0.846601	9.35131	4.43959e-07	4.03687e-05
DENV_112330_XM_012701204.1				0.844544	5.12502	8.87651e-06	0.000547461
DENV_153835				0.843633	4.6399	0.00026582	0.01014
XR_181787.2				0.841354	4.29283	0.000443984	0.0153804
XM_002168569.3_DENV_067560	XP_002168605.3_DENV_067560	FOLR4	Folate receptor	0.839882	4.97868	2.90373e-05	0.00152689
XM_004212312.2				0.829943	4.33487	8.99086e-05	0.00408488
DENV_127367_XM_002163110.3	DENV_127367_XP_002163146.3	DAB1	disabled homolog 2, mitogen-responsive phosphoprotein (Drosophila)	0.820298	6.13802	1.30722e-05	0.000765113
XM_012698934.1_DENV_061537	XP_012554388.1_DENV_061537	TRPM7	transient receptor potential cation channel subfamily m member	0.808621	7.27066	2.06149e-06	0.000153721
XM_002157560.3				0.807581	3.29566	0.00172672	0.0461338
DENV_001027_XM_004207906.2				0.804076	4.42609	0.00117646	0.0336824
XM_012704923.1				0.800636	3.71098	0.0010606	0.0311765
DENV_154168_XM_002166948.3	DENV_154168_XP_012554002.1	CTSB	cathepsin b	0.797412	7.87248	5.38353e-06	0.000358541
DENV_154168_XM_012698548.1	DENV_154168_XP_012554002.1	CTSB	cathepsin b	0.797412	7.87248	5.39231e-06	0.000358541
XM_012703670.1_DENV_205286	XP_012559124.1_DENV_205286	HSP90AB1	Heat shock protein 90kDa alpha (Cytosolic), class	0.795906	4.49362	0.000133173	0.00570678
XM_002164437.2_DENV_183346	XP_002164473.2_DENV_183346		Inherit from KOG: Ferric-chelate reductase	0.795594	5.11992	6.04394e-05	0.00291667
XM_012699318.1_DENV_036641				0.795469	3.71222	0.000779126	0.0246393
XM_004209923.2				0.783308	4.71851	9.55951e-05	0.00431355
XM_012698212.1_DENV_050532	XP_012553666.1_DENV_050532	PIK3AP1	Phosphoinositide-3-kinase adaptor protein 1	0.782892	4.44671	0.00102865	0.0304751
DENV_005345_XM_002158561.2				0.768166	3.59047	0.00158712	0.0429254
XM_002170019.3_DENV_065705	XP_002170055.3_DENV_065705		BACK	0.760033	5.26585	0.000779232	0.0246393
XM_012703903.1_DENV_023644	XP_012559357.1_DENV_023644	CACNA1G	Calcium channel, voltage-dependent, T type, alpha	0.757937	4.84637	0.000174878	0.00714592
XM_012699773.1_DENV_033947	XP_012555227.1_DENV_033947	BST1	Bone marrow stromal cell antigen 1	0.747576	4.74642	0.000670271	0.0218434
XM_002162773.3_DENV_176757	XP_002162809.2_DENV_176757			0.746089	4.67499	0.00134711	0.0373527
XM_004208216.2_DENV_101476	XP_004208264.1_DENV_101476		TSP1	0.739958	4.35291	0.00071605	0.0230394
DENV_031968_XM_012699020.1	DENV_031968_XP_012554474.1	FGFR2	Fibroblast growth factor receptor	0.725078	6.26516	4.96103e-05	0.00244321
DENV_103455_XM_002154997.2	DENV_103455_XP_002155033.1	INX3	to innexin 1 Hydra magnipapillata	0.721498	5.27457	0.000111308	0.00488071
XM_004207694.2				0.716818	5.76114	0.00179887	0.0474374
DENV_056158_XM_002166670.3	DENV_056158_XP_002166706.2	EFCAB2	Calcium binding protein	0.716687	5.23399	0.000118377	0.00513946
XM_002157785.3				0.712133	7.10092	7.12595e-05	0.00334704
XM_012704429.1_DENV_143401	XP_012559883.1_DENV_143401	NAPEPLD	N-acyl phosphatidylethanolamine phospholipase D	0.699781	4.70847	0.00108979	0.0316819
DENV_004033_XM_002163386.3	DENV_004033_XP_002163422.2		secreted protein	0.698201	5.40928	0.000559111	0.0187058
XM_012701374.1				0.696819	4.69044	0.000633645	0.0208039
DENV_097978_XM_012707925.1	DENV_097978_XP_012563379.1	SHANK2	SH3 and multiple ankyrin repeat domains	0.686857	6.01097	0.0016476	0.0442889
XM_012707275.1				0.685696	4.83013	0.0009696	0.0289859
XM_012699217.1_DENV_090077	XP_012554672.1_DENV_090077	PRKAR2B	Protein kinase, cAMP-dependent, regulatory, type II	0.679271	5.65781	0.000370683	0.0134407
XM_012700378.1_DENV_170349	XP_012555832.1_DENV_170349		Inherit from KOG: Ferric-chelate reductase	0.673236	6.3548	0.000951594	0.0287077
DENV_109121_XM_012702559.1	DENV_109121_XP_012558013.1			0.67156	4.34315	0.00131888	0.0368017
DENV_205513	DENV_205513		Fibroblast growth factor receptor	0.668023	4.96874	0.000711226	0.0229915
DENV_098712_XM_004206870.2	DENV_098712_XP_004206918.1		Calcium binding protein	0.664308	5.2755	0.000758254	0.0241152
XM_012705308.1_DENV_105018	XP_012560762.1_DENV_105018	ABCA3	ATP-binding cassette sub-family A ABC1 member	0.662588	6.55985	0.000114366	0.00498993
XM_012701216.1_DENV_016323	XP_012556670.1_DENV_016323			0.661425	5.0173	0.000889166	0.0271973
XM_012699954.1_DENV_203287	XP_012555408.1_DENV_203287		Hydra magnipapillata	0.661078	6.02525	0.000241106	0.00935954
XM_012701509.1_DENV_068869	XP_012556963.1_DENV_068869	MSH2	mutS homolog 2, colon cancer, nonpolyposis type 1 (E. coli)	0.659014	5.72609	0.000352143	0.0128747
DENV_055125	DENV_055125		Hydra magnipapillata	0.652568	5.67073	0.000361936	0.0132144
XM_012699895.1_DENV_146201	XP_012555349.1_DENV_146201		Hydra magnipapillata	0.646185	8.34826	0.000821875	0.0256443
DENV_116214_XM_002164682.3	DENV_116214_XP_002164718.2	INX3	to innexin 1 Hydra magnipapillata	0.626987	5.88001	0.000915391	0.0278062
XM_012709040.1_DENV_176993	XP_012564494.1_DENV_176993	CTPS2	ctp synthase	0.626843	5.58091	0.00124666	0.0351959
DENV_003830_XM_002164180.2	DENV_003830_XP_002164216.1	TMPRSS2	Transmembrane protease serine	0.625708	5.48357	0.000783066	0.0247256
DENV_066788_XM_002163952.3	DENV_066788_XP_002163988.1	ASNS	asparagine synthetase	0.616844	7.83976	0.000277524	0.0104711
XM_002155132.2				0.615808	5.07987	0.00110688	0.0321081
DENV_131463_XM_002160603.3				0.612125	6.8519	0.000337128	0.0124464
XM_002166883.3_DENV_169090	XP_002166919.2_DENV_169090		Lamin A C	0.599866	6.89723	0.000525899	0.0177521
XM_002164733.3_DENV_072855	XP_002164769.1_DENV_072855	RNASET2	Ribonuclease	0.588303	7.26725	0.000545645	0.0182931
XM_002165436.3				-0.581537	5.56279	0.00136655	0.0377058
DENV_012348_XM_002170574.3	DENV_012348_XP_012553992.1	CAMK2D	calcium calmodulin-dependent protein kinase II	-0.584072	6.51333	0.00107389	0.0314648
DENV_012348_XM_012698538.1	DENV_012348_XP_012553992.1	CAMK2D	calcium calmodulin-dependent protein kinase II	-0.584072	6.51333	0.00107398	0.0314648
DENV_056573_XM_012711477.1	DENV_056573_XP_012566931.1	ATP10B	ATPase, class V, type	-0.584081	6.14214	0.00160708	0.0433322
XM_012705882.1				-0.587117	6.18252	0.000710646	0.0229915
DENV_191448_XM_002164759.3	DENV_191448_XP_002164795.3	MLT-7	Peroxidasin homolog	-0.592142	6.50876	0.00128338	0.0359632
DENV_150381_NM_001287770.1	DENV_150381_XP_012562636.1	INX3	to innexin 1 Hydra magnipapillata	-0.593562	9.66407	0.000363976	0.0132705
DENV_150381_XM_012707182.1	DENV_150381_XP_012562636.1	INX3	to innexin 1 Hydra magnipapillata	-0.593562	9.66407	0.00036453	0.0132724
DENV_150381_XM_012707181.1	DENV_150381_XP_012562636.1	INX3	to innexin 1 Hydra magnipapillata	-0.593562	9.66407	0.000365083	0.0132742
DENV_010664	DENV_010664		Carbonic anhydrase	-0.593784	6.15386	0.00102711	0.0304635
DENV_113734_XM_012701449.1	DENV_113734_XP_012556903.1	INSR	Tyrosine-protein kinase receptor	-0.604959	6.88718	0.00042509	0.0148541
XM_004206115.2_DENV_036372				-0.605055	5.447	0.00120968	0.0344095
XM_004206115.2_DENV_194093				-0.605055	5.447	0.00120895	0.0344095
XM_012699051.1_DENV_054212	XP_012554505.1_DENV_054212		erythrocyte membrane protein band 4.1-like	-0.609495	5.77892	0.00106521	0.0312774
XM_002163918.3_DENV_113621	XP_002163954.3_DENV_113621	OSI_29555	carbonic anhydrase VI	-0.610708	6.52414	0.000423805	0.0148371
DENV_027001_XM_002158954.3	DENV_027001_XP_002158990.1	MAPK6	Mitogen-activated protein kinase	-0.610933	5.97447	0.000646242	0.0211911
DENV_163156_XM_012711519.1	DENV_163156_XP_012566973.1		myosin light chain kinase	-0.611888	8.44683	0.000180852	0.00733326
XM_012704451.1_DENV_185798	XP_012559905.1_DENV_185798		Tissue factor pathway inhibitor (Lipoprotein-associated coagulation inhibitor)	-0.61643	6.01883	0.00155085	0.0421606
XM_012703244.1_DENV_051053	XP_012558698.1_DENV_051053	PTPRN2	protein tyrosine phosphatase, receptor type, N	-0.625563	7.08178	0.000426492	0.0148541
XM_012698490.1_DENV_123613	XP_012553944.1_DENV_123613		protein Hydra magnipapillata	-0.62601	6.36067	0.000575252	0.0191487
DENV_179050_XM_012700041.1	DENV_179050_XP_012555495.1	ANLN	Anillin, actin binding protein	-0.632446	6.68861	0.00187743	0.0491651
DENV_057263_XM_002161810.3	DENV_057263_XP_002161846.1		Adenylate cyclase associated (CAP) C terminal	-0.632653	5.53018	0.0007794	0.0246393
DENV_182431	DENV_182431		Glycoside hydrolase family 76	-0.633069	6.82822	0.000824961	0.0256798
XM_002158272.3				-0.633686	6.11526	0.00185992	0.0488241
DENV_011563_XM_004208269.2	DENV_011563_XP_004208317.1		NHL repeat	-0.633766	5.88713	0.00059942	0.019878
XM_004208345.2_DENV_029091	XP_004208393.2_DENV_029091		ZnF_C3H1	-0.634688	7.25216	0.000965578	0.0289859
XM_012700164.1_DENV_004709				-0.639018	8.69159	0.00133395	0.0371045
XM_004207370.2_DENV_179043	XP_004207418.2_DENV_179043	GRB14	growth factor receptor-bound protein 14	-0.64155	5.4856	0.000818611	0.0255726
DENV_093527_XM_002156431.3	DENV_093527_XP_002156467.1	EMP1	epithelial membrane protein 1	-0.643018	7.12596	0.000377018	0.0136144
XM_002159145.3_DENV_093538	XP_002159181.3_DENV_093538	FG01388.1	ATP-binding cassette, sub-family G (WHITE), member	-0.644977	6.59832	0.000148144	0.00624691
DENV_128081_XM_012703942.1	DENV_128081_XP_012559396.1	ADAMTS3	ADAM metallopeptidase with thrombospondin type 1 motif	-0.64558	5.14622	0.000517903	0.017527
XM_004206068.2				-0.651694	5.81745	0.000584166	0.019421
DENV_150542_XM_012700974.1	DENV_150542_XP_012556428.1		FA58C	-0.651984	6.69121	0.000228965	0.00895404
XM_012701663.1_DENV_141373	XP_012557119.1_DENV_141373	SYTL5	Synaptotagmin-like	-0.654187	5.93552	0.000463683	0.0159373
XM_012701664.1_DENV_141373	XP_012557119.1_DENV_141373	SYTL5	Synaptotagmin-like	-0.654187	5.93552	0.000463526	0.0159373
DENV_047085_XM_002159317.3	DENV_047085_XP_002159353.2	SLC12A1	Solute carrier family 12 (Sodium potassium chloride transporters), member	-0.655835	7.77582	0.000161914	0.00676273
DENV_037420_XM_012705520.1	DENV_037420_XP_012560974.1		Kazal-type serine protease inhibitor domain	-0.658587	5.22192	0.00115671	0.0332611
XM_004213246.1				-0.659835	4.77295	0.000924089	0.0279418
XM_012711543.1_DENV_111480	XP_012566997.1_DENV_111480	OVOL2	ovo-like 2 (Drosophila)	-0.666234	6.10707	0.000339001	0.0124794
XM_004210809.2_DENV_148741	XP_004210857.2_DENV_148741		supervillin	-0.677392	7.32126	5.15337e-05	0.00252851
DENV_150328_XM_002165336.3				-0.678623	6.82432	0.00123158	0.0348072
XM_012707634.1_DENV_163796	XP_012563088.1_DENV_163796		Fibroblast growth factor receptor	-0.680984	5.76948	0.000413042	0.0146744
XM_012707951.1				-0.681018	4.26999	0.00155809	0.0422267
XM_004208564.2_DENV_171524	XP_004208612.2_DENV_171524	RALGPS2	Ral GEF with PH domain and SH3 binding motif	-0.684181	7.06902	0.000619116	0.0203613
DENV_064926_XM_012704838.1	DENV_064926_XP_012560292.1		Astacin (Peptidase family M12A)	-0.68456	7.08655	0.000722221	0.0231494
DENV_102806	DENV_102806	PLCD4	phospholipase C	-0.686689	5.84771	0.000169432	0.0069992
XM_012711110.1_DENV_084861	XP_012566564.1_DENV_084861	B3GNT4	UDP-GlcNAc betaGal beta-1,3-N-acetylglucosaminyltransferase 4	-0.688118	4.28349	0.00177255	0.0470681
XM_012708275.1_DENV_157700	XP_012563729.1_DENV_157700	SOD1	Destroys radicals which are normally produced within the cells and which are toxic to biological systems (By similarity)	-0.70147	7.66865	3.72674e-05	0.00188819
XM_012702658.1_DENV_174778				-0.703115	5.3543	0.000414618	0.0146895
DENV_056129	DENV_056129		member RAS oncogene family	-0.704497	4.32307	0.00134536	0.0373434
XM_012703955.1_DENV_179707	XP_012559409.1_DENV_179707	HECTD1	Ankyrin repeat	-0.705825	6.77194	3.08501e-05	0.00159061
XM_002163572.3_DENV_201656	XP_012563171.1_DENV_201656	ERG	V-ets erythroblastosis virus E26 oncogene homolog (Avian)	-0.706666	8.56274	0.00136699	0.0377058
XM_012702733.1				-0.711983	5.08328	0.000734328	0.0234543
DENV_069649	DENV_069649	PPP1R12B	Protein phosphatase 1, regulatory subunit	-0.713888	6.40673	9.46268e-05	0.0042845
DENV_180036	DENV_180036	MTUS2	microtubule associated tumor suppressor candidate 2	-0.719083	5.04124	0.000316548	0.0117855
DENV_164073_XM_002162775.3	DENV_164073_XP_002162811.3	RASGRP3	RAS guanyl releasing protein 3 (calcium and DAG-regulated)	-0.72238	5.80723	0.000119895	0.00518831
XR_181683.2				-0.72238	4.93731	0.000220648	0.00865447
XM_012710075.1_DENV_017051				-0.723497	6.62961	0.000189143	0.00763425
XM_002167556.3				-0.726699	4.97028	0.000195952	0.00783948
XM_012705572.1_DENV_084438	XP_012561026.1_DENV_084438	WDR1	WD repeat domain 1	-0.728262	5.69738	0.000105365	0.00465881
DENV_001702_XM_004211702.2	DENV_001702_XP_004211750.2		UDP-Gal betaGlcNAc beta 1,4- galactosyltransferase, polypeptide	-0.729375	4.74239	0.000244576	0.00946637
DENV_007792_XM_012702856.1	DENV_007792_XP_012558310.1	PGUG_03173	aminopeptidase	-0.734622	6.20821	2.58116e-05	0.00137092
XM_002158567.3				-0.734839	5.24154	0.000180851	0.00733326
XM_002160344.3				-0.736681	5.36096	6.44331e-05	0.00307566
XM_012704635.1				-0.741018	5.07011	0.00010117	0.00451876
DENV_093426_XM_012705710.1	DENV_093426_XP_004210083.1	SRCIN1	SRC kinase signaling inhibitor 1	-0.744995	5.90449	3.08756e-05	0.00159061
DENV_093426_XM_004210035.2	DENV_093426_XP_004210083.1	SRCIN1	SRC kinase signaling inhibitor 1	-0.744995	5.90449	3.09119e-05	0.00159061
DENV_184349_XM_012703184.1	DENV_184349_XP_002157228.2	SH3RF1	SH3 domain containing ring finger	-0.748668	5.62393	8.25117e-05	0.00380254
DENV_184349_XM_002157192.3	DENV_184349_XP_002157228.2	SH3RF1	SH3 domain containing ring finger	-0.748668	5.62393	8.25419e-05	0.00380254
XM_012699491.1_DENV_130863				-0.751447	4.32668	0.000471718	0.0161559
DENV_198081_XM_002155013.3	DENV_198081_XP_002155049.1	PPP1R2	Protein phosphatase 1, regulatory (Inhibitor) subunit 2	-0.751927	5.0176	0.000415137	0.0146895
XM_012711095.1_DENV_124612	XP_012566549.1_DENV_124612	AXO	contactin associated protein-like	-0.754186	10.1452	7.66459e-06	0.000481719
DENV_003527	DENV_003527		Ricin-type beta-trefoil lectin domain	-0.755722	5.65123	0.000107992	0.00475111
XM_004206051.2				-0.755741	5.5542	0.000688996	0.0223983
XM_012698349.1				-0.757953	6.59493	1.13197e-05	0.000680654
XM_012707555.1_DENV_205257	XP_012563009.1_DENV_205257		Spectrin repeat	-0.760599	4.13288	0.00129815	0.0363386
XM_012708710.1				-0.767242	5.45992	2.93377e-05	0.00153656
DENV_129246_XM_012705105.1	DENV_129246_XP_012560559.1	MYO18A	myosin XVIIIA	-0.767348	5.32519	5.29231e-05	0.00258706
DENV_177128	DENV_177128	FG07466.1	ATPase type	-0.768101	4.57451	0.000664869	0.021721
XM_002170524.2_DENV_170994	XP_002170560.2_DENV_170994		Sulfotransferase	-0.772546	4.3431	0.000738721	0.0235508
XM_012709228.1_DENV_156578	XP_012564682.1_DENV_156578			-0.773188	6.50339	5.83826e-05	0.00283295
DENV_203339_XM_012706464.1	DENV_203339_XP_012561918.1	FBLN1	Notch ligand involved in the mediation of Notch signaling (By similarity)	-0.774504	5.40069	2.91298e-05	0.00152871
DENV_071092_XM_012711486.1	DENV_071092_XP_012566940.1		Beta-1,4-N-acetylgalactosaminyl transferase	-0.775564	4.27989	0.000616307	0.0203358
DENV_101803_XM_012709713.1	DENV_101803_XP_012565167.1	DNASE1	deoxyribonuclease	-0.776431	6.26615	7.85958e-05	0.00365907
XM_012699306.1				-0.777677	6.14883	6.39856e-06	0.000418076
DENV_128437				-0.778075	5.43899	0.000183728	0.00742707
XM_012701821.1				-0.784508	4.99612	6.79683e-05	0.00323272
XM_002159938.3_DENV_049843	XP_002159974.1_DENV_049843	LEF1	T-cell specific, HMG-box	-0.788777	8.25047	0.000462625	0.0159373
DENV_149314_XM_002157939.3				-0.793076	3.46612	0.00165751	0.04451
XM_012702975.1				-0.79685	5.06374	0.000242026	0.00938143
XM_002165739.3				-0.800307	6.12569	1.14316e-05	0.000685819
XM_002163345.3_DENV_121970				-0.800915	7.27428	1.19989e-05	0.000713368
XM_012708582.1				-0.801386	4.47878	0.00128013	0.0359147
DENV_060309_XM_004211266.2	DENV_060309_XP_004211314.1		matrix metallopeptidase	-0.805338	7.11915	0.000342477	0.0125629
XM_012699362.1				-0.807492	3.95702	0.000667287	0.021773
DENV_008833_XM_012699216.1	DENV_008833_XP_012554670.1	ADAMTS9	ADAM metallopeptidase with thrombospondin type 1, motif	-0.813067	5.7123	0.000408541	0.0145537
XR_001142518.1				-0.817037	4.60146	0.000321518	0.0119369
DENV_029406_XM_012700411.1	DENV_029406_XP_012555865.1		Phospholipase A2, group III	-0.817831	6.82663	1.39805e-06	0.000109834
DENV_153190_XM_012705721.1	DENV_153190_XP_012561175.1		Cell adhesion molecule	-0.822715	5.90167	0.000105258	0.00465881
DENV_153190_XM_004210045.2	DENV_153190_XP_012561175.1		Cell adhesion molecule	-0.822716	5.90167	0.000105316	0.00465881
XM_002164177.3				-0.827005	3.73825	0.000824805	0.0256798
XM_012710470.1_DENV_183158	XP_012565924.1_DENV_183158	TMEM175	Transmembrane protein 175	-0.832165	4.67867	3.92766e-05	0.00197483
XM_002153968.3				-0.834178	6.58919	0.00172496	0.0461334
DENV_085512_XM_002159728.3	DENV_085512_XP_002159764.2	NANOS1	nanos homolog 1 (Drosophila)	-0.838249	6.2662	0.00101024	0.0300985
DENV_102538_XM_012705831.1	DENV_102538_XP_012561285.1		MATH domain	-0.839019	6.49177	4.75629e-05	0.00235116
XM_002161655.2				-0.842877	7.62366	3.53617e-06	0.000248854
DENV_126753				-0.848554	3.59229	0.000806277	0.0253373
DENV_131259_XM_012709257.1	DENV_131259_XP_012564711.1	SSPO	ADAM metallopeptidase with thrombospondin type 1, motif	-0.849334	7.89647	1.02204e-06	8.3785e-05
DENV_056127_XM_004207307.2	DENV_056127_XP_004207355.2	SLC26A5	solute carrier family 26	-0.853519	5.11542	3.03032e-05	0.00157463
XM_012698670.1				-0.854034	4.29784	0.00177073	0.0470681
XM_012704557.1_DENV_012550	XP_012560011.1_DENV_012550		Zinc finger, C2H2 type	-0.85676	3.64754	0.00139145	0.0382606
XM_012705943.1_DENV_033893	XP_012561398.1_DENV_033893	FET3	Multicopper oxidase	-0.857477	4.63394	0.00038922	0.0139596
DENV_079188_XM_012698572.1	DENV_079188_XP_012554026.1	SLC7A2	solute carrier family 7 (orphan transporter), member	-0.861966	4.35262	0.000254963	0.00981089
XM_012698692.1_DENV_150207	XP_012554146.1_DENV_150207		von Willebrand factor A domain containing 7	-0.868033	4.66925	5.5886e-05	0.0027168
DENV_193633	DENV_193633		protein Hydra magnipapillata	-0.869108	4.42971	0.00135757	0.0375636
XR_001140357.1				-0.869783	5.30423	4.08318e-06	0.000278511
DENV_018074_XM_012705190.1				-0.87073	3.96245	0.000691774	0.022461
DENV_133695_XM_002159032.3	DENV_133695_XP_002159068.2		proprotein convertase subtilisin kexin type	-0.871002	8.82334	7.68096e-08	8.41305e-06
DENV_162609_XM_012709698.1				-0.871062	5.83855	3.03655e-05	0.00157477
DENV_131660_XM_012707043.1	DENV_131660_XP_012562497.1		Nine Cysteines Domain of family 3 GPCR	-0.873018	3.19243	0.00108261	0.0315487
XM_002163260.3_DENV_106178	XP_002163296.3_DENV_106178			-0.875417	5.51586	0.000172305	0.00706264
DENV_046948				-0.875529	4.04985	0.000254462	0.0098059
XM_002163630.3				-0.875531	5.0678	0.00071238	0.0229915
DENV_045539_XM_012703672.1	DENV_045539_XP_012559126.1		CH	-0.880044	5.62249	1.69721e-05	0.000973942
XM_012699218.1_DENV_090077	XP_012554672.1_DENV_090077	PRKAR2B	Protein kinase, cAMP-dependent, regulatory, type II	-0.881541	7.17322	2.9456e-05	0.00153971
DENV_007964_XM_012698419.1	DENV_007964_XP_012553873.1	MUSK	Astacin (Peptidase family M12A)	-0.881608	4.21304	0.000841349	0.0259697
XM_002160221.3_DENV_140817	XP_012560752.1_DENV_140817	GLUL	glutamine synthetase	-0.886122	5.54501	0.00173605	0.0462894
XM_012698189.1_DENV_100934	XP_012553643.1_DENV_100934		Inherit from KOG: Ferric-chelate reductase	-0.886739	4.85776	6.90916e-06	0.00044375
DENV_047702_XM_002164635.3	DENV_047702_XP_002164671.2		Prokaryotic glutathione synthetase, ATP-grasp domain	-0.887682	4.1729	0.000386773	0.0138957
DENV_047702_XM_002164610.3	DENV_047702_XP_002164671.2		Prokaryotic glutathione synthetase, ATP-grasp domain	-0.887682	4.1729	0.000386913	0.0138957
DENV_126954_XM_002166783.2				-0.88804	7.12794	1.32574e-05	0.000774239
XM_012698951.1_DENV_105277	XP_012554405.1_DENV_105277	FCHSD2	FCH and double SH3 domains	-0.88993	5.44414	2.68362e-05	0.00142248
DENV_009079_XM_002162312.3	DENV_009079_XP_002162348.2		transporter activity	-0.890526	4.29007	3.04444e-05	0.00157577
XM_012708049.1_DENV_143410	XP_012563503.1_DENV_143410	TMEM175	Transmembrane protein 175	-0.893067	5.66558	1.57842e-06	0.000122378
XM_002168089.3_DENV_176500	XP_002168125.2_DENV_176500	LAMB1	laminin beta	-0.894178	8.95823	9.32657e-08	1.00487e-05
XM_012705158.1_DENV_206808	XP_012560611.1_DENV_206808	RBPMS2	RNA binding protein with multiple splicing 2	-0.89468	7.74232	3.1926e-06	0.000227156
DENV_080979				-0.894683	3.29089	0.00150318	0.0409913
DENV_170658				-0.897952	6.04267	8.69424e-05	0.00397062
XM_012707138.1_DENV_008255	XP_012562592.1_DENV_008255		chondroitin sulfate	-0.903415	2.85738	0.00127393	0.0358507
XM_012708111.1				-0.907554	4.07057	0.0002306	0.00899134
XM_012705841.1_DENV_008382	XP_012561295.1_DENV_008382	ATP2C1	ATPase, Ca transporting, type 2C, member	-0.908312	6.58391	2.41293e-07	2.35904e-05
DENV_034973_XM_012704534.1	DENV_034973_XP_002162775.2	FLNB	Filamin/ABP280 repeat	-0.911504	4.79948	0.000203459	0.00807523
DENV_034973_XM_002162739.3	DENV_034973_XP_002162775.2	FLNB	Filamin/ABP280 repeat	-0.911504	4.79948	0.000203536	0.00807523
DENV_042430_XM_012699750.1	DENV_042430_XP_012555204.1		member of RAS oncogene family	-0.912423	3.97886	7.31086e-05	0.00342779
DENV_130355_XM_012704461.1	DENV_130355_XP_012559915.1		chitin binding	-0.917333	5.08811	2.70908e-06	0.000194855
DENV_177127	DENV_177127	FG07466.1	ATPase type	-0.917929	4.63352	5.32889e-05	0.00259576
DENV_159160_XM_002158293.3				-0.92291	4.10262	6.13356e-05	0.00293311
NM_001280830.1				-0.923145	7.29905	5.56346e-07	4.91166e-05
DENV_146832	DENV_146832			-0.929199	4.22381	3.91643e-05	0.00197294
DENV_048507_XM_012707373.1	DENV_048507_XP_012562827.1	GATSL3	GATS protein-like	-0.932449	6.281	1.26533e-05	0.000745558
XM_012709740.1_DENV_198857	XP_012565194.1_DENV_198857	GDE1	glycerophosphodiester phosphodiesterase 1	-0.937469	4.84431	0.00186256	0.0488241
XM_012707224.1_DENV_130362	XP_012562678.1_DENV_130362	FREM2	Fras1 related extracellular matrix protein 2	-0.9393	5.58054	0.000596142	0.0197942
DENV_073028_XM_004211699.2	DENV_073028_XP_004211747.1		GLI pathogenesis-related 2	-0.945738	7.01338	7.48276e-06	0.000475957
DENV_068885_XM_012702726.1	DENV_068885_XP_012558180.1		receptor	-0.946019	3.66196	0.000136449	0.00581879
DENV_068885_XM_002170576.3	DENV_068885_XP_012558180.1		receptor	-0.946019	3.66196	0.00013635	0.00581879
XM_012707869.1				-0.947975	7.89382	1.48505e-08	1.93107e-06
XR_181943.2				-0.949003	6.27733	0.000126187	0.00543045
XM_012709858.1				-0.951831	5.71064	2.48414e-05	0.00133827
DENV_138541_XM_012707472.1	DENV_138541_XP_012562926.1	SYDE2	synapse defective 1, Rho GTPase, homolog	-0.952402	3.30073	0.00032041	0.0119125
XM_002163655.3_DENV_170250	XP_002163691.2_DENV_170250	FZD8	FRI	-0.95366	4.18463	2.48419e-05	0.00133827
XM_012698032.1				-0.95674	3.39509	0.000207376	0.00819477
XM_012700195.1				-0.95679	4.13124	0.000303695	0.011339
XM_012699302.1_DENV_030655	XP_002165178.1_DENV_030655		Calcium binding protein	-0.957424	2.94081	0.000809564	0.0254103
XM_002154334.3_DENV_163893	XP_012562658.1_DENV_163893		SRY (sex determining region Y)-box 2	-0.965446	5.65201	2.70105e-05	0.00142885
XM_012707254.1_DENV_062145	XP_012562708.1_DENV_062145	TALDO1	Transaldolase is important for the balance of metabolites in the pentose-phosphate pathway (By similarity)	-0.97409	7.25268	3.08654e-07	2.90983e-05
DENV_203792	DENV_203792	CIB	actin binding	-0.976778	2.702	0.00114807	0.0331208
XM_002161682.3_DENV_009428				-0.976978	5.03761	0.000619392	0.0203613
XM_012704929.1				-0.981715	6.91719	5.09289e-06	0.000341211
DENV_003665				-0.982265	3.48912	0.000245586	0.00949155
DENV_078983_XM_004206766.1	DENV_078983_XP_004206814.1	TDO2	Catalyzes the oxidative cleavage of the L-tryptophan (L- Trp) pyrrole ring (By similarity)	-0.982793	4.83657	2.4212e-06	0.000178029
XR_001141601.1				-0.982961	6.56767	1.23639e-08	1.63185e-06
XM_012707607.1_DENV_034494	XP_004211105.1_DENV_034494	HARS	histidyl-tRNA synthetase	-0.989294	3.32474	0.000298084	0.011161
XM_004206880.2_DENV_030655	XP_002165178.1_DENV_030655		Calcium binding protein	-0.990169	5.31072	7.88762e-06	0.000492221
XM_012711091.1_DENV_124612	XP_012566549.1_DENV_124612	AXO	contactin associated protein-like	-0.993586	8.49728	3.02591e-09	4.46229e-07
DENV_101833_XM_012710592.1				-1.0002	2.74582	0.000608018	0.0201378
XM_012701599.1_DENV_121900	XP_012557053.1_DENV_121900		LATrophilin	-1.00074	5.29886	1.22949e-05	0.00072606
XM_012707098.1				-1.0027	2.70495	0.00131802	0.0368017
XM_012706251.1				-1.00674	4.04562	9.9228e-06	0.000602143
XM_012709816.1				-1.00805	3.32809	0.000811192	0.0254106
XM_012706964.1				-1.01229	7.03112	2.17227e-05	0.0011971
DENV_107575_XM_002157803.2	DENV_107575_XP_002157839.1	CBR3	carbonyl reductase	-1.0145	6.57185	3.16067e-05	0.00162319
DENV_100121_XM_012703775.1				-1.01504	5.14089	0.000306474	0.0114265
DENV_060193				-1.01603	4.63257	0.000811498	0.0254106
DENV_027118				-1.0183	2.85172	0.00190028	0.049665
XM_012711737.1_DENV_008843	XP_012567190.1_DENV_008843	SVIL	supervillin	-1.02019	7.07643	3.19616e-08	3.76648e-06
DENV_173944_XM_002155907.3	DENV_173944_XP_002155943.3	AXIN2	K02157 axin 1	-1.02435	7.66292	6.66006e-06	0.000430896
XM_012701411.1				-1.02453	7.39711	9.63383e-08	1.03376e-05
DENV_029380_XM_002162201.3	DENV_029380_XP_012555637.1	RERGL	RAS-like, estrogen-regulated, growth inhibitor	-1.03138	3.47828	0.000610681	0.0201788
DENV_029380_XM_012700183.1	DENV_029380_XP_012555637.1	RERGL	RAS-like, estrogen-regulated, growth inhibitor	-1.03138	3.47828	0.000610783	0.0201788
DENV_032658_XM_012698001.1				-1.0334	3.56412	8.66158e-05	0.00396256
DENV_078674_XM_012703595.1	DENV_078674_XP_012559049.1		to tyrosine kinase receptor	-1.03436	3.74198	0.000112526	0.00492596
DENV_072197_XM_002158020.3	DENV_072197_XP_002158056.1		protein Hydra magnipapillata	-1.03679	3.258	0.000293818	0.0110169
DENV_146708	DENV_146708	ACSBG2	acyl-CoA synthetase bubblegum family member	-1.04505	4.26625	9.14066e-06	0.000560096
DENV_032884_XM_012703926.1	DENV_032884_XP_012559380.1	FG07466.1	ATPase type	-1.04572	3.88101	7.92006e-06	0.00049308
XM_012708351.1_DENV_204267	XP_012563805.1_DENV_204267	ENTPD3	Ectonucleoside triphosphate diphosphohydrolase 3	-1.0485	5.86001	2.76397e-06	0.000198263
XM_012710814.1				-1.04971	4.81312	4.47444e-06	0.000304412
DENV_023562_XM_004212494.2	DENV_023562_XP_004212542.1		RAS-like, estrogen-regulated, growth inhibitor	-1.05227	5.08162	6.55534e-06	0.00042621
XM_004209077.2_DENV_035706	XP_012559301.1_DENV_035706		Receptor	-1.05837	3.6984	9.19292e-05	0.00416951
DENV_046871_XM_002160689.3	DENV_046871_XP_002160725.1		Ankyrin Repeat	-1.06186	3.02245	0.000537281	0.018067
DENV_002659_XM_012699663.1				-1.063	2.99581	0.001554	0.0422026
XM_002165457.3_DENV_051715	XP_002165493.1_DENV_051715		Poly(U)-specific	-1.06535	8.12471	5.53644e-10	9.67851e-08
XM_002160324.3_DENV_168699	XP_012564205.1_DENV_168699			-1.06623	6.07415	1.27984e-09	2.03518e-07
DENV_140620				-1.06666	3.89357	2.4153e-05	0.00130649
XM_012701044.1_DENV_200779	XP_012556498.1_DENV_200779	CAMK1	calcium calmodulin-dependent protein kinase	-1.06781	4.4023	1.15409e-05	0.000690805
DENV_086678	DENV_086678	DDC	decarboxylase	-1.07188	6.09709	0.000961981	0.0289219
XR_181880.2				-1.0726	3.72317	1.88431e-05	0.00106968
DENV_109387_XM_012707084.1	DENV_109387_XP_012562538.1	TMPRSS6	Transmembrane protease serine 6	-1.07308	5.02865	1.186e-05	0.000706701
XM_012706855.1				-1.07567	5.17807	1.76516e-07	1.79211e-05
DENV_055370_XM_004206582.1	DENV_055370_XP_004206630.1	CHST1	Carbohydrate (Keratan sulfate Gal-6) sulfotransferase 1	-1.08151	2.63384	0.000266616	0.010141
DENV_026311_XM_004206240.2	DENV_026311_XP_004206288.1	SLC50A1	Solute carrier family 50 (Sugar transporter), member 1	-1.08317	3.98856	6.08215e-05	0.00292286
DENV_100074				-1.0849	3.54759	0.000239543	0.00931255
DENV_089748_NM_001280851.1	DENV_089748_NP_001267780.1	CTNNB1	Catenin (Cadherin-associated protein), beta 1, 88kDa	-1.08621	9.06455	1.69964e-10	3.15953e-08
XM_002153801.3_DENV_052872	XP_002153837.2_DENV_052872	ZSWIM5	Zinc finger, SWIM-type containing	-1.08812	7.87616	0.000382642	0.0137986
XM_012711736.1_DENV_008843	XP_012567190.1_DENV_008843	SVIL	supervillin	-1.09008	4.78222	0.000195996	0.00783948
XM_012708313.1_DENV_113862	XP_012563767.1_DENV_113862	STK17B	Serine threonine kinase	-1.09068	7.59771	1.03473e-10	1.99371e-08
XM_012706967.1				-1.09124	4.96604	3.93127e-06	0.000270244
DENV_117733_XM_002159038.3	DENV_117733_XP_002159074.2	PDZRN3	PDZ domain containing RING finger 3	-1.10437	7.64109	2.33353e-06	0.000172062
XM_012700154.1_DENV_052749	XP_012555608.1_DENV_052749		Anoctamin	-1.1045	4.6175	2.65221e-07	2.55512e-05
DENV_025181_XM_012703330.1	DENV_025181_XP_012558784.1		Serpentine type 7TM GPCR chemoreceptor Srsx	-1.10722	4.12857	0.000159849	0.00668708
XM_012702524.1				-1.10906	2.80312	0.000100623	0.00450195
DENV_205642_XM_004210590.2	DENV_205642_XP_012562169.1	EMB1873	Peptidyl-arginine deiminase	-1.10972	4.35906	2.08766e-07	2.08011e-05
DENV_205642_XM_012706715.1	DENV_205642_XP_012562169.1	EMB1873	Peptidyl-arginine deiminase	-1.10972	4.35906	2.08823e-07	2.08011e-05
XM_012708369.1_DENV_127603	XP_012563823.1_DENV_127603	2019-03-04	(Membrane-Associated Ring finger (C3HC4))	-1.11225	2.16722	0.00177956	0.0471164
DENV_004061_XM_012700239.1	DENV_004061_XP_012555693.1	MGL-3	glutamate receptor, metabotropic	-1.11352	4.03281	0.00017315	0.00708626
DENV_041342_XM_004208274.2	DENV_041342_XP_004208322.2	ARL4A	ADP-ribosylation	-1.11413	2.70218	0.000206478	0.00817151
XM_012698508.1				-1.11432	7.88366	1.16604e-09	1.87682e-07
XM_002159328.3_DENV_107237	XP_002159364.2_DENV_107237		C2 domain	-1.11824	5.00755	2.25481e-06	0.000167663
DENV_091231_XM_004206586.2	DENV_091231_XP_004206634.1	MRPS7	ribosomal protein S7	-1.11962	4.15381	0.00105851	0.03115
DENV_059567	DENV_059567		Cytochrome p450	-1.12237	2.23787	0.00118232	0.0338133
XR_001140918.1				-1.12399	3.46968	1.33238e-05	0.000776396
XM_012699247.1_DENV_039069	XP_012554701.1_DENV_039069	ARHGEF33	Rho guanine nucleotide exchange factor (GEF) 33	-1.12406	5.38335	9.14504e-06	0.000560096
DENV_099483_XM_012702542.1	DENV_099483_XP_012557996.1			-1.12991	5.22162	2.10513e-05	0.00117235
DENV_157331_XM_002160710.3	DENV_157331_XP_002160746.3	PLEKHG5	pleckstrin homology domain containing, family G (with RhoGef domain) member	-1.13296	5.77716	1.37907e-07	1.42758e-05
XM_012700512.1_DENV_135037	XP_012555964.1_DENV_135037	CREM	cAMP responsive element	-1.1331	2.34836	0.000574643	0.0191487
XM_012699406.1_DENV_040028	XP_012554860.1_DENV_040028	SMTN	smoothelin-like 2	-1.13426	6.82102	1.0545e-09	1.71825e-07
XM_012699244.1_DENV_039069	XP_012554701.1_DENV_039069	ARHGEF33	Rho guanine nucleotide exchange factor (GEF) 33	-1.13576	6.09203	2.63703e-06	0.000191762
DENV_059896_XM_004211216.2	DENV_059896_XP_004211264.1	B3GNT4	UDP-GlcNAc betaGal beta-1,3-N-acetylglucosaminyltransferase 4	-1.14087	5.83961	8.23269e-05	0.00380254
DENV_051689	DENV_051689	SMTN	smoothelin-like 2	-1.1457	5.68937	1.5777e-08	2.01191e-06
XM_002169235.3				-1.15212	3.34673	5.32977e-05	0.00259576
DENV_141689_XM_002158034.3	DENV_141689_XP_002158070.2	SLC22A13	solute carrier family 22	-1.15462	4.72679	5.79406e-07	5.06443e-05
DENV_150796_XM_012710249.1	DENV_150796_XP_012565703.1		myosin light chain kinase	-1.16094	4.35199	0.00103389	0.0305275
XM_012702966.1				-1.16594	3.24977	5.06654e-05	0.00249053
XM_012701729.1_DENV_172961	XP_012557181.1_DENV_172961	TAGAP	Rho GTPase activating protein 20	-1.19441	4.05986	0.000212511	0.00837262
XM_012708134.1				-1.1947	3.34382	3.01133e-05	0.00157095
XM_004209424.2_DENV_168096	XP_004209472.2_DENV_168096			-1.19665	3.78346	7.5391e-05	0.00352026
DENV_162798_XM_002166582.2	DENV_162798_XP_012561358.1		astacin-like metalloendopeptidase (M12 family)	-1.19774	4.5665	1.62221e-06	0.00012412
DENV_162798_XM_012705904.1	DENV_162798_XP_012561358.1		astacin-like metalloendopeptidase (M12 family)	-1.19774	4.5665	1.62834e-06	0.000124229
XM_012703921.1				-1.19821	3.45384	0.000863629	0.0265702
XM_002167873.3				-1.20602	2.89692	5.26602e-05	0.00257898
XM_012700531.1_DENV_189921	XP_012555985.1_DENV_189921	ALDH3A2	Aldehyde dehydrogenase	-1.20955	6.6232	5.17366e-08	5.81145e-06
DENV_064608_XM_012708403.1	DENV_064608_XP_012563857.1	NOS1	Produces nitric oxide (NO) (By similarity)	-1.21292	2.36078	0.000485921	0.0165546
DENV_007879	DENV_007879	TMEM175	Transmembrane protein 175	-1.2161	3.40636	0.000416879	0.0146921
DENV_153264_XM_002167536.3				-1.21715	5.06561	1.06592e-05	0.000642399
DENV_046303_XM_004205984.2	DENV_046303_XP_004206032.2	FG03177.1	Amidase	-1.21827	4.02972	3.12714e-07	2.9272e-05
DENV_197519_XM_012708879.1	DENV_197519_XP_012564333.1		matrix metallopeptidase	-1.22169	4.96464	2.08154e-05	0.00116166
XM_004207224.2_DENV_035276	XP_004207272.1_DENV_035276	NRXN3	Neurexin	-1.22396	4.23667	3.02011e-05	0.00157242
DENV_131332_XM_002159039.2	DENV_131332_XP_002159075.1		Laminin G domain	-1.22701	4.83412	9.74149e-10	1.60716e-07
DENV_158678_XM_012699146.1	DENV_158678_XP_012554600.1		myosin light chain kinase	-1.22981	5.29808	3.95594e-07	3.65122e-05
DENV_172484_XM_012710030.1	DENV_172484_XP_002166352.1		ShK domain-like	-1.23361	3.59542	0.00107975	0.0315487
DENV_172484_XM_002166316.2	DENV_172484_XP_002166352.1		ShK domain-like	-1.23361	3.59542	0.0010799	0.0315487
DENV_003657_XM_002168074.3	DENV_003657_XP_002168110.3		PTB domain (IRS-1 type)	-1.23376	3.48013	1.12544e-06	9.08512e-05
DENV_004644				-1.23944	2.27336	0.000168012	0.00696873
XM_002159357.2				-1.24253	6.22665	1.21338e-11	2.85977e-09
XM_012699150.1_DENV_101910				-1.24944	8.38867	9.65074e-07	7.96095e-05
DENV_139448_XM_002160738.3	DENV_139448_XP_002160774.1	FG07495.1	solute carrier family 23 (nucleobase transporters), member	-1.25758	5.24966	3.4261e-08	4.00171e-06
XM_004212205.2_DENV_133226				-1.26297	5.97493	1.25255e-06	0.000100803
XM_012701379.1_DENV_132759	XP_012556835.1_DENV_132759		Major Facilitator Superfamily	-1.26338	2.07744	0.0010178	0.0302554
XM_002153812.3_DENV_045673	XP_002153848.3_DENV_045673	DLX1	distal-less homeobox 2	-1.26666	4.32323	2.76533e-07	2.64712e-05
XR_001140535.1				-1.27393	3.93254	3.83701e-06	0.000265841
DENV_045077				-1.27888	3.2614	7.60599e-06	0.000481336
DENV_198584_XM_012700729.1	DENV_198584_XP_012556183.1	ANO3	Anoctamin	-1.28231	5.90233	5.68835e-06	0.000375388
DENV_099581_XM_002165458.3	DENV_099581_XP_002165494.1	TIMP1	TIMP metallopeptidase inhibitor 1	-1.28757	2.69034	8.21851e-05	0.00380254
XM_012699414.1_DENV_082169	XP_012554868.1_DENV_082169	SYDE2	synapse defective 1, Rho GTPase, homolog	-1.28778	3.53549	1.52404e-06	0.000118673
XM_002156336.2				-1.29169	6.45066	2.35579e-12	6.28138e-10
DENV_179059				-1.29226	5.7482	2.66255e-06	0.000192557
DENV_053371	DENV_053371		Dystroglycan 1 (Dystrophin-associated glycoprotein 1)	-1.30122	1.88068	0.000512933	0.0174035
DENV_162593_XM_012698246.1	DENV_162593_XP_012553700.1	CHD64	transgelin	-1.30264	4.39148	7.42607e-10	1.25913e-07
DENV_162593_XM_002161811.3	DENV_162593_XP_012553700.1	CHD64	transgelin	-1.30264	4.39148	7.41066e-10	1.25913e-07
XM_012698634.1				-1.31272	2.75604	0.00021876	0.00859315
DENV_003121				-1.31335	2.03013	0.00042292	0.0148258
XM_012710928.1_DENV_178167	XP_012566382.1_DENV_178167	C9ORF172	chromosome 9 open reading frame 172	-1.31376	5.92992	3.59695e-11	7.7113e-09
DENV_053839_XM_012699643.1	DENV_053839_XP_002163963.1	ADORA2B	receptor	-1.3174	3.28879	4.52012e-06	0.000305481
DENV_053839_XM_002163927.3	DENV_053839_XP_002163963.1	ADORA2B	receptor	-1.3174	3.28879	4.52488e-06	0.000305481
DENV_092716_XM_004207736.2	DENV_092716_XP_004207784.1	ARRDC3	Arrestin domain containing	-1.31769	5.49298	8.2241e-12	1.99166e-09
XM_012700774.1_DENV_175175	XP_012556230.1_DENV_175175	HMCN1	G2F domain	-1.31779	3.67417	1.69163e-06	0.000128685
DENV_187246				-1.32566	4.81137	1.47466e-08	1.92705e-06
DENV_192356	DENV_192356		ANK	-1.32648	3.97049	1.1797e-07	1.24066e-05
XM_002153794.3_DENV_125705	XP_002153830.1_DENV_125705		von Willebrand factor A domain containing 7	-1.32797	5.69856	3.62239e-11	7.7113e-09
XM_012700503.1				-1.32849	2.70009	0.000839678	0.0259543
DENV_138953_XM_002163930.3	DENV_138953_XP_002163966.2		Flavin containing amine oxidoreductase	-1.32995	5.51433	1.67865e-08	2.13035e-06
DENV_060128_XM_012698146.1	DENV_060128_XP_012553600.1	WLS	wntless homolog (Drosophila)	-1.33232	6.26457	9.24709e-10	1.53519e-07
DENV_133277_XM_002165608.3				-1.33756	3.05335	0.000876302	0.0268462
DENV_133277_XM_012702263.1				-1.33756	3.05335	0.000876543	0.0268462
DENV_133277_XM_012702261.1				-1.33756	3.05335	0.000876669	0.0268462
XM_012709481.1_DENV_167378	XP_012564935.1_DENV_167378	FGSG_08249	Pyridoxal-dependent decarboxylase conserved domain	-1.34063	1.87896	0.000527474	0.0177826
XM_012708547.1_DENV_027527				-1.34389	3.35139	4.85429e-06	0.000326053
XM_012704180.1_DENV_168885	XP_012559634.1_DENV_168885	TSTD1	Thiosulfate sulfurtransferase rhodanese-like	-1.34767	2.55072	0.000277674	0.0104711
XM_012700276.1				-1.34926	6.42649	3.92614e-06	0.000270244
NM_001287786.1				-1.35012	2.32483	0.000328978	0.0121967
DENV_203509	DENV_203509		Tissue factor pathway inhibitor (Lipoprotein-associated coagulation inhibitor)	-1.35079	1.7238	0.000532383	0.0179251
DENV_116220_XM_002167169.2	DENV_116220_XP_002167205.1	FG02499.1	Solute carrier family 32 (GABA vesicular transporter), member 1	-1.35441	3.87836	6.08813e-05	0.00292286
DENV_103840_XM_012700353.1	DENV_103840_XP_012555807.1		EGF-like domain	-1.35734	4.40307	2.36156e-09	3.6009e-07
DENV_103840_XM_012700354.1	DENV_103840_XP_012555807.1		EGF-like domain	-1.35734	4.40307	2.37359e-09	3.6009e-07
XR_181895.2				-1.35897	5.78354	3.08199e-10	5.49698e-08
DENV_102767_XM_012700287.1	DENV_102767_XP_012555741.1	NPR2	guanylate cyclase	-1.37618	7.18792	1.89363e-08	2.38029e-06
XM_012700845.1_DENV_058222	XP_012556297.1_DENV_058222	UNC119	unc-119 homolog	-1.38435	2.8859	4.5131e-05	0.00224354
XM_012705405.1				-1.38573	3.10599	1.16766e-05	0.000697349
DENV_042856_XM_002170027.3				-1.39331	2.52559	4.00896e-05	0.00201187
XM_012702401.1				-1.40535	2.29584	0.00070605	0.0228963
XM_012708669.1				-1.41253	3.7254	4.7639e-07	4.3066e-05
DENV_135075_XM_002164876.3	DENV_135075_XP_002164912.3	T (HyBra1)	T, brachyury homolog (mouse)	-1.42221	7.60583	2.36577e-05	0.00128232
DENV_017384	DENV_017384	GLUL	glutamine synthetase	-1.42402	5.19282	1.10261e-08	1.48498e-06
DENV_057865_XM_002170331.3	DENV_057865_XP_002170367.2	FUT8	Catalyzes the addition of fucose in alpha 1-6 linkage to the first GlcNAc residue, next to the peptide chains in N-glycans (By similarity)	-1.42433	3.5259	8.87129e-07	7.43054e-05
DENV_095978_XM_012698631.1				-1.42451	4.91684	2.03573e-06	0.000152361
DENV_095978_XM_002162948.3				-1.42451	4.91684	2.03749e-06	0.000152361
DENV_047993_XM_012698577.1				-1.42681	3.31906	1.31574e-06	0.000104135
XR_001141107.1				-1.4293	1.74284	0.000280555	0.0105646
DENV_192159_XM_012702849.1	DENV_192159_XP_012558303.1	THBS1	thrombospondin	-1.43302	5.42833	2.17114e-07	2.1385e-05
DENV_122461_XM_012701422.1	DENV_122461_XP_012556876.1	NOG	K04658 noggin	-1.44757	3.20938	0.000370902	0.0134407
DENV_122461_XM_002160281.3	DENV_122461_XP_012556876.1	NOG	K04658 noggin	-1.44757	3.20938	0.000371188	0.0134407
XM_012707271.1_DENV_130919	XP_012562725.1_DENV_130919	GRM2	glutamate receptor, metabotropic 2	-1.45149	2.41614	0.000774757	0.0245808
XM_004207835.2				-1.45822	4.32342	6.20851e-07	5.39099e-05
XM_012698715.1_DENV_050914				-1.46551	5.68933	5.23549e-07	4.70072e-05
DENV_085684	DENV_085684		Reverse transcriptase (RNA-dependent DNA polymerase)	-1.47026	2.61486	0.00079383	0.0250355
DENV_158417_XM_004208673.1	DENV_158417_XP_004208721.1		protein Hydra magnipapillata	-1.47146	8.63827	9.46372e-15	3.9653e-12
XM_012710562.1				-1.47289	1.54725	0.000396227	0.0141723
XM_012698619.1				-1.47781	7.56325	1.22553e-14	4.97698e-12
XM_012704919.1_DENV_179864	XP_012560374.1_DENV_179864	RNF130	Ring finger protein	-1.47855	1.74364	0.00103704	0.0305863
XM_012699175.1_DENV_039347	XP_012554629.1_DENV_039347	INCENP	inner centromere protein antigens 135 155kDa	-1.48231	3.32549	2.60555e-08	3.14058e-06
DENV_149163				-1.48794	1.5995	0.000573932	0.0191487
XM_012711255.1_DENV_199170	XP_012566709.1_DENV_199170	SSPO	oligomeric mucus gel-forming	-1.4909	6.32577	3.5111e-14	1.36298e-11
DENV_002509_XM_004212478.2	DENV_002509_XP_004212526.2	GAL3ST3	Galactose-3-O-sulfotransferase 3	-1.49723	2.94995	4.65844e-05	0.00230711
XR_001141794.1				-1.50451	5.4363	2.48193e-09	3.72246e-07
XM_002165051.3_DENV_053464				-1.5086	4.43521	2.16955e-10	3.97706e-08
DENV_151297_XM_012702523.1	DENV_151297_XP_012557977.1		Kinesin family member	-1.5107	3.66664	4.75564e-09	6.71308e-07
DENV_102440_XM_002159126.3	DENV_102440_XP_004205545.1		protein kinase, cAMP-dependent, regulatory, type	-1.51242	4.28178	6.85934e-05	0.00324639
DENV_102440_XM_004205497.2	DENV_102440_XP_004205545.1		protein kinase, cAMP-dependent, regulatory, type	-1.51242	4.28178	6.86246e-05	0.00324639
DENV_191873	DENV_191873	ARX	Aristaless related homeobox	-1.51341	4.69952	1.19914e-07	1.25609e-05
DENV_010377_XM_012703963.1				-1.51343	3.92386	1.7876e-09	2.79215e-07
DENV_138251_XM_012711427.1	DENV_138251_XP_012566881.1			-1.51498	7.13996	4.15163e-07	3.7937e-05
DENV_138251_XM_012711426.1	DENV_138251_XP_012566881.1			-1.51498	7.13996	4.15343e-07	3.7937e-05
DENV_086364_XM_012705852.1	DENV_086364_XP_012561306.1	SLC7A9	Amino acid transporter light chain	-1.51552	5.81938	9.88939e-11	1.94224e-08
XM_002170295.3				-1.51697	2.30131	0.000827001	0.025713
XM_012705357.1				-1.51725	5.48952	5.83524e-11	1.18487e-08
XM_002163481.3_DENV_142954	XP_012567006.1_DENV_142954	FGFRL1	fibroblast growth factor receptor-like 1	-1.5181	7.68743	3.28714e-08	3.85648e-06
DENV_023788_XM_002156910.2	DENV_023788_XP_002156946.2	FG06548.1	UDP-glucose 6-dehydrogenase	-1.52492	3.34454	1.72515e-05	0.000987829
XM_012705761.1				-1.52624	2.28506	7.09601e-06	0.000454644
DENV_006942_XM_002156118.3	DENV_006942_XP_002156154.2	EZR	domain containing	-1.52649	5.60664	2.67861e-16	1.30939e-13
DENV_159108				-1.52941	3.81508	7.69943e-06	0.000482458
XM_012702898.1_DENV_145674	XP_012558352.1_DENV_145674		ZnF_C2H2	-1.53917	3.30278	3.99542e-06	0.00027394
DENV_072001_XM_012705822.1	DENV_072001_XP_012561276.1		Protein kinase, cGMP-dependent, type	-1.54134	7.14484	8.72305e-14	3.12084e-11
DENV_072001_XM_002154938.3	DENV_072001_XP_012561276.1		Protein kinase, cGMP-dependent, type	-1.54134	7.14484	8.7488e-14	3.12084e-11
XM_012704883.1				-1.54163	4.8859	4.86049e-08	5.53027e-06
DENV_002697	DENV_002697		poly ADP-ribose polymerase	-1.55046	2.7698	8.77194e-06	0.000542278
DENV_026981_XM_012700161.1				-1.55886	1.33678	0.000421951	0.0148115
DENV_076720_XM_002158808.3	DENV_076720_XP_002158844.1	RGMB	RGM domain family, member	-1.55991	6.89059	1.01365e-07	1.08329e-05
DENV_164173	DENV_164173		ADAM metallopeptidase domain	-1.56715	1.87211	0.000486373	0.0165546
DENV_043439_XM_012707467.1				-1.57567	6.76563	2.06984e-09	3.1766e-07
DENV_138243				-1.57706	3.0062	0.000164214	0.00684272
DENV_060539_XM_012699652.1	DENV_060539_XP_012555106.1		Ankyrin Repeat	-1.58569	5.33067	2.00534e-09	3.09561e-07
DENV_157046	DENV_157046	GLUL	glutamine synthetase	-1.59932	5.80663	9.65423e-13	2.68255e-10
XM_012703295.1_DENV_029049	XP_012558749.1_DENV_029049		G- protein-coupled receptor	-1.60927	5.74492	2.31476e-08	2.86867e-06
DENV_031967	DENV_031967		Hydra magnipapillata	-1.62358	3.02934	1.0182e-08	1.38543e-06
XM_012706474.1				-1.62474	6.10983	6.83506e-13	1.98269e-10
XM_012698229.1_DENV_171061	XP_012553684.1_DENV_171061		Inherit from KOG: Carboxypeptidase	-1.62738	1.22905	0.000904995	0.0275856
XM_012698229.1_DENV_122206	XP_012553681.1_DENV_122206		Inherit from KOG: Carboxypeptidase	-1.62738	1.22905	0.000904366	0.0275856
XM_002162939.3_DENV_038595	XP_002162975.1_DENV_038595	WNT1	Ligand for members of the frizzled family of seven transmembrane receptors (By similarity)	-1.6323	5.77463	5.65421e-07	4.97514e-05
DENV_109631				-1.63949	2.14674	2.30771e-05	0.00126383
DENV_186614	DENV_186614	LTBP3	Notch ligand involved in the mediation of Notch signaling (By similarity)	-1.64245	1.18005	0.000912395	0.0277471
XM_012706034.1				-1.64974	4.73626	1.2034e-12	3.30898e-10
XM_012699138.1_DENV_194748	XP_012554592.1_DENV_194748	SLC26A11	solute carrier family 26, member 11	-1.65498	2.24494	1.84605e-05	0.00105022
DENV_079750	DENV_079750		Notch ligand involved in the mediation of Notch signaling (By similarity)	-1.65526	1.79253	3.81143e-05	0.0019274
DENV_014870	DENV_014870		Kunitz/Bovine pancreatic trypsin inhibitor domain	-1.65886	1.50335	9.87239e-05	0.004432
DENV_200755_XM_012701561.1	DENV_200755_XP_012557015.1		calcium calmodulin-dependent protein kinase	-1.65893	5.77578	7.45736e-07	6.32965e-05
XM_012698263.1_DENV_085671	XP_012553717.1_DENV_085671	MLPH	melanophilin	-1.66262	1.6784	0.000121503	0.00524929
XM_012707375.1				-1.66688	8.48612	8.37526e-10	1.40816e-07
DENV_101438_XM_012702403.1	DENV_101438_XP_012557857.1	PLCD4	phospholipase C	-1.66839	5.21363	1.9549e-09	3.0355e-07
XM_012699269.1_DENV_134315	XP_012554722.1_DENV_134315		Receptor	-1.67586	2.34512	1.90625e-05	0.00107981
DENV_205322				-1.6768	1.59952	0.00120802	0.0344095
DENV_186694	DENV_186694		Inherit from KOG: Retrotransposon protein	-1.67859	4.29087	2.80973e-13	9.1566e-11
XM_012711262.1				-1.68295	4.23906	9.04284e-14	3.18272e-11
DENV_040469_XM_012700429.1	DENV_040469_XP_012555883.1		matrix metallopeptidase	-1.6859	3.26236	0.00161228	0.0434045
DENV_073427				-1.69193	2.54921	9.86213e-07	8.10999e-05
DENV_069970	DENV_069970		Inherit from KOG: Retrotransposon protein	-1.69574	3.38379	2.4422e-09	3.68382e-07
XM_012709964.1				-1.69728	2.47967	1.95705e-05	0.00110622
XM_012701814.1				-1.69976	2.25176	1.61859e-06	0.00012412
XM_012710352.1_DENV_016986	XP_012565806.1_DENV_016986		von Willebrand factor A domain containing 7	-1.71688	4.36614	3.66561e-13	1.12513e-10
XR_001142420.1				-1.73141	1.81014	9.91654e-06	0.000602143
DENV_029056	DENV_029056		Receptor	-1.74318	4.97694	2.98159e-07	2.82097e-05
XM_012700978.1				-1.74521	1.51219	0.000716528	0.0230394
DENV_120719	DENV_120719		Notch ligand involved in the mediation of Notch signaling (By similarity)	-1.76856	0.947884	0.000435754	0.015135
XM_012701728.1_DENV_172961	XP_012557181.1_DENV_172961	TAGAP	Rho GTPase activating protein 20	-1.80738	5.0287	1.07081e-11	2.5465e-09
DENV_014555_XM_002167998.3	DENV_014555_XP_002168034.1		Calcium binding protein	-1.8086	5.34899	1.4785e-13	5.06857e-11
DENV_004839_XM_002165163.3				-1.81558	3.60768	1.35839e-09	2.14715e-07
DENV_098364_XM_012700220.1	DENV_098364_XP_012555674.1	FBXO2	F-box protein	-1.84616	1.96983	8.24944e-06	0.000512378
DENV_158406	DENV_158406		ADAM metallopeptidase domain	-1.84803	3.89141	1.10748e-09	1.7935e-07
DENV_079308_XM_012702974.1	DENV_079308_XP_012558428.1	NGB	Globin	-1.85722	0.592715	0.00126203	0.0355536
DENV_065435_XM_002159561.2	DENV_065435_XP_002159597.1		eva-1 homolog C (C. elegans)	-1.8793	2.98189	7.93964e-09	1.09158e-06
XM_002165757.3_DENV_166923	XP_012555775.1_DENV_166923			-1.90727	2.88556	1.63116e-05	0.000938079
DENV_110060_XM_002163563.2	DENV_110060_XP_002163599.1	OTP (HvOtp1)	Orthopedia homeobox	-1.91952	4.79518	2.54475e-05	0.00135705
DENV_144578				-1.92285	3.97916	4.82019e-13	1.44589e-10
DENV_118389_NM_001287363.1	DENV_118389_NP_001274292.1	WNT3	Ligand for members of the frizzled family of seven transmembrane receptors (By similarity)	-1.93067	6.50658	1.58477e-07	1.62775e-05
XM_012707147.1				-1.9323	1.06303	0.000248867	0.00960432
XM_002164243.3				-1.94248	0.839848	0.00128029	0.0359147
DENV_127704_XM_012700544.1	DENV_127704_XP_012555998.1		myosin light chain kinase	-1.94319	1.50824	2.3408e-05	0.00127511
DENV_127704_XM_012700543.1	DENV_127704_XP_012555998.1		myosin light chain kinase	-1.94319	1.50824	2.34181e-05	0.00127511
DENV_127704_XM_012700542.1	DENV_127704_XP_012555998.1		myosin light chain kinase	-1.94319	1.50824	2.34281e-05	0.00127511
XM_002164010.3				-1.94533	6.08315	1.50918e-23	1.47548e-20
DENV_001298_XM_012707611.1	DENV_001298_XP_012563065.1		member of RAS oncogene family	-1.95562	1.93892	3.14711e-07	2.93548e-05
XM_002162499.3_DENV_080793	XP_002162535.2_DENV_080793		Inherit from opiNOG: sodium channel activity	-1.95871	4.44695	2.01276e-05	0.00112804
DENV_131623_XM_002153980.3	DENV_131623_XP_002154016.2	HyBra2	T-box transcription factor	-1.96981	6.4924	2.5716e-08	3.11388e-06
DENV_000436				-1.97674	1.52544	0.00121128	0.0344177
DENV_159853_XM_012698485.1				-1.97907	3.66304	5.06678e-12	1.33599e-09
DENV_112999	DENV_112999		T-box transcription factor	-1.98285	2.66501	0.00118403	0.0338257
XM_012710368.1				-1.98892	2.18836	1.58013e-07	1.62775e-05
XM_012704896.1				-2.02273	5.52102	3.15093e-13	1.01433e-10
DENV_061538	DENV_061538	TRPM7	transient receptor potential cation channel subfamily m member	-2.02786	2.77912	6.02476e-05	0.00291274
XM_012705481.1_DENV_141579	XP_012560935.1_DENV_141579	FG07466.1	ATPase type	-2.04738	5.40022	2.06252e-13	6.89169e-11
DENV_000239_XM_012703412.1	DENV_000239_XP_012558866.1	NKX2-1	NK2 homeobox 1	-2.06122	1.70454	5.75462e-07	5.04667e-05
XM_012704354.1				-2.06435	0.736532	0.000488704	0.0166027
XM_012711268.1				-2.06924	2.17887	1.03016e-08	1.39453e-06
DENV_022146_XM_002165715.3	DENV_022146_XP_002165751.1	TLX1 (Gorget)	T-cell leukemia, homeobox	-2.08275	4.0466	6.65588e-18	3.81946e-15
DENV_101880_XM_012701108.1	DENV_101880_XP_012556562.1		Receptor	-2.08782	3.69576	2.8047e-07	2.67277e-05
XM_012702584.1_DENV_009428				-2.11925	0.86856	0.000990579	0.0295796
DENV_186898	DENV_186898		Receptor	-2.14918	0.887116	0.00180707	0.0476059
XM_002157938.3_DENV_096589	XP_002157974.2_DENV_096589	WNT9B	Ligand for members of the frizzled family of seven transmembrane receptors (By similarity)	-2.15144	6.56047	9.13244e-10	1.52575e-07
XR_001140477.1				-2.16118	2.6806	7.62202e-06	0.000481336
DENV_192911_XM_012702224.1	DENV_192911_XP_012557678.1		Zinc finger protein	-2.16408	4.22551	5.88974e-09	8.18079e-07
DENV_192911_XM_002167981.3	DENV_192911_XP_012557678.1		Zinc finger protein	-2.16408	4.22551	5.91935e-09	8.18079e-07
DENV_070551				-2.22637	1.77671	2.29017e-06	0.000169813
XM_012698100.1				-2.24239	0.261336	0.00115804	0.0332632
DENV_072829_XM_002153912.3	DENV_072829_XP_002153948.1		Ligand for members of the frizzled family of seven transmembrane receptors (By similarity)	-2.26541	6.6132	1.16487e-08	1.54518e-06
XM_002167915.3_DENV_065194	XP_002167951.2_DENV_065194	SYDE2	synapse defective 1, Rho GTPase, homolog	-2.27658	5.83494	2.59591e-23	2.44729e-20
XM_012710103.1				-2.27835	0.792738	9.64393e-05	0.00433681
DENV_196457_NM_001287353.1	DENV_196457_NP_001274282.1		Endonuclease Exonuclease phosphatase	-2.3316	7.06716	1.89153e-07	1.91305e-05
DENV_055666_XM_004205942.2	DENV_055666_XP_004205990.2	CHST11	Carbohydrate N-acetylgalactosamine 4-0 sulfotransferase	-2.33845	3.48943	1.80163e-15	8.34342e-13
DENV_185817_XM_002163173.3	DENV_185817_XP_002163209.2		7 transmembrane receptor (rhodopsin family)	-2.3514	0.178898	0.00127896	0.0359147
XM_012710485.1				-2.36265	1.14947	1.75499e-06	0.000132741
DENV_040816	DENV_040816	GIN1	to zinc finger, H2C2 domain containing Hydra magnipapillata	-2.36526	0.86205	1.22655e-05	0.00072606
XM_002170083.3_DENV_104329	XP_002170119.1_DENV_104329		Ligand for members of the frizzled family of seven transmembrane receptors (By similarity)	-2.37956	6.00108	1.52348e-08	1.97134e-06
XM_012709578.1				-2.38311	0.638565	0.00136229	0.0376549
XM_004209641.2				-2.38619	0.65134	0.00023034	0.00899134
XM_004212808.2				-2.38813	2.10336	4.9424e-09	6.9396e-07
XM_002165838.3				-2.40146	5.30664	6.49927e-24	7.14839e-21
DENV_028327_XM_012709423.1	DENV_028327_XP_012564877.1		Receptor	-2.43242	2.26645	7.76625e-07	6.57069e-05
DENV_104330	DENV_104330		Ligand for members of the frizzled family of seven transmembrane receptors (By similarity)	-2.43291	2.30386	3.61809e-05	0.00183667
DENV_198504				-2.43489	0.408722	0.00020911	0.00825095
DENV_042723_XM_002159313.3	DENV_042723_XP_002159349.2		protein Hydra magnipapillata	-2.44072	6.75344	2.00638e-24	2.30272e-21
DENV_026119_XM_002164374.3	DENV_026119_XP_002164410.3	OTP	Orthopedia homeobox	-2.48346	2.57272	6.44678e-06	0.000420187
XM_002156439.3				-2.55901	6.12477	7.44117e-10	1.25913e-07
XM_012698099.1				-2.565	3.84027	3.63323e-14	1.37557e-11
DENV_127531	DENV_127531		protein Hydra magnipapillata	-2.58536	0.658963	0.000108476	0.00476445
DENV_147479_XM_012701677.1				-2.64081	3.88776	2.66443e-14	1.04975e-11
XM_012701547.1				-2.64178	3.59774	1.36486e-11	3.18834e-09
DENV_058763	DENV_058763			-2.64637	3.37592	3.52937e-08	4.08617e-06
DENV_025391_XM_012705420.1	DENV_025391_XP_012560874.1	TCTEX1D2	Tctex1 domain containing 2	-2.70694	4.39161	6.5969e-12	1.62746e-09
XM_002166135.3_DENV_197934	XP_002166171.3_DENV_197934	GAD2	Glutamate decarboxylase	-2.74435	3.76126	2.11154e-22	1.85794e-19
DENV_183673_XM_002154383.3	DENV_183673_XP_002154419.2	CENPC1	centromere protein C 1	-2.81178	0.337818	3.87063e-05	0.00195359
DENV_117631	DENV_117631		Fibrinogen beta and gamma chains, C-terminal globular domain	-2.81934	0.340061	7.54748e-05	0.00352026
DENV_029355				-2.83944	2.72851	2.48212e-08	3.03335e-06
DENV_160339	DENV_160339		tigger transposable element derived	-2.84041	5.38242	5.70931e-13	1.69336e-10
XM_002162606.2				-2.92272	-0.366327	0.00137303	0.0378329
DENV_198433	DENV_198433	RDH12	retinol dehydrogenase	-2.98036	4.01426	2.57001e-09	3.8328e-07
DENV_189592_XM_012699839.1	DENV_189592_XP_002160692.1	NRARP	Notch-regulated ankyrin repeat protein	-2.98606	1.81295	1.31844e-06	0.000104135
DENV_189592_XM_002160656.2	DENV_189592_XP_002160692.1	NRARP	Notch-regulated ankyrin repeat protein	-2.98606	1.81295	1.31933e-06	0.000104135
DENV_189592_XM_012699858.1	DENV_189592_XP_002160692.1	NRARP	Notch-regulated ankyrin repeat protein	-2.98606	1.81295	1.32028e-06	0.000104135
DENV_189592_XM_012699853.1	DENV_189592_XP_002160692.1	NRARP	Notch-regulated ankyrin repeat protein	-2.98606	1.81295	1.32102e-06	0.000104135
DENV_189592_XM_012699849.1	DENV_189592_XP_002160692.1	NRARP	Notch-regulated ankyrin repeat protein	-2.98606	1.81295	1.32156e-06	0.000104135
DENV_138798_XM_004205526.2				-3.00874	2.46808	5.55863e-07	4.91166e-05
XM_012710104.1				-3.04707	1.15823	5.81798e-06	0.000382986
XM_012698509.1				-3.09033	6.80483	1.03137e-27	1.815e-24
DENV_040016	DENV_040016		Hydra magnipapillata	-3.091	3.99013	1.22718e-24	1.47244e-21
DENV_044116_XM_012711556.1				-3.17472	2.39816	9.43287e-13	2.64893e-10
DENV_027852_XM_004207502.2	DENV_027852_XP_004207550.1	RAX (Margin)	retina and anterior neural fold homeobox 2	-3.22503	5.2788	1.79424e-11	4.04809e-09
DENV_202893	DENV_202893		ADAM metallopeptidase domain	-3.27528	1.48393	1.00696e-10	1.95446e-08
DENV_177179	DENV_177179		myosin light chain kinase	-3.27843	3.15024	6.12317e-12	1.56926e-09
DENV_199592_XM_004206649.2	DENV_199592_XP_004206697.2		GLI pathogenesis-related 2	-3.28758	1.49526	1.82924e-11	4.09207e-09
DENV_146906				-3.32793	-0.49553	0.00122301	0.0346765
XM_004207148.1				-3.32982	1.26344	4.50623e-09	6.39521e-07
DENV_042040_XM_012698012.1	DENV_042040_XP_012553466.1		GTP-binding protein	-3.33056	0.510492	9.95624e-05	0.00446205
DENV_158642				-3.39975	6.26668	5.12733e-17	2.70692e-14
DENV_055786_XM_002169323.3	DENV_055786_XP_002169359.2		Ligand for members of the frizzled family of seven transmembrane receptors (By similarity)	-3.66759	5.66282	5.14543e-11	1.06249e-08
DENV_108377				-3.72212	2.82171	9.9776e-15	4.11529e-12
DENV_082048				-3.72546	1.98147	1.03071e-07	1.09708e-05
DENV_179028	DENV_179028	ARHGEF33	Rho guanine nucleotide exchange factor (GEF) 33	-3.76855	2.58212	5.51451e-12	1.42712e-09
XM_012699587.1				-3.87199	8.64367	1.17907e-28	2.22314e-25
DENV_002838				-3.88784	-0.0980013	0.000402215	0.0143477
DENV_194989_XM_002158823.2	DENV_194989_XP_002158859.1		to antistasin Hydra magnipapillata	-3.91709	4.49405	7.0759e-47	4.66956e-43
DENV_190204	DENV_190204			-4.04752	-0.636353	0.0010145	0.0301914
XM_002156451.1_DENV_099471	XP_002156487.1_DENV_099471	STEAP2	STEAP family member	-4.06441	2.17351	5.15207e-11	1.06249e-08
DENV_195323	DENV_195323		Fibrinogen beta and gamma chains, C-terminal globular domain	-4.14894	0.576147	3.66793e-07	3.40924e-05
XM_012705923.1				-4.1729	2.14305	6.5726e-12	1.62746e-09
DENV_025278_XM_002156638.3	DENV_025278_XP_002156674.2		Ligand for members of the frizzled family of seven transmembrane receptors (By similarity)	-4.20063	5.50162	1.05271e-23	1.06879e-20
XM_012704442.1_DENV_052386	XP_012559896.1_DENV_052386	OTX (HvOtx1)	homeobox protein	-4.22019	4.65642	2.62777e-18	1.61315e-15
XM_012703369.1				-4.27016	6.44439	6.67061e-36	1.76084e-32
DENV_010386_XM_002158831.3	DENV_010386_XP_002158867.2	PGUG_02893	Glycosyl hydrolases family 18	-4.37922	5.58894	3.47367e-37	1.14618e-33
XM_012703850.1				-4.6129	0.98268	1.39865e-11	3.2386e-09
XM_012698686.1				-5.01548	0.850089	4.29773e-10	7.56315e-08
DENV_024660	DENV_024660			-5.01775	1.33583	2.27104e-10	4.13439e-08
DENV_058592_XM_012699429.1	DENV_058592_XP_012554883.1	2019-03-02	Mitochondrial amidoxime reducing component	-5.84375	-1.03716	0.0010211	0.0303195
XM_012710643.1				-5.9355	-0.973963	0.000722623	0.0231494
XM_012709859.1				-6.13008	-0.850922	0.000474827	0.0162358
DENV_135367				-6.34764	-0.689543	7.02681e-05	0.00331226
DENV_179452	DENV_179452		Angiotensin I converting enzyme peptidyl-dipeptidase A	-6.3509	-0.688898	6.82933e-05	0.00324234
XM_012699181.1				-6.36713	-0.686314	0.000259544	0.0099726
XR_001140547.1				-6.51123	-0.585418	0.000236177	0.00919522
XM_012698778.1				-6.55177	-0.541578	2.00955e-05	0.00112804
XR_001140546.1				-6.57602	-0.53776	0.000203739	0.00807523
DENV_073439	DENV_073439	IQCK	IQ motif containing K	-6.82885	-0.326528	2.45189e-06	0.000179785
XM_012708770.1_DENV_071957				-6.84309	-0.323429	8.63472e-06	0.000535049
XM_012705207.1				-6.91683	-0.250872	3.63872e-06	0.000253433
XM_012704977.1_DENV_192943	XP_012560431.1_DENV_192943		Inherit from opiNOG: Major Facilitator Superfamily	-6.96574	-0.213028	1.72124e-06	0.000130562
DENV_119139	DENV_119139		Reprolysin family propeptide	-6.99587	-0.206311	7.26396e-06	0.000463157
DENV_000662				-7.02732	-0.172493	7.45052e-07	6.32965e-05
DENV_079791				-7.06106	-0.166408	0.000126314	0.00543045
XM_012699516.1_DENV_171228	XP_012554970.1_DENV_171228	OSBPL8	oxysterol binding protein-like	-7.28658	0.00744596	0.00160446	0.0433057
XM_012705844.1				-7.38925	0.164937	0.000919123	0.0278565
XM_004210391.2_DENV_106923	XP_012561775.1_DENV_106923	UBN1	ubinuclein 1	-7.42216	0.192767	0.000829632	0.0257645
XM_012711365.1_DENV_205173	XP_012566818.1_DENV_205173	ANXA7	annexin A7	-7.51654	0.273143	0.000717443	0.0230394
XM_012708005.1				-7.56605	0.283862	1.70803e-09	2.68374e-07
XM_012698365.1_DENV_168501	XP_012553822.1_DENV_168501			-7.63352	0.373725	0.000515474	0.0174672
XM_012706313.1_DENV_194618	XP_012561767.1_DENV_194618		protein Hydra magnipapillata	-7.69948	0.406069	8.5481e-09	1.16914e-06
XM_012708679.1				-7.73597	0.432457	3.63338e-10	6.43693e-08
DENV_134641	DENV_134641	SLC35B4	Inherit from KOG: Solute carrier family 35 member B4	-7.82379	0.504872	2.29515e-11	5.04875e-09
XM_012698184.1_DENV_148389	XP_012553637.1_DENV_148389		G protein-coupled receptor 128	-8.12785	0.809708	0.000168166	0.00696873
XM_012702182.1_DENV_155190	XP_012557635.1_DENV_155190			-8.29886	0.921789	6.33763e-12	1.6086e-09
XM_012707153.1				-8.41416	1.0019	0.000155994	0.00655093
XM_012699025.1_DENV_204595	XP_012554479.1_DENV_204595	PTEN	Phosphatase and tensin homolog	-8.41416	1.0019	0.000156099	0.00655093
XM_012698510.1				-8.8981	1.48507	1.38087e-20	1.04146e-17
XM_012702256.1_DENV_204104	XP_012557709.1_DENV_204104	TNS4	Tensin 1	-10.7538	3.27638	1.61412e-40	6.08684e-37
Key for font colours
Font Colour	Genes annotated and described in Watanabe, H. et. al., (2014). Nature 515, 112-115.
Font Colour	Genes annotated and described in Bielen, H. et. al., (2007). Development 134, 4187-4197.
