# Supplementary material for: Molecular signature of an ancient organizer regulated by Wnt/β-catenin signalling during primary body axis patterning in Hydra
Source: Commun Biol. 2019 Nov 26;2:434. doi: 10.1038/s42003-019-0680-3 (PMC6879750; doi:10.1038/s42003-019-0680-3)
Supplement: Supplementary file 6 — Supplementary Data 4 [file 42003_2019_680_MOESM6_ESM.xlsx]

## Sheet: Sheet1
Supplementary_Table_4: Differentially expressed Tfs upon β-catenin knockdown and Alsterpaullone treatment.
Hydra_protein_ID	Hydra_gene_ID	logFC	logCPM	PValue	FDR		eggNOG annotation
XP_012556510.1	XM_012701056.1	7.72496	0.431155	7.65182e-11	1.51868e-08		UNC
DENV_097762_XP_012565729.1	DENV_097762_XM_012710275.1	5.77179	2.0681	1.58945e-21	1.35344e-18		Msh-like
XP_012553858.1	XM_012698404.1	4.78357	1.81031	2.55111e-17	1.37432e-14		UNC
DENV_057013_XP_002164989.1	DENV_057013_XM_002164953.3	3.75417	2.53874	2.44695e-16	1.21872e-13		DMRT3
XP_002160235.2_DENV_150246	XM_012703715.1_DENV_150246	3.34304	3.60521	4.3452e-31	9.55836e-28		DLX1-like
DENV_200315_XP_002159677.1	DENV_200315_XM_002159641.2	3.11332	0.959234	2.54711e-08	3.09843e-06		Forkhead-like
DENV_114007_XP_012556332.1	DENV_114007_XM_012700878.1	2.95155	2.17149	3.51705e-13	1.10523e-10		GATA3.1
DENV_114007_XP_012556332.1	DENV_114007_XM_012700877.1	2.95155	2.17149	3.50807e-13	1.10523e-10		GATA3.2
XP_004211659.2_DENV_037292	XM_004211611.2_DENV_037292	2.60893	3.37767	7.78872e-14	2.85554e-11		LMX1A
XP_004208605.2_DENV_021903	XM_004208557.2_DENV_021903	2.42571	0.0876661	0.00111737	0.0323768		Vsx-like
XP_012566347.1	XM_012710893.1	2.01579	2.64856	1.07609e-10	2.05838e-08		DMBX1
DENV_008342_NP_001267778.1	DENV_008342_NM_001280849.1	1.29669	3.42841	5.31207e-07	4.75332e-05		RUNX2
DENV_017300_XP_002166749.1	DENV_017300_XM_002166713.3	1.07129	3.93614	4.80319e-06	0.000323444		IRX6
DENV_000688_XP_002166230.2	DENV_000688_XM_002166194.3	0.903382	3.88638	0.000734807	0.0234543		FOXB2
XP_012563171.1_DENV_201656	XM_002163572.3_DENV_201656	-0.706666	8.56274	0.00136699	0.0377058		ERG
DENV_170658	DENV_170658	-0.897952	6.04267	8.69424e-05	0.00397062		UNC
XP_012555964.1_DENV_135037	XM_012700512.1_DENV_135037	-1.1331	2.34836	0.000574643	0.0191487		CREM
XP_002153848.3_DENV_045673	XM_002153812.3_DENV_045673	-1.26666	4.32323	2.76533e-07	2.64712e-05		DLX1-like
DENV_135075_XP_002164912.3	DENV_135075_XM_002164876.3	-1.42221	7.60583	2.36577e-05	0.00128232		T
DENV_191873	DENV_191873	-1.51341	4.69952	1.19914e-07	1.25609e-05		ARX
DENV_069970	DENV_069970	-1.69574	3.38379	2.4422e-09	3.68382e-07		UNC
DENV_110060_XP_002163599.1	DENV_110060_XM_002163563.2	-1.91952	4.79518	2.54475e-05	0.00135705		HvOTP1
DENV_131623_XP_002154016.2	DENV_131623_XM_002153980.3	-1.96981	6.4924	2.5716e-08	3.11388e-06		Brachyury
DENV_112999	DENV_112999	-1.98285	2.66501	0.00118403	0.0338257		T-box2
DENV_000239_XP_012558866.1	DENV_000239_XM_012703412.1	-2.06122	1.70454	5.75462e-07	5.04667e-05		NKX2-1
DENV_022146_XP_002165751.1	DENV_022146_XM_002165715.3	-2.08275	4.0466	6.65588e-18	3.81946e-15		Gorget
DENV_026119_XP_002164410.3	DENV_026119_XM_002164374.3	-2.48346	2.57272	6.44678e-06	0.000420187		HvOTP2
DENV_183673_XP_002154419.2	DENV_183673_XM_002154383.3	-2.81178	0.337818	3.87063e-05	0.00195359		CENPC1
DENV_027852_XP_004207550.1	DENV_027852_XM_004207502.2	-3.22503	5.2788	1.79424e-11	4e-09		HvRX1
XP_012559896.1_DENV_052386	XM_012704442.1_DENV_052386	-4.22019	4.65642	2.62777e-18	1.61315e-15		HvOTX1
