# Supplementary material for: Molecular signature of an ancient organizer regulated by Wnt/β-catenin signalling during primary body axis patterning in Hydra
Source: Commun Biol. 2019 Nov 26;2:434. doi: 10.1038/s42003-019-0680-3 (PMC6879750; doi:10.1038/s42003-019-0680-3)
Supplement: Supplementary file 7 — Supplementary Data 5 [file 42003_2019_680_MOESM7_ESM.xlsx]

## Sheet: Supplementary_Table_5a
Supplementary_Table_5a: Wnt/β-catenin signalling targets from Hydra, Planaria and Xenopus.
Hydra_protein_ID	predicted_gene_name	eggNOG annot	planaria	predicted_gene_name	eggNOG annot	xenopus	predicted_gene_name	eggNOG annot
XP_012555985.1_DENV_189921	ALDH3A2	Aldehyde dehydrogenase	tr5_comp2318_c0_seq1	ALDH2	Aldehyde dehydrogenase 2	aldh1a2.L	ALDH1A2	Aldehyde dehydrogenase 1 family, member
DENV_157331_XP_002160746.3	PLEKHG5	pleckstrin homology domain containing, family G (with RhoGef domain) member	tr5_comp7963_c0_seq1		noggin	nog.L	NOG	noggin
XP_002169271.2	PLEKHG5	pleckstrin homology domain containing, family G (with RhoGef domain) member	tr5_comp14026_c0_seq1		noggin	plekhg5.S	PLEKHG5	pleckstrin homology domain containing, family G (with RhoGef domain) member
XP_002163691.2_DENV_170250	FZD8	Frizzled receptor	tr5_comp12150_c0_seq1	PLEKHG5	pleckstrin homology domain containing, family G (with RhoGef domain) member	plekhg5.L	PLEKHG5	pleckstrin homology domain containing, family G (with RhoGef domain) member
DENV_122461_XP_012556876.1	NOG	noggin	tr5_comp17862_c0_seq1	FZD10	frizzled family receptor	fzd8.S	FZD8	frizzled family receptor
DENV_055370_XP_004206630.1	CHST1	Carbohydrate (Keratan sulfate Gal-6) sulfotransferase 1	tr5_comp13148_c0_seq1	FZD10	frizzled family receptor	fzd8.L	FZD8	frizzled family receptor
DENV_002509_XP_004212526.2	GAL3ST3	Galactose-3-O-sulfotransferase 3	tr5_comp5413_c0_seq1	SULT1C4	Sulfotransferase	Xelaev18024021m		frizzled family receptor
XP_012555649.1	GAL3ST3	Galactose-3-O-sulfotransferase 3	tr5_comp5070_c0_seq1	ASTL	Astacin (Peptidase family M12A)	frzb.L	FRZB	frizzled-related protein
XP_012555650.1	GAL3ST3	Galactose-3-O-sulfotransferase 3	tr5_comp2397_c0_seq1		Astacin (Peptidase family M12A)	hs6st1.S	HS6ST1	Heparan sulfate 6-O-sulfotransferase
DENV_055666_XP_004205990.2	CHST11	Carbohydrate N-acetylgalactosamine 4-0 sulfotransferase	tr5_comp570_c0_seq1		astacin-like metalloendopeptidase (M12 family)	Xelaev18004895m	ADAM33	ADAM metallopeptidase domain
XP_002170560.2_DENV_170994		Sulfotransferase	tr5_comp7749_c0_seq1	ABCC3	ATP-binding cassette, sub-family C (CFTR MRP), member	Xelaev18018867m	NODAL	bone morphogenetic protein
XP_012558352.1_DENV_145674	ZNF-like	ZnF_C2H2	tr5_comp30240_c0_seq1	ABCC2	ATP-binding cassette, sub-family C (CFTR MRP), member 2	Xelaev18018868m	NODAL	bone morphogenetic protein
XP_012560011.1_DENV_012550	ZNF-like	Zinc finger, C2H2 type	tr5_comp11014_c0_seq1	ABCG2	ATP-binding cassette, sub-family G (WHITE), member	Xelaev18018866m	NODAL	bone morphogenetic protein
XP_012560089.1	ADAMTS9	a disintegrin and metalloproteinase with thrombospondin motifs	tr5_comp6293_c0_seq1	AXIN2	axin 1	bmp2.L	BMP2	bone morpho-genetic protein
XP_012565822.1		matrix metallopeptidase	tr5_comp3045_c0_seq1	CYP18A1	Cytochrome P450	Xelaev18025979m		deoxyribonuclease
DENV_197519_XP_012564333.1		matrix metallopeptidase	tr5_comp743_c0_seq1	GLIPR1	GLI pathogenesis-related 1	cpe.L	CPE	carboxypeptidase E
DENV_040469_XP_012555883.1		matrix metallopeptidase	tr5_comp11025_c0_seq1	GAD1	glutamate decarboxylase 1 (brain, 67kDa)	Xelaev18003703m	KAZALD1	Kazal-type serine peptidase inhibitor domain 1
DENV_064926_XP_012560292.1		Astacin (Peptidase family M12A)	tr5_comp20362_c0_seq1		G-Protein coupled receptor	Xelaev18008647m	KAZALD1	Kazal-type serine peptidase inhibitor domain 1
DENV_162798_XP_012561358.1		astacin-like metalloendopeptidase (M12 family)	tr5_comp1310_c0_seq1	ASTL	Astacin (Peptidase family M12A)	lef1.L	LEF1	lymphoid enhancer-binding factor 1
DENV_102538_XP_012561285.1		TNF receptor-associated factor	tr5_comp968_c0_seq1	ASTL	Astacin (Peptidase family M12A)	nkx6-2.L	NKX6-2	nK6 homeobox
XP_012554701.1_DENV_039069	ARHGEF33	Rho guanine nucleotide exchange factor (GEF) 33	tr5_comp649_c0_seq1	ASTL	Astacin (Peptidase family M12A)	Xelaev18004190m	SLC2A1	solute carrier family 2 (facilitated glucose transporter), member 1
DENV_179028	ARHGEF33	Rho guanine nucleotide exchange factor (GEF) 33	tr5_comp3268_c0_seq1	ASTL	Astacin (Peptidase family M12A)	Xelaev18005184m	SLC34A2	solute carrier family 34 (sodium phosphate), member
XP_004208612.2_DENV_171524	RALGPS2	Ral GEF with PH domain and SH3 binding motif	tr5_comp514_c0_seq1	EFCAB9	Calcium binding protein	t2.S	T	t-box transcription factor
XP_012562725.1_DENV_130919	GRM2	glutamate receptor, metabotropic 2	tr5_comp9829_c0_seq1	CA7	carbonic anhydrase VII	crx.S	OTX2	Orthodenticle homeobox 2
DENV_004061_XP_012555693.1	MGL-3	glutamate receptor, metabotropic	tr5_comp2508_c0_seq1	CTNNB1	Catenin (Cadherin-associated protein), beta 1, 88kDa	crx.L	OTX2	Orthodenticle homeobox 2
DENV_025181_XP_012558784.1		Serpentine type 7TM GPCR chemoreceptor Srsx	tr5_comp10542_c0_seq1	CTNNB1	Catenin (Cadherin-associated protein), beta 1, 88kDa	Xelaev18039840m	OTX2	Orthodenticle homeobox 2
XP_012558749.1_DENV_029049		G- protein-coupled receptor	tr5_comp3683_c1_seq1	RC24	chitinase	Xelaev18041108m	OTX2	Orthodenticle homeobox 2
XP_012554672.1_DENV_090077	PRKAR2B	Protein kinase, cAMP-dependent, regulatory, type II	tr5_comp21033_c0_seq1	CYP2E1	Cytochrome P450 family 2 subfamily	Xelaev18001619m	PRSS22	Protease, serine
DENV_102440_XP_004205545.1		protein kinase, cAMP-dependent, regulatory, type	tr5_comp7101_c0_seq1	CYP2J2	cytochrome P450, family 2, subfamily J, polypeptide 2	agr2.S	AGR2	anterior gradient 2 homolog (Xenopus laevis)
DENV_059896_XP_004211264.1	B3GNT4	UDP-GlcNAc betaGal beta-1,3-N-acetylglucosaminyltransferase 4	tr5_comp19012_c0_seq1	CYP20A1	cytochrome P450, family 20, subfamily A, polypeptide 1	apobec2.L	APOBEC2	apolipoprotein B mRNA editing enzyme, catalytic polypeptide-like 2
XP_012566564.1_DENV_084861	B3GNT4	UDP-GlcNAc betaGal beta-1,3-N-acetylglucosaminyltransferase 4	tr5_comp7137_c0_seq1	AXIN2	DIX domain	Xelaev18033759m	BHLHE22	Basic helix-loop-helix family, member
DENV_001702_XP_004211750.2		UDP-Gal betaGlcNAc beta 1,4- galactosyltransferase, polypeptide	tr5_comp7048_c0_seq1		fibrillin	cnrip1.L	CNRIP1	Cannabinoid receptor interacting protein 1
XP_012554124.1	CA8	carbonic anhydrase VI	tr5_comp11437_c0_seq1	GPRMGL5	glutamate receptor, metabotropic	dennd2c.S	DENND2C	DENN MADD domain containing
XP_012558420.1	CAH1	Carbonic anhydrase	tr5_comp16927_c0_seq1	ABCC4	Inherit from biNOG: ATP-binding cassette, sub-family C (CFTR MRP), member	dkk1.L	DKK1	dickkopf 1 homolog (Xenopus laevis)
XP_002163954.3_DENV_113621	OSI_29555	carbonic anhydrase VI	tr5_comp17585_c0_seq1	WNT11	Ligand for members of the frizzled family of seven transmembrane receptors (By similarity)	dkk1.S	DKK1	dickkopf 1 homolog (Xenopus laevis)
XP_002167592.3	OSI_29555	carbonic anhydrase VI	tr5_comp26416_c0_seq1	WNT11	Ligand for members of the frizzled family of seven transmembrane receptors (By similarity)	dmbx1.S	DMBX1	diencephalon mesencephalon homeobox 1
DENV_010664		Carbonic anhydrase	tr5_comp9376_c0_seq1	WNT4	Ligand for members of the frizzled family of seven transmembrane receptors (By similarity)	Xelaev18019203m	DUXA	Double homeobox
XP_012558823.1	CHI3L1	chitinase	tr5_comp19618_c0_seq1	WNT4	Ligand for members of the frizzled family of seven transmembrane receptors (By similarity)	egr1.L	EGR1	Early growth response 1
XP_012559304.1	CHI3L1	chitinase	tr5_comp20589_c0_seq1		Protein kinase, cAMP-dependent, regulatory, type II	egr1.S	EGR1	Early growth response 1
XP_012561336.1	CHI3L1	chitinase	tr5_comp21904_c0_seq1	HTR4	Serpentine type 7TM GPCR chemoreceptor Srx	Xelaev18013082m	EFNB2	Ephrin-B2
XP_012564123.1		fibrillin	tr5_comp16598_c0_seq1	SLC10A2	Solute carrier family 10 (Sodium bile acid cotransporter family), member	Xelaev18015620m	EFNB2	Ephrin-B2
DENV_089748_NP_001267780.1	CTNNB1	Catenin (Cadherin-associated protein), beta 1, 88kDa	tr5_comp4583_c0_seq1	SLC11A2	solute carrier family 11 (proton-coupled divalent metal ion transporters), member 2	fam89a.L	FAM89A	Family with sequence similarity 89, member A
DENV_173944_XP_002155943.3	AXIN2	axin 1	tr5_comp8242_c0_seq1	SLC47A1	Solute carrier family 47 member	fgf20.L	FGF20	fibroblast growth factor
DENV_059567		Cytochrome p450	tr5_comp18628_c0_seq1	SLC47A2	Solute carrier family 47 member	gsc.S	GSC	goosecoid homeobox
XP_012557268.1		Cytochrome p450	tr5_comp12707_c0_seq1	SLC47A2	Solute carrier family 47 member	Xelaev18026248m	HLX	H2.0-like homeobox
DENV_138953_XP_002163966.2		Flavin containing amine oxidoreductase	tr5_comp10424_c0_seq1	SLC47A1	Solute carrier family 47 member 1	Xelaev18019219m	HES7	Hairy and enhancer of split 7
DENV_086678	DDC	decarboxylase	tr5_comp12840_c0_seq1		solute carrier family 5	nodal6.L	NODAL	nodal homolog (mouse)
XP_012564935.1_DENV_167378	FGSG_08249	Pyridoxal-dependent decarboxylase conserved domain	tr5_comp13452_c0_seq1	SLC52A3	solute carrier family 52, riboflavin transporter, member 3	Xelaev18018806m	NODAL	nodal homolog (mouse)
XP_012563405.1	FGSG_08249	Pyridoxal-dependent decarboxylase conserved domain	tr5_comp785_c0_seq1	TNS1	Tensin 1	olig4.L	OLIG3	oligodendrocyte transcription factor 4
XP_002166171.3_DENV_197934	GAD2	Glutamate decarboxylase	tr5_comp16850_c0_seq1	TNS4	tensin 4	tmcc1.S	TMCC1	transmembrane and coiled-coil domain family
XP_002159181.3_DENV_093538	FG01388.1	ATP-binding cassette, sub-family G (WHITE), member	tr5_comp19343_c0_seq1		TNF receptor-associated factor	tmem150b.L	TMEM150B	Transmembrane protein 150B
DENV_086364_XP_012561306.1	SLC7A9	Amino acid transporter light chain	tr5_comp23466_c0_seq1	TRAF6	TNF receptor-associated factor 6, E3 ubiquitin protein ligase	tmem150b.S	TMEM150B	Transmembrane protein 150B
XP_012557709.1_DENV_204104	TNS4	Tensin 1	tr5_comp3634_c0_seq1		to astacin family metalloendopeptidase FARM-1 Hydra magnipapillata	zic1.L	ZIC1	Zic family member
XP_002164046.1	GLIPR2	GLI pathogenesis-related 2	tr5_comp1521_c0_seq1		to astacin family metalloendopeptidase FARM-1 Hydra magnipapillata	zic1.S	ZIC1	Zic family member
XP_012553553.1	GLIPR2	GLI pathogenesis-related 2	tr5_comp27762_c0_seq1	FG02499.1	Transmembrane amino acid transporter protein	Xelaev18015642m	ZIC2	Zic family member
XP_012553554.1	GLIPR2	GLI pathogenesis-related 2	tr5_comp9437_c0_seq1	WLS	wntless homolog (Drosophila)	zic3.L	ZIC3	Zic family member
DENV_073028_XP_004211747.1		GLI pathogenesis-related 2	tr5_comp12236_c0_seq1	WLS	wntless homolog (Drosophila)	zic3.S	ZIC3	Zic family member
DENV_199592_XP_004206697.2		GLI pathogenesis-related 2	tr5_comp10125_c0_seq1	SP5	Zinc finger, C2H2 type	cer1.L	CER1	Cerberus 1, cysteine knot superfamily, homolog (Xenopus laevis)
DENV_060128_XP_012553600.1	WLS	wntless homolog (Drosophila)	tr5_comp7382_c0_seq1		transient receptor potential cation channel subfamily m member	cer1.S	CER1	Cerberus 1, cysteine knot superfamily, homolog (Xenopus laevis)
XP_002162975.1_DENV_038595	WNT1	Ligand for members of the frizzled family of seven transmembrane receptors (By similarity)	tr5_comp50159_c0_seq1	IAV	Transient receptor potential cation channel subfamily V member	Xelaev18046312m	CHRNA4	cholinergic receptor, nicotinic, alpha 4
DENV_118389_NP_001274292.1	WNT3	Ligand for members of the frizzled family of seven transmembrane receptors (By similarity)	tr5_comp5890_c0_seq1	TMEM144	Transmembrane protein 144	fam110c.S	FAM110C	family with sequence similarity 110, member C
XP_002157974.2_DENV_096589	WNT9B	Ligand for members of the frizzled family of seven transmembrane receptors (By similarity)	tr5_comp702_c0_seq1	TMEM41A	transmembrane protein 41A	foxb1.L	FOXB1	forkhead box
DENV_072829_XP_002153948.1		Ligand for members of the frizzled family of seven transmembrane receptors (By similarity)	tr5_comp3481_c0_seq1	PRSS42	Protease, serine	foxd3.L	FOXD3	forkhead box
DENV_025278_XP_002156674.2		Ligand for members of the frizzled family of seven transmembrane receptors (By similarity)	tr5_comp2760_c0_seq1	PRSS12	serine protease	foxd3.S	FOXD3	forkhead box
DENV_055786_XP_002169359.2		Ligand for members of the frizzled family of seven transmembrane receptors (By similarity)	tr5_comp2561_c0_seq1	PRSS12	serine protease	gata4.L	GATA4	GATA binding protein 4
XP_002170119.1_DENV_104329		Ligand for members of the frizzled family of seven transmembrane receptors (By similarity)	tr5_comp12872_c0_seq1	DHCR24	24-dehydrocholesterol reductase	Xelaev18043514m	GATA5	GATA binding protein 5
DENV_104330		Ligand for members of the frizzled family of seven transmembrane receptors (By similarity)	tr5_comp3596_c0_seq1		30 kDa spicule matrix	gsc.L	GSC	goosecoid homeobox
DENV_014555_XP_002168034.1		Calcium binding protein	tr5_comp10468_c0_seq1	W	ABC-2 type transporter	Xelaev18000896m	HES7	Hairy and enhancer of split 7
XP_002165178.1_DENV_030655		Calcium binding protein	tr5_comp7361_c0_seq1	PTK7	Acts as a calcium-dependent, homophilic cell adhesion molecule that regulates neural recognition during the development of the nervous system.	hhex.L	HHEX	Hematopoietically expressed homeobox
DENV_131660_XP_012562497.1		Nine Cysteines Domain of family 3 GPCR	tr5_comp6444_c0_seq1	AGXT2L1	alanine--glyoxylate aminotransferase 2-like	hhex.S	HHEX	Hematopoietically expressed homeobox
XP_004206116.1		Carbonic anhydrase	tr5_comp17951_c0_seq1		Amiloride-sensitive sodium channel	nog.S	NOG	Inhibitor of bone morphogenetic proteins (BMP) signaling
XP_012554479.1_DENV_204595	PTEN	Phosphatase and tensin homolog	tr5_comp19195_c0_seq1	ABP1	amine oxidase	irx1.L	IRX1	iroquois homeobox 1
XP_012563503.1_DENV_143410	TMEM175	Transmembrane protein 175	tr5_comp1760_c0_seq1	ACSL6	AMP-binding enzyme	Xelaev18029538m	CHRD	K04657 chordin
XP_012565924.1_DENV_183158	TMEM175	Transmembrane protein 175	tr5_comp11325_c0_seq1		AmP-dependent synthetase and ligase	Xelaev18027421m	CHRD	K04657 chordin
DENV_007879	TMEM175	Transmembrane protein 175	tr5_comp27833_c0_seq1		Bestrophin, RFP-TM, chloride channel	Xelaev18027420m	CHRD	K04657 chordin
XP_002162642.2	TMEM175	Transmembrane protein 175	tr5_comp10942_c0_seq1	LACTB	Beta-lactamase	krt16.S		Keratin, type I cytoskeletal
DENV_061538	TRPM7	transient receptor potential cation channel subfamily m member	tr5_comp6831_c0_seq1	A2ML1	C3 and PZP-like, alpha-2-macroglobulin domain containing 8	lrig3.L	LRIG3	leucine-rich repeats and immunoglobulin-like domains 3
DENV_040816	GIN1	to zinc finger, H2C2 domain containing Hydra magnipapillata	tr5_comp21173_c0_seq1	CACNA1B	Calcium channel, voltage-dependent	lrig3.S	LRIG3	leucine-rich repeats and immunoglobulin-like domains 3
DENV_128081_XP_012559396.1	ADAMTS3	ADAM metallopeptidase with thrombospondin type 1 motif	tr5_comp5167_c0_seq1	KCNMA1	Calcium-activated BK potassium channel alpha subunit	Xelaev18024617m	LMO3	LIM domain only 1 (Rhombotin 1)
DENV_008833_XP_012554670.1	ADAMTS9	ADAM metallopeptidase with thrombospondin type 1, motif	tr5_comp1261_c0_seq1		collagen, type VI, alpha	Xelaev18025417m	LMO4	LIM domain only 4
DENV_131259_XP_012564711.1	SSPO	ADAM metallopeptidase with thrombospondin type 1, motif	tr5_comp10555_c0_seq1	SEC14L3	CRAL/TRIO, N-terminal domain	lhx1.L	LHX1	LIM homeobox
DENV_164173		ADAM metallopeptidase domain	tr5_comp4221_c0_seq1	DST	Growth-Arrest-Specific Protein 2 Domain	lhx1.S	LHX1	LIM homeobox
DENV_158406		ADAM metallopeptidase domain	tr5_comp17383_c0_seq1	HOXD10	Homeobox domain	lpar6.S	LPAR6	Lysophosphatidic acid receptor
DENV_202893		ADAM metallopeptidase domain	tr5_comp392_c0_seq1	HGD	homogentisate 1,2-dioxygenase	myf5.S	MYF5	myogenic factor 5
XP_002156475.3		ADAM metallopeptidase domain	tr5_comp4676_c0_seq1	NPC2	ML domain	LOC101731538-like.S	NAT8	N-acetyltransferase
XP_012565822.1		ADAM metallopeptidase domain	tr5_comp28045_c0_seq1	SLC16A4	Monocarboxylate transporter	nck2.L	NCK2	NCK adaptor protein
XP_012565939.1		ADAM metallopeptidase domain	tr5_comp12108_c0_seq1		MULE transposase domain	Xelaev18018805m	NODAL	nodal homolog (mouse)
XP_012566016.1		ADAM metallopeptidase domain	tr5_comp1123_c0_seq1	PAH	Phenylalanine hydroxylase	Xelaev18018808m	NODAL	nodal homolog (mouse)
XP_012553681.1_DENV_122206		Carboxypeptidase	tr5_comp9538_c0_seq1	PLSCR3	Phospholipid scramblase	Xelaev18018807m	NODAL	nodal homolog (mouse)
XP_012553684.1_DENV_171061		Carboxypeptidase	tr5_comp3223_c0_seq1	PSAT1	phosphoserine aminotransferase 1	Xelaev18009061m	PDGFRA	platelet-derived growth factor receptor
DENV_007964_XP_012553873.1	MUSK	bone morphogenetic protein 1	tr5_comp7168_c0_seq1		placenta-specific 8	prrt1.S	PRRT1	proline-rich transmembrane protein 1
DENV_037420_XP_012560974.1		Kazal-type serine protease inhibitor domain	tr5_comp14825_c0_seq1	KCND1	potassium voltage-gated channel	Xelaev18026172m	PKDCC	protein kinase domain containing, cytoplasmic homolog (mouse)
DENV_101803_XP_012565167.1	DNASE1	deoxyribonuclease	tr5_comp15308_c0_seq1	OSI_37733	PP-loop family	Xelaev18028726m	PKDCC	protein kinase domain containing, cytoplasmic homolog (mouse)
DENV_116220_XP_002167205.1	FG02499.1	Solute carrier family 32 (GABA vesicular transporter), member 1	tr5_comp473_c0_seq1		Protein of unknown function (DUF3421)	pcdh9.S	PCDH9	Protocadherin
DENV_139448_XP_002160774.1	FG07495.1	solute carrier family 23 (nucleobase transporters), member	tr5_comp2067_c0_seq1	STK36	Protein tyrosine kinase	Xelaev18013069m	RAB20	RAB20, member RAS oncogene family
DENV_047085_XP_002159353.2	SLC12A1	Solute carrier family 12 (Sodium potassium chloride transporters), member	tr5_comp2681_c0_seq1	REG4	regenerating islet-derived family, member 4	Xelaev18023577m	RGS1	Regulator of G-protein signaling 1
DENV_141689_XP_002158070.2	SLC22A13	solute carrier family 22	tr5_comp5674_c0_seq1	RAC1	RHO	Xelaev18046622m	ARHGAP39	Rho GTPase activating protein 39
XP_012554592.1_DENV_194748	SLC26A11	solute carrier family 26, member 11	tr5_comp14455_c0_seq1	DCLK3	S_TKc	sebox.L	SEBOX	sebox homeobox
DENV_056127_XP_004207355.2	SLC26A5	solute carrier family 26	tr5_comp9126_c0_seq1	IQSEC1	Sec7 domain	skor1.L	SKOR1	SKI family transcriptional corepressor
XP_012558429.1	SLC26A5	solute carrier family 26	tr5_comp375_c0_seq1	CPS1	Carbamoyl-phosphate synthetase 2, aspartate transcarbamylase, and dihydroorotase	spns2.S	SPNS2	spinster homolog 2
DENV_134641	SLC35B4	Inherit from KOG: Solute carrier family 35 member B4	tr5_comp583_c0_seq1	CTSL2	cathepsin	spns2.L	SPNS2	spinster homolog 2
DENV_026311_XP_004206288.1	SLC50A1	Solute carrier family 50 (Sugar transporter), member 1	tr5_comp2888_c0_seq1		cathepsin	srrd.L	SRRD	SRR1 domain containing
DENV_079188_XP_012554026.1	SLC7A2	solute carrier family 7 (orphan transporter), member	tr5_comp12362_c0_seq1	CLN8	Ceroid-lipofuscinosis, neuronal 8 (Epilepsy, progressive with mental retardation)	sncg.L	SNCG	synuclein, gamma (breast cancer-specific protein 1)
XP_002159974.1_DENV_049843	LEF1	lymphoid enhancer-binding factor 1	tr5_comp40_c0_seq1	CHDH	Choline dehydrogenase	Xelaev18002038m		TECPR
DENV_000239_XP_012558866.1	NKX-like	NK2 homeobox 1	tr5_comp10106_c0_seq1	CHRNA3	cholinergic receptor, nicotinic	Xelaev18004073m		TECPR
DENV_135075_XP_002164912.3	T (HyBra1)	T, brachyury homolog (mouse)	tr5_comp2622_c0_seq1		cysteine-rich secretory protein LCCL domain containing	trabd2a.L	TRABD2A	TraB domain containing
DENV_131623_XP_002154016.2	T (HyBra2)	T-box transcription factor	tr5_comp4009_c0_seq1		Domain of Unknown Function (DUF1081)	admp.L	ADMP	Transforming growth factor beta like domain
DENV_112999	T	T-box transcription factor	tr5_comp1607_c0_seq1		Domain of Unknown Function (DUF1081)	admp.S	ADMP	Transforming growth factor beta like domain
XP_012559896.1_DENV_052386	OTX (HvOtx1)	Orthodenticle homeobox protein	tr5_comp13666_c0_seq1	DCLK3	doublecortin-like kinase 3	lzts1.L	LZTS1	tumor suppressor
XP_012566268.1		transmembrane protease serine 11B	tr5_comp7246_c0_seq1	TMED2	emp24/gp25L/p24 family/GOLD	zic4.S	ZIC4	Zic family member
XP_012561215.1		Reprolysin family propeptide	tr5_comp5278_c0_seq1	C12ORF66	Eukaryotic protein of unknown function (DUF2003)	zic4.L	ZIC4	Zic family member
DENV_119139		Reprolysin family propeptide	tr5_comp2680_c0_seq1	DDO	FAD dependent oxidoreductase
XP_012560859.1		Reprolysin family propeptide	tr5_comp11094_c0_seq1	FAM115C	Family with sequence similarity 115, member
XP_012561377.1		Reprolysin family propeptide	tr5_comp6456_c1_seq1	FCGBP	Fc fragment of IgG binding protein
DENV_007792_XP_012558310.1	PGUG_03173	aminopeptidase	tr5_comp1584_c0_seq1	FCGBP	Fc fragment of IgG binding protein
DENV_109387_XP_012562538.1	TMPRSS6	Transmembrane protease serine 6	tr5_comp6467_c0_seq1	FER1	Ferritin-like domain
DENV_133695_XP_002159068.2		proprotein convertase subtilisin kexin type	tr5_comp5819_c0_seq1	FLOT1	Flotillin
DENV_014870		Kunitz/Bovine pancreatic trypsin inhibitor domain	tr5_comp21995_c0_seq1	FOXD3	forkhead box
XP_012559905.1_DENV_185798		Tissue factor pathway inhibitor (Lipoprotein-associated coagulation inhibitor)	tr5_comp4675_c0_seq1		FTP
DENV_203509		Tissue factor pathway inhibitor (Lipoprotein-associated coagulation inhibitor)	tr5_comp7027_c0_seq1	MFN2	fzo-like conserved region
DENV_194989_XP_002158859.1		antistasin Hydra magnipapillata	tr5_comp228_c0_seq1	GLA	Galactosidase, alpha
DENV_179452		Angiotensin I converting enzyme peptidyl-dipeptidase A	tr5_comp15580_c0_seq1	GLA	Galactosidase, alpha
DENV_099581_XP_002165494.1	TIMP1	TIMP metallopeptidase inhibitor 1	tr5_comp1620_c0_seq1	GSTZ1	glutathione S-transferase zeta 1
XP_002159609.1	FG08979.1	DJ-1/PfpI family	tr5_comp3812_c0_seq1	GM2A	GM2 ganglioside activator
XP_012556865.1	FG08979.1	DJ-1/PfpI family	tr5_comp11452_c0_seq1	GUCY1B2	guanylate cyclase soluble subunit beta-2-like
DENV_053839_XP_002163963.1	ADORA2B	receptor	tr5_comp32412_c0_seq1	HES1	Hes gene family
DENV_164073_XP_002162811.3	RASGRP3	RAS guanyl releasing protein 3 (calcium and DAG-regulated)	tr5_comp13745_c0_seq1	HOXD10	homeobox
XP_004206372.1	RASGRP3	RAS guanyl releasing protein 3 (calcium and DAG-regulated)	tr5_comp23506_c0_seq1	HOXC6	Homeobox B7
XP_012553487.1	RASGRP3	RAS guanyl releasing protein 3 (calcium and DAG-regulated)	tr5_comp11570_c0_seq1	HOXC6	homeobox C6
DENV_029380_XP_012555637.1	RERGL	RAS-like, estrogen-regulated, growth inhibitor	tr5_comp14108_c0_seq1		Inherit from KOG: Transcription elongation factor
DENV_023562_XP_004212542.1		RAS-like, estrogen-regulated, growth inhibitor	tr5_comp4077_c0_seq1	FG02467.1	Inherit from opiNOG: Aminotransferase family protein (LolT)
DENV_001298_XP_012563065.1		member of RAS oncogene family	tr5_comp6057_c0_seq1	INHBE	inhibin, beta E
DENV_056129		member RAS oncogene family	tr5_comp3835_c0_seq1	KLK13	Kallikrein-related peptidase 13
DENV_042430_XP_012555204.1		member of RAS oncogene family	tr5_comp2110_c0_seq1	KLK13	Kallikrein-related peptidase 13
DENV_042040_XP_012553466.1		GTP-binding protein	tr5_comp8696_c0_seq1		KR domain
XP_012557181.1_DENV_172961	TAGAP	Rho GTPase activating protein 20	tr5_comp12636_c0_seq1	LHX9	Lim homeobox
DENV_138541_XP_012562926.1	SYDE2	synapse defective 1, Rho GTPase, homolog	tr5_comp1326_c0_seq1	LIPA	lipase, family member
XP_002167951.2_DENV_065194	SYDE2	synapse defective 1, Rho GTPase, homolog	tr5_comp12089_c0_seq1	LOXL3	Lysyl oxidase
XP_012554868.1_DENV_082169	SYDE2	synapse defective 1, Rho GTPase, homolog	tr5_comp12617_c0_seq1	LOXL3	Lysyl oxidase
XP_012554722.1_DENV_134315		neuropeptide Y receptor type 4	tr5_comp12659_c0_seq1	MPEG1	macrophage expressed 1
DENV_101880_XP_012556562.1		neuropeptide Y/FF receptor	tr5_comp36197_c0_seq1	ME3	Malic enzyme
XP_012559301.1_DENV_035706		7 transmembrane receptor (rhodopsin family)	tr5_comp12281_c0_seq1	SLC47A2	Mate efflux family protein
DENV_028327_XP_012564877.1		adenosine receptor A2a	tr5_comp2594_c0_seq1	CAV3	May act as a scaffolding protein within caveolar membranes. Interacts directly with G-protein alpha subunits and can functionally regulate their activity (By similarity)
DENV_068885_XP_012558180.1		extracellular calcium-sensing receptor	tr5_comp5668_c0_seq1	MEIS1	Meis homeobox
DENV_186898		cannabinoid receptor 1	tr5_comp3710_c0_seq1	MCEE	Methylmalonyl CoA epimerase
DENV_029056		dopamine receptor	tr5_comp1296_c0_seq1	MCEE	Methylmalonyl CoA epimerase
DENV_185817_XP_002163209.2		7 transmembrane receptor (rhodopsin family)	tr5_comp5381_c0_seq1	CSRP3	Muscle lim protein
XP_012563565.1		7 transmembrane receptor (rhodopsin family)	tr5_comp11033_c0_seq1	PHYHD1	Phytanoyl-CoA dioxygenase (PhyH)
NP_001274715.1		K08385 G0-opsin	tr5_comp2890_c0_seq1		PLAC8 family
XP_012553637.1_DENV_148389		G protein-coupled receptor 128	tr5_comp419_c0_seq1	PRMT6	Protein arginine methyltransferase 6
DENV_092716_XP_004207784.1	ARRDC3	Arrestin domain containing	tr5_comp7374_c0_seq1	SLC24A5	Sodium potassium calcium exchanger
XP_012557275.1		Amiloride-sensitive sodium channel	tr5_comp3992_c0_seq1	FTH1	Stores iron in a soluble, non-toxic, readily available form. Important for iron homeostasis (By similarity)
DENV_072001_XP_012561276.1		Protein kinase, cGMP-dependent, type	tr5_comp11049_c0_seq1	TSHZ3	Teashirt zinc finger homeobox 3
XP_012556498.1_DENV_200779	CAMK1	calcium calmodulin-dependent protein kinase	tr5_comp217_c0_seq1	THNSL2	threonine synthase-like 2 (S. cerevisiae)
DENV_012348_XP_012553992.1	CAMK2D	calcium calmodulin-dependent protein kinase II	tr5_comp7368_c0_seq1	THNSL2	threonine synthase-like 2 (S. cerevisiae)
DENV_200755_XP_012557015.1		calcium calmodulin-dependent protein kinase	tr5_comp7729_c0_seq1		transporter
DENV_113734_XP_012556903.1	INSR	Tyrosine-protein kinase receptor	tr5_comp4524_c0_seq1	TRMT6	tRNA methyltransferase 6 homolog (S. cerevisiae)
DENV_078674_XP_012559049.1		receptor tyrosine kinase HTK30	tr5_comp3797_c0_seq1	TNNI1	Troponin I
XP_012563767.1_DENV_113862	STK17B	Serine threonine kinase	tr5_comp11786_c0_seq1		Tryp_SPc
XP_012567006.1_DENV_142954	FGFRL1	fibroblast growth factor receptor-like 1	tr5_comp10944_c0_seq1		Tryp_SPc
XP_012563088.1_DENV_163796		Fibroblast growth factor receptor	tr5_comp10789_c0_seq1	TPPP3	tubulin polymerization-promoting protein family member
DENV_150542_XP_012556428.1		epithelial discoidin domain-containing receptor 1	tr5_comp4021_c0_seq1	FG07427.1	tyrosine serine protein phosphatase
XP_002158308.2	KDR	Growth factor receptor	tr5_comp2465_c0_seq1	USP1	Universal stress protein
XP_012557001.1	LRRK2	leucine-rich repeat kinase 2	tr5_comp3627_c0_seq1	USP1	Universal stress protein
DENV_027001_XP_002158990.1	MAPK6	Mitogen-activated protein kinase	tr5_comp1487_c0_seq1		venom allergen-like (VAL)
DENV_056573_XP_012566931.1	ATP10B	ATPase, class V, type	tr5_comp10823_c0_seq1		venom allergen-like (VAL)
DENV_032884_XP_012559380.1	FG07466.1	ATPase type	tr5_comp11112_c0_seq1	WDR36	WD repeat domain 36
XP_012560935.1_DENV_141579	FG07466.1	ATPase type	tr5_comp1314_c0_seq1		williams Beuren syndrome chromosome region
DENV_177127	FG07466.1	ATPase type	tr5_comp3349_c0_seq1	C10ORF11
DENV_177128	FG07466.1	ATPase type	tr5_comp6618_c0_seq1
XP_012564036.1	FG07466.1	ATPase type	tr5_comp7251_c0_seq1
XP_012554073.1	ATP1A1	ATPase Na K transporting alpha	tr5_comp4416_c0_seq1
XP_012560811.1	ATP1A1	ATPase Na K transporting alpha
XP_002160380.3	ATP2B1	ATPase, Ca transporting, plasma membrane
XP_012561295.1_DENV_008382	ATP2C1	ATPase, Ca transporting, type 2C, member
XP_012566382.1_DENV_178167	C9ORF172	chromosome 9 open reading frame 172
DENV_107575_XP_002157839.1	CBR3	carbonyl reductase
DENV_130355_XP_012559915.1		chitin binding
XP_002167909.2		chitin binding
XP_012561488.1		ChtBD2
DENV_003657_XP_002168110.3		PTB domain (IRS-1 type)
DENV_006942_XP_002156154.2	EZR	ezrin
DENV_203792	CIB	actin binding
DENV_162593_XP_012553700.1	CHD64	transgelin
DENV_045539_XP_012559126.1		Growth Arrest Specific protein
DENV_151297_XP_012557977.1		Kinesin family member
XP_012557978.1		Kinesin family member
XP_012561260.1	DNAH8	Dynein, axonemal, heavy chain
XP_012561298.1	DNAH8	Dynein, axonemal, heavy chain
XP_012561342.1	DNAH8	Dynein, axonemal, heavy chain
XP_004209689.1	ANKFN1	ankyrin-repeat and fibronectin type III domain containing 1
DENV_189592_XP_002160692.1	NRARP	Notch-regulated ankyrin repeat protein
DENV_192159_XP_012558303.1	THBS1	thrombospondin
XP_012562592.1_DENV_008255		chondroitin sulfate
DENV_117631		Fibrinogen beta and gamma chains, C-terminal globular domain
XP_012555041.1		Fibrinogen beta and gamma chains, C-terminal globular domain
XP_012562418.1		Fibrinogen beta and gamma chains, C-terminal globular domain
DENV_195323		Fibrinogen beta and gamma chains, C-terminal globular domain
XP_012559409.1_DENV_179707	HECTD1	Ankyrin repeat
XP_004207196.1		Ankyrin Repeat Protein
DENV_046871_XP_002160725.1		Ankyrin Repeat
DENV_060539_XP_012555106.1		Ankyrin Repeat
DENV_192356		ANK
DENV_198584_XP_012556183.1	ANO3	Anoctamin
XP_012555730.1	ANO3	Anoctamin
XP_012555608.1_DENV_052749		Anoctamin
XP_012566818.1_DENV_205173	ANXA7	annexin A7
DENV_034973_XP_002162775.2	FLNB	Filamin/ABP280 repeat
XP_002168125.2_DENV_176500	LAMB1	laminin beta
DENV_131332_XP_002159075.1		Laminin G domain
DENV_103840_XP_012555807.1		von Willebrand factor and EGF-like domain
XP_002153830.1_DENV_125705		von Willebrand factor A domain containing 7
XP_012554146.1_DENV_150207		von Willebrand factor A domain containing 7
XP_012565806.1_DENV_016986		von Willebrand factor A domain containing 7
XP_012563323.1		von Willebrand factor A domain containing 7
XP_012565032.1		von Willebrand factor type A domain
XP_012562678.1_DENV_130362	FREM2	Fras1 related extracellular matrix protein 2
DENV_053371		Dystroglycan 1 (Dystrophin-associated glycoprotein 1)
DENV_153190_XP_012561175.1		contactin
XP_012566549.1_DENV_124612	AXO	contactin associated protein-like
DENV_150381_XP_012562636.1	INX3	to innexin 1 Hydra magnipapillata
DENV_180036	MTUS2	microtubule associated tumor suppressor candidate 2
XP_012566716.1	MUC6	oligomeric mucus gel-forming
XP_012566709.1_DENV_199170	SSPO	oligomeric mucus gel-forming
XP_004206099.1	MYH3	Myosin heavy chain
DENV_127704_XP_012555998.1		myosin light chain kinase
XP_004212856.2		myosin light chain kinase
DENV_129246_XP_012560559.1	MYO18A	myosin XVIIIA
DENV_158678_XP_012554600.1		myosin light chain kinase
DENV_150796_XP_012565703.1		myosin light chain kinase
DENV_163156_XP_012566973.1		myosin light chain kinase
DENV_177179		myosin light chain kinase
XP_002165472.2	SCRIB	Scribbled Planar Cell Polarity Protein
XP_012554860.1_DENV_040028	SMTN	smoothelin-like 2
DENV_051689	SMTN	smoothelin-like 2
XP_012567190.1_DENV_008843	SVIL	supervillin
XP_004210857.2_DENV_148741		supervillin
XP_012563009.1_DENV_205257		Spectrin repeat
XP_012554505.1_DENV_054212		erythrocyte membrane protein band 4.1-like
DENV_025391_XP_012560874.1	TCTEX1D2	Tctex1 domain containing 2
DENV_079308_XP_012558428.1	NGB	Neuroglobin
XP_004213294.1	NRCAM	Neuronal cell adhesion molecule
XP_004207272.1_DENV_035276	NRXN3	Neurexin
DENV_076720_XP_002158844.1	RGMB	RGM domain family, member
XP_012557119.1_DENV_141373	SYTL5	Synaptotagmin-like
XP_002159364.2_DENV_107237		synaptotagmin
DENV_009079_XP_002162348.2		synaptotagmin
XP_012561026.1_DENV_084438	WDR1	WD repeat domain 1
XP_012556297.1_DENV_058222	UNC119	unc-119 homolog
DENV_065435_XP_002159597.1		eva-1 homolog C (C. elegans)
XP_012563823.1_DENV_127603	MARCH4	(Membrane-Associated Ring finger (C3HC4))
DENV_117733_XP_002159074.2	PDZRN3	PDZ domain containing RING finger 3
XP_012560374.1_DENV_179864	RNF130	Ring finger protein
DENV_011563_XP_004208317.1		Tripartite Motif Containing
DENV_184349_XP_002157228.2	SH3RF1	SH3 domain containing ring finger
DENV_093527_XP_002156467.1	EMP1	epithelial membrane protein 1
XP_012563805.1_DENV_204267	ENTPD3	Ectonucleoside triphosphate diphosphohydrolase 3
DENV_203339_XP_012561918.1	FBLN1	Notch ligand involved in the mediation of Notch signaling (By similarity)
DENV_186614	LTBP3	Notch ligand involved in the mediation of Notch signaling (By similarity)
XP_012565312.1	LTBP3	Notch ligand involved in the mediation of Notch signaling (By similarity)
XP_012565313.1	LTBP3	Notch ligand involved in the mediation of Notch signaling (By similarity)
DENV_120719		Notch ligand involved in the mediation of Notch signaling (By similarity)
DENV_079750		Notch ligand involved in the mediation of Notch signaling (By similarity)
DENV_179050_XP_012555495.1	ANLN	Anillin, actin binding protein
XP_012553643.1_DENV_100934		Inherit from KOG: Ferric-chelate reductase
XP_002156487.1_DENV_099471	STEAP2	STEAP family member
XP_012554140.1	DLC1	StAR-related lipid transfer (START) domain containing
XP_012554760.1	DOCK10	dedicator of cyto-kinesis
DENV_205642_XP_012562169.1	EMB1873	Peptidyl-arginine deiminase
XP_002159393.2	EMB1873	Peptidyl-arginine deiminase
DENV_098364_XP_012555674.1	FBXO2	F-box protein
XP_012554405.1_DENV_105277	FCHSD2	FCH and double SH3 domains
XP_012561398.1_DENV_033893	FET3	Multicopper oxidase
DENV_046303_XP_004206032.2	FG03177.1	Amidase
DENV_023788_XP_002156946.2	FG06548.1	UDP-glucose 6-dehydrogenase
XP_012563458.1	FIG4	FIG4 homolog, SAC1 lipid phosphatase domain containing (S. cerevisiae)
XP_012563459.1	FIG4	FIG4 homolog, SAC1 lipid phosphatase domain containing (S. cerevisiae)
XP_012563460.1	FIG4	FIG4 homolog, SAC1 lipid phosphatase domain containing (S. cerevisiae)
DENV_069649	PPP1R12B	Protein phosphatase 1, regulatory subunit
DENV_198081_XP_002155049.1	PPP1R2	Protein phosphatase 1, regulatory (Inhibitor) subunit 2
XP_012558698.1_DENV_051053	PTPRN2	protein tyrosine phosphatase, receptor type, N
DENV_196457_NP_001274282.1		Endonuclease Exonuclease phosphatase
DENV_101438_XP_012557857.1	PLCD4	phospholipase C
DENV_102806	PLCD4	phospholipase C
XP_012557855.1	PLCD4	phospholipase C
DENV_029406_XP_012555865.1		Phospholipase A2, group III
XP_012565194.1_DENV_198857	GDE1	glycerophosphodiester phosphodiesterase 1
XP_012562421.1	PDE2A	phosphodiesterase
XP_012562424.1	PDE2A	phosphodiesterase
XP_012562430.1	PDE2A	phosphodiesterase
XP_012562436.1	PDE2A	phosphodiesterase
XP_012562440.1	PDE2A	phosphodiesterase
DENV_057865_XP_002170367.2	FUT8	Catalyzes the addition of fucose in alpha 1-6 linkage to the first GlcNAc residue, next to the peptide chains in N-glycans (By similarity)
XP_012564133.1	FUT9	Hydra magnipapillata
XP_012564134.1	FUT9	Hydra magnipapillata
DENV_048507_XP_012562827.1	GATSL3	GATS protein-like
XP_012560752.1_DENV_140817	GLUL	glutamine synthetase
DENV_017384	GLUL	glutamine synthetase
DENV_157046	GLUL	glutamine synthetase
XP_002156372.1	GLUL	glutamine synthetase
XP_004206587.1	GLUL	glutamine synthetase
XP_012553962.1	GLUL	glutamine synthetase
XP_012553963.1	GLUL	glutamine synthetase
XP_012553964.1	GLUL	glutamine synthetase
XP_004207418.2_DENV_179043	GRB14	growth factor receptor-bound protein 14
XP_004211105.1_DENV_034494	HARS	histidyl-tRNA synthetase
XP_012556230.1_DENV_175175	HMCN1	G2F domain
XP_002154004.3	HPGDS	hematopoietic prostaglandin D synthase
XP_004207883.2	MGAT4C	mannosyl (alpha-1,3-)-glycoprotein beta-1,4-N-acetylglucosaminyltransferase, isozyme C
XP_012553717.1_DENV_085671	MLPH	melanophilin
DENV_073439	IQCK	IQ motif containing K
DENV_058592_XP_012554883.1	MARC2	Mitochondrial amidoxime reducing component
DENV_191448_XP_002164795.3	MLT-7	Peroxidasin homolog
DENV_091231_XP_004206634.1	MRPS7	ribosomal protein S7
DENV_191873	ARX-like	Aristaless related homeobox
DENV_085512_XP_002159764.2	NANOS1	nanos homolog 1 (Drosophila)
DENV_022146_XP_002165751.1	TLX1 (Gorget)	T-cell leukemia homeobox
DENV_026119_XP_002164410.3	OTP	Orthopedia homeobox
DENV_110060_XP_002163599.1	OTP (HvOtp1)	Orthopedia homeobox
DENV_027852_XP_004207550.1	RAX (Margin)	retina and anterior neural fold homeobox 2
XP_012561775.1_DENV_106923	UBN1	ubinuclein 1
XP_012562658.1_DENV_163893	Sox-like	SRY (sex determining region Y)-box 2
XP_002153848.3_DENV_045673	DLX1	distal-less homeobox 2
XP_012563171.1_DENV_201656	ERG	V-ets erythroblastosis virus E26 oncogene homolog (Avian)
XP_012566997.1_DENV_111480	OVOL2	ovo-like 2 (Drosophila)
DENV_192911_XP_012557678.1	ZNF-like	Gastrula zinc finger protein
XP_012556432.1	ZNF-like	to zinc finger, MYM domain containing 1 Hydra magnipapillata
XP_012555964.1_DENV_135037	CREM	cAMP responsive element
DENV_183673_XP_002154419.2	CENPC1	centromere protein C 1
XP_012554629.1_DENV_039347	INCENP	inner centromere protein antigens 135 155kDa
DENV_064608_XP_012563857.1	NOS1	Produces nitric oxide (NO) (By similarity)
DENV_102767_XP_012555741.1	NPR2	guanylate cyclase
XP_012554970.1_DENV_171228	OSBPL8	oxysterol binding protein-like
DENV_010386_XP_002158867.2	PGUG_02893	Glycosyl hydrolases family 18
DENV_182431		Glycoside hydrolase family 76
XP_012560611.1_DENV_206808	RBPMS2	RNA binding protein with multiple splicing 2
DENV_198433	RDH12	retinol dehydrogenase
XP_012563729.1_DENV_157700	SOD1	superoxide dismutase 1
DENV_093426_XP_004210083.1	SRCIN1	SRC kinase signaling inhibitor 1
XP_012562708.1_DENV_062145	TALDO1	Transaldolase 1
XP_002163666.3	TALDO1	Transaldolase 1
DENV_078983_XP_004206814.1	TDO2	Catalyzes the oxidative cleavage of the L-tryptophan (L- Trp) pyrrole ring (By similarity)
XP_012559634.1_DENV_168885	TSTD1	Thiosulfate sulfurtransferase rhodanese-like
XP_012554635.1	SAMD3	sterile alpha motif domain containing 3
XP_002158603.3		bone morphogenetic protein receptor type-1B
XP_012563588.1		latent transforming growth factor beta binding protein 2
XP_012562309.1		latent-transforming growth factor beta-binding protein
XP_012566722.1		Delta serrate ligand
XP_012560660.1	ZSWIM3	Zinc finger, SWIM-type containing 3
XP_012560661.1	ZSWIM3	Zinc finger, SWIM-type containing 3
XP_012560662.1	ZSWIM3	Zinc finger, SWIM-type containing 3
XP_002153837.2_DENV_052872	ZSWIM5	Zinc finger, SWIM-type containing
DENV_085684		Reverse transcriptase (RNA-dependent DNA polymerase)
DENV_186694		Inherit from KOG: Retrotransposon protein
DENV_069970		Inherit from KOG: Retrotransposon protein
DENV_160339		tigger transposable element derived
XP_012565270.1		SET
XP_012562551.1		NB-ARC domain
XP_012562552.1		NB-ARC domain
XP_012562553.1		NB-ARC domain
DENV_002697		poly ADP-ribose polymerase
DENV_041342_XP_004208322.2	ARL4A	ADP-ribosylation
XP_004208393.2_DENV_029091		poly ADP-ribose polymerase
XP_002162535.2_DENV_080793		Inherit from opiNOG: sodium channel activity
XP_012560431.1_DENV_192943		Inherit from opiNOG: Major Facilitator Superfamily
XP_012565418.1		Sugar (and other) transporter
XP_002165493.1_DENV_051715		Poly(U)-specific endoribonuclease-B
DENV_047702_XP_002164671.2		Prokaryotic glutathione synthetase, ATP-grasp domain
DENV_057263_XP_002161846.1		Adenylate cyclase associated (CAP) C terminal
DENV_071092_XP_012566940.1		Beta-1,4-N-acetylgalactosaminyl transferase
XP_012566097.1		FBG
DENV_003527		Ricin-type beta-trefoil lectin domain
XP_002170331.1		lipoxygenase homology domains 1
XP_012553803.1		MAC/Perforin domain
XP_012555957.1		Cytidylyltransferase
DENV_146708	ACSBG2	acyl-CoA synthetase bubblegum family member
XP_012561705.1	ACSBG2	acyl-CoA synthetase bubblegum family member
DENV_072197_XP_002158056.1		protein Hydra magnipapillata
DENV_193633		protein Hydra magnipapillata
DENV_158417_XP_004208721.1		protein Hydra magnipapillata
XP_012553944.1_DENV_123613		protein Hydra magnipapillata
XP_012561767.1_DENV_194618		protein Hydra magnipapillata
DENV_127531		protein Hydra magnipapillata
XP_012560383.1		protein Hydra magnipapillata
XP_012564164.1		protein Hydra magnipapillata
DENV_042723_XP_002159349.2		protein Hydra magnipapillata
DENV_031967		Hydra magnipapillata
DENV_040016		Hydra magnipapillata
NP_001267759.1		Hydra magnipapillata
XP_002161691.1		Hydra magnipapillata
XP_002164279.2		Hydra magnipapillata
XP_002165874.2		Hydra magnipapillata
DENV_099483_XP_012557996.1
DENV_138251_XP_012566881.1
XP_002163296.3_DENV_106178
XP_004209472.2_DENV_168096
XP_012553822.1_DENV_168501
XP_012555775.1_DENV_166923
XP_012557635.1_DENV_155190
XP_012564205.1_DENV_168699
XP_012564682.1_DENV_156578
DENV_146832
DENV_190204
DENV_024660
DENV_058763
XP_002164213.2
XP_012554088.1
XP_012554816.1
XP_012559808.1
XP_012560350.1
XP_012562601.1
XP_012562606.1
XP_012562607.1
	Targets of Wnt/β-catenin signalling from Hydra present in both Planaria and Xenopus.
	Targets of Wnt/β-catenin signalling from Hydra present in Planaria.
	Targets of Wnt/β-catenin signalling from Hydra present in Xenopus.
	Targets of Wnt/β-catenin signalling found only in Hydra with eggNOG annotations.
	Targets of Wnt/β-catenin signalling found only in Hydra without eggNOG annotations.
Red Font	Transcription factors
Font Colour	Genes annotated and described in Bielen, H. et. al., (2007). Development 134, 4187-4197.
Font Colour	Genes annotated and described in current study

## Sheet: Supplementary_Table_5b
Supplementary_Table_5b: Targets of Wnt/β-catenin signalling from Hydra catogorized based on selected gene ontology (GO) terms.
extracellular matrix								plasma memebrane
DENV_128081_XP_012559396.1	ADAMTS3	ADAM metallopeptidase with thrombospondin type 1 motif						DENV_064926_XP_012560292.1		Astacin (Peptidase family M12A)
DENV_008833_XP_012554670.1	ADAMTS9	ADAM metallopeptidase with thrombospondin type 1, motif						XP_012566268.1		transmembrane protease serine 11B
DENV_131259_XP_012564711.1	SSPO	ADAM metallopeptidase with thrombospondin type 1, motif						DENV_109387_XP_012562538.1	TMPRSS6	Transmembrane protease serine 6
DENV_164173		ADAM metallopeptidase domain
DENV_158406		ADAM metallopeptidase domain
DENV_202893		ADAM metallopeptidase domain						Extracellular
XP_002156475.3		ADAM metallopeptidase domain						XP_012553681.1_DENV_122206		Carboxypeptidase
XP_012565822.1		ADAM metallopeptidase domain						XP_012553684.1_DENV_171061		Carboxypeptidase
XP_012565939.1		ADAM metallopeptidase domain						DENV_014870		Kunitz/Bovine pancreatic trypsin inhibitor domain
XP_012566016.1		ADAM metallopeptidase domain						DENV_179452		Angiotensin I converting enzyme peptidyl-dipeptidase A
XP_012561215.1		Reprolysin family propeptide						Uncharacterized
DENV_119139		Reprolysin family propeptide						DENV_007792_XP_012558310.1	PGUG_03173	aminopeptidase
XP_012560859.1		Reprolysin family propeptide
XP_012561377.1		Reprolysin family propeptide
XP_012560089.1	ADAMTS9	a disintegrin and metalloproteinase with thrombospondin motifs						Ubiquitous
XP_012565822.1		matrix metallopeptidase						DENV_102538_XP_012561285.1		TNF receptor-associated factor
DENV_197519_XP_012564333.1		matrix metallopeptidase						DENV_133695_XP_002159068.2		proprotein convertase subtilisin kexin type
DENV_040469_XP_012555883.1		matrix metallopeptidase						XP_002159609.1	FG08979.1	DJ-1/PfpI family
DENV_007964_XP_012553873.1	MUSK	bone morphogenetic protein 1						XP_012556865.1	FG08979.1	DJ-1/PfpI family
DENV_037420_XP_012560974.1		Kazal-type serine protease inhibitor domain
DENV_099581_XP_002165494.1	TIMP1	TIMP metallopeptidase inhibitor 1						Others
XP_012559905.1_DENV_185798		Tissue factor pathway inhibitor (Lipoprotein-associated coagulation inhibitor)						DENV_092716_XP_004207784.1	ARRDC3	Arrestin domain containing
DENV_203509		Tissue factor pathway inhibitor (Lipoprotein-associated coagulation inhibitor)						XP_012557275.1		Amiloride-sensitive sodium channel
DENV_194989_XP_002158859.1		antistasin Hydra magnipapillata						DENV_059896_XP_004211264.1	B3GNT4	UDP-GlcNAc betaGal beta-1,3-N-acetylglucosaminyltransferase 4
XP_012564123.1		fibrillin						XP_012566564.1_DENV_084861	B3GNT4	UDP-GlcNAc betaGal beta-1,3-N-acetylglucosaminyltransferase 4
DENV_192159_XP_012558303.1	THBS1	thrombospondin						DENV_001702_XP_004211750.2		UDP-Gal betaGlcNAc beta 1,4- galactosyltransferase, polypeptide
DENV_117631		Fibrinogen beta and gamma chains, C-terminal globular domain						XP_012566382.1_DENV_178167	C9ORF172	chromosome 9 open reading frame 172
XP_012555041.1		Fibrinogen beta and gamma chains, C-terminal globular domain						XP_012554124.1	CA8	carbonic anhydrase VI
XP_012562418.1		Fibrinogen beta and gamma chains, C-terminal globular domain						XP_012558420.1	CAH1	Carbonic anhydrase
DENV_195323		Fibrinogen beta and gamma chains, C-terminal globular domain						XP_002163954.3_DENV_113621	OSI_29555	carbonic anhydrase VI
XP_002168125.2_DENV_176500	LAMB1	laminin beta						XP_002167592.3	OSI_29555	carbonic anhydrase VI
DENV_131332_XP_002159075.1		Laminin G domain						DENV_010664		Carbonic anhydrase
XP_012562678.1_DENV_130362	FREM2	Fras1 related extracellular matrix protein 2						XP_004206116.1		Carbonic anhydrase
DENV_053371		Dystroglycan 1 (Dystrophin-associated glycoprotein 1)						DENV_107575_XP_002157839.1	CBR3	carbonyl reductase
DENV_103840_XP_012555807.1		von Willebrand factor and EGF-like domain						XP_012555985.1_DENV_189921	ALDH3A2	Aldehyde dehydrogenase
XP_002153830.1_DENV_125705		von Willebrand factor A domain containing 7						XP_012558823.1	CHI3L1	chitinase
XP_012554146.1_DENV_150207		von Willebrand factor A domain containing 7						XP_012559304.1	CHI3L1	chitinase
XP_012565806.1_DENV_016986		von Willebrand factor A domain containing 7						XP_012561336.1	CHI3L1	chitinase
XP_012563323.1		von Willebrand factor A domain containing 7						DENV_130355_XP_012559915.1		chitin binding
XP_012565032.1		von Willebrand factor type A domain						XP_002167909.2		chitin binding
DENV_203339_XP_012561918.1	FBLN1	Notch ligand involved in the mediation of Notch signaling (By similarity)						XP_012561488.1		ChtBD2
DENV_186614	LTBP3	Notch ligand involved in the mediation of Notch signaling (By similarity)						DENV_055370_XP_004206630.1	CHST1	Carbohydrate (Keratan sulfate Gal-6) sulfotransferase 1
XP_012565312.1	LTBP3	Notch ligand involved in the mediation of Notch signaling (By similarity)						DENV_002509_XP_004212526.2	GAL3ST3	Galactose-3-O-sulfotransferase 3
XP_012565313.1	LTBP3	Notch ligand involved in the mediation of Notch signaling (By similarity)						XP_012555649.1	GAL3ST3	Galactose-3-O-sulfotransferase 3
DENV_120719		Notch ligand involved in the mediation of Notch signaling (By similarity)						XP_012555650.1	GAL3ST3	Galactose-3-O-sulfotransferase 3
DENV_079750		Notch ligand involved in the mediation of Notch signaling (By similarity)						DENV_055666_XP_004205990.2	CHST11	Carbohydrate N-acetylgalactosamine 4-0 sulfotransferase
								XP_002170560.2_DENV_170994		Sulfotransferase
								XP_012560752.1_DENV_140817	GLUL	glutamine synthetase
cell adhesion								DENV_017384	GLUL	glutamine synthetase
XP_012566818.1_DENV_205173	ANXA7	annexin A7						DENV_157046	GLUL	glutamine synthetase
XP_004213294.1	NRCAM	Neuronal cell adhesion molecule						XP_002156372.1	GLUL	glutamine synthetase
XP_004207272.1_DENV_035276	NRXN3	Neurexin						XP_004206587.1	GLUL	glutamine synthetase
XP_002165472.2	SCRIB	Scribbled Planar Cell Polarity Protein						XP_012553962.1	GLUL	glutamine synthetase
DENV_153190_XP_012561175.1		contactin						XP_012553963.1	GLUL	glutamine synthetase
XP_012566549.1_DENV_124612	AXO	contactin associated protein-like						XP_012553964.1	GLUL	glutamine synthetase
DENV_150381_XP_012562636.1	INX3	to innexin 1 Hydra magnipapillata						DENV_057865_XP_002170367.2	FUT8	Catalyzes the addition of fucose in alpha 1-6 linkage to the first GlcNAc residue, next to the peptide chains in N-glycans (By similarity)
DENV_076720_XP_002158844.1	RGMB	RGM domain family, member						XP_012564133.1	FUT9	Hydra magnipapillata
cytoskeleton								XP_012564134.1	FUT9	Hydra magnipapillata
DENV_089748_NP_001267780.1	CTNNB1	Catenin (Cadherin-associated protein), beta 1, 88kDa						XP_004207418.2_DENV_179043	GRB14	growth factor receptor-bound protein 14
DENV_006942_XP_002156154.2	EZR	ezrin						XP_004211105.1_DENV_034494	HARS	histidyl-tRNA synthetase
DENV_179050_XP_012555495.1	ANLN	Anillin, actin binding protein						XP_012556230.1_DENV_175175	HMCN1	G2F domain
XP_012554860.1_DENV_040028	SMTN	smoothelin-like 2						XP_002154004.3	HPGDS	hematopoietic prostaglandin D synthase
DENV_051689	SMTN	smoothelin-like 2						XP_004207883.2	MGAT4C	mannosyl (alpha-1,3-)-glycoprotein beta-1,4-N-acetylglucosaminyltransferase, isozyme C
XP_012567190.1_DENV_008843	SVIL	supervillin						XP_012553717.1_DENV_085671	MLPH	melanophilin
XP_004210857.2_DENV_148741		supervillin						DENV_073439	IQCK	IQ motif containing K
XP_012563009.1_DENV_205257		Spectrin repeat						DENV_058592_XP_012554883.1	MARC2	Mitochondrial amidoxime reducing component
DENV_025391_XP_012560874.1	TCTEX1D2	Tctex1 domain containing 2						DENV_191448_XP_002164795.3	MLT-7	Peroxidasin homolog
DENV_203792	CIB	actin binding						DENV_091231_XP_004206634.1	MRPS7	ribosomal protein S7
DENV_162593_XP_012553700.1	CHD64	transgelin						XP_002164046.1	GLIPR2	GLI pathogenesis-related 2
DENV_045539_XP_012559126.1		Growth Arrest Specific protein						XP_012553553.1	GLIPR2	GLI pathogenesis-related 2
DENV_180036	MTUS2	microtubule associated tumor suppressor candidate 2						XP_012553554.1	GLIPR2	GLI pathogenesis-related 2
XP_012561260.1	DNAH8	Dynein, axonemal, heavy chain						DENV_073028_XP_004211747.1		GLI pathogenesis-related 2
XP_012561298.1	DNAH8	Dynein, axonemal, heavy chain						DENV_199592_XP_004206697.2		GLI pathogenesis-related 2
XP_012561342.1	DNAH8	Dynein, axonemal, heavy chain						DENV_048507_XP_012562827.1	GATSL3	GATS protein-like
XP_012554505.1_DENV_054212		erythrocyte membrane protein band 4.1-like						DENV_101438_XP_012557857.1	PLCD4	phospholipase C
DENV_025391_XP_012560874.1	TCTEX1D2	Tctex1 domain containing 2						DENV_102806	PLCD4	phospholipase C
DENV_151297_XP_012557977.1		Kinesin family member						XP_012557855.1	PLCD4	phospholipase C
XP_012557978.1		Kinesin family member						DENV_029406_XP_012555865.1		Phospholipase A2, group III
DENV_129246_XP_012560559.1	MYO18A	myosin XVIIIA						XP_012565194.1_DENV_198857	GDE1	glycerophosphodiester phosphodiesterase 1
XP_004206099.1	MYH3	Myosin heavy chain						XP_012562421.1	PDE2A	phosphodiesterase
DENV_034973_XP_002162775.2	FLNB	Filamin/ABP280 repeat						XP_012562424.1	PDE2A	phosphodiesterase
XP_012561026.1_DENV_084438	WDR1	WD repeat domain 1						XP_012562430.1	PDE2A	phosphodiesterase
GTPase regulator activity								XP_012562436.1	PDE2A	phosphodiesterase
XP_012554701.1_DENV_039069	ARHGEF33	Rho guanine nucleotide exchange factor (GEF) 33						XP_012562440.1	PDE2A	phosphodiesterase
DENV_179028	ARHGEF33	Rho guanine nucleotide exchange factor (GEF) 33						XP_002159181.3_DENV_093538	FG01388.1	ATP-binding cassette, sub-family G (WHITE), member
XP_004208612.2_DENV_171524	RALGPS2	Ral GEF with PH domain and SH3 binding motif						DENV_116220_XP_002167205.1	FG02499.1	Solute carrier family 32 (GABA vesicular transporter), member 1
DENV_164073_XP_002162811.3	RASGRP3	RAS guanyl releasing protein 3 (calcium and DAG-regulated)						DENV_139448_XP_002160774.1	FG07495.1	solute carrier family 23 (nucleobase transporters), member
XP_004206372.1	RASGRP3	RAS guanyl releasing protein 3 (calcium and DAG-regulated)						DENV_047085_XP_002159353.2	SLC12A1	Solute carrier family 12 (Sodium potassium chloride transporters), member
XP_012553487.1	RASGRP3	RAS guanyl releasing protein 3 (calcium and DAG-regulated)						DENV_141689_XP_002158070.2	SLC22A13	solute carrier family 22
XP_012557181.1_DENV_172961	TAGAP	Rho GTPase activating protein 20						XP_012554592.1_DENV_194748	SLC26A11	solute carrier family 26, member 11
DENV_138541_XP_012562926.1	SYDE2	synapse defective 1, Rho GTPase, homolog						DENV_056127_XP_004207355.2	SLC26A5	solute carrier family 26
XP_002167951.2_DENV_065194	SYDE2	synapse defective 1, Rho GTPase, homolog						XP_012558429.1	SLC26A5	solute carrier family 26
XP_012554868.1_DENV_082169	SYDE2	synapse defective 1, Rho GTPase, homolog						DENV_134641	SLC35B4	Inherit from KOG: Solute carrier family 35 member B4
DENV_157331_XP_002160746.3	PLEKHG5	pleckstrin homology domain containing, family G (with RhoGef domain) member						DENV_026311_XP_004206288.1	SLC50A1	Solute carrier family 50 (Sugar transporter), member 1
XP_002169271.2	PLEKHG5	pleckstrin homology domain containing, family G (with RhoGef domain) member						DENV_079188_XP_012554026.1	SLC7A2	solute carrier family 7 (orphan transporter), member
XP_012554140.1	DLC1	StAR-related lipid transfer (START) domain containing						DENV_086364_XP_012561306.1	SLC7A9	Amino acid transporter light chain
GTPase activity								DENV_046303_XP_004206032.2	FG03177.1	Amidase
DENV_029380_XP_012555637.1	RERGL	RAS-like, estrogen-regulated, growth inhibitor						DENV_023788_XP_002156946.2	FG06548.1	UDP-glucose 6-dehydrogenase
DENV_023562_XP_004212542.1		RAS-like, estrogen-regulated, growth inhibitor						XP_012563458.1	FIG4	FIG4 homolog, SAC1 lipid phosphatase domain containing (S. cerevisiae)
DENV_001298_XP_012563065.1		member of RAS oncogene family						XP_012563459.1	FIG4	FIG4 homolog, SAC1 lipid phosphatase domain containing (S. cerevisiae)
DENV_056129		member RAS oncogene family						XP_012563460.1	FIG4	FIG4 homolog, SAC1 lipid phosphatase domain containing (S. cerevisiae)
DENV_042430_XP_012555204.1		member of RAS oncogene family						DENV_003657_XP_002168110.3		PTB domain (IRS-1 type)
DENV_042040_XP_012553466.1		GTP-binding protein						DENV_173944_XP_002155943.3	AXIN2	axin 1
								XP_004209689.1	ANKFN1	ankyrin-repeat and fibronectin type III domain containing 1
G-protein coupled receptor activity								DENV_189592_XP_002160692.1	NRARP	Notch-regulated ankyrin repeat protein
DENV_053839_XP_002163963.1	ADORA2B	receptor						XP_012559409.1_DENV_179707	HECTD1	Ankyrin repeat
XP_012554722.1_DENV_134315		neuropeptide Y receptor type 4						XP_004207196.1		Ankyrin Repeat Protein
DENV_101880_XP_012556562.1		neuropeptide Y/FF receptor						DENV_046871_XP_002160725.1		Ankyrin Repeat
DENV_028327_XP_012564877.1		adenosine receptor A2a						DENV_060539_XP_012555106.1		Ankyrin Repeat
XP_012559301.1_DENV_035706		7 transmembrane receptor (rhodopsin family)						DENV_192356		ANK
DENV_068885_XP_012558180.1		extracellular calcium-sensing receptor						XP_012562592.1_DENV_008255		chondroitin sulfate
DENV_186898		cannabinoid receptor 1						DENV_198584_XP_012556183.1	ANO3	Anoctamin
DENV_029056		dopamine receptor						XP_012555730.1	ANO3	Anoctamin
DENV_185817_XP_002163209.2		7 transmembrane receptor (rhodopsin family)						XP_012555608.1_DENV_052749		Anoctamin
XP_012563565.1		7 transmembrane receptor (rhodopsin family)						XP_012566716.1	MUC6	oligomeric mucus gel-forming
NP_001274715.1		K08385 G0-opsin						XP_012566709.1_DENV_199170	SSPO	oligomeric mucus gel-forming
DENV_025181_XP_012558784.1		Serpentine type 7TM GPCR chemoreceptor Srsx						DENV_079308_XP_012558428.1	NGB	Neuroglobin
XP_012558749.1_DENV_029049		G- protein-coupled receptor						XP_012557119.1_DENV_141373	SYTL5	Synaptotagmin-like
XP_012553637.1_DENV_148389		G protein-coupled receptor 128						XP_002159364.2_DENV_107237		synaptotagmin
DENV_131660_XP_012562497.1		Nine Cysteines Domain of family 3 GPCR						DENV_009079_XP_002162348.2		synaptotagmin
XP_002163691.2_DENV_170250	FZD8	Frizzled receptor						XP_012556297.1_DENV_058222	UNC119	unc-119 homolog
XP_012562725.1_DENV_130919	GRM2	glutamate receptor, metabotropic 2						DENV_065435_XP_002159597.1		eva-1 homolog C (C. elegans)
DENV_004061_XP_012555693.1	MGL-3	glutamate receptor, metabotropic						XP_012563823.1_DENV_127603	MARCH4	(Membrane-Associated Ring finger (C3HC4))
								DENV_117733_XP_002159074.2	PDZRN3	PDZ domain containing RING finger 3
ATPase activity								XP_012560374.1_DENV_179864	RNF130	Ring finger protein
DENV_056573_XP_012566931.1	ATP10B	ATPase, class V, type						DENV_011563_XP_004208317.1		Tripartite Motif Containing
DENV_032884_XP_012559380.1	FG07466.1	ATPase type						DENV_093527_XP_002156467.1	EMP1	epithelial membrane protein 1
XP_012560935.1_DENV_141579	FG07466.1	ATPase type						DENV_184349_XP_002157228.2	SH3RF1	SH3 domain containing ring finger
DENV_177127	FG07466.1	ATPase type						XP_012563805.1_DENV_204267	ENTPD3	Ectonucleoside triphosphate diphosphohydrolase 3
DENV_177128	FG07466.1	ATPase type						DENV_059567		Cytochrome p450
XP_012564036.1	FG07466.1	ATPase type						XP_012557268.1		Cytochrome p450
XP_012554073.1	ATP1A1	ATPase Na K transporting alpha						XP_012553643.1_DENV_100934		Inherit from KOG: Ferric-chelate reductase
XP_012560811.1	ATP1A1	ATPase Na K transporting alpha						DENV_138953_XP_002163966.2		Flavin containing amine oxidoreductase
XP_002160380.3	ATP2B1	ATPase, Ca transporting, plasma membrane						XP_002156487.1_DENV_099471	STEAP2	STEAP family member
XP_012561295.1_DENV_008382	ATP2C1	ATPase, Ca transporting, type 2C, member						DENV_086678	DDC	decarboxylase
								XP_012564935.1_DENV_167378	FGSG_08249	Pyridoxal-dependent decarboxylase conserved domain
protein kinase activity								XP_012563405.1	FGSG_08249	Pyridoxal-dependent decarboxylase conserved domain
XP_012554672.1_DENV_090077	PRKAR2B	Protein kinase, cAMP-dependent, regulatory, type II						XP_002166171.3_DENV_197934	GAD2	Glutamate decarboxylase
DENV_102440_XP_004205545.1		protein kinase, cAMP-dependent, regulatory, type						DENV_101803_XP_012565167.1	DNASE1	deoxyribonuclease
XP_012556498.1_DENV_200779	CAMK1	calcium calmodulin-dependent protein kinase						XP_012554760.1	DOCK10	dedicator of cyto-kinesis
DENV_012348_XP_012553992.1	CAMK2D	calcium calmodulin-dependent protein kinase II						DENV_205642_XP_012562169.1	EMB1873	Peptidyl-arginine deiminase
DENV_200755_XP_012557015.1		calcium calmodulin-dependent protein kinase						XP_002159393.2	EMB1873	Peptidyl-arginine deiminase
DENV_113734_XP_012556903.1	INSR	Tyrosine-protein kinase receptor						DENV_098364_XP_012555674.1	FBXO2	F-box protein
DENV_078674_XP_012559049.1		receptor tyrosine kinase HTK30						XP_012554405.1_DENV_105277	FCHSD2	FCH and double SH3 domains
XP_012563767.1_DENV_113862	STK17B	Serine threonine kinase						XP_012561398.1_DENV_033893	FET3	Multicopper oxidase
DENV_027001_XP_002158990.1	MAPK6	Mitogen-activated protein kinase
XP_012567006.1_DENV_142954	FGFRL1	fibroblast growth factor receptor-like 1
XP_012563088.1_DENV_163796		Fibroblast growth factor receptor
DENV_150542_XP_012556428.1		epithelial discoidin domain-containing receptor 1
DENV_127704_XP_012555998.1		myosin light chain kinase
XP_004212856.2		myosin light chain kinase
DENV_158678_XP_012554600.1		myosin light chain kinase
DENV_150796_XP_012565703.1		myosin light chain kinase
DENV_163156_XP_012566973.1		myosin light chain kinase
DENV_177179		myosin light chain kinase
