# Supplementary material for: Molecular signature of an ancient organizer regulated by Wnt/β-catenin signalling during primary body axis patterning in Hydra
Source: Commun Biol. 2019 Nov 26;2:434. doi: 10.1038/s42003-019-0680-3 (PMC6879750; doi:10.1038/s42003-019-0680-3)
Supplement: Supplementary file 8 — Supplementary Data 6 [file 42003_2019_680_MOESM8_ESM.txt]

>DENV_000001_XM_004212730.2
TCGATTTTTGTTTTGGTTACCAGAAATATGTTAGACATTAAAAGACCAAAAAACTATCATGGCAAAACAATTATTTGTGGGGACTCAACTGTTGGGAAGACAGCTATAAGCCAGCTCCTTTGCTCTGATGGTTTGCAATTTCCAAAATCGTATTTAATGACTACAGCAGTTGAATTGGTTGTAAAGACTGTTGTGATTCCCAATACTGAGGATACAGTTGAAATGTTATTGTATGATACACCTGGAAAAGATATTTTTAAAGACTTTGTGCAAATGCATCTTCAGAATGTCTGTATGGTAGCATTCGTTTATGATATCGCTAACCGGGATTCATATGAAAGCTTACCTTCCTGGGAAAAAAAAGTGGAATCACAAAACCCTAACTTTATTGGCGTAATCATTGCTAACAAATCTGATTTAACTGATCGATCAGAAGTTTCAGCTGAAGAAGGCGAACTTATGTCACACAAGTTAAATATGCCTATTTTTCATTGCTCAGCGAAAGACAATGATAACATCGAGACACCGTTCCTTCATTTAGCTAAGCTGTTTTACGAGAACGAATCAAAAAAATCGTTTTGA
>DENV_000008_XM_012706484.1
ATGCATGTTAGTTTTCATACACTTAGTTTGATAATTGCTACATTTATGCTACTAATATTGCCAGACCCTTCATATGCTTTAAAAAAAAAGAACTCAAGAAGCAAAAAGGATAAAAATCCACCAAAAACTGTATTTATAAATACTTGGGCAGTTGTTGTACATGGAGATGATGCAATGGCAATGAAAGTAGCGGGAGAAAACGGGTTCATAAACCTGGGAAAAGTATTTGAAAATGTTTACCAATTTATTCATCGAGGAATCCCGAAAAGGTTAAAGCGTGCATCCTATTCGAAAACTATACATCTTAACAAAGACAAAAGAGTTGCTTGGGCTCAGCAGCAAGAGTTAAAGATTCGAGTAAAAAGATCAATATCTTTTAATGATGTTTGGTGGCGAAAGCAATGGTATCTGTACAGGCAGGATGATGATTATTTTGGACATGATTTAAATTTGCTTCCTGTTTGGAGAAGAGGAATTACAGGAAAAGGTGTTGTGATATCGATATTAGATGATGGAATTGAGCATACACATCCAGAACTAAAAGGAAACTATGATTCTAGAGCCAGCTTTGACTTTAATAGCAATGATACTGATCCTTCACCAAGAAGTAACTGGCGTGAAGATAACAGACATGGAACAAGATGCGCTGGTGTTGCAGCAGCAGTTGCAAATAATTCAAATTGCATTGTGGGTGTAGCCTACGAAGCTAGAATTGGTGGAATTCGAATGTTAGATGGGGAAATTACAGACTTGATTGAAGCTCAATCTCTCAGTCATGAGCGTGGATATATTGACATTTACAGTTCTTCTTGGGGTCCACAAGATGATGGTGAAACAGTGGAGGGGCCTGGTTTTCTTACTCAAATTGCTTTAGAGTTTGGAGCAAAATATGGAAGACAAGGCAAAGGAAGTATTGTTGTTTGGGCTTCTGGAAATGGTGGAAAATACCATGATAATTGTAACTGTGATGGGTATACTAATAGTATTTACACAATATCAGTAAGTGCAGTAAGTTCTGTAGGTGCTCAGCCATTATACTCTGAAAGTTGTGCATCAACACTTGTCTCAGCTTACAGCAGTGGAACAACTAAGTTTGATCGTCGAGTAATGACTACTGATTTAAATCAAGGATGTACCGATAGTCACACAGGTACTTCTGTATCTCCACCAATCATTGCTGGTCTTATTGCTCTTGCATTACAAGTTAATCCGAAACTTACATGGCGTGATGTCCAGCATATATTGGTTGAGTCTTCAAAGTTGGACAAGCTCTTGGGAGATGATTTTAAATACAATGGTGCTGGAAAGCAGTTTAGTCATCATTTCGGCTTTGGAATAGTAAATGCTGAAAATCTTGTAGACATTGCTGAGGGTTGGGCAACAGTGGGTGAACAACATTCTTGTTACCATCAAAAGAAAAATATGCTCTACCCTCATAATCGATTTAATAACAGTTTCCCGATTGTTCTGCAGTTTAATACAACAGCATGCTCAGGAACATCACAAGTTGTTAATTTTGTTGAACATGTTCATGTTGTTGCAACATTTTATCACTACCGACGTGGAGCAACTGAGATATCCGTTGTTTCTCCTAGCGGCACAGAAAGTTGGATTTTAAAAGAAAGAAAAATGGATATTCGTGATGGAGAATTTAAAAATTGGAAATTTTTATCAAATCATTTCTGGGGAGAAAAACCCAATGGTTTATGGAAAATAAATTTTATAAGCAGAGAACTTGATGATTATGGACAAGGTTTTTTGAAAGATGTAGAATTCATTATCTATGGCACTGAACATCAACCTCAAAAGTTTAAAAAAAAATCAGTAAAGCCGTTTTACAGCAAATGCCATATACTTTGTGATAGTGGATGTGTTGGGGTTGGGCCCCATAATTGCGTTACTTGCAAAGGATATTTTTACAAATCATCTGATATTAAATATTGCGTTGAATCATGTCCAATACATATGTACACTGTAGGAGTAAGTCACGAATGTTTGCCATGTCACAGTTCTTGCTTGTCTTGTGAAAATGGAAATCAGTCTAATTGTTTGACTTGCCCAATCCCTACAGCTTTGTTGAACGGAAGATGTGTTCAGCATTGTCCATTGCACATGTTAAAATACGCTGATGTTAGTGGCCATTTTGTCTGTCAAAATTGTGGATCATCGTGTAGAACTTGCAAAAGTCATGCTGATTGGTGCACATCTTGTGAAAATACTAACATCTTAGTAGAGGGTAAATGCATTCCAAAATGTAATGAAGGTGAATGGTTTGATAGTAATGTTTGCCAGCCTTGTCATTCATCTTGTAAGACATGTAATGGAGGTAGTTATTTAAACTGCATCACGTGTCCTAAAACGTCTTTTAATGATGAAGAAGATAGATATCTTTATAATGGACGTCAGTGTGTTCTTAACTGTCCTGTAAGAACATATCATGCTAATACAATTGCTGGAGATTGCTTAGATTGTCCTGAAAACTGTTTGCAGTGTAGCAATGAAGGTCGTAAATGTGACATTTGTTCTTTTGATTATTTTCGAGTTTCTGGTGAAGGGAATTGCGTCAAATTTTGCCCACAAGGTTATTACACAGATATGATTACAAGAATGTGTGAAAGTTGTGGTCACCAATGTGAATCATGTGTACCGGGTAATTCTGCAGCTTGCACCTCCTGTTTTAATGGTTATTTTTTGAAGGGTCACGAATGTGTATCAAAGCTTGAATGTCAATCAAGATATTACGTTGATGTTACTACTGGAAAATGTGAACTGTGTCCTATAAACTGTTCCTTTTGCGAAAATGCAAACGTTTGCACAGCTTGTTTTTTAAATTACTATCTCACGACAGATAAACAATGCTTACATAAATGTCCTAGTGGTACATATGGTGTTGAAAGTCCTGCTAGTTGTGTTAAATGTTCTAAAAGTTGTCAGGAATGCAATGGTCCAACAGTTTATGAATGTACTGTATGCAGTCAAGGTAAGCATCTGTTTCACGGGCGTTGTGTAGAAGAAGTTCCTGCTGGGTATTTCGCAAGGCATAATGGGATTTCTAGCGTATGCGAGCCATGTCACCATACCTGTCATGAATGTTTAGGGCCCGATAACTGTATATCATGCATTGGTGAGTTGGACAACCGAAACAAGGGGTGTGTTAATCCATGCCCAAATCAATATCTTTCGCAAAATAATTGTCAGAGTTGCCATCCCGGGTGCGGTTCTTGTTTTGGTCCTAACTATGATCAATGCTTAGAATGCAACGGAAATTTCTCTCTTCACACAGATACTCATACTTGTCACAAAGTTTGTCAAAGGAAGTTCTATAATGATGAAAAAACATTAACATGTAAACCATGTCATTATTCTTGTGCTTCGTGTGTAGGACCAAGCTTTGAACAATGTCTTACGTGTATTGATAAACTTTATTTTCTCAATAATACATGTGTTTCTCAATGCCCGTTAGGTTGGTTTAAAACATTTGATCACGCGTGCGCTCGCTGTAGTTCACGCTGTAGTCAATGTATCTATAACTTTGATTTATGTACAAATTGTGGAACAAATGAAGTTTGGCATGATTTCAAATGTTATTCTGCATGTCCAGCTCATATGTTTAAAGATAAAAGTAATCGATGTTATCAATGTCATGATAGTTGTAGCACTTGTGACGGTGCTTCTCCAAACCAATGTTTAACATGTCGTCAAGGATTCAGTATTTATAACGGAATGTGCATTGAAGGATGTACTGCTGGGTTTTTTTATAGTCCTTTAAAAAACAAATGTCTATCATGTAATGGTAATTGCTTACGTTGTAACGAACTTTATGGAAAAATTTTTTGTACAAAGTGTAATAATTCAACTTATTTACAACCAAATGGAATTTGTTCCCATCAATGCCCAATATTATATTATCGATATCCAAAAGATAATGTGTGCATGAAATGTAATGATAAAAATTGCTTAGTCTGTGAAGAGGTTTCTGGTACATGTTTATTATGTCCACCAATGTATGATCTGGTGAATGGAGTTTGCAAAACTAGTTGTCCCATGGGCACATTTTATAATAAAAGTGACTATTTCTGTTCATCGTGTGATTTATTTTGTCGGTCATGCAACGATACTCGTTACTGTAATAGTTGCGTAGATAATTACTTTTTATTTGTATCAAATGAAGGAAAACATCAATGTGTGCAAAGTTGTCCTGAAGGGTACTACGAAAAAGAGAAGAGGTGTCAACCATGTAATGATCAATGTCTGAAATGTAATAGCTCCTCTTGCCATTCTTGTATTCACCCATCAGTTTTATTTAATTCCACCTGTATTAAGAATTGCCCTTTCGGATACATACGACATAAAGAAAATAATGTTTGCGAATCATGTGATCTAAGGTTTTTAGGGTGTTTGAACTGCAATGATAAAATATGCATTCAATGTCAACCTGGATTTTATATGTTTAATAGATCTTGTCTAAGCATTTGTCCCTCTGGTTTTGTTTTATCATCTGGTGCATGTCAACCCTGCAATAAGCTCCATAGCAGATGTATATTACAAACCCAAAGCACTTAA
>DENV_000026_XM_002170468.3
ATGGACCTAAAAGAAATTCCAATTCACTGTTTTATTTTAGACCATCTCAAGGTGACAGGTTATAAAGACACTTTTAACTTATACAAAAAAGAACTTGAAGATAAAGGGATTTTTTTTAATGAGAACGATTTAATTATACCAAAAATAGACGTAGAAGGTAATGAAGAGGTTGATTTAATTCTTTTAAAAGCTTTTGATAATGGAAATTCCAAGCTATTTTGGAACCTATGGGAAAATAATGTTGCAAATAAGTTTAACAATAATGAAAATGACAAATGCCAAAAGCTTGAGTTTTCTATTCATTTATATTTTGCAGTTTATAGCATGATCTACGATAGTAAAGAAAAAAATATTTCAGTTGAATTGTCCATGTCGGATTTTAAACAATATCTTGAAAATAAAGGAGCTTTATTAAGCCAAACAACAGAATTTATATCATTTTATGCATTGCCATTTGTACCAAATCCCAAAAATCATCCCGCATTCAAAGTTTTGTTTGAAAAAAGTTGGAGAGATAATTTGAAATCTGACTTAGAATCTTTTTTAAAGTTTATATTTGATGTCAAAACCAAAACCTACCTAAGTTTCATGTTTACAAAAGCGGTTACTGATGTAAAGAATGAAAAAAAAGATACAAGTGAAATTCTAGATGTATTGAGACATGAAGCTAAGGAACACGAGCTTAGAGCAAAAAGTTGTATGGTAAAGTTGAATAAACTTAAAGAAGAATACTGCTGTTTAATAGGTATCTCTGCTGAGTTAGTTGATTCATTAGAACAGTGTATTCGCGGTAAGATGATTACACCTGAGTACTTGGTAAATATATGTGGACGTTTATTTAAGAAGAGTGAAGAAATAGACATCACTAAACCTGGTCATACTGGAGATTTAATTAGAAGTTCATTTTCTAATGATTATTTAATTAATACTAATCTTTATGATGATAGTTGCTTTCCTCTAGACTATGTAAAAATAAAGTCAGATTTAGAGTCGCAATTGTCAGATCGGAAAAAATGTTTTGTTTTACAGGCTCTTATTTGGCGTTTAACGCGAGTTAAGTCAGCTGAAGTACGTGAGCAATCTATATCAGCATTTATATCAGCTGATATATTTGGTTGTTCAAAAAGATCATCTATTGAACCATTTATTAAAGTGATATTTTCTTCTTCTGATCCAATTGTTGTTGAGTATTTAGCACGCTACATCAACACGGTGGCATCTTTTGCTGTTGGTCGACTTCACATGTCTCAATCATCATTGTTTATAAATGAACTGATTGTATTGATACTTAAGACAGAGAGAAATACACTAATAAGTGAAAACCTGCTTGGTGCATTACAAAAACTTAGCTTAAAGCGCAATGTTCAAGATTTATTAATTAATTCATCTATGATTGAATGGCTATTATCAGGATTAGAAGAACCAGATATGTTTTCAGATTATGCCCTTGAGTATGCAGTCGCACTTTTAATGAATTTATGCCTAAGAACCATTGGTAAAAAAAGATGTGTTAGTAATGCTAAAAATCATTTAAAATTATTAATTAGTTTACTGTCATACGAAAATGTAGAAATTAAGCCTTATGTTAATGGAACATTGTACAGTATATTAGCTGTTCCCTCTATACGTAAAACAGCTCAAAAGATTGGTATTGAAGATCAACTTAAGTTATATAAACATAATCAGCAAGATGAAAGACAAATTGATTTTATTATTAAGCAAATTAATGTCATGGATGATATCAATTTTAATGACGATGATTTAGAGTCTGACGGTGAAGATGATGATGATGAAGAAGGTGATGCAATTGAAGCTGAAATGGATAAAGAAGAAACTTTAATTGCAAAAAAAGATGAGCTGAATGGTGAGGCTCTTTTATCCTCTAAATATCTGATTAAAATGAAAAATCCACATTTAGTTTTAAAGAAATCAAACGAAAAAGATCAACCTTTGACAAGACCAATAACTCCAGCTGCTAAAAAGCCAAATAGAAAAAAGAAAATTGAAAATCCTGAAAGCTCGTCAAACGATAGCTATAGACGTAAGCTTCAAGATGAACAATCTCAACTAGAGGTTTTGAAACCACAAGCTAAAACAGAAAGGCCTCGTACCCAGTCTGGAAAAAAAGTTTATAGCGACCAAAATGAACAGATAAAAGAACAACAGAAAAGTAAGCCTTTATCAAAAAATTATAAAGAAGCTTTTGCATCACGACCAAAAGTTCCAAGGACTCCTGAATTTAATAGTAGTAATTCAACAACACCACCTCTTACTCAATCAATATCACCAACAAGACAGTTATCTGGAAAAAATTACTCAAACATATAG
>DENV_000032_XM_002156164.3
ATGGAAACCAGCAAACTAACTATAAAAGTGTATGGGATTCTAAAAGAAGCTGAATATATTCAATCAAAATTCCTAGCAGAAGGATTGTTTTTAAGAGATAAAGAGGTTTTCTTTGAACCGCTTTGTCATGGAATGATGGAGAATGAATGGTTAGAATTTATACAAGAATTGAAGCAGAATCAAGCTGAGCTAACGGTTACTCCTGGCTATTGTCTAATTTTTGTTAACAAAGAGATTATTGGAAACACAGAAAGTTTTGTTGAGTGGGCTTACAAAGAACATGCTTTTTTAGATTTCCGGCCTCTTTCTTTGCATTGTGCTGTGGCTAAAGAAGAGTATAAATTGCTGCTAAGAAATAAAAAGAGAGATTTTGTTTATTTTGACATTAAAATTGATGAAAAAAAGTATGGAAGACTTACTTTTGAGTTATTTAGTGACTTATTGCCAAAGACATGTCAAAATTTTAAACAGCTTTGCTTTGGTGTTTTAGAAGAAAAGGAGACACATAATCCTCCATTAAAGTTATCATATAAAGGAAGCTTAATTCATCGGGTTGTAAAAAAAGGTTGGATACAAGGAGGAGACATAATTGAAGGCAAAGGAAATAATGGATGGTCAATTTATGGAGAATTATTTGAAGATGAAAACTATTCAGTTCTACATACAAAAAGAGGTATTTTAGGCATGGCTAACAAAGGACATCATACTAATGCCTCACAATTTTACATTACTTTAGCTCCTGCAAAGTGGATGGACTATCAATATGTTGCATTTGGACAAGTTATTGAAGGTTTGGATTTACTTAATGTTATTGAAGACATTCCAACATACAATGAGCGCCCTATCCCACAATGCATCATTGAGAATTGTGGGTTGTATGATTTTCAATCTTTATAG
>DENV_000032_XM_012700945.1
ATGGAAACCAGCAAACTAACTATAAAAGTGTATGGGATTCTAAAAGAAGCTGAATATATTCAATCAAAATTCCTAGCAGAAGGATTGTTTTTAAGAGATAAAGAGGTTTTCTTTGAACCGCTTTGTCATGGAATGATGGAGAATGAATGGTTAGAATTTATACAAGAATTGAAGCAGAATCAAGCTGAGCTAACGGTTACTCCTGGCTATTGTCTAATTTTTGTTAACAAAGAGATTATTGGAAACACAGAAAGTTTTGTTGAGTGGGCTTACAAAGAACATGCTTTTTTAGATTTCCGGCCTCTTTCTTTGCATTGTGCTGTGGCTAAAGAAGAGTATAAATTGCTGCTAAGAAATAAAAAGAGAGATTTTGTTTATTTTGACATTAAAATTGATGAAAAAAAGTATGGAAGACTTACTTTTGAGTTATTTAGTGACTTATTGCCAAAGACATGTCAAAATTTTAAACAGCTTTGCTTTGGTGTTTTAGAAGAAAAGGAGACACATAATCCTCCATTAAAGTTATCATATAAAGGAAGCTTAATTCATCGGGTTGTAAAAAAAGGTTGGATACAAGGAGGAGACATAATTGAAGGCAAAGGAAATAATGGATGGTCAATTTATGGAGAATTATTTGAAGATGAAAACTATTCAGTTCTACATACAAAAAGAGGTATTTTAGGCATGGCTAACAAAGGACATCATACTAATGCCTCACAATTTTACATTACTTTAGCTCCTGCAAAGTGGATGGACTATCAATATGTTGCATTTGGACAAGTTATTGAAGGTTTGGATTTACTTAATGTTATTGAAGACATTCCAACATACAATGAGCGCCCTATCCCACAATGCATCATTGAGAATTGTGGGTTGTATGATTTTCAATCTTTATAG
>DENV_000034_XM_012701602.1
AAACTTTTTAGTCCCTGTGTAATAAGTATAATGGAATCACCTTTAGTATCATCTCCGTTCCACTCAGTTATATATTCAGAAGCACCACGACATAATAAAGCTTTAAAGTTAGCTTTCTACAATACAGCAGCATTGCTTTTTGCTTTTATTAGCATTGTGATTACCATTAGTTCTTATTATGTTCTGGAAATTTTTATAAGACCACTTATTTGGGCAGCTTTATGTGGAACTTTTTTATATCCATTTAAAAAAGCAGCAACAACATCTGTACGAAACTGGCTTGGTAATATACATACTAACAGAACTCCATTTATTGTTGGACTGTCAATTTTACCATTCAAAGCTGTTGATAAAAGTGCAGATTTTATGGGGAAAATTATTAGAACAAATTACAAGTTAATGGCTTTATTTGGAATTTTATTACCACTTGTTTATTATATTGTTATATTTCACGCATTTTACCAAATATTTTATGTTATTTCACTTGGACTAGGAATATTAGGAGATCTTCTATCATTTTTTAATTATCCTTATGCTGTATGGACCATGTTTCTTGGTTATGCAGTTTTGTTAATATTTTATAGAAATAGTTCACCAATATTTCCAATAGTTATTTTTAAAGCCATTTCAATTTTTGTTTGGTTAATGCTATCTTTTCATTTTGTGTCACTAGCAGGACTATGGAAAGTTCCCTTAGCATTAATATTGTGTTTATTCATTATCTTTGGAGTTATTGGAGAGCTTAAAGATTATTTCAAAATTGATAAATTCCATGGTAAGGATTTCCATGAAATTAGCCATTCTACTCTAAAAAGTGTTGTTGATCAGACATTTGCAGTTTTTGGAATTGCAAATAAAGACTCTGATTCAAATTTGCATAAATCTGCAGAGGGCTTATCGGATCACAATCCAAAATCTCTTGATGGACCGAAGCTTTCATTATTAAATTTAAGAAAAAAATTAAAAATGCAAAAAGCTGCTAAAAAGAGGATTGGAACAAGTGATCCATATTTTATTGTGTTATTCTGGTTAATTGTGCTAAGTCGTGTATGGTTTCACATTTGGATTTTAGAGCTGTTACCATTTCTCCTTTTTATTTATATTTTCAAAATAGCATATTTGAACTTTGGAATACCAGATTTGCTATACAAAAAAGTTGAAGGATTAATTTCAAATTTTCTGATATGGTACAATGATAGAAAAGATATTATTTTACCAGGTCCTGTTAAAAGAATATTTGCAATAATTCAGTCAGGTGACCAAAAGGTTATTGTATGGACCAATTCAATGATGGATAAAATGATGAGCGTTTTAATAATTTTATCTTTAATTGTGTTGGCGACTGTAGCTGGTGTTTTTTTCTTTGTGCAGTTCCATCATGAAAGTTCATACCTATTAAGAGTTGCAACTGATGTAGTTAACCGAACAATTTTATCAAATCAGCAATATCTCCGCTATTTGAACCTAAATGATTCAGACATCCAGACACATATTGATTCAGCCATCAATAGTGCATTTCTTTATGGTAGAATGAGAATCTCTGGAATCATCAGTTCAACTGTTTCTAACAATGAATCCAATGCTACATTAGTGTCTCAGCAAGTTGATAAGTTACTTGTGCATCTTCATGATGCTTGGATTGGAAAGAATGATAGTGCATCTTCTAAAAAGAATGATTCATCTTCCTTAAAGAAGTCTACTTCACTCTCAGCTAATCATACAAAAACAGATATTAACTTTTTTAAAGCACGTTTAAGCAAAATAAAATCACTTTTCTCTACCAGCGATTTAGCAAATTTATGGAATTGGTGCAAAGGAAATGTTCAAATGCTTCTTTCTCTATCTGACTCACTTTGGGTTATCATAAAAGGAAATATGACACTAATGTTTTCTCTTTTCACACAAATTATATCTGTTGTTTTCTTCAGTGGTACCTATCTTCTCAACACTGTTATATCATGTGTTATCTTTGCTACCTCATTGTTTTATTTGCTCAGTGCCTCATCTGAACAATATAAGCTGGATGAATGGTTAAATAGTGTAAGCATGGGTACTCAACTTGGAGAGTCAATCAATGTTGCTATTAGAGATGTTTTTGGTGCTTCATTTAAAATGGCAGCATTTTACGGTTTTTATACTTGGTTAACACATAGTGTATTTGGTGCTGAGTTAGTCTTTATTCCTGCAGCTCTAGCTGCTTCTCTTGGCGTTGTTCCTTTTATTGGAACTTATTGGGCAGCTGTCCCAGCTACATTAGAATTATGGCTCATTCAAGAGCAAGGAATACTTGCCATTATTTTGTTTGGTCTTCACTTGCTTCCGACTTATGTTGTAGACACTGCTATTTACAGTGAAATAGCTGGAGGACATCCTTACTTAACAGCATTATCGATCGCCGGTGGTGTTTATTGTATTGGACTTGAGGGAGCTTTTATTGGCCCAATAGTTCTCTGCTGTTTGATGGCTGCGTTTGGTGTATACAACTCTATTATGAGCTCAAGTGATGTTGAGTGTTGA
>DENV_000047_XM_002163674.2
ATAAGACCAACTAAAAAAATGATTAATGCTACAGGCATCTTAGTCAATGACACAGATACCTTAGTCAATGACAGTGCATCAAAAAAAATATCAAGAGAACTGCATTATATTGCACACATAAGTATTTTGTTATTCGCTTTAATTGGTAATATATGGTTAATTCATTCTATAGTAAAGAAGAGAAGAAAGCGGCGAAGGAATAAAGATATTTCAGGAAAATTTATTGCTAACTTGGCAGTATGCAATCTAACATTAGTTTTATCAAGCAGTCCAGTTGATATTGCTGAAATAGAAATGGGATATTTTCCATTTGGAAGCATAGGTTGTCACATTTTGCATCCTTTATCAACAATAGCTGTTATATCAATGTCTTTAGCTTTAATACTTTTGGCACTGGAACGTTTTGTAGCAGTTCTTTATCCGTTTAAATATTTTAAACTTCAAAAATTTCAATTAGGAGTGGTTGTTATATCTCATTTGATTTCCTTTAGCATTGTATTTCCGTACGGTTGGACTTTACATATAGTTATTATAAATGGCCAACCCTATTGTAAAGAATCTTGGTCCGAAAAAAGTAGCTCATTATATTCAATAATTTTGTTTGCTGTTGAATACGGAATACCGCTGCCTATAATTTGCGTTTTATATTTCATGATATGGAAAAAATTGAACAGTAATAACCGCGCTAAAATTAAGCGCTCATTCAATAGTTTTCTATCGTATTCTGAAAACGAAACTGCACAAACTGACGATGGACAAAAGCAAAACTTTTTTAGCGTAAGAAAATTTTCTTGTATTACAGAATGTGAAAAAGTATTCCGAGAGCGAACAAAACACACATTAGCTTTGTTAAGACTTTTTATTGCTATTGTAGTTGTTTTTGCAATATTCATGTTGCCAAACCAAATTACTTGGTTGTATGTTGCTTCAACTGGGATACAAGTAAACAATGAATGGACAACAGTTGCATATTGGTTGACATATACGAGTTCTGTTTTAAACCCAGTTATATACGGAACCAATCAAAAATTTCCTAAACTTATTCACAAACTTCAAAGATCGTTCAGTCGTCACACATTCAGATAA
>DENV_000051_XM_012706618.1
ATGAAATTACCCGGAGAAGGGGCGATGGACATTGATATTGAAATGGGTGCCATGGAATCAGACCTTGACCCAACATTAACTTCTTTTCAGGCATCTGCAATTATAGCAGTATGCGCAGCAGTATTAATTGGTAACGGATTTGTTTGCGCATTGAACTGTTTTAAAACCCGAGCGCAAGGGTTTTATTTAAAATTTGTTCTTATATCCGCAGCAATGAACATGACAGCATCACTTGTTTGTATGCCTTTAATGGCTTCTTGCTTAATACAAGCGGAATGGCGATTTGGATATTTATTGTGCAAAATGACTGGAGTAATATGTTTCAGTAGTATAATTGTGACAATGTTTTTTTGTATATTGGCATCTCTTAGCAAATGTATTCTGTTTAGTAAAACATTGTTTCCAAAGCGTGGAATAAGTTTAATGACAGAACGCGACTTTATTATTATTTGCTTAGTGCTTGGTTTTGTAGCATTTTCATCGTTAGTGCTATTTTTACTCGTTGATTATAAAAAAATGCGTCAAGATCCACAAAGAATGATGTGTACTTATGCCAATTCTCCTAATATAACTGGTTTTCGTATGTTTTACGTTGCGTATTCTATTCTACTTACTTTTGCAGATTTACTTTTAGTTATACCGTTTTCATAG
>DENV_000058_XM_002157541.3
ATGTTGTTAAAAAATATACACGAGGGTTTAGCTGTTCCCCAACAATTTTGCAATTATTTTACTGTTAAAGGAGATTATTTTTTTTATCATTATTATGTTGATGGTGCAAATGATATTGGTTGGGGATGTGGTTATCGATCATTGCAAACAATTGTTTCATGGATTATTTGTAATAACTTGCATCAAGGTTTAGGTGGAGTACCATCAATACAATGTATTCAAAGTAAACTTGTTGAAATTGGGGATAAGCATGAGTCATTTATCGGATCAAAAGAATGGATTGGTACTTATGAAGCTTTCCTTATCATAGACACTTTGTATAAAATATCATGCAAAATTTTACATGTTTCATGTGGCAAAGAACTTTACAAAGTGATTGAGATTTTAAAAGATCATTTTCAAAACACTGGATCACCAATAATGATGGGAGGAGACATAGATTGTGGCTCTAAAACAATATTAGGTATTTGCCATAAAGAGGATGACTGGTGGCTTCTTGTTCTTGATCCACATTTTTCTAAAATGAAAGCCTATAACAAGAAACAACTGCAAGATGAAAGTTGCGTTTATTGGAAACACTTAAGTACATTTGATGACAGTTCTTTTTATAATTTTTGTATTCCTCTTAGTTTAAATCAATAA
>DENV_000067_XM_004209477.2
ATGTCTCATCGCAAAAAAGTTACAGCTCAATCCGATCTTTCATTGATTGAAGTGAAATCAAAGTTTGAAGCTGAGTTTCGAAGGTTTTCTTTAAAAAGAGATCTGCTTAAAAAGTATGAAGAGTTCTATAACCTAATTGAAAACACACATTGTTTAAAGAAAGAAACTTTTTCAATATTTTATCGACATCCTCATGATGGTGATCTTTTACCTATAAATAATACAGAAAACTTCATGCATGCCCTAAGTTTATCTTTGCCTCTTCTGAGATTATTTGTGCAACGAGGAGATATGTCTGAACTTGTAAATAAGTTCAATCAAAGTAAGCGTGGTCTGGGTTTTAATCCATCAACAACGGTGGTAAACAAAAAATTACAGATTAGTGTTCCGAAAGATTTCAGAAGAGTGTCTGCTATTATTGACGCTGACATTTTACCAGACAGTGTACGACGTGTGAGACTGTGCAAACACAATTCTGACAAACCTCTAGGTTTCTATATTCGAGATGGCACAAGTATTCGAGTTACTGCAGATGGACTAGAAAAAGTACCTGGAATATTTATTTCTCGCTTAGTTCCAGGAGGTTTAGCTGAAAGCACAGGATTGCTATCTGTAAATGATGAGGTTTTAGAAGTCAATGGCATTGAAGTTACATCTAAAAGTTTGGACCAAGTCACTGAAATGATGGTGGCTAATAGTCATAATTTAATAGTTACTGTCAAACCTGTTGATCAGACTTATACAAGTACAAAACATAGTAAAGAGGGTGATTCTGACTATAAAGGGGGATCCATTGGGGTCAAGCCTCAATCTGGTACACATTTAGTACCACCTGAAATGGATGTTATTAATTCTGATGATGAAGATGAACCTGTTGTCAGCTATGATGGAGTAATACATGTGTGA
>DENV_000104_XM_004206398.1
AAAAGTTCAACTATGCTTTTGTATGTATGTTTAGTGAACTTACTCCTACAGTCGCCTTCTGGTGTAGACAGTCAGGTAGCTTTAGGAGTTATAGCAAAGGTTGGCGTGAATGTTGCTATGAAACTTATTAGTAATATTTGGAAAGGAGATGTTGTGAGAGGTTGGAAATGTGCCGTAGAAAATAAATCCACAAAAACGCTTTATGCTTTAGGAACAACACCAGTTTCAGGACATTTGGCTACAGTCTTACCCGATATTCCTCCACAAAGTACGGGTATGTTTGTGTGGTCAAAGTCTAGAGGAGCTGCAAGAGGGGCAATAGGCGTTGTTCATTATCAATATGGAAACAAAGTTCTCAACATAATGGCATCCATTCCTTACGACTTTACGAATTTATACGGAGCTTGGGCTAATGCACGTGTATCGTACCAAAGAGAACCTTTTTCAAATTTGTATTACGGAAGAAAGGGTACTAAATATCCTACTAGAGACGGGAATTGGGGTAAAGTTGATGGAACAAAGTTTTTTTTAACTGAAAAAAGCCATGCTAAGTTTAAAGTAATTTTT
>DENV_000110_XM_002161483.2
TGGCTCATGCTTTTCTCGAAAAATCCGAAGAAAAAATCTGTACTTAACCAAAGGATGGTAACTCTAACAATGGCTGATGATGAACACAAGGAATCCGACCCTTTTGCTGAATATTTATGGATGGGAGAAATGGAAGAGTTTGATCGAGAAATCGAAGCAGAAATTGAAGAAGAGTTTCACGAAGAACAGTTTATTATGTCGTGTATAGAGCAACTTTTAGACGAAGAAGAAGAACAAACCGTTTACTATCAACATAATCAAAATCATGGCGAAGCTTATACTGAAGTGTATCCTCCTTATATTAATAACTTTACTGAGCACGGTTATCAACTTCAAAACTCGCCTCATTATTATTATAATGACCAACAACTTACATCAGATATAAATAACATGTATATTACATCGTCACCTTACGAGGCAGAATATTTATATCATAATTCTTATGTCCAAGAAACTCCTACTGCAATATTAAAGAAATCTACTCTTAACCCTAATGCTGCTGTTTTTACTATGAATCCAAATGCACAAGAATTTGTCCCAAAAGAAATAAAAGCTTGTGCGTATCCATCGACGCTAGATCAAGATCATTCATCAGAAGATCATGCAAAAATAGACGCTCCACCGAATAGTTGCGCTAATTATTAA
>DENV_000111_XM_004206505.2
ATGGTGCCATGTAACGATCCGTTTCTTCCTTCTGATGATATCAATCAACTGCTTTGTCTTCAGGAAAAAACAGATGCTATAAGAGGGTTAGTTTCAGAAGAATGTTTCAATTTTAAAGAATCTGATGATGATAAAACTTCAACTTCACTTCTTCCATCTATGCTTGTTAGTTACCATCAAAGTACAAGAACAATTTTTGAAAACTACCAAATGCAAGTAAATCAAGAAAGTATTTTATCTTCAAACAGCTCAATTCTAGATAATCTAGTTAAAAAGAAATCTGTTGACAAAGGCGTGTCTATGGTTCATGCTATGTGGAATATATTACCTTTAGGAGCATCTATATTTAGCTTACCTTACTGCGTTATAGCTGGGGGTTATTTTGTACTTCCTTTAATTTTTATTATAAGCGCTATGGCCGATGCAACAGGAATTCTGTTAGTTGATTGTTTATACGTAGTATCACACAACACTAAGCAGCGTAAAAAAGTGAATTCAAATTATGTTGATATAGCCAGATGTGTATGGGGTAAAGTTGGTGGCCATATTTTCAATGCTTTTTTAGTGTTTTATTTATTTTCTGGTTGCGTAGTAAACGTTATACTGTTAGGAAAAAGTATTCATGATTTGCTCCATTCTAGTACAAAATTTTCTTTTGGATTATTGACAACATTGTTTTCAGTGTTAATATATCCCACATTATTTATAAAAAAACTTACAGTTTTGGCGTATCTCAGCATGGCAGCGGTATTTTCTGTTCTTGTTGGAATTTTTACGATCATATTAGCATTTTTCTTGGAGCTTGAAAACTGGAAAAATAATATTGATGCAATTTCATTAATAAACGCAAACGGGTTGTCGTTAGCTTCAGGAATAATAATGCTTTCATGCGAAGTGCATTCCGTTATTCCACACGCAGAAGGTATTATGAGAGAAAGTTCAAAAATTAATTTTGTTCTTCATCGTTCATTTATAGGAACAGCATTAATAAAATTTTTAGTAGCTCTTTTAGGTTCCCTAACATATGGTTCAACAACTCAAAGTATTGTCACCCTAAATGTGGCAACAGTCAATCGCTCAGCTCATGTAGTTTGTTCACTTACTACGTTATTATATGCTATATTAAATTACCCCCTAAATATGTTTATAATAAGTGAGTTCATTGATAATTTTATAAAAAATACAAAAATCAAATCAAGTGTGCCAATTTTCTATTTATGGATAGCATGTACCCGTTTTATTCTTATAACACTAACTGTGCTGGTTGCTGTATTTGTTCCGTACTTTGCAGTTGTTTTAGGTTTACGCGGAAGTTTAATTGGCACTTGTCTGATATTCATTTTTCCATGCTATTTTCACTTAAAGCTAAAATGGGACATTTTATCGTCGCGTCAAAGAACCTGGGATATATTTTTACTTACGGTAGGAATATTATTTGGTGCTGCAGGACTTTACGCATCAGTTATGCGACTAGTTGTTATAATTCAAACA
>DENV_000114_XM_012707732.1
ATGTCGTACAGAGATTTAAGAAATTTCACTGAAATGATGCGAGCATTAGGTTATCCTAGGTTAATTTCTATGGAAAACTTTCGCAAGCCCAATTTTCCACTTGTTGCTGAAATTCTTCAGTGGTTAGTCCTAAGGTATGATCCCAATTCAGATATTCCAATGGATGTTGAGTTTGAAAATGATAGAGTCTTATTCATCAAATCTGTAGCACAATTTATGGCACTCAAAGCACACATAAAGCTGAATACAAAACGTTTATATGAAGCAGATGGTTTGGCAGTTAAAGAAATGATTAAAATTACCACAGTGTTGTATCAGGCTGCAATGAAATTAAACAAAACTGGAGATGAGGAACATGGAACATCTAAATATCACCCAGGGAAGTTTGATTTTAATTCAAAGCTTTCTGATTTAAAATTGGCAAGACAACTTGCTTCAGAGATAACAGTTAAAGGCTCCAGTTTACATCAACTTCTTGGAAGAGAAGTAGAACTAAGGGCAATTCGCAGAAGTTGCATTGCACAACCAATGGACTTGAATGAAATTGAAAAAAATGTTACAAATGTGATCAAGTCTACTCAGGCTGAGATTGCTAAAACTCATTCGCAATTAGATAATATATCATCTGATGAAGCAAACCTCCAAGCTAAAATTGAAAAACGGAAATCAGAGTTGGAAAGAAACCAAAAGCGGCTAAAAAGTCTCGAAAGTGTTCGACCTGCATTTATGGATGAGTATGAAAACCTTGAAAAAGATTTGCAAGAGTTATATGCTTCATACATTGAAAAGTATCGCAATTTAGCGTATTTGGAACGAGTCAACGAAGATATAAACAAATCTGAACAAAATGATGATGGCTCAGAGAACCCGATTAATATGTCCCTTAAAGCTCGTGAAGAAAACGAAAATCTTATACGAGGAAATCTCACATTGGGTTCTAGTGATGAAGATGAAGAAACTCAAGAAACTTCAAATAAAGATGAAAAGAAGCAAGTTGTTCCTAAACCAAAAATGATTGGTTCATTAAATGGAGATCTAGAAACTGATGACGAATCAGAAGGAGGCTCTACTGCAACAGAGGATGAAGATGAGTTACTAGAGGGTGAGGAAGACGATGAAGAAGAAGCTAATGATCAGGCAAACGATAGTGACGATAATTTTTAA
>DENV_000128_XM_012700389.1
ATGACTGATGATAGAAAAGTTGTAGGTAGAGGAAGAGGATTAAACAGAAGCAATATTACAACTTTCAAACCGCCACAATGTCTTATAAAACCAGAAGAAATAATTGCTCAAATCAAAAATACCGAGGATAAAGAAATTGATAGTAAAGTTTCTGATGATAGAGAAATTGATAATATAGTTATTGAAGCTAATACCACTATTAACAATGTTGATAACCTATGTAAAAAGTTGATTGAAAATGAGTTTAATAAAGAAAATGAAAATGACTCTAATAACCTTATTTATACCGAAGTTGAAAATCATAATGAATTTAAGCCAATAATTTCACCAGTAGAAGAAAATATATTGAATAAAAATCATAGCTCAGATAATACAAATTCAATATTAATGAAAGCTGTTTCAGTTCCAGAATTTGTTCCTAGTGCCTGTTCAACCAAGCCAATTTTTACATTTACATACTCGGAAACAACAAACGATCAATCAAATGAAGATATTTTTCCAGAAACTCATGACGATGGTCAAGTCACAATTGACTTATTACAAAAAATAATCAATGATTTAATTCATGATCCATCTTTTTTTGAAGATATTCTTGAAAACTTAACAGAACATCTATTTTACTTCTGTAACACTGAAAATACATTAACTCAAATTGTTAATGTTATCACAGATAAGGCTTTAGCTTCATTAAGTTTTCAATTTTTTGCTGCAAAGTTATGCAACCATTTTGATAAGACAAAAGCCATTGACATAAAAGATGGTCCTTCTTTTCGAAAGATTTTTATTCATCGATGTCAAGAAGATTTTAAAAAAATGGAGCAAATATTTGCAACTGACCGTGAAAGTACAGAACAAGTAAAGAAGATTACAAATTGTGCATTATGGTTTGGGGAACTTCTTGTCAATATGAAACTAATAAAAGACAACAAACCTAATTTTAATCCAGCTTTTAAAAATGCTGTATTTAAATTTGTTGATATGTTTTTGGAATCAAAAAATGAAATAATGTTAAATACAATGACTCTTCTATTAAAGTTAGTTGGGCCTGGATTAGATTTGAATAGACCTCAAGATGTTGATGATATGTTTGCAAAATTGAGGGATTTTTTATTAGAAAATCATAATTTAAACAGTGATACAAAGGAGAGTTTATGGAAAGTGTATAAGTTGCATACTCGTGACTGGGATCGACCGGACAAGCGATCGTCTCCTATAGATATAGATTGGAAAAAGTATGATGAGTATGAAGAAAGACCTTTAGAAAACTTGGAAAATGATGAAGAAGGTGATGCATTGCAATTTGAAGCATACGATGAGTTTTTAAAGGTGTCTGGTCAACTAAAGCCTGAAGAAGATTACGATGATGATGAATTTGAATATGACGCATATGATGAGTTTTTAAAGATGTCTGGTCAAATTTAG
>DENV_000138_XM_002161631.3
ATGTTTATAGTCAAGTGTTGTTATTTGTTGTCTAACGCTCGAAGAGAAAAACACGTGGAAAATACATTTTACTTGATACACAATCAGTGTATAGTTAGTTTCTTTTACAATACAATGAAAGACGAGAATTTTGGATCTTATGAAACTTTTATTGAGAATCACAGAAATCAGTTAGATCAAAATGTTCCTCGACTATATTGGTTTACTCTGTTTAAAAAATTAAGTAACGAGATTTTTGATGCTGGAGAGTATTTTTCTTTATTTCAAGTTGATGAAGATGTAAATGAGACAGCTGAAGATGTAAATGAGACAGCTGAAGATGTAAACGAGATAGCTGAAGATGAAAAGATTATACAAGAAAAAAATGAACATAATGATGAAAATAATGAGTTGATTGAATATAATAATACAGACAAGCCGGTCCAAGACAATATTATTTGGAAAGTTCTTGTATCATCAGAAGATGGTATTCAAAAAAATAATCCGGAGAGTATATTTCTTGTGGATCATGCATGGACTTATGAAGCAAATTATGCAGAAGCTCAGTTGCAAAACTACCCAAAACTTTTGGAAAGAATGGCTAGTTTAATGGATATTCCTAGAAATGAATTTGATACTGATGGTCAAGAACTTATTAAAGCTGTTATCAATAAAATGTGGAAATATAATATGACATATACAATGAAAAAGACCAAGACTGAAATAACCATGGACGATGACAAAGATTATGTTCCACTTTGGTTTGTAATGGATGAATTCGGTTCACGTGTTAGACATTCTGATGATCCAAGTTTTGCATTTCGTTTTTTTTATTTTCAAAACACAGCAACATCCTATATGGTTATCTTTCCTATTAAAGATCTTTTATGTGGAGACGAAGTGACCAGAGACTTTGCACCTGATGCAAAAACTCCTGAATACAGAGATGCGCGATTGTATCCATGGTTTAAAGATAGACTTAGCATTGAAAATGTTAAAGATCAATGGATTGAAAAGTTGCTTAGCAACTCTTTAAAACAAAGTTGCCGATGTGATGAAAAATTATCTAATTACAATGGGGAAGAAATAAAAGATTCAACACCAAGAAGTGTTTATAAGGTCTGGACAAATGATAAATTTAGTATTGAGCATTTGACTGATCCACGTTTTGAGTTTGTAGATGATATGAAAAATGCTGATATTATCTATTCAGTTGAACATTTTAAAGATTTTGAATATATTTCCAATAATCCTCATGTTATGGTTAATCAATTTCCAAATGAAGTTGTACTTACTGTAAAAGATTTGTTTGCTGAGTCTGCGCAATGTTTTGCTATATATAAGCATGATGTTATCCCTGATGAAATGTTAAAAAACAGAGGTCCAAAGTGGCTGCCAATGACTTTTAATTTATATTCAGAACTGCCACAGTTTATCAAAGAATTTAAACAAAGAGAAACTAGAAACGAATATAATGTTTGGATTATCAAACCTTGGAACTTAGCAAGATCGATTGGTCACACTGTAACTAATAACTTAGATCAGATAATTCGATTATCAGAAAGTGGTCCAAAGGTGTGTTGTCATTATGTTAAAGATCCTGTACTTTTCTACAGACCAGACTTAGATTGTTGGGTAAAGTTTGAATTCAGGTTTCAACTTTATGTTCGAAGTATCAATCCAACTGTTGCTTTTGCTCATAAAGTTATGTATCCACGGTTTGGAAATAAACCATTTGAACTAAATAATTTCACAGAGTATGAGCGACATTGGACAAATATGTATGGTAAAGAAATGAAATTACATGATGTACACCATGAAGATATGATTGCTCAGTTTACAAAAATGTACCCTCAACTTACATGGAGTGAGATAGTAAAAGATATACATCGTTGCATGCGTGAATTAATTGATGGTGCATCTGCATTGCCACCTCCTAAAGGTCTTGGTAGAATGAAACAGTGTCGTGCATTCTATGGCATTGATGTTATATTAACATGGAAAGATAAAGAACACACTTCAGTTCAACCTATATTAATGGAAGCAAATTTTGCTCCAGACAATTGGCGGGCTTGTCGTGTTGTACCGAATATTATGAATGAAACTTATCAAGTGCTGTTTCTGGACGAAATCCCTGAAGCTATGGTTTTGATTTAA
>DENV_000144_XM_002166033.3
ATGATAACTAACAGATTATTTTTATCCACGTGTTTACTTTTAGTTGTTTGTCATTCCATAGCAACAAAATTAAACTTACGTCCTGTTGTTGGGATTATTTCTCAACGAACAAATAGAGAGCTTGAAATTATTCTAGGTTATAATACTACATATATCGCAGCTTCGTACGTCAAGTTTTTAGAAATGGCAGGCGCCCAAGTAGTGCCTATAGTGTCATCTTGGAATAAACTGCAAATAAAACGAGTAATGAAAAAAGTTAATGGAGTACTTTTTCCGGGAGGTGCAGCTCCATTTAACGAATCAAACTATTGGAATGCTGCAAAAATAGCTTTTGAAGTGGCAAAAGACTTAAACGATAAAGGTATTTATTACCCAATCTTTGGAATATGCTTAGGTTTTGAGGTATTACATGAATTAACAGCAGGTGAGAAACTGCTTACTAATTACAATGCCGAAAACTACTCTATTCCAGTTAACTTTACTAAAATAGCTTTTCATAGTCGTTTGTTTGCAAATATGGGTAGAAAATTAATAAAAGGTCTTCAATTTGATAATATTACAATAAACATGCACGAGCAGGGAATCAGTCCCGATGTATATATCAAGAACATAAAAATAAATAAAATGTTTCGAATACTATCGACTAATTTTGATAGAAATGGAAAAGAATTTGTTTCGTCAATGGAAGGGAAAAAATATCCATTTTATGGAACGCAATGGCACCCTGAAAAAAACATTTTTGAATGGACCGAGATCGAAAACATAAATCATTCACCAACTGCTATTCACGCGTCTCAACACATAGCGAACTTTTTTGTTAACGAAGCAAGGAAAAACAACAACCATTTTGCATCTATAAGCGATCTACAAAGACACTTAATTTTCCACTATCAAATTATCTGGTCAGGAGGTTTAACAAAATTTGAGCAAATTTATATATTTAGAGACGAAAGTGCTTTAAAAAGAAAATCTGTGCATAAACGTATAGGTATATAA
>DENV_000154_XM_012705232.1
ATGCCTCAAGAAGAGTCTCAAGAAAAACCTATTATCACTAAAGAAGAAGTGTTAAGAAATTTAATGAAAGAGTCTTTAATGAAAGTAACAAGTGCATCATTTAAAATACGTAAATCTGTGTTTTTGGAGAAACTTTCTAACTGTATTGAAAATGAAGATTTTCAAGATGCACATTTAAAAGGAATTGTAAAGATCATAAAGCTAACAATATGGCGGTACAGGGATAAAAAGTCACGATATTTGGTGGTTTCATTTGTTCAGAAAGTTCTCGCAAAATATGGAGTTAATTTTGGTAAGCTACTTTTATCTGAAGTTCAACCTCAAGCTGTTGGACTTGCAAAGTCTAATTCAAGTTATGCTGGTGCATCAGCTGCAGTGTTTTTACTTTCTTGGTGTAATGAGGTTTCAAAAAGTATCAATCTAAATCAAGAAGACTTCCATCTTTTAGTTGAGGTTCAGATTTTGGCTTATAGCGCAGTTTGTAAGCATCATTCAAGAAGAGCACAAAGAATTTCAAACACAGCTAAAAATATTCTTATGCAGGATAAGAAACCTGAGATATTTTTAAAGTATATTGAAGTAATATTGAACAAAAGCAAGTGTGAGACTGAATCTATGTCATTTATTGGATTGATTTTTCAGTATTTGACTTCTCATAAAGCTATTTCATTGGTTGATGACTCAATAAAGAAAAAACTTCTTGATTTGTTTATTCGCAACTGTATTCAGACTAAAATCGCTGCACCAAAACATTCACTAGAGCAAGTAAAACCAATGCTAAAATATTTGAATCATGGTGACTTTCAAGAAATTTTTCCCGATATTAAGAAAGGACTTCTAAGAAATCCAGAAACAATATTACAAGCTGTTGGATACTTTTTTTTTGGTTTATCTATTGATCTCTCTCAGTATATTGATGAATTGGCACAAAGTATTCCAGTTCATTTTACATCTCAAAATGCAAGTTTAAGAGATGATGCTGTGTTTGCTATTGAAAAAATTGCTCAACAATGTAGCGATCATAATGCAGTGTGTAAACTTATCAATCAAATATTCAAAATATTGTCAGGTTCCGAAGGTAAACTTTCCCTTCCTGAACAACGTACATCTGTGTTCTCAGCCATAGAAAACATAGCTAACATATCATCTACTGCTGCTAATATGGAAATGCTTGCCACATTTATATTTGAAAAGATGTATCCTTTTCTTCTAGAAGAAGGACATGAAGGGGCATTAATAAAAGCTTTAGGTGCTTTAAAATCGTGGGCAAAGTTTTTTACAGTAAATCTACCAACTAACTTTGTAGATGTTGTTAAGAAAGGTGTAAATGCAAAATCAAGTACGCCAACAATTCGAGCTAATTATTTTCAAATGGCAAAAGAAGCTATCAAAGGTAATAACGTAGCTCAAAGTCTTCAGTTGCTTGATATGCTTGTACAGACTGTTGAAAAAAGTGTTCCACACCAAGTATGCAGTGTTTATGAAAGTTTGGCTGCATCAACTTTAGTAGCTTGTATATCTGCATTGGACAATTCAAAAGATAGCAAGTTGGACTCGTTTTGGAGTTTTGTTCTTCATCATACTAAAAAGCCATTACTTTCCGAAAAGTTTATGAGCGCTGCAAATAAGGAGCAACTAAATCAGTTGATGAAATTTACAACCGTTCTTTTTACAAGTCATTATGAAAAAGTTGCTGGAAAAAATGTAAAGCCATGGCACAATGCATTCTCAACACTACTTTTACGTGGAGATTTTGAAACAGTTAAGCAAACAAAAAGTCTCATCACAAAAGTTATTGCTTATGAAGATTTAAATGAGTTGCCTATTGATATATTTAATGAGATTCATAGCTTTCTTATAAAATCCGATGCTGAGAGACCAACAGAGTTGAGTCGTATTCCAGATTGCTATTTATTTTTGGCTTCATGTTATCGAGGATCTGGTGAAAGATTTCTTATTGATTGTGTTTTCAAAGTTCATCATCCATCATTAGTTGAAAACTCTCCTGACTTATTTAAAAAGATGGCATTTTTAATGCATGTTGACTTGAGCAAGTTTGTATCTGATCATTCCAAAGTTATTATGGATATGTTTTTAAATATAGAAGTTGTTGAAAAGATTCACATAAACACTTTGACAACTCTGCTCAGCATATCTTCTTCATTACTTATACCTTTATTTATGGAAATGATAAAAGAAAGTCTTAAAAACCCAGTTTTAAAGCAAGTATCACTCCACGAGTTTGGAATACTTAATACACCTGAAGGGGAAGTGTATGATCAGACCATTTTCGAAAGTGCAAAAGAAATGAAACAAGCAAATGTAAAACGTGAATCCAAAGTTTATTCATTTAAAGAACAAAAAATAGAAATGGAATTGAGGGAGGAGTTAAAGAAAAACAAAGGCGCAAATAAAATTGAATTGAATGCAAAACAAAAAGAGCAATTAGAAATATTAAAAAATCAAGAAAAAGAAGTTCGTAACAGACTCAAAATTCTATCAAGTTCTGTATTAAAGCAAGTCACACTTCTAAATATTTGTTTTGCAAGTAAAGCAGTAGAACTACAATGTCACTATGCAGATTTAATTCATATGCTACTTGATCTTTCGAAATATCTGATGGTTGCTACTCATGTTGTTCCTTGTTATTTAAGAATGTCACAGTGTATTTTTACTGATGATCTATCACATCTTGGAGAATTAATTGGAAATGTAATAATACGTCACATCGACCCCCCATGCACATTGCCTTCAAATTGGTCTTCAGAAAAACTTAGTGATCAGACTGCTCGAGTTTTGGATCTTATTCACAAATTTATTAGCGAACGAAATCTCTATCTTATGATGGCTCATACTCGAAAAAAGCCTTTTACAGTTCTTGCATTTACATATTTATTGCCTTTATTAAAGGTTGTTTTAAAAGACCGTGGTTCTGTTGTTAATGCAAATGAAGGTCTACGGATGAAAGCTTTGCAGATCATAATGGTGCACTGTAAATTGCGATCAAGTCCAGCAGATGATAACGTAAATTCTGTGCAATTACTTCCACGCACTGAGTTGTTACAAATATTATCTGGAGTTATAATAGGCTGTGATGGACATAACAAAGATTCTAAGATTCAAATTTATGCAAACAACGTTTTTGATGAAGTTTGCAAATCAGCTAATGGTTCTGCAGGATGTGCTAAAGCTTCACTTTCAGAAGTAGAACTGTTATTGGAGTACATTCTTTCGAATTGCAGCATTTTAAGACATGCTTCTTTGAAAGGATTGCTAGAAATGATTGATATTTTGCCCATGTATGCTGAGGTTTTAATAGATACGTTAGGAAGAAGGGTCATGATAGCTAGATATGACTCAGATAAAAAAAACGCTGAACTTGCTGAATTGCTGTGGGAAAAAGCGAAACTAACAGTAAGTGGTGGAATGACATGTGACTTAGTTGAAGATATAATTCATCCTTTGGCTGACATACGTACAGCATCAAGCATGGCTCTTGCAACTTCCCTTGGAGAGCAACCAGCATTAGCACCTATGGTTATCAGTACATTGTTAATGACATACGAAGAACAAAATAAGATTCCTGCTCCTGTGATTGATAACCTTGGTCGTGCAGTTTCAGTTCATTTTGTTGATCCCTGGGAAGCGCGTCAAGGAGTTGCATTAACTCTTGAAAAAATCATTGCGTTTATTCCTGATGAACAGGTGGAAGTCTTATTTCGATTTTTTGTACCTACTGCTTTTAGCGATCGTAATGAACTTGTTAGAAAGCAAATGTTAGATGCAGCTCTTGCATATGTTAACCATTCTGGACAGAATCACATGACATTGCTTCTAAGTATATTTGAAGAGTTCCTTGATTCAGCACCAGATTCATCTGCACATGATGTAATACGTCAGTCAGTAATCATTTTGACTGGATCTCTTGCCAAACATCTTTCTAAAACTGATCCTAAAATAAAACCCATCTTTTTAAAGTTAATGGCTGCTTTAACCACACCCTCTCAACAGGTGCAAGAGGCAGTAGCAAATTGTTTGCCTCCATTATGTCTTGCCATTAAAGACGATGCTCCAGATCTTATTAAGAATTTACTTAATCAGCTGTTTGAATCAGAATCATATGGAGAACGTCGTGGTGCAGCGTTTGGACTAGCGGGCATGGCAAAAGGTTTGGGGATTCTATCATTAAAACAGCACAATATTATCAGCACTTTAAATGAATACATTCAAGACAAGAAGGTTTGGCGGCATAGAGAAGGTGCTTTATTTGCTTTTGAAACTTTATGTACAATGCTTGGTAGACTGTTTGAACCTTATGTAGTTCATCTGCTACCTCATTTACTATTGTGTTTTGGAGATGGTAATCAGTATGTAAGAGAGGCAGCTGACGAAACTGCAAAGGCTGTTATGAGAAATTTGAGTAATCATGGTGTAAAACTTGTGCTACCATCTTTACTTAAAGCATTAGAAGAAGAATCATGGCGCACAAAAACAGGCAGTGCTGAGCTTTTAGGTGCTATGTCATTTTGTGCTCCCAAACAATTGTCATCTTGTTTACCTAGTATTGTCCCACGGCTAACAGAAATACTTGCTGACTCTCATTTAAAAGTACAGAAGGCTGGGCAGCAAGCACTTAGACAGATTGGTGGTGTCATTAGAAATCCAGAGATCCAAGAAATATCATCTATTATACTTGATGCATTATCTGATCCAAACAAAAACACAGTGGCTTGTCTTCAAGCACTACTAAATACTTCATTTGTTCACTTCATTGATGCTCCATCTCTTGCTCTAATTATGCCTACATTAGAGAAAGCATTAGATCAAAGACCCACAGAAACTAAAAAAATGGCTGCTCAAATTCTTGGAAATATGTATGCATTAACTGATCCAAAGGACTTGACTCCCTACCTGCCGGCTGTTGTACCAGGTTTAAAAAAATCTTTGTTAGATCCATCGCCTGAGGTAAGAGGGGTTTCAGCACGTGCATTAGGTGCAATTGTAAAAGGAATGGGTGAAGAATGCTTTAATGATTTGATGCCATGGTTACTTGAAACACTTACATCTGAAATCAGTAGTGTGGACAGATCAGGAGCTGCACAAGGTTTATCTGAAGTGCTCCATGCACTTGGTCAAGAAAGACTAGACAAATTGATGCCTGATGTCATAGCTACTACCATGAAAGTTGAATTGCCTCCGTTTGTTAGAGAAGGATACCTCATGTTATACATCTATCTTCCTGCTACATTTGGTGATGACTTCATTGGGTATATTAGCTCTATTGTTCCAGCTATTCTTAAAGGCTTGGCAGATGAAAGTGAGTATGTTCGAGAGACATCATTGAAGGCGGGCCAAAGAATAATTAATATGTATTCTGAAAGCGCTATTGAGTTACTTCTTCCACAACTTGAAGCTGGACTGTTTGATGAGCACTGGAGAATTAGGTATAGCTCTGTTCAATTGCTTGGTGATTTACTCTTTAAGCTTTCTGGTGTTACTGGAAAACAATCTACTATTGGTGATGAAGATGATAACTTTGGAACTGCTTATTCTTCACAGGTTATTCTTGAAACTCTGGGGCAGGAAAGACGTGATCGTGTTTACGCTGGCCTTTATATGGGTCGCTCTGATGTTGCGTTACATGTACGACAAAGTGCTTTGCATGTATGGAAAGTTATTGTACAAAACACAGCAAAGACGTTAAGAGAGTTATTGCCAACTTTATTTGAACTACTTCTAGGTTGTTTAGCTAGCCCTTCATATGATAAGAGACAGGTAGCTGCACGCACTTTAGGTGATTTAGTGCGTAAACTAGGTGAGCGTATTTTACCAGAGATAATTCCTATCCTTGAAGAAGGTCTTAACAATGAAGCAGGAAGCAAAAGACAAGGTGTTTGTATTGGTCTCAGTGAGATAATGGATTCATGCAGTCGTGAAATGGTTGGACAATTTGAAGAGTCCCTTATATCAACTGTTCAAAAGGCGTTACTTGATCCACTTCCTGAAGTTCGCTCTGCTGCTTCATTGACATTTGAAAACTTGCACAACACTATAGGTCATAAAGCTCTTGAGGGTGTGCTTCCACATGTGTTTGAAAAACTGGAAGATCCTGATCTCAGTGAATTTGCATTAGATGGGTTAAAACAAGTGATGGCTGTTAAAAGCAAAATGGTTTTACCTTTTCTTATTCCTAAACTTACAAAACCTCCTGTCAATACCAAAGCTCTTTCGATTCTTGCATCTGTTGCTGGAGAAGCTCTAGTTAAGCATTTGGAAAAGATATTACCTGCAATGATTGAGGCTGTTCATATTTCAACAGATAATTCCGAATTTAAAGGAACAGAAGCTCTTGTGTTGTCAGTTGAAGAAGATTCTGGAATCCGTATAATAATAAATGAATTGACAATTGCATCAAAAAATCAACTACCTGGTATTCGTAAGGTTGCTGCAGACTTGCTTTGCGTATTTTGCAGAGATTGTCGTGGTGATTTTAGCATGTATGTTCAACAGCTGTTTGTAGTTGCCATTCAGCTTATGAATGATGTTGATAGTAATGTTACAGAGTCTGGTTGGATATTATTAGACACCCTTGTCAAGCATTTGGAACCTTCTGATCAGATTCAGCATTTAACCTCGCTGAAGCAAGCTCTTAAATTTATAAAAGCAGAAATTAGAAACAACTTATTACCTGGATTCTGTTTACCTAAAAAGGGGGTTATACCAATCATACCAATGTTTCGAGAAGGTATTTTAAATGGACCACAGGAAGTTAAAGAACAGGCTTCTTTAATTTTGGGAGAGATAATAAAGTTAACCAGTGAAGAAGCTCTCAAACCATCTGTTGTCCATTTAACTGGTCCATTAATTCGAATTCTTGGTGATAGATTCAATTACAGTGTAAAAGTAGCTATTCTTGATACATTAGGCCTGTTGCTCGAAAAGGTTGGTGCTGTTTTGAAACCCTTTTTTTCTCAACTGCAAACTACTTTCATGAAAGCTTTAACTGATCCAACATTAGCTGTGCGTCAAAAAGCATCTTGGGCTTTAGGTTTTCTTACAGTATTACATACAAGAGTTGATTCTTTATTCACTGAGTTGAAAAATTCCATTCAGAGTTCTGATGATCCTGCTGTCAGAGAAACTGTTCTAAAGACATTACACTATGTTATTGTCAATGCTGGAGACAAGATGGGAGATGGTATAAAAAGTAGTCTACTTGAAACGCTTTTGGATTTGATATCTTCTACTGAGGATGGAATTCGTATTACTGCTGGTGCTTCATTAGGAGCTCTGTGTCAAGTTCTTTCAGATAGTGATGTCAAGAGTCTGCTTTCTTCATCTTTACTTGATGTTAACCCAACACTAGACTGGATTGTTTGTCATGGACGTGCTATAGCTTTGTCTTATGCTCTTTTCCATGCTCCTTCTCAGCTTTTTAAAGTAACTACTGAGGAGAGTATTATCGATGTTGTTGTACGTCATTCAACTAACGAAAGGATTCCAATATGTACATTTGGAGTTCATTCGCTCGGTCATTTAATTATATACTCAAAAGAGAAACCTTCTGTTGCTCCTCTTGTTGTTTTAGTGTCAATGAAAAAGAGCATGTTACATGTGTCTTCAGATGTTCGAATCACCGCTCTCAATACATTACGATATATCTCAAAAAACTATCCAGAATCTGTTCAGTTTAATACAATAAAACACTTTATTACAGAATTTCCTTTGTTACTTCGCGATCGTAATCAAGGCGTGAGATCTGTTGCAGAAATTACAATTGCATTTGTATTGCAGCTGCACAAAAATGATTTACTATTTGATCAATGTGTGGCTTCGCTCACTGAATCTGCAAAGTTTCTTCAAGATTATAAAAGCAATGTCTTTGTCAAACATAATGATGCTTTAGCGACTGACCCTAATGACTATATATTTGTAACATAG
>DENV_000163_XM_002163681.3
ATGCATAATTTTGTGAATACTATGCAAGATAAAAAGATTTTGTTTCTACAATGGGTAAAAAACTTCCGTTTGATTGGAATGCTTTTGGCAGCGTTATCCGGTCTTTCTTTTACTATTAGCAACTTTATGGTACAAATGACTTTGAATTCTTTTACTCGTGCAAGAATACCTACATTACAATTTGTTTTTGCAAGATGTGCAGTCCAGACTCTTTTTGTAATACCAACTATAATTGTATTGAAAGTAAATTATGCAATAAAGATAAACGAAATACCAATATTTAGTCTAATGGGGTTTGCAGGTTACGCGAATATTGTGTTTATGTACTCTGCTCTTGATAAAATTCCTATTGCCGACACTCTAGCAATTACTTTCACAAGTCCTTTATTCTGTTGTTTACTCAGCCACCTGATTCTCAAAGAAGGCTTGCATTGGTTTCATGCCATCTGTGGTTTACTCAGTTTTGGAGGCGTATTGCTTGTTGCACATCCAACGTTTTTGTTTGGACAAGAAATGAAATCAAAAACTGTTCTCTTCCAAGGTAAACATCTATCTCGAAGCACAAAAGAAGTAATTTACTTTCAAGGAATTGCTTATGCATTTATTTCTGGAATGTGCTTAGCACTATACTTTGTACTTACTAGGTATATTACCAGAAATGAAAGTCCGCTCTTGGCAATTGCTTACCCAAGTATTTTTGGAATTATTGTAAGCCCTCTAATAATGTTGCTAAAGCAAGAGGGTTTCATACTTGCCGACTCAGTAGTTACAAACTTTTATCTTTTTTTAATTGGTTTTATGAGCTTACTCGCTTTATTGTTTTTGACTTTGGCTCTTAGGTTGGAGAACGCAACTATTGTAAATGTTATACGTAATGTTGATATAGTTTACGCATTTGTGATGCAATTTGTCTTTTTATGTGTAAAGCCGACTAAATGGACAATCGGAGGATCTTTAGCAATTATGGCAGGAACATCGTTATTAGTGCTCCACAAATGGTACTCATCAAGAAAGGAGGACAGTATTAGAAAAAGTGAATCAACAGAAACCATAGAGCACAAATAA
>DENV_000168_XM_012707292.1
ATGGATTTAAAATCTTTTGAAGCTTTTAAAGGTAATTCAATAATGAAGGCATCGTCATCATTTCAAAACCGCAGTAGTGTTAGTTCTCAAGGATTTTCATCTAGTAAACCAAACATATATAATTTTGATGCTCTTTGGAAAGGTTCAGTTAGCAACCTTATGTCTTCTGAAAATATTACTGAAGATCTTATTAAAGAGAGTATAAAAGAATTAGAAAATGCAATGCAAGAATCAAGAAAAATGCTAATTGATCGAGACGAAGAAATAGCTAAATTGCGTTTGTATATAAAAAATAATGATATAAATGAAGATGATAATTACGGAAAGTTAGCTGACGAATTAAAAAAGTCTCAAGAAACTGTTGCGTTGTTAGAGTGTCAAATAAAAGAGCTAGAACAAAAGTACAAAATAAAAGAGCAAGAACAAAAGAACAAAACTTCAATCACCAATACAAAAACGTCTATTACACAGGAACAAAAACTTCAAAACTTTAAAAATAACATTTTTGAATGTACATGTGGATGTGGTTTGGAATGTAAAGCATTAATTGATTTATTAGAAGCTAAGCAAACTTTACAAAAAACAAAAGATAAGTATGATATTTTAAAACGCAAGGTTAGAGAATTTCGAAAACAAGCTGAAATCAATCACAAAAATGCTTTACGTTTATCGGCCCCTCCAGAGGAAAAGACTGGTTGTTATATCCAATAA
>DENV_000169_XM_002160977.3
ATGTATACAACTGAAGATGGTATACAAAGACCTTCAGTAAAAAACACTTATTCATGCCCAACGTTATCCACGTTTTTATTTTATTGTGCAATTGTTGTGGCAGGTCTTGCGATTTATTTACCAATTGATATGAACTATGGTTTTTTGCATTTAATAAAACAATTCGACTTGTCTTCTCCTAAAAATCTAAGTTTTCATACATATATGTTAAATAAATTAGGATGGGTAAAATTAGACAACACTAAAATTTGGTCAAAGGAAGAACTTTCTAAGTTTACAGGTGATGTCGGAGAAGATTTATATATATCAATCTTAGGTAAAGTTTTTGATGTTTCCAAAGGTTACAAACATTATGGAAAAGATGGAGCATACAATTTTTTTACAGGAAAAGATGCTTCAAGAGCATTTGTTACAGGAGATTTTTCTGACTCTGGTTTGGTTGAAAATATAGATAATTTGAACCCAGATGATTACTTAGGCCTATTAAATTGGCTGGAGTTGTATGAAAAAGAATATAAATATGTTGGAAAGCTTAATGGTTATTTTTATGATAGTGAAGGCATGGAGAAAGAAGGCCTGAAAATATTTTATGATGGTGTCAGTAAAGGTAAAAAGAACAAGTTGTTAGACGAAGAAGAAAGCAAATTGTTTCCTAGTTGCAATTCTAAATGGACACCAGAAACTGGTACAAATGTGTGGTGTGCAAAAATTAGTGGTGGCATATCACGTGATTGGATAGGCTTTCCTCGACAATTTTTTAAACCAGGACAAACAAGTTATAGATGTGCATGCGTGAATGAAAAGTACCTTAACGATCCGAGATTTAAAGTATACACTGGATGTGATCCGTATGCAACAATTTGTAAAATTTCTGATTAA
>DENV_000172_XM_002162060.2
ATGCCACGTTCATTTTTGGTAAAGCAGTTCTTTGAAAATAGTAGCAACAGATTGCCTAATGCTTCTAGATTTCGTTCTCTAAGTACTTATCATTCGAATGGTTTAGATGATCATATAGATAAGATGGGATTTAAAAAAGATTTAACATCCAGCGAAGATTGTTTTGATCGGCTATATACGAACCGACAATGTTGCAACAATTTTCTTCTTAACCGCAACGCACACAAGCAGCGCGCGTATTCGCCTAATAGTCGACTTTTAAGTAAATCTTACGATGCGTTTTCTAAATTAGATTTTAATAGAAAAGGTTCTGTCGAGACTTTTTTGGGTGAATGTAATCAAGTTAGTATGTGTGATAGATCTAATCGATATTCGGCATCATCTAAATCTAGAGTAGCAGAATTTTTGACAGAAAATTTTGATCAAAAGGAAACGATTATCATAGTGCATCCATCTGATTACGACGACGCAGTGCACGATGTTCAGAAAGTTCAGTTTGAAAACAAAAATTTGGAGGGAGGAAAAGATATTTTGGATTTTAATTATCACAATGACCCTCCTCAAAACATTCAAAAAGTTCCAGAAATTTTTAATAACATTGAAAGCGAAAAATTACTTAGTACTAAACAGATTATAATTGACCCCAGCAGATCACAAAATGATACGCTAAGTAAATCGAAATCCGGCAAACCTCCACGTACCTTTTCGTGTAAATATTGTGTTAAAGACTACATGACACTTGGAGCATTAAAAATGCATATACGCACCCACACTCTTCCTTGTAAATGTCCCATGTGTGGAAAAGCCTTCAGCCGACCTTGGCTTCTTCAAGGACATGTTAGAACTCATACGGGAGAGAAGCCTTTTAAATGTTCACATTGTAGTCGCGCTTTTGCTGATCGTTCTAATCAACGCGCTCATATGCAAACGCATTTTGAATCCAAAAAATTGGAATGTAGTAAGTGTTGTAAAACATTTATTCGGTTTTCACAATTATCGAAACATGTTCTTATTGGTTGTGAAATCGAAAATCAACCCCCTGTTACCTCTTAA
>DENV_000175_XM_012705719.1
ATGATATTACGTATAGTGGTGTTTGTAATCGCCAGTTTTATAAAGCCTAATTTAGCCCAATCTCAAAACTGCGTTGATTTAGCCTCACCGCAGACATGTTACTCACTCTTTATGAGTCGGATGTGCAGGGATATATCTCAGTACCAATTCATGTTCTCTTATTGTAAAAAGACTTGTGAATTTTGTACTTCTTCTATGTCACATATTTCTAAATCTGCAAACTGTGAAGATAGACGTCATCAATGCCCGAAATGGAAACATTTTTGCTCTCACGAAAGTAAATACTACAGCTTTATGGCGAGTAACTGCCAAAAAACTTGTCTGTTTTGCTCTGAACCCAACTGCATTGATTTAGATGAAAAATGTTCTGACTTTGCAAAGCTTAGCTATTGTTCAAATGAACATTTTTTCAACATGAAAAAAAAATGCCCTCGGTCATGTGGCGTTTGCAGCAATAAAAAATACGAAAATTTTGTCAAAAAAGACAATCAAGACGTAATAAAAGAGTTTTTTTGTAATTTTGAAAATAATGAATGCGACTGGATAAACGAACACTTTGATGATACCGCAGATTGGAAAGTTGGGATAATAAACGGAGAAACAAAGTTGAACAAAAATTTATCTAATAACTATTTATATTTAAAAACAGAACATGAAAGCTATTTCGGAAATCTGTTGCTACCATGGCAACTTGTTCTTCCCGATCCTGTCCAAGATATAGGAGAAATGTGTTTAAATTTTGAACTGCAAATGAGTGGAGGCAAAATATCAATAATGGAGATTCAAAATCCTTCTAATAAAAATAAAAATCCGACGCCACGAATAATATATTCATTGGATAAAGTGAATGAAAATGTAGCTAAGGAATGGAATAAAGTTCAAGTTACTGTTAATGTTAGTTCAAAAAACAACCTTATAATCGTCGGTACAAAAGGTCCCATAGGAACTTATATTGCTATAGATAACATGTTTTTTGTAGCGGGTAGTTGCTAA
>DENV_000183_XM_012707107.1
ATGATGATAATGTCAGAGTTTGGTGAAAATATTTGGGATATCAGTAGTTGGACAAGTGATGTTGTGTGGAAAGATGCTCATTTGCATCGTTATTTTGATACTCTTCCTTTTAATGAATGCATCAAAGAAGTAATTGACCTGGCCCAAACATATTTTGAATCTATTCATCGTGCTTATGATGACGATGAGGAAGGAGCTGTTGAGCCTGATTTTCCTTATTTGGATATATTGGTTCTGATAACAGAAGAATATTTGTACGGATTTTTTTTCCAAGTTGTTACACCTTTGCAAGAGCTTCAATTACTTGAAACGCTTTGCCGTTACTTTCAAGAGAGTAAGTTAGATCCTGTGAGATATCTTGTATTTGATTGTCTGTTTGGTTTACCTGGTGAAAATCTTGATTTGCAAATAGGAATACTGGAGCATAAAATGACGCTAATGTGTAAGCTTTCATCAATGGCAGTTGGAACAGCATGTGGAAATGTATTAAACTGCATTGCAGTATGGATGCACAGCTATGGGTCACAGTTAGGAAGAGGAGCTAGAGTTTCATACTTTATTGTGAATGATTACTGTTACATATGCCCTAAAGCAATTGATGCAGTTAAAAATGTTGTTAATGTTTCTCCTGTTTTTGCTTATCAATTTATTGTTGCATTATCTCGTCATTATGTTGATGCGAAACAAGATGATGATAATGATGATTTAATACCACCAGCATCTCTAGTAGAAATTCTTGCTACTTGGATTATTGAGCAACCTAATATTTGCTCAGTTAAAGTGCCTTCTGTTTTTCTTGAACTTCCCTCTATTCATAAATTTGTATATTCTGATAATGAGAAAAATTTTGATCTCTGCCCTATTTTTTCATACATGGAGTGGTGTCTTTTGGAACCATTTTTACGGCACCAAACCTTGTCTGATGTGGCAATAAAAAAGAAGAGTTATTCAATGTTACATTATGGGTTTTTGAAGTTTATGTCATCTGAGAAGAGCATTAGTGCAATGGCTCTAAATGATTCAGATGGAGAAATTGAACCAGGAGAACTTTTAGAAGAAAATGATGGTGTGGATTTATTAAAGAAATCAGATGTTTTATTTTTACTGAACGTTGTAAAAAAATCTATTCAGAAATATCCAGATGCTTTAGAAGAGCATAAACAAGAAGCAGTTGATAAGTTGTTGCAAATTTTGCAAGTTGCAAAATGGGCTGGGTGTTACGATTTTCCACCAAAACAGTTAATACCATTTTTTGTTGATCTTCCAAAAACAAGGTTGTTAACGTTGATACTGTCAACATGGTAA
>DENV_000190_XM_012709671.1
ATGCCTTCTGATATCAATTTTGTTTTAAGAAGAAGTTATGTTCCATTTATTACCTATCAAACTAAAGTGTTTGCAGCCAATCGATTGGTTGAAAATCTTTCTTCTTGTCTCGATGATGAATATCACATTGAGGGCGAAATGGGGATGCCATTACCCCCTTTTGTAGCAAAGTTTAGTGATGAACTCTTGTATGGAAATATGCTTGGTGTTGCTGATGAAGATGGGCATGTGAAACTTATTGATTCTAGAAAAACAAAAAACAGTTCTTTGGTTAAAGAATGGTCTGCACATTCCAATGCTGTTTTTGATATTGCGTGGGTAAATAATGACACAAAAATGGCCACTGCTTCAGGTGATCAAACTGCAAGAGTATGGGATATTGAAAAATCAGAAACAACTGCTATTTTTCGTGGTCACACTTGCAGCTTGAAATCAGTGGCTGTACAACCAAATAGCAGTGCTGTTTTTTTAACTGGTGCGAGAGATGGTAACATTATGTCATGGGATACCAGATGCTATATGAAAAATGGTTTTTACAATCCAGTTAATACAATAACAAATGCTCATTGTATCCAACAAAACTTTCAGTTGCCTGTAAAGCAAAGAAAGTCTCGCCGCAATTCTATGTATAATTCAACTGACTTGAAGACAAGTGTAACAGCAGCTTTGTTTCAAAATGAAAACATTATTATATCTTCTGGTGCATGTGATGGTGCTCTCAAATATTGGGATATCCGCAAGGTCTATACAGTTCATAAAGGTGAACCAGTTGCATACCATGTTATTCAATTTCCTGGAAAAAGCCATCGCAAACATGGCTATACATCCTTAGTTCTTAATTCTACATCTTCCAGACTGTATGCTGTTTGTACAAATGATGTTGTATATGAATACTCTACTTCTAATATGTCTTCTACACCTTTATCAATTTATGAAGGGCTACAATCATCATCTTTTTATGTTAAAGCAGCTTTGTCACCTGATGATGGATTTTTATTATGTGGTTCAAACGACTGTCAAGCATATATCTGGAAGACAAATTCATCTGATAAACAACCTTGGGTTTTAAAAGGTCATCTTGGTGAAGTAACTAGTGTTACATGGTCGCCAAATCTAGGAGATAAGGTTGTTACTTGTTCAGATGATAACACTTTTAAAATCTGGCGGTTGTTTCAAGATAGTTCTAAAATCCAAATAACAGGAACTTGTGAGAAAAAAGAATCTCAACCAGTTGTAACACTTGATGATATATTACCTAGACCGGTTTCTCTTGAAAATAAGATTTTGTTAAAGAGTTCTTGTTTACCTTCTTGTTTACCTTCTTGTTTACCTTTGCATATCAGTTCTAATCAAAAACTTTATGCAAGTTGGACATTTGATCAAAGATGTTCTATTTTTGAAAAAATGAAAAGTAAATTGTTAGAAGAATCTCATTTCACATCGATGACGCCGAAAACTCCAACGTTGAATAATACATCTGCTACAAATCAATACTTTACTCCAATGTTGAATAATGTTGAATCTGCTACAAATCAATACTTTACTCCAAAAGCTTCTCTTATGACAAGTTGCACACCATTTTTAAAATTTTCAACTCCTAATAGTCTTATGACAAAAGCGCGGTCACTTCCTGCTACTTGCAATATTGAAAGTTCCGTACTTAAAACAACTTGTTCATCTTTAGAAACATGGTTAAAGTCTATAAATACAAACATGCGTTTAGTTAGTGATATTGATTCAAAAAATTGCGAGTCGACAAAGGAAGTACTGTCAAACTCTTCACAAAACACTATATCTAATCTCACTTCGAATTGCACAAACCTTAGTGGTTTTAAAGAGGGAATAAACAAAACAAACGTTAAATACAAAAAATTAGATATAAACAGGGTAAACAGACGCGACGTTTTATCTTTAAATATTGCAGAACTATTTCTTTCTGGAAAGCGGAAACGTCAGCCTGATGGAACTGCGCAGTGTTTAAAACAATGTAAGAGAGACAAGGAAAACATTACGTCCGAAAGTTCTAGCTCGATTAGCCGTGATGACAATAGAGTATTAGTGCCTAGAATTAAAGATTTATTAGATCACGCAGAAGACTCCTCTCAAATTTGA
>DENV_000202_XM_004209906.2
ATGGTTGTTTGGAATACAATGGAAAGTTCAATTAGGGGAATGATTCATGAGCCACCGACGCCTTACTTAAATCAACTAATGAGTAACCATCATGCAGAGCAAACATCATTAGTGCTTAAGTCGGAAGATTTAAATATTAACACAAATTCTGTTGTTCCTTTTTTAAATGGTAACTGCTCCTTTTATGGGCAAGAGCAGTCTCATTACAATCAAGTTTACCCATTTGATTATTCTAATGGGTGTTCCATAAACATCAACACAAACCTTGTAAACACGCTTCAAACATTATCTTCATGTGGAGCAAACACTTATGCACGTAAAACTGAGCAATCCTTATCTTCACGCGAAGCAATTAGTTATGAACCTAATCTCTACTTGGAAATGCAAAATCATTCCAGAATAATACAGACTAATATAGATCATTTGCCTGACACAACCAATTTTCCTGGAGAATTTGAATTTCAACTATCTCTTGGTCCACACACTGAAAGTGCAGCAAAATCTGCAGATTTTACTTTTTCATCAATTTTAAAAAAACTTTATGTGCAAAGAGCATCACAATGTCCTTTTATGTTTAAAACAGAAAAAAAACCTCCTTCAAACTCTTATGTCAAAATTTTACCAGTATTTAAAGGAACTCATGTTCTAAGTGAGCCAGTGAGAAGATGTTCCAATCATGCTGAAGTTGATGATGAAGGAGGCCCTCGTTATCATTTTATTCGTGCCAGTAATCTTCAATCATGCTATAATCATTCAGATGATGGCCGTTTATTTGTTACAGTGCCATATAATGGACCTCAAGTTGGTGCTGAATATCAAATAGAACTGCTCTCATTTATGTGTTTCAACTCATGTGGTCATAGCAGCCATTCTAAGCGACGAATTGACGTTATATTTATTTTAGAATGCGAGGGTTATGTGCTTGGCCGGCAGGTAATCGAAGTACGTGTTTGTGCATGCCCTGGTCGTGATAGAACCAATGAGGAATTCAGTTCACCAAACTATATTTTAACAAAAAGTTGTAAAAGTAGAAGAAATAGCGAGAAAAAAAGAAAAAGCTCTAGTAATGATAACAACCAAGACTATACAATCACTACAAGTAATCCTGTGTTTTATCAAATATTGAGACAAATACTAGTCACCTTGGAAACACAACTCCCTCAAGCTGAACTGATTTTGGAAAGCAGCACATCACCCATATCTTCAGTATCAAGTCCTGATAATGTTTCATAA
>DENV_000207_XM_012702595.1
ATTACAAACTTATACAAATATTGGCTGATTGAACATGTTGTAATCCAGTTTGGAGAACTTTTAAAGTTTTTGAATGCTAATTCAAAAATGTCAAAAAAAGATACAGTTGATGGAAGAATCGTTAGATTAAAACTAAAGAATTTTCTCACTTATGATGATTGTGAATTTTTTCCTGGCGAAAATTTGAATGTAGTTCTTGGTCCAAATGGAACTGGAAAGTCATCTATTGTTTGTGCAATTTGTTTGGGTTTAGGTGGATCCCCTCTCTTGCTTGGTAGAGCAAAAGATGTTGGAGATTATGTAAAGCATCGAACAAAACAAGCTGTTATTGAAATTGAACTGTTTAAAAGTCATGGACCTAATCTTGTTGTGAAAAGAATTATCAATAAAGGGTCAAAAAATGACAGTGAGTGTGAATCAAGTAGTCACTCATGGTATTTAAATGGCAAAAGCACCAGTAAAAGTGCAGTTGTTTCAGCAGCTGCTGACTTGAATGTACAAATGAACAACTTATGTCAGTTTTTGCCACAGGATAAGGTGAATGAGTTTGCAAAGATGACACCTCAACAACTTTTGGAAGCAACAGAGAAAGCGGTTGGCGAACCTGGTATGCATGAAAAACATATGGAGCTCATTAATCTCAGTTCTGAATTTCGTAAAATACAGGCAAATTTGTCTGAAAAAGAAACAGCTAAAGCAAGAGTTGAACAAAGAAATAAACAGCTTGAGCGAGATGTTCTACGCCATAAAGAAAGAGAAAAACACCAAGAACAAATTAACATGTTACAAAAGAAAAAGCCATGGGTTGAATATGAATCTGCTAGGTTATCATTCTTCGATATTAAAAAAGATAAAAAAGATATTGAAGTTAATTTAAAAGAATGCAGAGAAAAAAATGCACCTATAGAGAAAAAACTTATGAGACACAGGAACAGCTTGGATCAACTGGAAAAGAAAGACAAGGAATTGAGAGATAATTGTACAAACATTTCAAAAATTGCTAATCAAACTAAAGATAAAATGGAAAAGGAATCTGAGAAGGTAGAAGATTTTAACAATGAGATATCAAATATTAAGAAGGAGCATGAAAAGCGAAAAGAAAGAATTCAAAAGTTTAACAGAGAAATCGGTCTATTACAAAAGGATTTAAAAGATTCTCCGAATCCAGATATTTTAAAGCCTGAAAGCGACAGAATTTCTGAAGTTATTAAAAATCTAACCAAGCAATTCAACAGTCTCACTAGAGATGCCAGTGAATTTTTAAATGAGAAGAGCCAACACAAAGGAAACATTGAAAATGCAACAGAACAATTAAAAAAGTTAGAAAGTGCAGATAATTTGAAGCTTGAATCTCTTCGACGATTTGACAGAGGTTGCTATGATGCTGTGTTGTGGTTGCGCAGCAACCAAGACAAATTTTCTGGAAAGATTTATGAGCCTATCATGACTCAGATCAATATGAAGAATATGAAAGATGCTGTTTATTTGGAGTCTACTATAAGTTTTAACGATTTCAAATCATTTGTTTGTGAAAATAGAAAAGATCAGGCTTTATTCTCTGATTTAATGAAAGATGTTCTTCACCTAGACATTCCTAGTGTGTGTCCTCCTCATGATAGCATGGATTCCTTTACTCCTAAAATTCCACTACAAGATTTAAAGAAATTTGGTTTTGAAAACTATATGACCGATTTGTTTGATTGCCCAAAAACAGTTCTCAAGTATTTATGTGAAAATTACAAGCTACACAATATTCCTATTGGTACTAAAATAACAGAAGAACGATGTAATCAGGTTTTGGCAGAAATGAAAGGAATATCTTTATTTTTTACCCCTGATTCATCGTATAGAATGAGTGTATCAAAATATTCTGGAAAAACAAGTTCAAATGTTAGTTCATTAAATAGAAACCGCAATTATTTGAACAAATCTGTCGACATTGATGAAAAAAAACGTTTAGAAGGATTGCTGCAGATGCATCAAAAGGAATACGATCTTTGTTCAGAAAAATACAATCAAATAAAAAAAGAAATTGAAGTTGTAAACAAAAAGCTTGAAGAGACTCGTCAACAAAAACAAGAAATTGTTAGTCAAATGAAAAAAAGATCAACACTTATGTCTCAAATTGAGAGCAAGCAGAACAGACTTCAGGAGGAAGAAAAAGGGTGTCCAAACATTCAAAATCAAATTGATAAGATGAAAATTAAAATCAATCATACAAATAAAACAAGATTAGAATTATCTCAGCAATATGTTGATCAGATTTCAAAATGCATCAAGATCACAAAAGAAAGATTATTATTAGCGATGACAATAACTCAAGAAAAGATTTTAATGGAACAGGTTCAAGCTCAATTTAGAACTCTCAGCGAAAATCTTAAAAGTCTTGAGGAAGCTTATCATATGGTTTCAGAAAGATGTAACAATATGAAAAAACAAGCTAAAATCTTACTTAAACGAGCCCAACAGATAACTGGTGAAACAATGGAACATTTAAAAGAGGCATTTGACAATCTTCCAAATACTCTTGAAGAAATTGAAGCTTTGATACATGAGCAACAAGCAAAACTAGATTGTCAATATGAGACTAATCCACTGGTTGTTTTGGACTATGAGAAAAACAAAAAAGAAATAAATACTCTTGATACAGAGATAAAAAAAACATCGGAACTACTAGCAGATATGTTATTGAAGAAAGATTCACTTCTTCAAAGTTGGTTGGTCCCTCTAGAGCAGCTAATATTGCGAATTAACGAACAGTACAGTTTATTTTTTAAACAAATGGGATGTGTCGGACAAGTTTCATTAGAAAAAGATCCAGACGAAGACTACCGTAAATATGGTGTTCAGATACAAGTTAAGTTTCGTGCGGAAAACAAGTTAAAGACTCTGACATCAACATTTCAATCAGGGGGGGAAAGAAGTGTGTCTACAATGCTCTACTTGATATCATTACAAGAACTGACGAAATGTCCATTTCGATTAGTAGATGAAATCAACCAGGGTATGGATCCAAACAATGAACGCCGTGTGTTTGAACTGGTTGTTGAAACAGTGTGTCGACCAAATACTTCGCAATATTTTCTTATTACACCCAAGCTTCTTCCAAATCTACGTTACACCGAAAGAATGACAATATTACTGGTTATGAATGGTCACTGGATGTTACGCCACGATGAATACGATGTAAAAGAAATGATTAAAAGAAAAAGAAATCAAAAATCTATCCAATAA
>DENV_000239_XM_012703412.1
ATGTCATTTTTAATTGAAAATATTTTAAAAAAACCTACTACAAAAGATGATGAAACAACGGGTCTAAAAGAACTCTCTTATAAAATGTCATCATCAGAAAAATGCGATTGGTCGGAAGAAAGCAGCAGATATAAGGTAAAGAAAAGAAGAAATCTTTTTTCCAAACACCAAACATGGCAGTTAGAAAAAAATTTTTTAATTCGTCCATACATGTCTGCAGAAGAAAGAGAAACTCTTGCTAGTAAAATTCATTTAACCCCAACACAGATTAAAATTTGGTTTCAAAATCACAGATACAAGTTGAAAAAAGACTTGAAAGACATCTCAAAATCTCAAAGGAATAAACAAACTTATCAACCTTGTTACTTATCTAAGTGTAGTCACATATCTCTTCCTCAATACACAAAATATATATTAGAAGGAAAGTTCCTTTACGAACAATGCAAAATTGATAGCAATTTAGATAAAAGTGTACGGGGACATGTTTCAGAATGTCAAACAAAACACATGTACGAAATAAAAGAAAGAAACTGCCAAAATAATCAAGTTTTGCACGGCTATTATAAACAATTCCCTTTCAAGGTAGAAGCAGATGATTTCTTCCGGATGGTGAAATGCAGCGAAAAAATGCATACATTTAGAGGCTACACTGATGCACCATTTACGTTATAA
>DENV_000308_XM_012705525.1
ATGGCCACATTTCACGTAAGATATCAACAGCCTCTTCAACATGAAACAGAAAATGCAGATATTGAGTGCAAAAATTGCAAGTCAAAGAACAACAACCTAAAAATATTACCATGTTTGCATTCATTTTGTTGTGGCTGCCTTCAAAGTTATATTATTCGGAATGTACTGAACGAATTTAGCTTACGGTGTCCAACATGTAGACGTGATGTGCAGTTAGATAGTTCTGGCATAAATTCGTTACCTTCTAATTTATTTTTTCAAGATTTATTTTCAGAAGTGGTTGTTCTACAAAATGGAGAACAGCCATATAATGAACAATCAAGTTTAGCTTTACCATGGGTAAAGTATCGTCATAAAAATAAAAGCAACTTGAAAACATCTCAGGATCATCAGTTAGTTGAGTTTTCCACTTCTGATAATGGTGATCTGACCAAATATACTTGCAAAAAATGTAGTGATTACCTGTGTGAGAATTGTAGTTATGCACATCGAAATATAAACTCAAACAAAGTTGTCGATTTGCATCAAAATCTTTCTTTATTAAAAATTGAATGTAATGATAATATAAAGAGTACTCAGCCTGAATTAACTCGATCTACTATAAATTCTTTTATAACAAACAATCCCTTGCAATCAGCTAATTATTTTGATACTTTAGCTAGGGAAAATTTAAATAATCATTTTTCTCCACCAGTTTATAGAGTTTCAACTTCAATAGCACTTCCACCTTCATCAAGCGTTCCTTCTCTACTTTCATCAATACCATCAGGAGGTCGATCACCTGTATTTTGTGAATTACACGGAAGAGAGTACATGTTTTTTTGCAATTTTTGTTTTATACCTGTATGTCGAGATTGCATGAATAATGATCATAATGGACATAATATAAGTATGTTAAACACCACCACCACTAATTCATCTATAAGTCAAGTAGACAATAAAAAAAGTAGTTCAGATTTAGTATCTGATCTACGCAAAGAAATTAAGCTCATGGAAGATTCATTGTGCAATATACAAACTTTTGTTGACAAAATTGAAACTAAATCAAAAGCTATTTCAAGTGATATCAGAATTACAGTTAAACGTCACATAATTGCAATGGAAGAACGCGAAAAGGAGTTATTGCTACAAGTTGAAAAAATTCGGCAAGTAAAAAGGAAAGCATTGTTAGTTCAAGCTGAGCAAATGAAACTTTCGATTAGTAAATTAAAAATAGCTACAGACTCTTTTGAAATAGAACAAAAATTGTCAGATGCAAATGAGGTGAAAACAATGCTGACAACTTTGCAAAATCAAAGGTTGTTAAGACATCCATGGGAAGATGATACAATATCGTTCACACCACCAGACATTGCACTTCAGACAGCTTTGGCTTCGATGGGTTTTATTAGCAGTAGTGCTTATCCTCCTTTGTGCACAGCTGTTGGTGAAGGATTGCGTCGTGGTATACGAGGCAAATTGACCATGTTTACCATTATTGCAAAAGATCATCATGGTGCCAATAGATGCGTTGGAGGAGATGTTGTTCGAGTTATAATTAGTACACCTGATGGAAAGCAAATTTACGGTGATGTGTATGACAGACAGAATGGAAATTACACAGTTAGCTATCGACCGTATGTTGAAGGAGATCATCAGGTTTATGCGACAATTAGAGAGCAACCCATTATGGATTCTCCATTTTTAATGACTGTAAAGAGTGGAAGAAATTATTCTGGTATTGGTCAATCATATTTTCAATTTGGATCTGAGGGTGAAGAGGGTGGTCAGTTATGCAGACCTTGGGGTATTTGTTGTGATAAAGATGGTAATATCATTGTTGCAGACAGAAGTAATAATAGAATACAAGTGTTTGATCAAAAAGGGAAGTTCATTAGTATGTTTGGTTCAGCTGGTTTTAGAAATGGACAGTTTGATCGACCTGCTGGGGTTTGTGTTGACAATCAGAATAGAATAATTGTTGCAGATAAAGATAACCATAGAGTTCAGATATTCAAGCTTGATGGTAGTTATATTTTAAAATTTGGTGATAGGGGAAATAAAAATGGTCAGTTTACTTACCCCTGGGATGTAGCTGCAAATAGCCAAGGACAAATTCTTGTATCAGATACTCGTAATCATAGAATACAGCTCTTTTCTTCAGATGGTACTTTCCTAAATAAATATGGGTTTGATGGCCCTTTATGGAAACACTTTGATTCCCCAAGAGGTGTGGCATTTAATCATGAAGGACATATGGTTGTAACTGATTTTAATAACCATCGCCTTCTTGTGATTCATCAGGATTTTCAAACTGCTCGATTTTTAGGAACAGAGGGGTCGAATAATGGACAATTTATGCGACCACAAGGTGTTACTATTGATCATGAAGGAAATATAATTGTTGCTGATTCAAAAAATCATCGCGTTCAAATTTTCCAACCAAATGGAAATTTTTATACTAAATTTGGAGTATTTGGTACAATGGTTGGGCAGCTTGATCGCCCTTCTGGACTGTGTGTTAGTCCTGATGGAATAATTTTAGTTGTTGATTTTGGTAATAATCGTATACAAGCATTTTAA
>DENV_000339_XM_004208577.2
ATGCCAAAATCATTTTTAATACCGCGTTATTCGGACGATTCAACCAATAATGTGGTTCATCTAGAAAACGAAGCTGTTAAGACAGAAGAAAAAAAAGATTCAAAAGGTTTTGTACTCGGAGCAAACCATGAATTCATTAATGATCATCTCTATTCATTGCAACCACCTGAATCTCCAGCTACATTAAAAATAAACAAGCCATTTGAATCAGGCGAGTTAGGAGAATTGTTTGAGTCTAGTCCTCTTACCCAACTTTCTTTAATTGCATCTAAAAATTTATTTTTAAAAGATGAAAAGCTCGGTAATGAAAAATCCGTAATTCAATTGAATACTGACTGGAAGAATGATGAATGGAAAAATATAGAGACCTTACTTGCCGCTGCCCAGTTGTTAAAACTTAAAGAAGACGGAAAGTTGATGTTAAGCAAATCTTCTAATGATTCAAACAAAAAACCATTTTGGATTCTTCATAAAAGTCTTCCAAGTCCATCAGAATCCGAAAAGTCTGAAAATTCTTTGGAAGAAAACTTAAATACATACTTTCCCGCCAAATATCAATGCACTCAATGTCACAAAGTATTTAAAACAAAATATACACTCACAATTCATATGCGCATGCCAGATCACACGCAGACTAGACCTTTTGTTTGCAATATATGTAATAAAGGATTTAGGCTCTCTAGCACGCTATGTAGACACAAGATTATTCATACATCTGAAAAACCGCATAAATGCCCTGACTGCAACAAAGCTTTTAATCGATCATCAACCCTAAAAACTCACATGAAAACTCATTCTCAAAAAAAAGATTTTAATTGTGAAATTTGTGGAAAAGGTTTTCATCAAAAAGGAAATTTGCGAAATCATCGTTTAGTTCACAGCGGAGAAAAACCACATAGTTGTCTCGAATGCGGAAAAACATTTTGTAAAATATCAAATTTAAAATTTCATTTGCAATCGCATGACGAAAAATCTTGA
>DENV_000349_XM_012706339.1
ATTAAATGTCACAAGAAAACTGGTAAAAGGTTAGAGTACCCGTATTCCAAGCAGCAAAGAAAAATGATGAAAAGAATATTCAAGATATTGTCAATAATTCTATTATATTCTTCAGTTGTGCTACCTCTTTTGTGTCCAAACGCATTTTTAGACCCATCATTTGTAGAAAAAGTTTACCCTGATAATACTTGCACCCGAAAAAATACCGTAGAAGATTTTGCATCTGCTTTTTCTCTAAAAACTCAACTAGAAAAGAATCCGTTGGTTTGTTCAGCAACGTCAGAGATTGCTTTTTCTGATCCTTTGGACGTAGAATTAACTACACTTTCGCCCAGAGAGTTATCGACACAGTTGCCTAAAAAATTGCCAACACTTTCTCGAAAGAAAAGAGAAGTTAAATCTTGGAAAAACCCGCGAAATCTTCCCGCCGGATCTCAAATCGCGTATTGTTCTAATTTTCAGAAATGCTGCAATCCAAAAAAATCTTTAAACGATGCTGGTACTCATTATAATTTATGCAGAGAATGCGTTCATTTGGTTATACTTCCAGCAAGTTACTCCCCAAGACAGCACTATCACGTCACTTGCCAAGATGTTGACTATTACGAAACATGTTTCACAGGCGAAGGAGGATGCGCTACTAATATGGTATCAAGAACAGTAATGTTCAATTCAACAAGAGAGGTGACTATATCTCTCGGACATTCTTGCTCGTGTGAAATTCTCAGAAATTCAGTTTTCTCTGATTTTATTTAA
>DENV_000360_XM_002161966.3
ATGGATGAGACACAAGTTGAAGTTAGAAACAATTTGAGTGGTGCTTTTTTCCCGGCTCGTTTGAAGAACATTCATTCAAAAGAAGCAACTATTGCATATGATTATAATCCTGATAACTGGGTTCGTGTTCCACTTTCAGATGTTCGTAGATATGTAAAGACTAATGAAGTAAAAGAAGCTTCAAAGTACCATGATAATGAAGACATAGAAATATTTTCTAAGGAAGATGATACTGAGCCAATGGGTTGGTGGGAAGGTAAAATAGTTCAACGTCGTGGAGGGTTTTTTGTTGTCAAGTTTAAAGGGTTGGATGAGACATTCAACGAAATTGTACCGTTTGAGAGAATTCGACCAATTGGACGATGTCAACCAGTGACAAGATCAATGTATTTTAAATGCATGATAGATGTTCCACAAGATTTGCGAATCATGTGTGCAGGGGATGTTCATGAAACATTTCGGGAGATGACCAGGGCACTTTCTATCTTTTATCTTAATGAACTGAATGTATTAGTTATACTTTCATCATGTGAAGATTCTATTAAAAGAGCTGCAATTTTAAGTGAAATGCATTTTCGCAGTCTTCGTACAAAATTGCTTTTGCAGTCACGCAATGAAGAAAGTTTGCGACAATTAGAATTGGCACAAAAGCAATCAGAGCAAGCACCTATTTATGAGCAACTGATTTTACCTGAAGACCTTTTAGGTTTAGCCATAGGTGCACAAGGTGCCAATATTCAGGCTGCTCGTAGAATTCCTGGAATAATGTCAGTTGAAGTAGATGAACCAACTTGTACTTTTAATATTTTAGGAGAGAATATTGCTTGTGTAAAGGAGGCCAGAAGACTTCTTGAGTTTGCTGAAGAAGTAGTATTTGTGCCTAGAATGTATGTTGGAAAAGTGATTGGAAGAAATGGACGCATTGTCCAGGATATTGTTGACAAGTCAGGTGTTGTACGTGTAAAGATTGATCCAGAGCCAGAAGATAGTAAGACTGATGAAGAAAAACAGAAAGATGTTCCATTTTTATTTATTGGTACAAAAGACAATATTGAGAATGCAAAAATGATGTTGCAGTACCATCTTTGTCATCTCAAGGATGTTGAGGATCTGCGAAAGCAGAAAGACAACATTGATCAAGAGTTAAGAGCTTATGGAATACATCCAAGTACAGGTCCATTTTTTCCTCCTCCTGCTGAGATGCGTCGTCAACATGCTTTAAGTATAACTTCACAAAATGATGTTCGTGATCGAACTCAGACTATTGAAAGTTATATTGGTGATTTAGCTGAATTACCAGTATACACCAGCAGTTTCAACAACAAAAATCCTTTACTAAGGCTGCGCACTACCAGTGAAACAGAATGCTTAACTAAAAGTGATAAAGCTGAAAAAGTTTCACCTGATGGTGTTCCGCAAACAATTCTTGAAGTAGAAAATGAAAATCAAGAAACAAAAAAACAATCTCAGACAAATCGTGGTAAAGGAAATGGCAGAGGAGCTTGTATAGGAACACGTTCTTCTCGAGTAAGACAAAACAGTGAAAATGAAAAAGAAAAGAGTCTAGCAAACGTCGATCTTAACTGGCGTGCACATTTAGAAGAATTAAGTGATAAGTGTCAAGTTGATTATGAAAATAAACCACGTATGAGAACAAAGAGCGAAGGCGAACAACATCACGATCATAATAAACAAATCAAGTACTTTGAAAAAAATGAAAATACTCAAAAAAGTACCGATAAAAAGCAATCCAATACAAATTCACCTCGAGGACAACACCAACAACAAAATAAGATGATGCATTCCCAAAACCAAAATATTTCAGATCAGCATGGTCGCAATAAAAGTCATCCTTCTGGTCGTATTACTAATAATCAATCAAATCAACCCAGAGAACATCGTAAGATGGTACGTCATTCAAATGCTAACATAACGACCGTCAACGGAAACGCCGTTAATGGACAACCTTACACCAAAATTACTCAAATCAAACAGAAGATTCATATTAACGATGAAAAAATTGAATCTTCTGAAAAATCTGTTCTTCCTCCTAGTGAAGAGAAACAATGCGATATACCAAAAACTGTCAATGAAAACCTATTAAAAAACGATACTGATAAAAGTTCTTTAAACACATCAAACAAAGATCAAGATGTGTTAATACATCAATGA
>DENV_000387_XM_012698453.1
CGTTGGAAGTTTAAAATTTATTTTAAAAAACAAAAAAAAAATATTGAAAAAAGAATGGAACTTCCAAATATAGGAAAAAATTGTTCATTAAGTACATGTAATCAATTAGATTTCTTACCTATTATATGTGATTGTTGCAAAAAGACATTTTGTAAAGAACATGCACATTACGACAATCATGTTTGTCCTACAGCAACATTAAAGGATCGCCGAGCTCCTACCTGCCCTTTATGCAATAAAATTGTTTCAATCTTACCTCATGAATCGATCGATCAAAAGGTCAATGATCATATTGAAAATGATTGTAAATCAGATCTTGCAAAACACACGCGCTCACAAAGGTGTATTGCTAAAGGATGCAAAAATCGTGAACTTGTTCCTGTCTTATGTTCATTATGCAAACAAATTGTATGCTTGCGTCACCGCCATGAAAGTAATCACAATTGTCCTGGAGAAAATGTTAGAAAAAAAAGGAATGAAGCTTTTGGAAAATCTACAATTCCTTCTAGAATATCACCAATATCCTACAATGGAATGAGTGAAAATGAAGCTATAGCTGCTGCCCTAAAAGCTTCTGCTGATCATTTAAAAACCAATCAATTAGAATCAAAATCTGGGTTAACAGAACAAGAACAAGAAGACTTTGTTTTAGCTCAAGCATTAGCACAATCTCAAATAGATGAACAAGAGAGGCAAAGAAGAGTTAATTCACAGAAAAACGAAAGCAACTGTGTAATTAATTGA
>DENV_000416_XM_002158415.3
ATTTGTAAAAGCAAAACTATCTTAACAAAAAAAAATATTATGGCTATCTCAACCATCTCTTTGCAACAACAGGTAGACAGAATGAACTTTGCTAAAGAGAAGCTTTATCATCCTTCATACCTGCAAATGGATTATCACTCAAATATTAGCGCTCCGCCGATTTCACCGCTTGTGTTATTAGCAGCTACCTGTAGCAGTATTGGCAAAAACGAGAAAGAATTAAAAGAAGAGTATCACGAAATCCATCGTAAATCTGTGCTTCCATGTAATATTGCTCAAAAACTGACTGGCAACTTAGCTTCATTTAACAACACTTACGAGTCGTCTTTTCAACCAAAAATGAAAAAAAAGATGAGCACACCATTTAAACCATACAGCATTGATAGCTCACAATTCGAACGCAACCCAATTAATAAACATTTTAAGTCATGTGACATTATTTCCGAGGAAAGTAAAAAAGATTTTTTTTATCGACCCTATTTTTCTACAAACTTTTCATCGCTTTCATCAACAACTGCACATGAGAAACATGCTTTTGAAAATCAGCATAATAGACCAGCTAGTTCATTACACTTGCTTAATAATGACTTTGTAAAAAACTTTCATCATATCAATAATCAACCACACAACAACCACCCTTATAGTATCCGACCTCACAGTGATCCTTTACCTATAACTAAGCAAAGATCAGAATTTTGTCATTGTTCGATTTGCATACAGAAACAGAATAATAAATTCGACCTGACGTCCGTCTGCCGTGATCCTATTTGTATGACGTGGTTTAATCCAAATAAAACGACACCTTTAAAATCCAAATGCTCAACTTTAAGGCAACTTTCTTCGGGTAAAACTCCAACATTTCAATATGAAAATAATAAACAGTACACATGTAACTGGGTGTCAGAAAATAAACAATGCGGGTGTTGTTTTTCTTCATCAGAGGATTTGTTTAAACATTTAAAAACTCATACAAACTTACAACAACGAGTTGCAAAAGAACTTAATATCCAATATCAAACACAAGGCGACTGCAATATTCACTCATGCACGTGTAAACAAAAAACATTAACTCCTATGAGCGAAAATCTATACCCAGGAAATATCTACAATGCGTACCCAGAAAATGCCACACTTAACCGATATGAGGAAAAATTATTAGGTTCCAATCAATTGTCCGCTTTTAAACCGATATATGTTTCGCGACGTTAA
>DENV_000422_XM_004208958.2
ATGTCATCTTCCGCGTTTGCAAGCGATACTGATTCTGAAATTAACGAGTTTAGTCCACTACTTGTAAAAGTAGAAAAGACTTTTAAAAAAAACTTTTCATTTGAAATATCGCCCATTTCAAAGGTTTCAGCCAGTTCAACACACGGCGGTAAATATAGTACAATTGGGAACACTTTACCATTAGATGATCTTCAAGCTTCGCTGTTTTTGCCATCTATATCCCTTAGCTACAGAGAGGTAACACGTTCAATTGTTGAAAATTATTATGCAAATTTAGGTGCTTGCCAAAAAGCTCGTAACCCATCAAGTAGTTCTTTGCTAGCAAGTTTTATTGAAAAGTTATCAGTTGATAGAGGAGCAACGGTTTTTCTTGCCTCGTGGAATATCTTACCATTAGGAACCTCTGTTTTCAGCTTACCTTATTGTGTCGCAGTTGGTGGATACATAATAATTCCTATTATATTTCTTATCAGCATAATGGCAGATATTACTGGATTAATATTAGTTGACTGCTTGTACGCTGAGTCTCCTAAAAGTAAACAGCGAAAAAGAGTGCATTTAAACTATGTAGATATTGCGCGCTCCGTATGGGGACAACATGGTGCGCGTTTGTTAAATGCGTTCCTAATAGTTTATCTATTTTTAGGTTGCGTCGTTAATATTTTACTACTTGGAAAAGGAGTATACCAGCTACTTTATACCTACACTTATCTCTCTTTTAATGCACTTACAATTATCTTTTCAATATTAGTTTATCCAACTTTATTTATTAGAAAGTTTACAATTCTGGCGTATCTCAGTCTTTCAGCAGCTGTTTCAGTTATTATCGGTACATTTTTGGTTGTTATTTTATTTATTCTAGGATCTGGAAATTGGAAATCCCATATGAGCAACATACCTGTAATTAACTTAAATGGATTTCCATTAGCAGTCTCCATAGTGATGCTTACCTGCGTTTCGCATTCTGTCCTTCCGCACGTTGAAGGGAGTATGAATGATAGATCAAAAATTAACCAAGTGCTCCATTATTCATATTTTGTAACAGCAATCGTAAAGGTTGTTGTTGCTTCTCTTGGTTCCTTCACATTTGGTTTGGGATCAAATAGTATTATTATTTTAAGTATCTCTTCTGTTAATCAAAGTATATCCATATGCTGTACTATCACATTAGTCTTATATACTATCTTTAATTATCCACTCAGTATGTTTATAGTGAGTGAATTTGTTGATAGTTTTACTGAAAAAACCGCAGTTGAAAGAATAAAGACTCTGTTTTACTTGTGGATAGTATGTACTCGCTTAATTTTAGTAGTACTCAGTGTCGCAGCAGCAGTTTTTCTTCCATATTTTGCAGCTACCTTGGGAATACGGGGAAGTTTGATTGGAACTTGCTTAGTTTTCATTTTCCCATGTTTTTTCCATTTAAAGCTAAAGTGGAGAATTTTATCTTGTCAGGAAAAGCTTAGAAGTTTAATGATTCTTTTGGTTGGAACATTAATTGGATTAGGTGGTTTATTTGGATCTATTAAGCTGCTCTTATCATCTATCAAGTCTGGAAGTGAATAA
>DENV_000427_XM_012704420.1
ATGAAAATGCACCAGGGAAGCCTTAATCGAGAGTATAAAGCATATGACAAGAGAGATGTATATAAAAAAAATGAAAATGATTCTATGGAGCGAACAGTTAAAGTTGAAGACAATGGCTTATCTTCTTCCTTACAAAAGGTGTCTAATAGTTATGCTAATGTTGATGAAGTTGATTCTGCTGGTCAGACTGGTTCTATGCAAAAATTGGATGTGGTAAGACATCCTCAAACCAGTAACGATTTATCTTCTGCAGTAACTTCATCTCCTAAAGTATCAGATACAAAAAAAGAAAGTATTGAATCTAGCTCAACAGCATACAAAGGAAAGGGGGAAAAAAAGTTTAGTGGCAGGTGTCGTCTTTTTGTAGCTAACTTACACAACAGTACTACTGAAGCAGATCTTCGTCAATTATTCTCCCCATTTGGTGAAATTGGTGAAGTGTATGTTAACAAAGAAAAAGGATTTGGGTTTATTCGATTGGATTATCGTCACAATGCTGAAGTTGCCAAATGTCGTTTAGACAAAACTGTTTTCAAAGGTCGTGTTTTACAAGTTCGCTTTGCAACACATGCATCTGCAATTGAACTTCATGGTCTTGATCGATTTGCCTCAAATGAATATATTGAACAAGCGATGAGTGCATTTGGCAGCGTTGAACGTGTTGTAGTTGTTTGCAATGAAAGAGGTTATTCAAAAGGACATGCAATTGTGGAGTTTGAATGGAAAAAATCAGCTCAAAAAGTATTGGATAGATTCAAAGATGAAATGTTTGTGTTAGGAAGATTGCCAAAACCTATTTTTGCAAAACCATTTCTACAGCAAGATGATGAAGAAGGTATACATGAATCAGAGGTTTCCAAGTTTCAAGGATATAGTGTTGAACGGGAGTATACTCCTCGGTTTATTTCACCCAACTCTTTTGAGTATATTTGGGCTAAAAAATGGAAAGATCTTTATCTTGAAGAAGAAGGAAAAAAAGCTAAATTAGAACAAGAATTACAAGATGCAAGGTTTAATTTAGAAAATGAGATGGAGGCTGCAAGTCGACAACAAGATGCTGTTAGAATTAGAGAAGAGCTTTTGCGTCGTCAAGAAGAACTTCGTCAGATTGAAGAAGATTTACAGAGAAGATCTGCTGTGATCAATTTAAGAAATGAACATCGAATTCCAGATACTTCTAGAAAACGAGAGTTTGATTCTCCGAAAAATACTCCATTGCCATCCAGAGAATTCCAACAAAGGCAGATAGCTTTTAACGAAGATATTGTACGTCAGAATGAGTTTATTCTTCGACAACAAGCTGAGATAGAAATGAGAAGAAAAGACATATTAAGAGGGCCTTCCATGCCTTCTAATATGATTGCTATTCGTCCTGATATTATGCGTCCCATTACTATTCCTCTTGGTAATATGCAGGTGCCTTCTCGCACTGTGATGCAGGGGTTACCACATGGTTTTATGCCTTCACCTGCGGGAGGAATACAACTTGCACCAAATATTCAAAGACCAATGCAAACTTCTCTGATGCAGGGTGTTCCCCAACATGGAAGCAACCTTGCTCCCCTTCCACAGAGTCTGGAGCGATTTGATCATAAGAAACTACGAAGATTTTAA
>DENV_000427_XM_012704423.1
ATGAAAATGCACCAGGGAAGCCTTAATCGAGAGTATAAAGCATATGACAAGAGAGATGTATATAAAAAAAATGAAAATGATTCTATGGAGCGAACAGTTAAAGTTGAAGACAATGGCTTATCTTCTTCCTTACAAAAGGTGTCTAATAGTTATGCTAATGTTGATGAAGTTGATTCTGCTGGTCAGACTGGTTCTATGCAAAAATTGGATGTGGTAAGACATCCTCAAACCAGTAACGATTTATCTTCTGCAGTAACTTCATCTCCTAAAGTATCAGATACAAAAAAAGAAAGTATTGAATCTAGCTCAACAGCATACAAAGGAAAGGGGGAAAAAAAGTTTAGTGGCAGGTGTCGTCTTTTTGTAGCTAACTTACACAACAGTACTACTGAAGCAGATCTTCGTCAATTATTCTCCCCATTTGGTGAAATTGGTGAAGTGTATGTTAACAAAGAAAAAGGATTTGGGTTTATTCGATTGGATTATCGTCACAATGCTGAAGTTGCCAAATGTCGTTTAGACAAAACTGTTTTCAAAGGTCGTGTTTTACAAGTTCGCTTTGCAACACATGCATCTGCAATTGAACTTCATGGTCTTGATCGATTTGCCTCAAATGAATATATTGAACAAGCGATGAGTGCATTTGGCAGCGTTGAACGTGTTGTAGTTGTTTGCAATGAAAGAGGTTATTCAAAAGGACATGCAATTGTGGAGTTTGAATGGAAAAAATCAGCTCAAAAAGTATTGGATAGATTCAAAGATGAAATGTTTGTGTTAGGAAGATTGCCAAAACCTATTTTTGCAAAACCATTTCTACAGCAAGATGATGAAGAAGGTATACATGAATCAGAGGTTTCCAAGTTTCAAGGATATAGTGTTGAACGGGAGTATACTCCTCGGTTTATTTCACCCAACTCTTTTGAGTATATTTGGGCTAAAAAATGGAAAGATCTTTATCTTGAAGAAGAAGGAAAAAAAGCTAAATTAGAACAAGAATTACAAGATGCAAGGTTTAATTTAGAAAATGAGATGGAGGCTGCAAGTCGACAACAAGATGCTGTTAGAATTAGAGAAGAGCTTTTGCGTCGTCAAGAAGAACTTCGTCAGATTGAAGAAGATTTACAGAGAAGATCTGCTGTGATCAATTTAAGAAATGAACATCGAATTCCAGATACTTCTAGAAAACGAGAGTTTGATTCTCCGAAAAATACTCCATTGCCATCCAGAGAATTCCAACAAAGGCAGATAGCTTTTAACGAAGATATTGTACGTCAGAATGAGTTTATTCTTCGACAACAAGCTGAGATAGAAATGAGAAGAAAAGACATATTAAGAGGGCCTTCCATGCCTTCTAATATGATTGCTATTCGTCCTGATATTATGCGTCCCATTACTATTCCTCTTGGTAATATGCAGGTGCCTTCTCGCACTGTGATGCAGGGGTTACCACATGGTTTTATGCCTTCACCTGCGGGAGGAATACAACTTGCACCAAATATTCAAAGACCAATGCAAACTTCTCTGATGCAGGGTGTTCCCCAACATGGAAGCAACCTTGCTCCCCTTCCACAGAGTCTGGAGCGATTTGATCATAAGAAACTACGAAGATTTTAA
>DENV_000434_XM_002156514.3
ATGGAAACTTTATCGAAAACAAATGTCAACCTGAAAGACTCAGAAATTTCAACATCAGAGCAAGATTTGCTTCTTGCTGCTGAAATTGGTCAAGCATTGTTAGAAAGAAATAAAGAACTAGAGATGCTTTTAAAAAACACTCAAGAATATGCTGAGGAACAAGAAGAGAAAGCTAAATTTTATTACAATCAGGTTGAAAGTTTAAGAGAAGAAAAAGTTTTATGTACTCAGTTTTATGAGCAACTTGAAGCAGCAAATCAAAAACTTGCTGACAAATATAAACAATATAAGAATAATTGTAAATTGTTAACAGGTAAAAATGATTATCTATGGGAGCACATACATTTATTAGAAAAAAAAAATGAAGAATTGCGTGTTGAATTAAATAATCTAAACACTGAAGCTAGTACAAATGAAAACAATGGTGGAAAACCTATTAAAGAGAATAGCCAAACAGCAGATGTTATTTCTATAGAAATTGAAAGTATAGACAGCACACTGCTACAAGATGAAGAAAAACAGTTTGACGATATAAAAAAATTAGAAAAACAAGTAGATCAGTTAACTTTGTATATATCTGAGCTGAAAGTACAATTAAATATCATGAGACTTCAAAAGGAGGAAGTTGAGCTCAATTTGGAGAGTATTTTACATGAGAATGACATTCTTCAGAAAAAAGTAACATCATTAAATCAGGAAGTTCGTGAGTGGGAAACATTTGTACATCGAGAAGAGAATTACAAACATATTGCGAAAGCATTTTCCCCAAAGCATTTTATTGAGCTTGATGACAATAAAGACGCATGCAAAAAAATTTTCATGGTCAAAGCTAAATCTTGTGAGTATCTTAATAAAAGTAAACAGTGTTCTAATGAAAGAGAATCAAGCAATACCTTTTTTTCTCAAAATAGCAGTTCTTTCTTAAGAGAACTAGATACGGACTACGCGGACTTAGTAAGACGTTATGAAGAATTACTAGAAAAGTTTCAAAACAAAGAAAAATTGAATGAAAATCCTGAAAAAGTAAGAAAAGTTCAACGTGCAATACAAACTCTTTCTTTTGATTTTACATCAAAAATATCTCCTATGACTCCTTTGAAAACTTTGTTTGCTACTCCCAATGAATCTTTAAATACTAATTTAGAATTAATTGAAAATAATGATCATTCTGAATCATTGACAGTATTTCCTGATACTTCTATGAACAATCATTTAGATTACAAAAAGATTTTTTCTGAAATCTTTATTAAATTAAATGAATCAAAAAGAATTTGA
>DENV_000442_XM_012699807.1
ATGTCGAATGTTCGAATTTCATTAATAAATTGTCGAACTTTGTGGAATAAATCTTGGGCATATTTAAAAAATAATCAAAAGAATATATCAACTGTATATACAAGAAAAATTTCTACCTCAATGCGAGTATTTGGAGAAATAAAGGACGAAAAAATAAATAAAAACAAATCAACAAATGTTAACAATATAAATATTGAGGATGAGAAAAAGCCTTCAAAATTAAAACAAAGTGGTAAGTTAGCTAAAATATTTGCAGAATATGGAACAACAGCTGTAGTTTTTCATACAGCAATTTCATTGACATCACTTGGGTTATCATATACAGCAGTTAGTAGTGGGATAGATGTTGTTGCCTTACTTCAGAAGCTTAACTTAATAACAGACGTTACTCCAGAATCAAAAATTGCAACTGGTGCAAGCACATTTGTAATTGCATATGCTTGTCATAAAGTATTGATGCCGGTTCGAATATTTCTTACAGCAACTTGTACTCCCTTTATTGTAAAAAAACTACGCAATATTGGGTTTTTGAAAGCTCCAAATAATAAAAATATTCCTTGA
>DENV_000451_XM_012703790.1
ATGTCTTGGAAATTTTCATTCCGTCGAAAAACATCCCAACCAGTGCTAACTAATGATTTCAAAAAATCATTTAAGTATGGAGATGATAAACGAATACAACTTATGAATATGGTAAAAGAAGGCAAGCTATCTGCAGAGGAGGCTGTAAATGAAGCTCACATTCTAGGGATTACAACTACCCAATATGAAAATGTCTCGAATGAAAATTTACAGGATAAGTTAGGAGCGATCTATAATTTTGGTGTATACAAGTATGGATTTAACAACAAGACAGTTAAATATATATTACAATTAGATTTCCAAGAAAATTCTTTGTGTTTGCTGCATCGTGGGTTTAAAAAAAGAAGCTATGAATTTACATTGATTAAAAGCATAGAAACTGTTGATGACTCAACAAGGATTCTTATTCAGTTCAAAAATGGGTCTGAATTAGAAGTTGATCCAGGTTCTTTGGAAGATAAAAATGAAATATCGCGTTTGCTTTTGTCAATTATCAGTCAAGCAGAACAAGGAACAAGTCAATCAAGCGGATTTTTAACAAAACGAAACTCTGTGTTATTAGAAGGAGTTCTGGAGAAAAAAGGGCATAGTGCTGCTTTCTTGTTATGGACAAAACGTTTTGTTCGAATTTTTCCCGGAGAAATGATGTATTTTAAGGTTGGTGACGAAGATAATGAAAGTTTAGCGTTAGGTATTGTTCCATTAAGACAAGGTGATGTTGTTTTGAGAAAACAAGATGATTTTGGGTTTAGTTTGTTATCAAAAAATAAAGAGTATTCGTTTCGAATTTGTTTTCCAAAGCATGTTGATACTGAAAAAGAGCGTGACAGTTGGTTAATAGCTATTCAACAAGCTCAAAAGTTACCTGGAGCAGAAGTTGGTAATCAAATAAAATCACTTTTTGATCAAGAATTTTACCTAAAAAGTTTAGTAAACTCACTTAATATTGAACTTGAGCAACTTGGTGTAATTTTAAATATTATTGATGCACCTATTCGTGCCTCAGAGCAAGTCAAGAAAGTTCGAGACATTATTTGTTCATTAAATGACCAAATTAAAACTGGACTGTTTTCATCGACTTTACGCAGTGTTGCTAATAGTGCACCTATTCCAAAAAATTCTCAATCATCAAGTAATGAATATGAAAATTCTCAGCATACTTCTTTAAATAACTTTATACCATCAATTATCCCATCCAGTGAACCATTACATATCCCATCCAGTGCAATAGTTGAACCATTACAAGATAATTTTGTACATCAGCAAACACGATCAGAAATTTCAGATGAAGAATATATTAAAATACTTTTACCGTCAAAACCAAATGAAGTTCAAAATGTGTCTTCTAATTTACCAAATTATGCAAAAGTAAATAAGGCTGTTAGCAAACATTTACCTTGTGAATCGAATTCATTTGATACTTGCTCATCTTTAGACATACCTCCACCTCTTCCACAAAAACTTTACACAGACATTTCAAACATCGATAGAGTAAATAAACCTTTACATAATACAGATAAAGCTGTTAATGGTTCTGTTCCAGAGAAAATATCTAATGAGAAATCTTCTAATGAGTTAAATAATAAAAATAACGTTTTTGCAAACATTCCATCAAACGTAACTTTGAGTTTAGAGAAAACAGACACTCAAAACATTTCCAATTCCAATATCAAACAATTTGAAGGAGAACAGTTTATAAGTACTGCAATCGTCCCACCCCCACCTCCGCCCCCGCCAATGTTTGGTATTGGGACGTCATTTTTACCAGTGAAAACAGATATTGTTCCAACTTGTAAGATGAAACCATTGTTTTGGAGTAAGATACCTGAAATAGAAATTACTTCGTCTTTTTGGAAAGACTCTCTTGATCAAATAAATAACATTGATGTTAAAAAGTTAGAAAGTGTATTTCACCATCAAAACGACAAAGTTGAACAAAAGAAGGATGAAACCGACTTTCCAAAATCTCAGAATATATCACTTCTTGATCAACGAAAAGCTCAGAATTTAAGTATATTCTTAAGTGGATTTAAACTTAACGAGGTTGACATAAACGAAAAGTTAACTATCGTTGAAGGAGAAAGTTCATTAACTTCTGAGGAAATTATTGGGCTCAGGAGATTTCAGCCTTCAGCTGAAGAAATAGAAATGTACAAATCATTTAAAGGAGAAAAAAGTTTACTTACTGATGCCGACAAGTTTATGATTAAACTTTGCAATATTCCAAATTTGGCGACACGGTTGGATGTTTTACTGACATTGCGAGAACTTCCTAGTGAAATTGAAGTAATACAGACTCCTATTCAAAATGTCATGAATGCTTGTTTGTGTTTGAATGAAAATAAGAATTTCTTACGATTACTTGAGTTTGTTTTAGCTTACGGTAATTACATGAATGGCGGAACTGTTCGTGGAAGAGCTTACGGTTTTAAGTTAGATGTTCTAAACCGACTCGTTGACGTTAGAAGCTCGAACAAAAAGTACACGTTGCTTGATCACATTGTTGAAGAACTTTGGGTGAAAGATCGAGATGCTGTAACTTGTTATAAAGACTTATCTATTTTGACTAATCCAATTGACTTTTCATTAAAAAGTTTTTTTGCTGAAGTTCAATTAATGCATAAAGAATTACAGTCACTAAGCACTAAGCAAAAAGGAATCAAAGAAGAACTTAGTTATACCTTAAGTCAGTATATAGCCTCGTTTGTTGAAGAATATTCAAAAATTGTCGAGAACTTAGAAATAACATGTAAAAATATAATAGAAATTTCAGTTTTACTAAAAAAAAAATTTGGCGAATCATCTACTACGAACTTTGAAGCTTGGCTAAGTGGAATAGGAAGTTTCCTAAAATGTTTGCAAGTTGCGGTTGAGTCTTATTGTAAAAAGTTGGACCAAATTACAATTAACGAGTCTCGCAGTGAAAATATAGTGCAGCAGAAGGATGAAAATATAGTGCAGCAGAAGGTTGAAAATGCAATCACTAATCTCCAAAAAAAAAGCAATTTAAACTACAAACCCTTAAATCAACATACCAACAAACATTCAAATGTGATGTCTGACTTAATAAGTAAAGAACCTAGTGAAAATAATAATGTGGCGTGTCAATCTGAAATCGAAAACACGAAAGTTTATTATTTTGAGCTAAATCAAACTACTGAACTAAATGACGACAACAGCTTTTTACCAACAAAGTCTGGTTTTTTGTTTAAATTTAGTGGTAATAAAAAACGCTTACCAAAATGGGATCGTTTGTTTTTTGAATTAACCGACAACGGGTACCTTCAGTATTATAAAAAAACAAATGGAAAGGTTACTGGTAGTTTATATATAAAAGGCTGTCGCATATTGGTTGATTCAATGGATAGTTCCTCTTTTAATATTATCCAAGAGGATCTCGAGTGGAAGTTAAAAGGTGAAACTGATTTAGATACGCATGATTGGTTAAAATCATTGTCTTACTTTTCAAAAAAAGAATAA
>DENV_000459_XM_004207499.2
ATGGGTCATGTAGATGAATCCTTGGACCATCCAGACAGTAAAAAATCCTTTCTAGAAGATATAATATCTTCATACAAAAGATTAAAAGGATTAACTGAAAACCAAAGTCGAACAATTAATGGGCTTTGCGTCGAAAAAGAAGATGTTGTTCAACGATTACGTAATCTCGTGAACAGAAGAATCGAAAGTCAAGGGCCTGATTTTGATGAATACTGTATAAATCGCAGAGGTTCCAGACAATACGAGCATATTGATCCCTCGCGAATACGAACTAGAATTATGAAAAAAACATTAAGTGTAGACAAACCTCAATTAGAGAATAAACCTACGATAGAAACGGCGACTTCTGAAATTTAA
>DENV_000462_XM_002156854.3
ATGCCTAAAGCGCGAAATATTTTAGTTAATTTTGCATCTTCTGAAGACGACGTTCTTCCAAACGTTGAACAAGACGACGAAGTTAACGAAAATAAAATGCCTGAAAACGAATCATTACCAATTAAAGATAGAAGCGATTCAAATAGTCATAATTATACATTATACCATAAGTCATCTGAGCGAAGTCCTTTGATTTCAAAAGCTACAGAGAGTGATTCTGATTCAGCATTTGTAAACAATGTGGAAAATGATCCAATATTTAGTAAAGTAATACAAGCTACAGAAGAGGCTATTTACATTGGTATATTGCCTGAAAGGATTTATCAAGGAAGTAGTGGAAGTTATTTTGTGAGAGATAAAAACAAGAAAATCATTGGAGTTTTCAAGCCCAAAAATGAGGAGCCTTATGGTCATCTTAATCCAAAATGGACTAAATGGATGCATAAAACTTGTTGTCCATGTTGTTTTGGCCGAAGTTGCCTCATACCAAACCAAGGTTATATGTCAGAAGCAGGAGCAAGTCTTGTTGACGAAAAGTTGAATTTGAACATTGTGCCTAAAACAAAGGTTGTGCGTTTAGCAAGCTCTACATTTAATTATAATACATATGACAGAGCAAAAGCCCGTTCTAAGAGATTTGCAACAGAACGTTTTCCAGATACTATTGGAAAGCATGTTCGAGCAGGGTTACCACCAAAAATAGGTTCGTTTCAATTGTTTGTTGAGGGTTACAAAGATGCTGAATTCTATTTACGAAAATTTGAAACTCAACCACTGACTCCTGAAACATTAAAAGACTTTCAACTATCTTTTGAGAAACTTGTTTGTTTAGATTATATTATTCGAAATACTGATCGTGGTAATGATAACTGGCTAATTAACTATGAGGCAGCTCCAATAATCGATAGTGAAACTTGTATGGAACACCAAAAAGGATCTTTCAGTGAGAAATGTGAAATTTGTGAAAAAACTGACCAGTGGAATTTAGTTGGGAATCCGAAAATTCGCATAGCTGCTATTGACAATGGTTTAGCGTTTCCAATAAAACATCCAGACTCTTGGAGATTGTATCCCTATCATTGGGCATGGCTTCCATATGCAAAAGTTCCTTTTTCAGATGAGATAAAGGATTTATTATTGCCTCGTCTTACTGATATGTGTTTTGTTCAAACTATCATTGATGACCTTTATGAACTATTTTCAGAAGATAAAGGTTTTGACAAAGGAAACTTTGAAAAACAAATGGCTGTGTTAAGGGGGCAGATTTTAAATTTAAATCAAGCACTTAGAGACAGGAAAACTCCCGCTCAACTGGTTCAAATGCCTCCGGTATATGTTCAACGAAGAAGGCTTACCAGTGATGTTCCCCGTGAAGGACGTGGTCATAATTTTGTTCAAAGTTTTCATGACAAGATACCTTTTTTTTCATGGTGTTAA
>DENV_000477_XM_002155356.3
ACAAAGACAGTGCTAACCGATCGTTACTTTTTATATATGGCATTGTTATATTTTCATATTTTTATATTCAATAATAACATTAAAGCAGTTTCAATTTACTACGATATCATACTGTTAATAATAAAACTGGAAGCTGCTCAGTATCAGCAACTTCTTATGGATGAAACGTCTATCATTACACAAGTACAAAGAGAGGAATGCGAAATTTTAAATCCACATGGAAATCATGTTTCAACATTAAACGAAAGTGAATTAATTCCGTCCTATAAAAAACGCAAACATCGTGGAATAATATCAACTATATTCTGTTGCTTCCACTCAAAAAAAACATTAAAACCATTTAAAAAAAAAACAATTCAAGTGACACAAGCAAGTATCAACAATACGGCGGCAATAATAACACAGCAACAACCAAATAACAATGACACTGCATATTGTAAATGTGAGGATGATGTAAAAGATGAAGAACTAAAAGAATCATCTACAATTGAATCATTTTATCTTCTTCCTGCTCTTACTCGACAAGATCAAAATAAAAAATGTGTTGTTATTGATCTAGATGAAACGCTTGTTCATAGTTCGTTCAAGCCAGTTGAAAATGCAGACTTTATTGTTCCTGTAGAAATTGATGGTATTGTTCACCAAGTATATGTATTAAAAAGACCATTTGTAGACAAGTTTTTAAAAAGAATGGGAGAGTTATTTGAATGTGTATTATTTACTGCCAGCTTAGCAAAGTATGCAGATCCTGTTGCTGACTTGCTGGATAAAACTACATGTTTTCGATCACGTTTATTTAGAGAATCTTGTGTTTATTACAAAGGAAATTATGTAAAGGATTTGAGCAAACTAGGCCGTGATCTCCATAACGTCATCATTATAGACAATTCACCAGCATCATATATATTTCATCCTGAAAATGCTGTTCCTGTTACCTCATGGTTTGATGATCAAGATGATACCGAATTGATGGATTTAATACCTTTTCTTGAGTCAATAAGTTCTGCTGAAAGTTGTGTTACGGCTCTTCAGAATAATTTTGGACGTCATAAAAATATTCCCATTTTCTCTTCAAATAGCGTAGATAGTTGA
>DENV_000496_XM_002164853.3
ATGAATGTTGCGGCAAGAAAAATTTGTGCTAACGTGTGTTTCGCTTTACTATTGTTATTTGAAGCAGTTTTTATAGAGACAGGATCAATTAACTTTCACCAAAGAAGAAAAAGAGGGCTTTTATCGCGAACAGGTATTTGCCCAAGTCCAGTAAATAACTTTGTAGTTAAAGATGCTCGGTTGAATTTCTTTGGACTAAGCATAACCTTACCTGGAGACGAGTATCCTTCATGCTATGCAAATGAGTGTTTAGACGATCAAGAATGTAGCGGCGATAAAAAATGCTGTGTAAATCATTGTGGAGCACAAGTTTGTACTGAAGCTGAACGCGAACCTCATCCTTGCCAGCTTTTCAATTGCCCAGCTACAATGGTTTGTAAAATTCAGCGAGTAAGATGCATAGATCCATATTGTCCCGATCTGTTGGCTTTGCCACGCCCAGTGTGTGTATCAGGCGGACCTTTGTACGAAATTGGGAAGAGATCTCGTATACCTCGACCCAGTTTACATTCATACGATTTACTAAGTAAATTACATAATGAACAAAAAGAAGTAGTTTATTCTCCAGAACTTGAATATGATAAGAATCAGGTCTACAAAATTGGCGTGTAA
>DENV_000498_XM_012700791.1
TTAGAAATAAAAAACTTATCCGAAGATAAAATTAGGAACGACGAATCATGTGATACAGAGCAAAATTTATTGAATAACTTCAAACCGCAAAATTTATCGCCAAGTTTTACGCGGTCTTTTTCCACAACTAGCACAACGTTGCTAAGTTTATCGGCAAATAAGTCGCCAAGTTTATTGACAAACACTGCACCACTAAATCCATCGGAAAATGCTACAACAAAAAATTCACTTACAAGTATTAGCCTTCAGTTAAAAGCAATGAAGTCAAGACTTAATTTAAATCTCGAAAGTCGTGAACTAGTCGCAAGAACCTTCATACCTCCAACAGCAATAACTGAAGATGTAACAACGCCAAAAGATACCATCTTGGAAAAAGATTTTGATAGATCTTCTAAAAATCCATTTGAGTGTTTTTACAAACATCATAGAGACAAACTTATACAGGACGAACTTAAACTAACTTTTTTAAACTCACAAGATGGAATCCATGTAGTACCTTCATACACATCTCTGCAAGTATGGTTTGGTGTAATTTTTGTGAAAGAAGGACCATACGACGAAGGAATATTTCACTTCAGTATTATTTTTCAAGATAGTTATCCAGAAACAAGACCACTGCTGCAATTTAAAAGTAAAGTATTTCACCCACAAATTGATAAAACTAACGGAATATTAAACTTAAAGCATATCTACAAACAACGTAACTATAGTAACTATATTCCTATTTGGGAATTACTCCGCTATACAAGATCTTTATTCTATCATATAGACACTAATGATTGTTACAATAAAGAAGCTGGATATCTATTTACATCTGCCTTTGATAAATTCAAGGCTAGATGTAGAGGCTCTGTGCTAGATTCTCTATTAGCATTTGATGAACAAATCTACAATCAAAGTGTAGAATCAGAAAATCCTTTTCTTTGCTCTATACTAGATAACACATCACTACAAGGAGTTAAAAAAATTATGTTATCTATGAATTTTGAAGCATTAAAAGAATCTACTGTTATGGAATGGGCAAAGGTTTATTTAGGAAAACTTCTTAACAACATTAACTCTGCATACTAA
>DENV_000499_XM_012703433.1
TTAAAACTCTTCCACATACTGTTTATTGCTGTTAAAATGTTATGGAGGTTCATTCTGTTTCACTTATTTGCATTTATTGTTTTTTCTTATCGTATGTTTGGCTCACGCGAAAATATAAAGCTTTTACGACGTAGAGTCAATCATAAAGTAGAAAGAGTTTACACTAAAGTAACATTTTATTTGAAGCTGCTAATAACTAAAGGAAAGCTATTCATTCAACCTCAGGACAAAGACTTAAGCATATTTTTATGTGATCTTGTTACGAGAGTTGAAAATTGGTGGGAAGAACGTGTAAAATATATGGATCCTTATATCGAGTTTGAAGAATGGGTTATAGGGAAAATCTTTGGAAGAGATATAGTAAATGTAAAATACACAGGAAGCCATAGAGAAGCTATTGTTTCAATGCATTATTCTGAAACGTCTTCAGATATTGATATGATGTACATTTATAAAGATTTTTGCGTTAGTGAGACAGACGAAAGTGAAATAAGCCATTTGAAAATAATTAATTCAGAAACACCTGGGTACATATACCTCAAAATTAATTGTTCGAAATATAAAATAATAAAACAATATAATAAAATTGCACAAAAAGGAGAGTTTTCCAAGTCTCTTCGAGTACCAATGCTGATTAAATATTTTTCTGAGGATGTTTTATATAAGTTAGATACTATTAATGATGAAAGTAACATCTTAAAAGCAAATAGTTACTATATTAGATCAGATAAATTTAGATACATGCATGAACTTTTTGTTCGAGAACGTTTTTCTGGATGGATGCAATTTCAACAAAAAGGACCCGCAAGTACTGTTGTTTGGAACGTTGCTTGCCTACTAAAACGTCTAATGATTGGTGAAACCGATATTGTTTTTTGTTTCCACTGTAAAGAGTGGCCAAAGCAAGCAAAAGAATGGCTTTCTAGAAAAAGATGTTTTGGTTTTCCATCAAAGGAGATTATTGCAGTTATAAAGTTATATGGCGTTGACATAGTTCCAAAAGGAAATATCCCTTATATTTCACATTCTACTTTAAAAATATCTCCCCATAATGAGTGTGATATTCTTAAATGGTGTTTTTCTTTTTCAGTAGCTGAAATGACACTTGTAAAAAGTTGGACAAAATTGCAAAAGATATTCTACCGCCTTATTAAAACTTTACGAAGTGATTATTTTAATAAACATAATATTTCAAGCTATGTTTTAAAAAATATTATGTTTTATTTTGTTGAAGAAACATCTGAAAAGTTATGGATTGAAAGTAACATTGTAGTTTTGTTAAAACAATACTTGGAGAGGTTATCTGTTTGTTGTCAAAGTAGTTACTGTAGACACTACTTTATTCAACAACAAAACTTATTTCAAAATAAAGACAGTTTTAACTTAATGGCTGCTGCAGAGTTATGCAAAAATATCATAGAAAATGTATACAAAACAATATTGCTATCAGATGGAATATGGTTTAATATTAAAAAATTTGAATTTGTTGATTATTGGAAAAATCTAACAAAAGATTCCAAAACATTAAAGCAACATCATCAACTTGAGCAAGATCTTCAAGATACAAAAGCTAAAGTATATGAAGCCAGTGTGCGAGTATATTATAGTCACAAAGTTCACAAGGAAGCAATGAAATTTATAATCAAGTCACTAAATGCATCTAACATCTCTTCTTCAATTGTTCTTCAATGTCTTCTTAGTTATATAAAGAACAAAGTGACAGTTAGCTTTAATGAAAATGAACTTATAAGAAAACAGGACGAAAAAATTGGGTTAAAAAAATTTGAAATGATGAATGAAGAAGAGAAAATCGTATTTTTTCAAATTTGTTGGGTAACTATAAAATGTTTAAGGTATGCAGATAAAGTAAAAAGTATTACAGTAAAAAATGATGGTCTCATGAATAGCAACAGTATAAAAATTCAATCAGTATTATTAGATATGTTAACAAAAGATAAAATTTCACAACCTATTGTTGCAGCTGAACTGTTTCTAAAAAAGCGTTATAAAGATTGTTTAAAAATTCTTTTTAATATTACTGCTCAAAATGGAGTCGAAGAACTTTTAAACGCTAAAATCACACCGTTAATATTTTGTTCTCTTGATCTAAATATAGTAAATCAAATAAAGGACTTCAGATTTGGTGATGCGGCTTACTACTTTCCACTGACATTGTTCAAAATATTTGTCGTTTTGAAGATAAAATGTAAATTGAATAAAGATAAGGAAATTCATAAATTAGATAAAATATTACCATCAAAATTAGAGCTAATAAGCACGCTAGAAAAAGTAGCTGCATTATGGAACGAACTTCCTTTACATATTAATGCGCATCTTTATGAAACCGTATTCATATCGCTTAGTAAACATGCACACAAAATTATGCAAATTGAAGTACTGAAACTCAAAAAATGA
>DENV_000502_XM_012698440.1
ATGTGTCACTTTTACTTTTATGCGGCCGCCTTTATTCTTTGGGCTGGCTTTAATAATTGCAAGATTCTGACAATCGATAAAACTAATATCAATGAGAATTCGCAGATTTCCGATTATCTACCACTAAGCGGTTTATTTGCTCAATCAAACAAGTACCAATGCAAAATTAAAGGAGATATTGAAGCATGTAAGAAAGAAGAACTTATTAATTTAAGCAGTAAAGAAAAAAAAAACAAAGTTTTTGGACCAAGGTTTCAAAAAGTGCATCTGGCATTAGCCAGGAGAGAACTAAAAGAGGTTGGTTATTCAGAAGAAATAAACTTTAATGGCAAGAAGATGACAATGAAAATTTTAAGTTTAAAACCGTTTCTTTTTGAGGTTTCGAATTTTCTTGAAAAAAACGAAACAGAACTTATTATCGATCTTGCTGTAGAAAAGGGACTTAAAACACAAGATCCTCGTCCAGCATTTGTTAATTTACCAGACAAAATAACTCAATCTATCTTTGATAGATGGGATAGTGATTTTAATGGACATTTATCATTGGAAGAGGTATACTCTATTCCAGAATTGAATTCACTTTACTTATCATATGAAGATATCATTGAATGCATAAAAGATTCTGGATTGGATAAAGATAAAGATGATTATATCAGCTATGGAGAATTGGCAAATGGCGGTTTAAAGAAGTTGAAGAATAAAATTTTTCAATGGGAATCTGAAAAGCAGCATCGTCGAATAAATAACACTCGACAAACCTGGTTATGGCATGATGAAGATGAGCTATTGGCATATGAGAATTTGTTTGAAGATTTCCACGAAAGAATTTCGCATTTAACTGGAATTCCAACTGAATTAATTTCAGAAAGTGAACCATTACAGGTGACAACAAACGAGATCGGTTCTTTTTCGCATTGTCAGTATGATTCTTCAAACAACCTTGATAATCAGCCGTGTTGTGTTTACGGGAAAAAAAACTGTCGTATGTGCAGATATTTGACAATGAGAATATTTTTAAAGGATGCCGAATCCGGCGGAGAAATTGTATTTCCGTTGGCAGACAACCATACTTTTTCTTGGAACGATCTCAAACAAGACACAATCAAGAAATGCGAGAAAGTTCCTTCTAGTAGTCAAAATAACTTGGTAATAAAACCAAAACCAGGAAGCGCAATTTTCTATTACAATCATGAAATCTCTCCATACACTGGTTGGCTTGGGGAAATGGAGCCTAAAGTGTTAAGTGGAATAACTCTTGTAAGTAAAGGCGAGTTATGGTCAGCAAAAATGTGGATAAATATTATAGGAGATGGCGTCAATGAACTAAGAGGGTGGAGAAGCGGCTCAAATTTTTTATCAACTCAAAATTTAAATCACGCTCTTATTGAAAAAATGAGAAACGATTATTTCCGAGAAGGGGAGCGTTATTTACATTATTACAAAACTTCTTATAAAAGAACAGAAAACGAGAAAAAGGATGAAAAAAATGATATTTCTTTTTTTGATTCTTCATCACTACCATTACAATCTAAATTAATTAAAAATAAAAATCATACAACAAATGAAAAGGTCTTAAGTATCCAAGAAAAGATTGGAATAATGAAAAAGTATGCAGAAGAAGGAGAAGGAAGAAAGCTCGTAGAAAGTGTTAAAATCAGCGGCAACATAAGTATTACTAACTTTAACACTACGGAAATTAACAAAAACGAAAGTTTGCATAACAAAAGTTCATTAAATGATGAAGTTGATAAAAGAAAAGAACCTATAAGACCTGACCCATTGCCTACATTTGATAAGTTTAGCATATTAAACAGTAAAAAGGAAAATGAGTTACCTTTTGGGCCACCAAAGCGAACAATTAATCCAGATACTCATTTTAGCGGGAAGGTTATTGAAAATCGTTTAGTAAAAGCATCATTAATTTTAATTGAAGAACTGGAAAGAGATGAATTAGAAATTATAGCTCGAAATATTCACGACAAGTTACAACTGGCATGCATTCCATTAATTGTTAATCCAATCGGTAATTAG
>DENV_000506_XM_012702552.1
ATGTCTGACTACAATCGAGATGATAGTTACGTTGACGTTGAATGTGTTCATCAAGACGAAATAAATGAAGGAGATAAAAATTTACCAATTAATACATCGTCATCAAACATACCGCGGGTTATTGAAGATACAATTAATATCATTTCATCTTCTCCGCCGTCGGAAAAAGGTTTAGTTCAAAATAAAAGACCTATGACAAATGCACGTCATGCTGTACCAATGCTGTGTTTGGTATGCACTGATAAGGCATCGGGCTATCATTATGGCGTTCCTTCATGCGAAGGATGTAAAGCTTTTTTCAAAAGAAGTTTACAACTCAAACAGCTCAATTACAAATGTCCAGCAAGTAACAATTGTACAATTAATAAAATGAGCAGGAAATGTTGTCAAGCTTGTCGTCTCGGAAAGTGTCATGCTGTCGGAATGTCAAAAGAATTTTTAGGTAAAAAGGTTAAAAAACGCGACATAAGAGACACAAAATCTAAAAACTATCCACGACTTGAAAACTCTGATGAATGCATTGAGAGCGTACTTACGCCGCTTGAAATTGAACATGAAAACATAATAGAACAATTAAGGTTAACACATTCAAAACTTTATCTTGGATTAGATGAAACAGTAAACGGCACACTTACACATAAGTTTTATGGAACAATAGGAAAACAGCTAATACACATTATTGATTGGGCAAAAAGAATTCCAGGGTACTCAAGTTTGATATTGAGTGATCAAGCTGTTTTGTTACAAGCAACCTGGGTTGAATTGATGGTAGCAAACTGGTTGTTTCTTTCAATAACCTCAACCAATTCGCTAAAGCTTTCACATACATTTGATATTTCAAAGCAAGATGCCACCGAGCTTGGATTTGGTCTTATTTATGACCAGTTTTTGGCTTTAGTGCATCGCACTAAAGGATACAAGCTAGACGAAGAAGAGATTTCATGCTTCAAAGCCATTATTTTAACAAATGCAGAAACCACACAGTTATCTCGTCCTGCAAAAGTGCATGCACTTAGTAACCAGTTTTGTTCTTCTCTACAGTATTATACAAAAAACCGCCACAAAGAAAATCCTCTTAAATTTGCTAAAATAGTTCTTATCCTTCCTCAGTTAAAGTATTTAGTAAATGAGGTCTTAAAAGTACTTCATGCGTTAAACAGCATGAGTGAGAAAGGAGCTTATTTATCGGATCTTGTTGTAGAAATGCTTGATGTAAAAAATCGACAATAA
>DENV_000509_XM_012703354.1
ATGAACGCATTAAAAGATAATAATTTTCAGAATTCGTCTAAAGGAACTGTAAAAACAATGCTTCAAAAATCTGACAAACCAAGTAGTTTAGAAAAAGAAAATCAAGATCAAAAAGAACCCAAAAATCAAAGTAAAGAAAATCCTCCTCCGCCTATTGATAAATGTTGGTCTTTATCTGATTTTGATATTGGCAAACCACTTGGAAAAGGTAAATTTGGAAGTGTCTACCTTGCAAGAGAAAAACAGAGTCATTTTATTGTTGCATTAAAAGTCTTGTTTAAATCACAACTTATGAAAGCAGCTGTTGAGCATCAATTGAGAAGAGAAATTGAAATACAATCACACTTAAAACATCCACACATATTAAGATTATATGGCTACTTCTATGATGCAAAGCGTGTGTTTCTTATACTGGAGTATGCACCACAAGGAGAGTTATATAAACATCTAACAAAATCAGAACGTTTTAATGAGGCCAAGTCAGCAACATATATTTCCCAGTTGGCTTCAGCTCTTGAATATTGTCATTCGAAGAAAGTAATCCATAGAGATATTAAGCCAGAAAATCTTTTACTTGGCATGAAGGGCGAGTTAAAAATATCTGATTTTGGTTGGTCTGTACATGCTCCTTCATCAAGGCGTACAACTCTTTGTGGTACCTTAGACTATTTACCACCTGAAATGATTGAGGGAAAAGTTCATGATGAAAAAGTTGACTTATGGAGTGTTGGTGTTTTATGTTATGAATTTTTAGTTGGAAAACCACCTTTTGAGACAGAAAGCCATGACCATACATATCAGCTGATTTCTTCTGTCAAATACTCATTTCCAGACTATGTAAGTTCTGGCGCCCGCGACCTTATATCCCAGCTACTTCGCAAGAAACCATCAGATAGACTACCGTTAGCAGATGTCCTAAAGCATCCATGGATCCAACAACATTCTTCTATGTTTAATAAACAAAAGGTTTCAGTGAACCAGACACCTACAACTTTAGTCTCGTCTCTTTCTAGTTCCTGA
>DENV_000517_XM_012710741.1
ATGGTTTTGTTAATTGTGCAACAATGCTGGATTTATATGATTGTTTACATTCTTTCTACAAATGCAACACCTCAAGCAACACCGTTTTCATCAAACGATCTAAACAACTATTTAGAAGACTCTATAGCTCAATACCGTTTAAATGTGCATAAAAAGCTACAACAGAGTAGGAGACGCTCAAAAAGAGAGATTCATATTGATGACTTTTTACATTCAAGTAATAACAACGCGTATGAAGTACAATTACAAAATATTATACCTATTCAATCTGTACCTACAATTTACCCTATGAAGTTAACCCCGTTTGTGATAAAAAACAAAACTCATCTTGCTGTTGTAAACTTTAAATCAGACAATGAAAAATATTCGTCATTATCTTCAATCTATTATATTAACGAATCGAGTCAAACAAGCAAGTTTCAGTTATTGCAAAATTTTTCAACGTCTGGTGGTGTACACTTTGAGTTTGCTGATTTGGGTAGTGAAAAGTATGCTATATTTCTCGACTCAATTGGCGATCAAAGCTGGTTAAAAGAAAGTGTATATAAAAAGTCATTTTCAATTTATCAGTATTTGCCACAAGAAAATGCTCTTCGTCCTTTTCAATACAAAAGTAAAATCCTTGCTCTAGGTGGAAAATCTGTAAAGGTATTTTTAAGACAAGGAATTCCTTTTTTTGTTACGGCAAATTCATTTTATGATAATGGTTTACGGTATCAAGTAAAGTCCACACTTCATGCAAAAACAACAAAAGGATTTGAACTAATTCAAGAGTTTGATACAATGTCAGCTCAGGATGTTGAAGTTATTACGATTAATGGTGAACGTTTTATTTTATTTGTTAATCACCAAGACAACAGTGGAAATGTTGATATATACTCTTCAGTATACAAAGAGCGTTCCGCAATAGAATATAACGGTATTGACGGACCATTTGCATTATACCAAAGTATTTTAACTCATGGCGCTAAGGATTTTGAGTACTTTATGTTCGAAGGCAATCATTACTTAGCTGTTGCGAACGAATATACAAAAATTACAAGTGTAGACATGGTTACCCAAGCTTCAGTAACTACAACTCTGTACGATATTGATTCGGTCATATATTGGTGGACAGGAAAAATTTGGGTAGAATGGCAGCGTATACCTACTCAAGGTGCTGTAAAATGGACATACTTTCAGGCCGAGTATGGAGAGCCAATGTTAGTTGTGGCAAACTCTAAATCTCAAGCAGTTATTTACACATATGATCCTTTACGTGGAATTTTTAAACCAACTCAATTGCAAGGCTTAAATCCTTTTCAATGGAATAGCTCTTTTATACCAAATGTGCGCTCAGTTATGCCCTTCAAGATGATGAATGACACATATCTTGCTGTTGCAAATTATGAAAAAAGTGCGCGGTCTGGATATAACATCTTTAAACTGCAGTTTAATCGTACTTCTGTACAAAGTCTTGAGCCAACTATTCCTGAAATTATCTCTAAGCTTTTAGAAAAAATGGAGAAAAATATGGAAGAGGTCAAAGAAAATCTTGCATCTGTGCTCTCAAATGTTGTTGGAAAAATAATGACTAAGAGAAGTAATCAAAACATTACTTCAAAAGTCTACTTTAAAGAATTAGAAGTCAACACTATTTCTACATCAGAAGTATTTTATCAAAGCAATATATCAAACAACCCCTTAGAATTGATGCACAAAGAAATATCAGAGCTTAAAGATTTGTTGAAAGAGCATGAAAATAAAATTATTTTGTTACAAAAACAATTTAATGATGCAGTATTAATCAGTGAAAATGCAAATATTACAGGGAAAAAGACCTTAGGAGATATGAAATCAAAGTATCTTATCTCTAATTTAACATTTGTTAATGGTTATGTTGACAGAACTAATATTTCCAATCTAAAGATCAATTCATGGAGTAAATCTACAAACCAGAACATAACAGGTTGCTTTACATTCAAAAAACTGTCAGTTACAGGAAATCTTACAGTAAATGGAAAAATAAATGACATTTCTATCGATAACCTTATGACCACTAACACTGAACAAACTGTCACTGGTTCAAAGTCATTTTATAATGAATTTATTGTTGCTTCAGATTTAAATCTAAAAAATTTTACACTAAATGGTTTAATGTTTCCAGATGATCTGATGAAAAGAAGTGGCATTCAAACAATAAGTGGTTATAAGACTTTCAAGAACTTAGAATTCAATAAACCTGTCATTATTAATGCTTTAATTGATCAGGTGAACATCACTGATTTTAATATTAATAAAGTAACTACTTCTGGGACACAAAATATAACACAAAAAGTGATTTTTCAAAATGGTTTTACTGTCACTTCCGATGTTATAATCAAAGGTTTAGTCGATGGTACAAACCTTGATAAAATAAAGGAAAATATTGATGCTTCTATGGGTGACCAAATTATTCAGACTAACACAACATTCAAAAAGGTATATGCAAAAAATTCTGTTCAGGTGGACAGCATGAATGGTTACAATATGAGTGAAGTTGTCACCACTAATGAAAAGCAGAGGATTACTGCAAACATATCTTTTGAGAATGACATTATAGTAGAAGGTGACCTTATGGCTGGTATTATAGATGGCATAAAGTTATCATCTGAGGCAGTAACAAAAGGAGGAAACCAGGAAATCAGTGGAGTCAAAACAATTTTTTCACCTAAAATAAATGCAAACACAATTGTTACTGGTTTACTTAATGGTGTTAATCTCAGCTACTGGATGAACAATATTGTTTTAAAAAACTCTAAAAAAAAAATAATTGGCAAGAAAGTTTTTACAAATGGGGCAATAATTAAAAAACAACTTTATGTAAAACATATTAATAACATAACATTGGAAAATCTAAAGTCAGATTTAGTATCACTTAATACTGATGGTATTTGGAACAGTCAGTTTATCTTTGAAAATGTATTAGTTTTTGGAGATTGTCATGTAAATGGTTATGTAAATGGACTTCAAGTTCCGATTGATTTAATAAAAATTTCAGGCAATCAAGTAGTTCATGGAAAGAAAGAGTTTGCATCTAATGTCAATATAGGAGGCAGTTTTATATCTTTATCAAACTTAAACAATGAAAACATTAGCTTTTTTTTTGAAAATGTAGTCAAAAACAATACAGACGAGGATGTAAATGCTATTCTTTATTTCCATGGAGATACTTATTTTAAAAAAAATATTACTTTTTTATCTAAGTTAAACAATCTATCATTTCCAAATGACGTTGTCACATTAAATACTTACCAAAATGTAAAAGGGCATTTATTGTTTTTGGAACCATCATTGTTTCTAAACAAAGTTATAACTACTATTGTAAATGTCAATACCACAATAAATGGTATTGATCTTTATGAAATGGAAAAAAATGCTCTTTATAAAGATCGAAACCAAACTGTAAATGCAAGTTTAGTTTTTCTTGGGGGAATTTCATGCTATCAAAATTTATCTGTAGCTGGACTTATTAATGGAATCAATCTTGAGGAGCTTGTTAATAATTCTGTTTTCATTTCTAAATCTCAAGAAATCACAGGATCTGTTATATTTGAAAATGATGTTTTATTCAATAGCACTGTTACAACTCCTGGCACAATAAATGGAATTGATGTAAGGCAACTAAATAACACAGTTCTAAAAAAAACTGCAAAACAAGTTGAAATAAAAGATCTCTTTTTAAAACAAAGTTTAACAGTTGAAAGTTTAAAACTTTCAGATAATTCAACAATAAATGGTGTAAACTTAAAAAAGTTTTTAGAAAATGCAGTTAAATTTTCTACATCAATTAAATTAAATGGTAACTTGTCATTTCAAAATAATCTTACTATTGAAAATCTTTATGTTGATTATCTGAATGATGTAAATACTTCAAATATCCTTCTTACATCAACCAACCAAACAATGCTCTATCATCAGTTCTTCTCATTTGCACAAATGAAAAATGTAATAGTGAATGGTTTAATTGACACTGTAAATATTACTGAAATTGATAATTTTTTATTAAGGTCGGAAGGAGATCAAATTATTACAGCCAAATACAAATTTGAAAATGATTTTATTGTCCAAAACAATATAACAGTAAATGGAAATGTCAATGGAATTGAATTAAAATCTTTTATTGAATCATCTGTACATCTTACAAGTGATGAAACTATTTTTGGTTCAAAGAATTTTGATAAAGTCTCATTTGGAGATGTTATCTTTATGACACATTTAAATCTAGTCAATGTTTCAGAACTTATTATTGATGCATTAGCTTTAGTTGGAAATCAGGAAATCTGCCATTATAAATTTTTTAATAATAACATATCTACAACAAATTTATTAACTACCAATATTACAACTACAGAGCTAGTAAACAACATCAATCTTGTAGAATTAGATAAAACATCTGTACGACTATATAAAGACCAGATTTTAGAAGGTAATTACTACTTTAATGGTATATTGTCAGCACCAAACATGTTTATGAGTGGTAAGTTGAATAACGCAAATTTAGCCACAGATTTTATGACAACATATGGCAATCAAAATGTAGATGGATACAAAGTATTTATTAATTTTACAATATCTGGTAATCTTAATTTAAGTGGTTTGATTGATGGTGTCAATATCAGTTATTTAGAGTCAAATAGGGTTACTTTAAGCGGAAACCAATTCATTTTTGGAGAAAAAAAGTTTTCTTATGTAAAGTCAAATAAAGACATCGAATTCCCAAACAATGCAACAGTTAACAATCTTGATATTTCGGTAGATTTGATTTTGAGATATAACAATAGTTTAATTGATGGAAATAAGTTTTTCACAGATGTTTATGTGATTGGTGACTTAAGCACAATTAGTGGTATTATAAATGGGGTAAATATAATAGAAATGAAACAACAAGCTCTGATGTTAAATTCTGATAAGGCACAGTGGATTTCAGGCAACCAGCTGTTTTTTGAAGCGCTAAATATATTAGGCAACTTAAGTGTAGTTGGAACAATTAATGGAGTGAATGTTAATCAACCTAAAGAGTACAATCAAAACATAAGTATGGTAATTGAATCAGATATGCAAAATTTAGTTGTTATTTCCAATGCCACGTGTCAGTCTATTTCAAATCTTATACAAATATCAAGTTCTGAAAACTTTTTTAATGGTTTTGAGAAGTTGTACACATCAATTTTACCTAGTTCACAGGTAGGAAAGATAAATTCATTTATCAGTGGAAATCAAATATTCGTTTCAGTGGCTCGGGCCCCAGGTTCTGGATGTGGTGCTGGTTTTGTTCTTCTTTGTTCCATTAACATGCAATGTGATGTTATTCAAACAATTTATACAAATGCAAAAACAATGGAGTTTATTGAATACAATTCTTCTGTTGCATTATATGTTGCAAATGAAAAGGCAGATCAGGTCACAAAAGGTTGCAAAAATGAACCTGAAATTTACGTTTGGTCTGTCAATTCTTTTTTACCATATTCTCATTATTTATCAAGTGCTCAATTGGCTGAATTGCTATATTTTCATAATAATATATCCAAGTTTCTAACGCAGACATATGGTTCATACGACGAGGTATCAGATACGTATCAGAGTCCGAATAGTTTAGCTTGGAATGATTCAAATTTAACTTATATTGTTGTTAGCTGGGAGGAAAATAATGTTGATTTTATAGATATTTTAAATCTTAATGGCACAGATATGACAACGTTAAAAGTTGAACAAACTATCAGAGTAGGAACGGGTAATAACCTTGGTTTCGGTAAAATTTTGAATGAGAAAATGATTCTTTCCATTAGTTCAGATATTTCAAATGAAAACAACATTTATATTAAAAACAGTGCAACAGGTTCTTTTGAATTTTATCAAAAACTATCCCATTCTGCTTCCTCAGTTAAGTTTAATAATATGTATAAAAAGTCTTATTTGGTTTACGCAAGTTCTTTAGACGGACTAGGTCTATGTTATTGGAAAGGAATATCAGCCTTTGTGAATTGTCATCCCATTCAATCGTCCGATGCATCTTATGTGGAAATCGTTACCACTGCTGATGGAGTGTTTATAATTGCTGGTGGGAAAGATAGTCTTATGGTGTATAAAGCAATCATTGAAGGCAACACTGTAGAGTATCAAAAACCAATATGCTAA
>DENV_000523_XM_012698596.1
ATATGGATGCAATTCGGAATGAAATTGTTTACAAGTTACTCCAAACAACCAAAACAAACAACCCAAGATTATAAAATTGATTTGTTAAATGCTATCGACGGAAATGACTTCACTAAAGCTCAACGTTTGATCACTGAATTTGATTTTGACGTCAACGCCGAATATTTAGGAAACACATTATTAAATAGAGCGGTGTTAAATAATTGCGTCGAAATGGTAGAAGTTTTATTAAAATTAGGTGCTGATGTAAATAAACCAGTGCATGGCAACTATCCATTGCATAGATGCATATCAAAAAATGCTATTTCTATAATTGAACTTTTATGTGCTAACAATGTAAACATTAATTCACAAAGTCAAAATGGAAACACTGCATTGCATCTGGCTGTAGGAAAAGAAATGTTTTCAGTTGTAGATTATTTAATAAAGAAATCAGCAAACGTAAATTTGTGTAATAACCATGGAGATACACCTCTTCACATTGCGGCTAGAATGCGACAGTTAAGAATCTACAAACTTCTTATTGAAAATGGAGCTAATGTTTCAGTAAAAAACAAATTCGGAAAAACTCCATTAGAAGAAGTAGCAGGAACCAACACATTTGATCCGCATTTATATATTGACTGGTTGCCATAA
>DENV_000528_XM_012698784.1
ATGAATGAAATGGCTTTCTCAAGCATCTATGATGTTGATCATCGCCATGGTCATCTTTATTGTCCTCAACCAGAACATATACATTATGTAGCCACAGAGCAATATGCATCTTCAGAATATTCAAATGAATACTCAAGTGAAGAAAAACATTTTAGACCAAATCCTGATGCAAAGCCTTTCATTCCTAATGTGCATGCATTTTCAACGAATTGGCATTTTTATCGAAATGAAAATGGGAAGAACTTGAACCTGCCATTTATTGTAAATCCTCAAATTGATAGCGATGTTATGTTTGCTAATTTCTCTCCAAACTCGTCAAGAAAACACATTGCATTTCATCTGGTATCAAATGTTTTAGATGATGAAGTGATGGAAGAGATACAGGTTTCTGATGTCTCTAATACACTATACAACAAACTTCATCCCCAGCCTCAATCATTGCTGCACCCATCTGAGCAAAACTTATACTCAAATGCATCTTGGCAAACAGGTAGTTCTTCAAATTTCTCTCTTCCTTTGGGCGTCGGAAAATCTTCTTCTGATAAGAGTTCAATTAATAATAAGTCTATTCATGAGATATGGTCACCTGATCCTTCGCCAAATGAATTAACTCAACTATCGCAAACTGATGATGTCATGAACTCCATTAGTCAACAATCTCTTGAGAATTCATACACTGAATCTCAAAGATCGTTCGAAAAAATTGAAATTGATACTTCACATTTAAATATGGACTATTTATCAAAGGTTAAAGAGGAATCTGTATATTATCCTCAATCTCCCGAATATCCTATACCTCCTTTACCTTTCTCTCAATACCAACTTCAAAGTTCTAATGAAGTCCAGCAGTTACAGCAAAAAAGTCATTCTGACCACCATTTGTATGTTGGGCAACAACCATTTTATTCAAATTCTCAATATTATAGTCAGAGCTATGAACAAGCAAAAGTTGTTTGTGAGCAGTGTGGTTATTTTTCGTGTGCTCATTTGCACTCTCAAAATCAAACAAAAAATAAACAAATGTGTAACATGTATGATTTGCAAGTTACTTATTTGGAAAAGCTAGGTATAAGTTTAGATACATGTTTTGATCAACTGCGCCATCTTGATAGAGATAATAGAAAGGCAGACTCAAGTTTGTCACAAAGCTGTTGTTTAAGGAAATCATCTTCAGATTTAACCTCTACAAAATATCCATCTAATTCAACTCGTGTAGACAAGCTTGTGATGGATCAAGAAAAAGAACATCAAAAGGTTGAGTCACTCATTGGACGCATTGAACGCCAAGGGCTCACTCCTTTGCATTTAAATATAGGACTTACACTTGACCAATGGCACACTGCCATAAAAGAACTAAGAAATACACGTAAAAGTGAGCTAGCTAGCATAAGTGATGTTCCCAGTGAATATAGTGGCGGGAAATCTCATAGAGAATCAGATATGGCAAAGTTAATTGACGCCGTTTATAAATTGGCAAAACACACTCGCGCTGTTCGTACATCCGTATGGTGCGCTATGCAAATGTTTTATGGCAATGATAAAACTGACACAAACGAGTGA
>DENV_000533_XM_012705180.1
ATGCAATCTCCTCGCAAGAGGAGAAATAATTGGAAACTGCAACTATTCTCATACATTATACTTGTCGCCACATTTACTGCATTTTGTTATTTTATTGTCTTTAAAAAAATAGTTTTTAATAAAGAAAACTTGAGTAAATCTTTTATTAAGATTGATAAACAACCTACTGTTTTTCAAAAGCATTTTACACAAGGGCTAAAAGAAGAAAAGTCATTTGTTCAAGTTAATGATTTTCCATATGACAAAAGCAAGCGTCCTATATACCAAGATCAATGGTCTTGTAAAACTCTTGATGATTGCTTCAATTTTGAAAAATGCACTCATGGTTTTAAAGTTTTTGTGTATCCTAATATAAAAGATGTATTTATGTCACCTATGTATGGAGATATTCTCGAGATAATTAGAAATAGCAAGTATGCCACAGATGACCCTGATAAAGCATGTATTTTAATTACTTCTGTAGATACATTAGATCGTGATAAATTGAGTAAAAATTTTGTTAAAAATGTTGACGACTTAATAGCAAGAAAAGTATCTTACTGGAACAATGGAGAAAATCATGTTGTATTTAATTTATTTTCAGGAACATGGCCAAATTATGATAATGATCTTTCATTAAATTTTGGGAAAGCTATTATTGCTAAATCATCATTTAATTTAGATACTGTCAGGCAAAATTATGATATAAGTATACCTTTGCTACCGAAAGATTTTCCTAAATTACCAGTAGTATTGAGTGAAACTGATAATTTATTTCCTATATTCAGAAAGTATCTTTTATCATTTAAGGGAAAACGATATCTTTATGGAATTGGTAGTGAAACCAGAAACAGCCTTTATTTAATTCATAATAATGAGGACATTATACTACTTACAACATGTATTCACGAAAAAAATTGGCAAAAGTTTGCAGATTCACGTTGTGAAGAAGATAATTCAAATTATGATAGATTTAACTACACGGAGTTACTTGCAAACTCAACTTTTTGTTTAATACCTCGAGGTCGTCGGCTAGCGTCATTTAGATTTTTAGAAGCAATTCAGTATGGTTGCATTCCAGTTATTATGAGCAACGGTTGGGATCTTCCTTTCAATGATGTCATTGATTGGGTAAAGTTTTCTATTGTTTTAGATGAATCTTTGCTTCTTCAGCTTCCAAGCATATTGCGAGGAATTAGTTTTGATCAAGTTTTGGCAATGAAGCAGCAAACTATATTTGTTTGGAAAAATTATTTTTCTTCTATCAGTCATATTATTCACACTACTCTTGAGATTTTATTTACTCGCTTACAACCTCATATGTATAAACCACCGCTGATGTGGAACTTTCCCCCCGGTGCTCTTAATGTTTATACAGATTTCTCAACAAATATGGTGGATTTTCCTTTTTACTACCATCTGTTTAACAATCAACCAAGTGAAAAATTTACAGCAATAATTGTTGCAGATTCTCCAGTTTACAAATCATCAGATCCTCTGTTTTCATTGATAAAGATAATTAACAAATCTACCTATGTTGACCAGATTTTAGTTGTATGGCTACCCAATGAAGATATTCCTGAAAGATCAAAATGGCCCAAAACACAAGTTACTTTAAGAGTGATACACCCACCAAATAAGACGTTTAATTCACGCTATGTGAGCATGTCTTTGATCAATACAGATGCAGTTTTTACTTTTGACGACGATGTATCTCTCACTTCATCTGATATTGACTTTGCATTTTCTGTTTGGCGTTCAAACCCATCAAAACTTGTTGGTTTTCTGCCAAGTGTCCATGTAAGCTGTGGGAAGACTTGGTGTACTGATTCAGGGCATAAAAACATGCTCTCTATTATAAGCACATCTTCAGCTGTGTTTCACAGGTACTACAGTCATCATTATAGTTTTCATGCTCCCCAACAACTTCATGAGCTTGTTGCACAAAATCGAAGTTGTGAAGGTCTTGCCATGAATTTTCTCATTAGTTTTATAAACCAATCACCACCAATCAAGGTTGCACGATCACCAAATTTTTTTGACAAAAGTTCATTAAACAATAATACTGAACAAGATGAGTGTTTTAGTAAATTATTGCAGATATTTGGTGTTATGCCTTTAAAGAAATCAATTATTTCATTCAACCCCGTGCTGTTTAGAGATCCAGTTTCTGTAACACGGAGAAAATATAAGTTGTTAGGCTGA
>DENV_000540_XM_002164455.3
ATGACACAACGTTGCAGTGGTTTTGTTTGCTTGCATATTGGCGCTGGTTATCATAGCATAAATAAAGAAACTCTTTACATTAATCTTTGTAAAAAAGCATGTATGCTTGGAAATAAACTGTTAAAAGAAGGAAATACCTGTATTGATATTGTTGAGAAAGTGTGTTGTTTTCTCGAAGACAGTGATCTTACAAATGCTGGTTTTGGTTCAAACATTTGCCAAGATGGAAGTATAGAATGTGAAGCCAGTATTATGGAAAGTAAATCAAAAAGGTTTTCAGCTGTTGTATGTGTTAAAGACTTAAAGAATCCGATAATGCTAGCAAAAAGATTGTTATGTAATCAGTCTGATGAGCACAAATTAGGACTTAGTCCACCGATGATTTGGGCTGGAAAGGGAACCAAGTTAAAAGCAGTAGAGTTGGGTATGAAGTTGATTAAAAACAAAAGTTTAAGATCTATGAAAGCCTGGGAAGATTTTTTAAGTTATCAAAAAAATGCACAAAGATTGTTGGGTTCAAGAGATACAGAAGACTTGCACTCTGAAGACTCTGTAACTGAAAATGGTTTGGAAAAATTATACACATCAAAAAAAAAAGAGGATATAAAAGTAGGTAATCAAAAAGATCTTCAAGAGAAAGAAAGTGAAAGGTTAGATACTGTAGGTGTTTTATGCATTGATGTTTATGGTGAAATGGCATCAGCTGTTTCAAGTGGTGGTATAGCTTTTAAACCACCAGGTAGACTTGGTCACACAGGACAGTATGGTGCAAGTTGTTGGGCATTTCAATATTCTCCTTGTTTAAAAGTTGCGAGTTGTACATCAGGCTGTGGTGAGTTACTTACACAAACTAATTTGGCAAAGAGCGCTGCAGATTACTCTGCAAATAACGAGATTTTAAATTTTAACAGTTATCTTCTTAATGAATTTGTTCATTCTCAATATATAAGCAGTTCACAGATGCGTCTTTGTGGGTTGCTGGTTGCTAAATTTGTTAACGAAGATAGTGATTGTTTTGTTGACTTTCATATTGCTCACACCACAGATTCATTTTGTATTGCTTTTACAACTGGTGAAATGAAAAAACCTCAAGTTGTCATGTCAAGATTAAATCTAAAAACAAAGGGACCAGTTTCTCAGGGTTTTTTATTGAAACTTTGA
>DENV_000568_XM_012703606.1
ATGCTTTATGAAATTTTTAACGATTTTGGTCACAAAATGGGTTTATCCCCTGATCAAGTGAGGGCAGCTGCTGGTCTTCAGATTAGTCTTGTGTTGGCCTTTATTTTTCGATATTTATTCAATCACAAAAGAGTTTCTCCTTTTACTAGACATTGGTTATCATTCTTATGGGGAGTTGGACTTCTTTTTTTTTGCTTTAAAAGAGAAACATTTCATATGTTATTTTCTTCATTTATTGTTTATATTGTAATAAAGTTTTCAAAAGAATCTGTTGTACATTGGTTGACTTTATCAAGTTCCATGATGTATCTCTCAGCCATTCATATCAATAGAATGTACTATGAATCTGGATATGTCATTGAAATTTCTGGACCTTTGATGTTGTTTGCCATAAAAAGCAGTTACATCGGCTGCAGCATTTATGATGGATATATGAAGAACAAGCAAGGTAAAGAACAGGTGATGAGACCAACATTATTAGAATATTTAAGTTACATTTTCAACTTTTCATCTGTAATTTGTGGACCGCCATCAGAATACCAAGACTACTGTGATTTTATAGAAGGAAAAGAGTTCATTAAACACAAGACTAAGCAAAATGAAAAGGATCCTTCACCTATTATTCCTGCATTATCTAAATTAATACTAGGTTATTTTATGATTGGTATATATGGTTTATTATCAGCAAAGTTTGCTCCTATCCATTTAGGAGATAAGCGCTGGAAAGAGTCAGATTTAATTTCAATGTACATGTTTGCTGAAATGTCCTTATTTCTGACAAAGATAAAATATTATGGAGCTTTCTTTTCAGGGGAAGCTGTTAATAATGTGGCTGGGCTTGGTTTTCGAGGATATGATGATAACGGAAAACCCTGCTGGGACATGTTAACCCCAGCTCATCCAATACGTCTTGAGTTGGCAAAAAATATTACTGAAATGGTTGCATCTTGGAACATATTAACAGCTCGCTGGCTAAAAAAGTGCATTTACAACCGCATATCCTATCATCCAACTTTGTTTACATGGTTTTTTTCTGCACTTTGGCACGGGTTTTATCCAGGCTATTACTTTTTCTTTATCCCGATGTGTATTGGTTTATATATTGGCAGAAAGTTGCGTCGCAGAGTAAGACCTTATATTTGCAAGTTCACAAAGTTGAATTTATTATACGACATTTTGACGTGGTTTTTATCAAGAGTTTTATTGACGTTTTACTCTGCTGCTTTTACTATGATGGACTTTGAAGCCACGTTACGATTTTGGAGGTTTTTATTCTATATTGGACATTTGTTATTAGCAGCTGGTATATTACTTGTAATTATACTTCCTGAAGCATCTAATAGCGAATCAAAATTGAAGGAGCATATTGAGTTAAACGGTTCTTCTAAAAAAGATTAG
>DENV_000571_XM_012707746.1
ATGACAAAATGCGCTCGCGCGGAGCACGCATTTCATCTCTTACATAGAATGTTTTATCATTTTACTCCTTTACAAACAACGAAGATGATTTTTGTAATATTGTTATCAGTTTATTTTGTGGAATTGTCAGTTTCTCTTAATCCAGAAAGTTCCATAACATGCAAAAATAACGACAAATTTTCAACTCTATCTGGTGATTTACATTGCACTTTATCCTGTGAGTGTCCGTCTGATGAACTAAAAGAAGTCCGTAACGTCTACGTTGGGTGTGAGAAATGTTGTTGTACTAATATAAATTATAAGCATATTGAAAAAGCTCTTCAAGAGACCACTAAAAATCTTACCTATGCACTACTTAGATATAGAAACCTGACAGAATATAATAAAAATCTAAAGAAAAAATCTGAAGAAACAGTTAACCAATTAGAAAAAAAAACATCTGCTCTCATTGCGGCTATTTGTGTAGAATCTATTGTTTTGTTTGTAATTATTGGAACCTACATATTTTTTATTTTATTCAAAAAATGGTTTATTACACACAAACAGTTTATTAGTCGATATTTTCGTCGTTCAAATGTTACGACAGATAGTGAAGGTCGTAGAGAGTCAAAATGGATCACTGTGGAAAATGTAACATTTCTTAAAAACGAAACAAATGTTTGA
>DENV_000573_XM_012704097.1
CTACTGTTTTTAATAGGTTTCGCATCATCACAAAGGCTTAAACAAAGGTGTAATGTTGGCTTTTCGTTTTACGAATCTATTCAACAAAACAGTAAACCACTGGATAGAAAATGCTCACATGATGTTGAGGCAATTTGCACAAAAAATATTTCTGTCTCTTACATCAGTATGCCCCCATTTACAGATGGCAATATTTTTGGGTTAAAAAACTGGTCAGGAGCTTTCCTGACACAAATAGTTTTAGCTGCTTTGTCACAGTGTTGTGGAAACTGTTTGAACATAACATTTAATAAATTAGAATTTAGGTCTCAATTAACTGAGACAATAACCAAACTTAATAGTGATATTATATATCCTATGTTTACACAAGGAGCTCCTAACAGAATAAATTTTACTCAAAGTCCTTTGATAATTCCGCTTGTTAAGTTACCAACAGCTATGTTAATTACAGAACTAAACATTCCTCCAACATTGTTTGCAGTGAATATATTTCATGCTATTTGTAGTGTATGGCCATTGTTTGGTGTCTCAATAATGTTGGCATTTACGGCGGGTGTGGTAATGTGGTTTTCAGATACTTGGTATAACAAAGTGCAATTGCCTAGAAGTTTTATTCCTGGATCATTTGAGGGATTCTGGTGGGCTTTTGTTACAATGACAACTGTTGGTTATGGAGATGTTGCTCCTAAAGGTGCAATAGCAAAGCTAATTGCAATGTTTTGGATACTATGTGGTATTACAATAACATCATTTATTGTCGCAGCTTTAACAAATGCAGTTTTTGTAATAAAAAATCAATATATAGTCTCTGTAAATAGTGGAAATATTGGATTGTTAAACAACCATATTTTTGAAAAAGTGCTTCTTAGGAAAGGAAATGCAAAGCAATACCCTATGGAAACTATTGAAGAGTTGGTTTATAGTACAAAAAATCAAATTATAGATGGGTTTCTTGTAGATTCTTATACTGCAAAAATGTATCTTCAAGAACAAATGAAAAGTAGAGATAATAAACTGTTTGTCAGAGATGTGATATATGATGTTGATCAATCATATTATGGTGTTGCAATCTATGACATATATCTAAACGATTTAATTAACAATTATATTATACATCATAAAGATGATATTAATGACTTCATTAATAATTTGTTAAACAATTTGCCAGATTTATCTGACACCATGATACAATCAAATCTATTATTTACTACTCAGTCAGGTATCTATTTAAACGTGTTAACTATATCTGCTTGTATGATTATGATTTTGCTTATCTTTGGTGCAATTTATGAATTCTTTTTGATGAAAATAAAAAGTGGAATCTTCAATTCAAATCTTAGTAAATCATCTTATGATAAAGAAGAATTACAAATTGATAATGAAATGAGGCATTTAGTTAACAAATGGAGGAAAAGATTAAAAAACAAGTTTAATGAATTTTTTCTAGATGGGTCATTTACTGTAAAACACAACAAAAAACCAAATGTTTCTTTGACATTGAAAAAAAAAGAAGACACCACAGAAGAAATAAAAAAATATTTTCAATTTCAAACTAACTTTAATAAAATCGAAAATAAAAAGAAGAATAAGTACGAAAACAAAAGTTTGGCAATAATTGATCAAAAAGATTTCCAAGATGTTAATAAAAGTAAATTAGAAAAAATTAATTATAAAAGACCATTACCACAATTGCAA
>DENV_000575_XM_002155137.3
AAGTTTCCAGCTATCGTAGGCTTAGTTATCAGTAAAAAATTTTACAAAATGTATGCTCTTAAGAAAAGCTTTCTCTTATGTATTTTTACTATTGGTTGTGTAGTAGTTTTAGCAACAACAGAAAACGAATACAAAAAAGCCGCTTGTCCTAGCAAATGCAGTCCGGCAGCTTGTCCAGGTAATTCTTACAGTGATAAATGTGGTTGTGTAAAATGTGCTAGTAATAGAGGAGGATCGTGTGGAGGTGCCGAAAATGCGCCTTGTAACTATGGTCTTAGATGCGTTAATAATGTGTGCGCGCCTGAAGTGGAGGAAGATGACAATGTTCTTCGAAAGTTAAAAAAGCTATTCAGGCTTTAA
>DENV_000576_XM_012698445.1
AAATTTGTGAAAAAATCAGCACGCATGAATGAAGTAAAACAAAGAAAAAAGCCATCGAAAGTTTTTCTTTTTTTGGTTCTATTTTCTTTTTTGTTGGTAATTTTATATCTCCTTCACCTTCTTTATAATCCAAGAATATATTTTCGTCAAATACAAAAACAAAAACGGACTTGGTCAACAAATATTGAACCGAATATTAAAAATATCTCACCGTTATATGAAAAAACAAACTGTAATAGCTTTGAGTATGATGCCTCTGAATGGACGCTAAAATATTTAAAGCTTAATGAAACGAAAGAGAATGGAAACGAAATCAAAGACAGCATTCAATGTAAAAAAAGATTAAAAGAACTGTTAAATGGTAAAAGTGTTAAACGAATTATACATAAAAATAATACTATCGAAAATTGCGGTTGCACTAAACATACCACTCAATGCAATGAAAGTGCTTATTTTAACAATGCATTAATGAAAAGAGTAAACACGCCACCTTGTTGTAGAGAAAAGTTGTTAGAAATATTAAACACATTTTCGCGAGAGCTGCAAATATTACACGTACCGCACATGTTAGCGTTCGGAGCGGTATTAGGATGGGCACGATATGGTAAAATGATTCCTTATGATCGTGATATTGATTTAATTATTGATAAATCGTTTTGGAATACAACGTTATTTTTTGATACTTTGAGAAAAATAGAAAGGATTAATGGACACAAGTCAAAATTTGAAGATAATGGTAAAAAATTATGTATAACCTATAGCGCAATCAACCAAAATTTAATTGATATTTGGCCCTTTGAAATTATTAAAAGAGTTGGAAAATGTCCCGAGGTGAGTATACCTCATTATTTTTGGAAGTTACAACCTTTAGAAAATCTTTTTCCAGAACGTTATGTGCGTTTTGAAAATATAATGACGTATGTACCACGTGATCCGCACAGATATTTAAACATTTTGTACAAAAATTGGAAAAAAGAACTTGATTGCTCGTATAAAAAAGAAAACAAATGCAGCGAAAAGGAAAGTGACTACTCTCAATATAATTCGGAATCACGCGACATTATGTTGGTGATTATTATACTTAGTATTTTACTAGTAATAATCTTGTATTC
>DENV_000579_XM_002156903.3
ACAATATGCAAAAAGATAATTTTTTTAAAATATAAAATGGTTTGCAAAGTTTTTCAACATTTTTCTTTCGCCAACGAAACATTACAATTGATAAACGCGCTTCGAAAAGAGCAACAACTTTGCGATGTAATTTTAAAAGTTGAAAAAAACGAGTTTCACGTTCATAAAGTAGTTTTAGCGGGTACTAGTCCTTATCTAAGGGCGATGTTTACAAATGGAATGTTAGAGTCAGGACAAAAAGTTATAACTATTCATGGAATAAAATCAAAAACTATGGAAATGTTAATTGAATTCTCTTATACTGGTGTAATTGAAATTAACATTAAAAATGTTGAAGAACTTTTTTGTGGGTCTAGCTTACTCAACATAGAGTCATTGCAATCAGCCTGCGTTAGATTTTTATGTCATCAGTTAGATTCTTCAAACTGTATTGGTATTAGAGACTTTGCAAATATTTATTCATGTACACAATTAGAGCGGTATGCAAATCGTTATATCCACCAGCATTTTCTTGATGTTTCAAACACAGAGGAATTTTTAAACCTAAATGTTGATGATCTGTGTAATCTTTTAAAAAATGACAGTTTGCAAGTTCGTAATGAAGAAGATGTTTATAATTCAGTAGAAAAATGGTTGTTACATGATTATACAAAGAGACAAAAACTTTTTCCTGAAATATTAAAATACATTCGAATCCCTCTTTTGTCTCTTGAATTTTTAGAATCTAAAGTTTTTCCTGCATCTTTTATTAAAGCAAATTCTACATGTCAGCTTATTTTAGCTAAAATTATTAATGAAAGACCCGAACACTTACCAGACTATCTTTGCATTCAAAGAGCTTTACCGCAATCAATATATGCCATTGGTGGTAGAAATAGTATGCACTGTCATTTAAGTAGTGTTGAAAGATATGATATTTACACTGACAGCTGGTTTATTGAAAAAAATCTCAGTATTGCAAGAACAGCTATTGCATCAGTTTGTTTAAATGGATGTTTGTATGCTGTGGGAGGTGAATGTGCAATAAATAACCCTCAAGATGAAACTTTATATTTGCCTAATGTAGAACGGTTTGACCCAAAAACAAAATATTGGTATAGAGTTGCAGACTTGAGTATTTCAAGATCCTTTGTTTCTGCTGTAGTTTGTAATGGAAAGTTATACGCTATAGGTGGTGAAGATCGAATTTCAAGTTTCAATCTTGTTGAACAGTATTCTCAAAAACATAATTGTTGGAAAATTAAAAGACCCATGCAGAAGCGAAGAGCAGGAGCAGGGGCCACATCACATGATGGTATGATATATGTTGCTGGTGGGTATGATCGAACAATGCACTGTGATAGAGCTTCAGTTGAATGTTACTGCCCAATAAAAAATGAATGGAAATTTGTTGCAGAACTTGAGAAAGCTCGCTCTGGTTTAAACCTAGTCTCAATGGATTCCTTTATTTATGCTATTGGTGGGCGCAACCGAAGTAGTGACACTTACTTTGACATTTGTGAACGTTTTGATCTTTCTACAATGCAATGGACTTTAATATCTAATATGCTTTCACCCCGTGCATGGTCAGGTGTTGCTATACTAAAGAAAAAAATATTTGTTATTGGTGGTTTTGATGGCATTAACAGATTAAGTTCAATAGAGGTTTATGACTTTGAAAAAGATTGCTGGGTCCATAAAAGAAATATGAACTTTGCTCGTGCAGGTTGTGGTGCTGCAGTTCTTTAG
>DENV_000580_XM_002154138.3
ATGCTTATTTCGCTACAAATACAATTTCAATGTCATGAAAACACAATGGCGTCCGACTACAATTCTCCTGGAACTCCAAGTCGACACGAGAAGTCTTTAGGCCTTCTTACAGCAAAATTTGTTGGATTGTTGCAAGAAGCTAAAGATGGTGTGCTAGACTTAAAAGTGGCTGCTGACCAGTTAGCAGTTCGTCAGAAAAGAAGAATTTATGACATTACAAATGTTCTTGAAGGAATTGGGTTAATAGAAAAAAAATCTAAAAATAGTATTCAATGGAAAGGGGCTGGTCCTGGTTGCAATTCTCAAGAAATTTCTGATAAACTATGTGAACTTAAAGGGGAAATAAGTAAACTTGATGCTGTTGAAACAATTCTAGATCAGCAACAGCTATGGGTTCAGCAAAGTTTAAAAAACATTTCAGAAGATCCTGAAAATGAGCGTCATGCGTATGTATCACATGAAGATGTATGTATGTGTTTTAAAGGAGAAACATTACTTGCTATTCAAGCACCATCTGGCACGCAACTTGAAGTTCCTCCACCAGATTTTTTAGGCCATACAGCTAATTATCAAATGCACTTAAACAGTGAAAATGGACCCATTTGTGTACTATTGGTAAATCATGATGCAAAGTCAGATGTGCCTGTTGTTACAAATGTCTCACCTGAAAGTCCAAACAACTGTGCTGAATGCATGGTTAGCAGCAAAGATAGAGATGCATTAAAAACAAATGGTGAAGATATGGAAACTGATGATCCAATACTCACCAGCAATATTAGTGACCCTCAGCATTCAAAAAGGATCTCAGATGAAATAGAAGATATGAATTTAGATCAATTTTGTAAAGAAAATGAGTTGTTTGCTCCTCTTCTTCGACTGTCACCTCCCCCAGGAGAACATGATTATTATTTTAACCTTGATGATAATGAAGGTGTTTGTGACTTGTTTGATGTTCCTGCATTGAAAGTATGA
>DENV_000585_XM_012704795.1
ATGGATAATGAAATTGAAAAAGACAAGTTCAAATCAACAGTAAATGATTTAGAAAATAATTATGACGATCATCTAAATGAAATGCTTCCAAAACTCCACCGAGGTGACATTGCATCATCCAATCGTACGCTTGGGTTAATAGACTCTGTAATGGCTACTTCTGCGACGTTTCTTATTATACCTATAAGAAATTTGAAAAAATTGAAAGATGGTGAAGATTTAAGTGATTTTTTTTATGAAAATCGATTGGAATTTGTAATGTTTTTCTTGGGCTTTGCAGTGGTATTGACAATATGGGAAAATATTAATATTCGAGCCATGGTAATCAAACGTGTAGATGATCTTTTTTTGTTTTTCATTTGCTTGGAGATGTTAGCCACCACTGTTCTGCCGTTTTCAATAGCTCTGCAAGGTCATTATCCTAGCGAAGTTTCCTCCATTTTACTTACCTGCTTTATTATAGGATTTATGAATGTGAACGACATTATTTTAAGTATCTACGCAATGAAAACACCCAGAGTTTTGCACGTCATGATGCAAAAGTGGACTAAACCTCATTTGAACAGATTTCAAAACTGTTTTATAGTAAAACCTGTTATCAGTTTGATGTTAGTATCTCTTAGTGCCAGTTTTTGCGTTCTAAACTATGCGGTGTCTTGGTTTATTCTTTCCTTACTTATTATGATGCCAGTAATCAATAAATGTTACTATTTTATTCGGAGAAGAATAATGAAACCAACTGATTTAGAATGCTGTCGTTTTTATTACTGTTTTACAAAAGGTAACATTTCAAAAGAGCGTATCGAAACAATGAGTGACGCGGCAGTAGCAATAATTGCATGTATTTTGATCTTAGATATAACGGTTGAAGATTTCCCCTTTAAAGAAAAAGTTTATCAGTTCGGACTAAACTATGAGTTAAATAAAATGCACCGTAAATTTTTGACATTTTTGGCCACATTTTCAATGGTTTTATCACTTTGGTTTGTCAATCATACTATTTTTCATTTATACAAATCGGTTAATACAATAATTTTTTACTTGCAAAAAATACTTTTAGCGTTTGCATGTCTCTGTCCTTTAGCTGGCAATTTAGTTTTGAAGCTATCTACGGCAGGCAATAAGAACTCCAATCACGCTATACGAACTTCTGCTCTAATAATTTTTTTTTCAAGTTCAGCGAACTTATTAATCTTGTTATACGGCTTGTTTTTTGGAAAGAGATATTTGCATCCTTGGGCAGTATTTGGATGCTTTAAAGTTAACGCGCGGCAGCATTTGTACACTATACTTAAAGCATTTAATTTACCATTTTGGTCTTTAGTATGCGTTCTGGGAACTCTCGGGTCACCAAATATAGCCCTTTATTCTATGTACGCGTGTTATATTGGCTCCGTTGTTACAACTTTTTCATCAAAGTTGCTTTTTATGAATAACTTTGGTAAAAAATCGTATGCTCACGAGCTTCAAAATTTGGATACTGGTTGCACGGAACCAACCAAAATTGACCAGAGAGACTAA
>DENV_000590_XM_002162101.3
AAAAACAACGTTAAATCAAATATTTTGTTTTGTTTTTCAAAAAGTGTTATATGTTGTGTATCTGTAATATTAGTTCGCTATGACTTAACAAGTATGGATGCGTTTATACTAAAATATCTTCAATTATGCAATGAAAACAAAATGGAACCAAATGAGGGGATATTAAATGCACTACGATTAAGTAAAAATTCCACTGATATTGCAGATGGTAACCAAGTGCTGCATTTATCAGGTAGCAATTTATCACCGAGCGATTGTAGTATACTTGCTAAATGTATTGCAAGTGACCAGTATTTTACAGCGTATTACTTTGGAGATTGTCTCTTATCAGAAGAAGCTTCAAAAATTCTAATGGACTCTTTTTTATTTAATAAAGTAATCAAAATTTTGGACATTAAAGGTAACAATATTCGCAGTGTTAGTGCAAGTCTTATAGGAAAATTGCTTAAAAGGTCATTAACACTAGAAGAGTTATCTCTAGAATGGAATGGACTTGGAATGCTTCATACAGGTATTAATGAGATAGCAGAAGGACTATCAATTAATACATCGTTAAGAATACTAAACTTAAGTAATAATCAGATTTCTCATGAAGGCTGTCATGAGTTAGCTTCTGCACTTAAAAGAAATAAAACATTATCAGCTCTTGATTTAAGATGGAATAATGTTGGTGTTTTGGGTGGAAGATCACTTTTATCTGCGCTTGCTCATAACAAGTATATTATAGATCTTCAGCTTGCAGGTAATAACATTCCAACAGACTCCTTAAAAGCTATTGCTACTGCAGTTCAGAGAAATATTGATTACCATTCAATTTTTTATCAACATCAGTCACTAACAAAGTCTTTACACAATGAGATAAAACAGCTAGAACATGAAAAAGCAAAACAGGTATTAGCATTATCTGAACAACTGAAACAAGAAAAAGACTTTCATGAGAGTTTTGCAGAAACAACAAAAGGACATTTTGACCAAATGAAGCATGCACTTGAATGTTTAAAAGATGAGAATGACAAGCTAAAAGAAGATAAATCTTTGTTTGAAAAGCAATTTGAAAAATCAGAAAAGCTTGTAAATGAATTAAAAGCTCAAATTATTCAGCATGAAAAAGACTTTGCTAATTTAAGTTCACGATATAATCTTGAAACAGGTCTTCTCAAAGATCAAATCGAACAGCAGAATAAAAACTCAAAGTCCATCCAGAGTGATCAAGATTTGCAAATAATTTCACTTAAATCTCAAATAAAAGAATTAGAAATCAAAATTACCGAATTGTATCAAGAAAAAAAAGTTATTGAAAAAAGTTCAATAAATATGAAATCAAAGTGTGACGAGGAGTTAGTTGAAGTTTGTGAGAAATACAATAAAAAAATTGAGGATCAAATTTTTCGACATTCTGAGACAGAAAGAGCTTTTGACGAGAAGCTTAAAAGAGTTTCAGAAGAAAAAAGACGACTCGAAGAAGAAATTGCTCTTTTAAAGTCTCATATGCTTTCAGATAAATTGAAGCATGAAGAAGATTTGTTACAACAAAAAACAAAATGGAACCAGGAAGAAGTGTTGAAACAAAAACAATATGAAGACCGCATAAATTGTTTAATAACTTCAAAAGATGAGTTTCAAAACAGAATAAGCACATTAAGTGCCACCTCTACACATTTAGAAAATCAGCTAAAGTGTTGTCATAAGGAGCTTGAGTCACTAAAATCACAGAATGAGCAGCAACAAGAAATATTAAACTTGAAGGATGTGCAATACAGAGGTGAAGTGAACCGTTTAAATGTGTTGATTGTTAGTGAAAAAAGGCTAAATGCTGAGAACAAAGAAAAAATAAACCATTTAGAAAATAAGCTGCAAGGACTTCAGTCTGATATGCAATATTTGCAATCATCTAAAGATAAAGAGATTCAACAGCTGAAAGAATTTATTAAGAAAAAAGATGACGATTTAAGACGTGCACGAGATGATGAACAGCGTAGAATTAGTTTACTTGAATCAGCCATGCAATCTTATATTCATAGCTCAAAATCTGCATACCAGTCGT
>DENV_000606_XM_002155685.2
ATGTCTGCCAAGCAACTTGCCTGTGAAGGAACTGAGGAATTATTTGCACTCATCGGTGAAAATAGTCATGCATCTAGAATATTTGTGTTATTCACAGGACAAGAGGATCCAGCAACTGGAAAGAGTTGGTGTCCAGATTGTGTGCGAGCTGATCCTGTTATAGAAAAATGCATTACAAAAATGAATCAAGATGATGTGTTTATTTACTGTGTAGTTGGAGACAGACCAACATGGAAAGACCCACTAAGTCCTTTTCGAACAGATCCTAAACTGTTGCTTAAAGCAATTCCAACACTTGTTAAATGGAATACTCATGAGCGGCTTGTCGAAGATCAATGCGCAAATGAAGAACTAGTTTCAATGCTTTTTGAAGATAACTAA
>DENV_000611_XM_012698104.1
ATGTTAAAAGTTTACAAAATTGAGATATTAATTTTTTTGTTGTTTGTTTCTTTATTGTTATATTTCTTCATGTATTTCAAATTCAATGAAATACTGCATGCTCCAAGCTTTATGAGAAATGTTGCTGTAAAATTTGCCCCGCACGCTGATGAAAGACATTTTGAATCAATAAAAAAAATTATACGCTTAGAAAATACAGGCCTCGAAATAAAACCACCTGCTAACACCATCTTGACGCCATCAACTATACGTATTTCGAATCTATATAGCGTAAGTTTAAAAACTTATGTGCAAGCCATAATTGACAGGTCTTTATCTATTCAATCAAAACATGGTTTTATTTTTTTGCAAATGATGAACAGCGCTTTTCTTTTGCACACTAAATCGTGGTTGTGCAATGTAAAAAATCAAAATGAAGTTCTTCAACGATTAATTCTTATAGCCACAGATGACCACGCATTTAAGCAGCTAAAAGCTTTTAATGTGAAAGTTCTTCATTTATTTCTATTGCCATACGAATCTCTTGATCTCGAGTATGGTCTTCGTTCATACTACGAGTATGTTTTGTTTAGAATATCATTAACAAATAAAATCTTGAACGCAGGTGTTAGTGTTTGGATATGCGAAGCCGATGCAGTTTGGTTTGAAAGTCCAATTAAATATCTCACTGAGTTCACTGAAAAAGACATAGTGGTACAGCAAGATGGACTCATTAATCAGAATATGCCTTGCGGTGGGTTTATTTTTCTAAATAAAACAAAGCCTACTAAACGTATGTGGCGAGAACTTGAAAAAAGGGTGACTACAGTATTAAACAGTTTAACCGACGTTGAAGTTGGTGACGAAGGAAACGAGCAACTAATGTTACCTATTCTCCTTTCAGAGTTTCGTGTAAAGTGGGCATTTTTCTCAAGGACAAAATTTGTTAGTGGTCATTGGTATACAAACGAGTTATTTCGAAAACAAGTTCATCCCGTAGTTATTCAAAACAATTGGATAAAAGGTAACGAAGCAAAAATTTTAAGAGCTAAATATTGGGACCATTGGTATTTAAATAAAAATGAAACGTGCTTGTAA
>DENV_000616_XM_012705747.1
ATGGATCTCAAAAATTCTCAAAGAGAATATGATAGTTCTTGCAAATGCAAAGAAAATGAACAAAATCCACTTATATCACTTGCAATTGCAGCATCAATGGTACCAAGCAATCAACACGATAATTCTTTGCATATTAAGCAAGTAAGTGACAAAGATATTGTTCCTTCAAAAAAAGGTGCAAGAATGAAGGCTTTCCAAGAAATTTGTAATGTTATAGCCCCTGACATAAAGCTATTAAAAAACAAAGAGAATTTTAGCTCAGATGACCAAAAAAATTTTCAAGATTTAACATGTTTAAATAACAGCTTGAATGTTGAAGAAGAATCTTCTCAAACAATTTTAATAAATATTAACGAGAAAGAAGAAAATAACTCTACTCAGTTTACTGTGTACAAAAGTACAATAGAGCCAAAAAAACAAAACATTAACATTGAAAACTCTCTTCAGATGAACTTTACTACTCTTAAGCAAAACGAGGGAGAAAATTATGTACAACCAAAAACCTTACCAATTGACAAAAACTTGTTGCGTTCAGAGATGCTGAAAATTTTACCAGATTTATTAAAAGAGCTAAATACAATAGGTATTTCGTACAAAAATGAAAATTGTCAAACAAGCATACCAAATGAGCACATGGCAGTATCTTTAATACATCATACACCTTTAAACAATACTCAGCCAGAAATTTCTTATACTAATCATCATGACAAACTGTTTAATATTAATCAAGAAAGATGTCAATCATTAATCACTTTTAAAGATGTCAATCAAAATAATTCATTTTGTCAATCAAAGGAAAAGGGATCTGAAGAAATAAACATCTCATCAAGGAGTATTTCATTGGGTTTTAGCAATCTTATTGAGACTTCAATCCAATCTGCTTCTAACGTAAAAGATCAGTTAATAAACGCTCAATTCAATAATCTTATAATCCCAAAATATGAAAATGAAGTAAATTTATACCCAAATTATGTTACTTCGGCTTGCACTAATAAAGTCAATGTACCCTTGCTAACTGGTTCCCAGTTACAGACACCACCTTTTGGTATCAACAGAAATATTCAATGCCCATTACAAGTGTCTATTGCACAATTAAAAACACCTCTGGTTATTAGTCAGACGAGTGATGCACCATCTTCTATTGTAAGTACACACAGTGTAAAATATTCAACAGCTCCTGTCAAAAGTAAACTTATAAATCAATTGCAACCCTGCAACAGTAACAAGCACACCCATTCTTCAATGTCAAATAGTTTTGAAACCGAAGACTTTTCACAAATAGAACCAGGTGTTAGGGTTTCCTCATTTAGAACATTCTCAAATCTTACACCTAAAGAAATAGTTGATGAAAAGATGATTGATGGAAAGTCTTATTACCAAATTCTCTGGACAGGTACAACGTGGGATGAAAAAACCGAGTTACTATCTAATTCGAAAACTAAATCATTGTTGACACAATATCTTGAAACGAAAAAAGATTTTGAAAGTTCAAGTAGAGAAAACATGGGAAAAAATCCTGCTTTCCTAACTTCCATAGAAAAGTTACCTTCCATAGAAAAGTTACCAGATAATCACACTAGTATTAAAGCCCTAGATGAGGTAGAATCAAGTCTAATTTTGAATGAAAGTAATAAATGTTTCACAACGACAGATTTAGATAAAAGTAATTCATGCTCAGAAAGTTTTAAAATGCCATCATTACCTGCAGATTGTTCTGTAGATATTTTTTTCCAGGAACCTATTTCTTCTAAAAATGAAAAACTCCATAGAGAGACTGTTACTGATATCAATATTGTTAAGTACAAAAAAAATCTATATTCACAGAGAAAAAAATCAACTAGCATAAATACATTGGAAAAAGTACCTTCTCCTCAATCAAGCTCACTTCTTACTCAGTCTTTTGATAATCCTCAAACTATTCAAGTCACTCAGATAAACCAAAAGGTTAATAGTGTAACTCAGACAGTTAATTCTAATACAATAACATGCTCCCAAAGTTATCTTAACTATATTCCGGTTCAAGCTGTTTTATTAAACAAATTATGTAAAGAAAATAGCTCACATGCTGCTGGTTTAAAGGATTTACACCATGAAAGTAGCTTAGAGACAAACCATGCAACTAAGTTAACAACAAATTTTAAAGAGAAACCAAGGTTAGACACCAAGACAAAAATTCAGTGCCAACATTGTTCCATGTTTTACAACTCTCAACAATATGCATTACATAATCTTTTATCTTTGAAACGCTTGTGCCCAATATGTAATCTTAGATTATGCAATAAAAAGAAACTGATGAAGCACATAATAAATCATGAAAAGACAAATCACATATGTTCACATTGTTTCAAATTATTTTCAAAAAAAAAAGATTTTATGTTTCATGTCCAAAGTCACACAAACCAAGTAAAGAAAAGTAAAAAAATATGTAAAGGTTTTTTTTCTCTCCGAAGACATACTCAAAAGTATTCTGGTAATACTGAAGTGCTGTACAAATGTATTATTTGCCGAAAGCAATTTTCAAGTGAATTTTTTTTGAAAAAGCATACCACTCTTCATAAACTTATTTTTAATCACAAAAAATCATTGTCATGTCCAGGAGAAAATAATATAAATAGTTGCAATCAAAATACTTTGGCAAAGAAAAGACGGTTTAATGCCATTTTAATGTATCAATTTACTAATAAAAGTAAGCTTAAAAAATCAGTTTGCATTAGTTGTATTATAGGTTTTAAAAATCCAGAATCATTCTACAAACACATCAACAGTAATGATTGTGTAATGATTAAAAACAGTGGTCAGTGTGTTTGTTGCAAACAGACCTTTAACTCACTGGATATGCTTAGAAACCATATGACCACATGTTTTAAAGATAGTCTTGTATCATTATTAAAACCATTTAATAAAACAACTAACAAAATAGAAAGCTCAACACAAAATTCTAGACATGCAGTATATCATTGTTCTAAATGCAATAAATTTTTGTTGTCTCCTCACATTTCCTGTACTCATAATAAAGTTTTCCATTTAAAAAGAGGACTTTTTTGTTCTCGTTGTCCCTTTAAATGTTACAACCGTTGCTTGATGAGTAAACATGTCGAAAAGTGTGTTAAGTCTTTTAAATGTTTTGTTTGTGATGAAAGTAGCATTCCTTCTCCTGAATTTAGCTCTCAGTCTTTGCTTATAAACCATTTAAAGACGCATAAAAAACAAGTAAAGTTACAAAAACCTCTGAAACCTGCTACAATAAATAATTCTATTGGACAAACTGTAATGGTATCATTAAGTTCGAGCGATATCAAAAAATTGTTGCCAGAAACTCTTGGTCTATGTGAAATACCTGGTTTTGGTAAATACATTTTAAAAATAGTAGAAAGTGAGCTGGAGTTAGAGCTAATTGCAAAGAGTGTTTTGGATGTTGATACTTCAACCAATCAGCCAAAAAGTAGTTTGAAATGTTTTAGTTGTTTATCAGAGCATCAGAGTCATCTAATTCTTGAACATTTTAAAAGCATTCACAATTGGATCACAAACTGTTTTTATCCATGTAAGAACTGTAACTTAGTTTTTCAAAATGAGATTGGTTTGAACAAACATAACATTTATCCTGGTAGATGTATCTTGGATCAAAATCAAAATTTACTTATGAATCAAAAAGACATTGAAAGTAGTAACCAAACAAAGAAAAATCTTATTGAACAATCTAAAAATCCAGCAGTTATTGTTTGTCTTCATTGTGATTTACCTTTTTTTACAGAGCAGCGCTTTCATAATCATAAATGTACAGAAACTAATAGAGTTTCAAAATTAGTTCAAATTGACTGGGCTTGCTTAATTTGTAAAAAGAAAATTGATCAAAGTATTCAAGCCCACTGTGCAACACATTCTGCAGCCATTTTTGAATGTTTTTTTTGTAATTTGAAAGTTTTAAGTAAATTTAAGTTAGTGAAACATTTTAAAGAACAGCATAAAAAAACTTGGGGATCGAAAATGGAACACTGGGTCAATGAAATTCAAAACGATGCTGATGAAGTAGTACTGGATAAAATTTATCACAAAAAATTACTTCCTTCTGATAAACTTGAATCAGATTTTAAATGTCAGAGCTGTTTGTTAGTATTTTTTCATGCAGAGACATTAAAAAATCACATGTTGCATGTATGCAAAGACAAATCAATAAATAAATGGAAGGAGGTTTCCTTGAATGACAGGAACTGCCCAGAATGTCATAAATGTTTTGATAATGAATCAAGCTTTCTTCATCATTGTTTGCAATCTCATGGTGTTGTATTTAAGCTTAGATGTTTTATCTGTTCTAAACTTTGTATGAATACAAAAGAGATCCTAAAACATATATCTAATGACCACAATTTGACTGATGTGTTGTGGGTATCGGATTATTTTGAAAAAGCTGAAACTGTGGCTCATTTTCGAGGGACCAATTGTTGTACATGTTGTTTAGGAATTTTTAACGATAACTTATCTTTATTGCAACATATGTTTATTCATATAGAAATAAAAACTGAAGTTTGTAATGCTTGTGGCAAACATTTTGTTACTTTAGAAGAGCTTAAAATTCATGTTTACACTTTTCATAAATGCTTTTTTTGTGAGTGTTGTCGTCGCATGTTGCACTCTTTTGATGATCTTTATTTTCACTCACAGCTCCATGTTTTAGAACTGAATATTCCAAGAGACGAAAATGGTAAAATAATTGTTGAGGTTCAGGAAGATTCAAAGTCTGATGATTTTCAAAAACTTTTTCCAGATGAAACCATTGAGCAACCCTTGTTTAGCATTGCACCTAAAGTGAAGAGAGATATTCTTGAAGATGATCGTTTGTTTAATTGCTATGTTTGTCGTAAAAATGTTGAAGGAGAATTGACATTTATTGTACACATTAAAATGCACTCTATGCCAAGGGTGCTTTTTTGTTTATTATGTAATGGAAAATTTGATAACAGTTCTGACTTAGAGACACATTTAAAAAGCCATTTTGATAAAAATATGAACTTTTGTGAGGATTTTATTAAAGTCAATAACTTTCTAGAAGAAGATAAAGATGATTTTTTCAAGTGCAAAATTTGTTATGAAATATTTGGTACTGAAGAAGAATTGGTAAATCACACATCATCTAAAAAATTTAATGACATAAAAATGAAATTATTAAAAAAAGCAATCATTACCTCATCGGTAACTAAACGTTATTTTGATGCAAAAAGTGATAATAGTAAAAAAGGGAAAGAAAATTTTTTTCCTTATATTGACTGGCAGTTGGCTGATTTATACAATTTAAAAAAAATATTTGATTGGAAGTTTGCAAAGATTGGTTCGCCGACTTGTAAAAATCTCTCAATAGATTTTAAAAAGACTAAAAACTGTGAAGAAAATAATAATTTTTTAAACAAGTCTGTTACCATTACTAGTATAGATTTGACAACTAATAGTAGTTCGTCAGACATCAGATCGTCAGACATCAGAGCACACAATAACGATTTGGAGTCAGAAGAAGTTGAAGATATTACTAATAATAAGATTAACATTAAAAGTAATAAAGTGTTAAACAAAAATGCAAATGACACAAATTCTTCCAATAACAAAACTTATGAAAATGTGTCAACTGAACAATCAAACCAAAATAGAGTTTCTCAAAATGATTCATCTATTAAATATAATGGAAACGAAAATGTAGCAATGAACAGTCTTGGTGTTAACGTTCGAAAAAGTAAAGAAAAGGTAGAAAACCTAACGAAAGAAATTCATAAACCAATTAAAGAATCATGTAAAACAAAACGCTTTGCAAGGAAAGACTCCTATAGAGACATGTGTTCTAGTGTATATGTTAAAAAAAGCAGTAAAGTTGTTGGTAATAAACAAGAGAATGGGAAAATTAGTAATTCTACAAAACTTAATAAAAAGGAGTTATGCAGTGATGGAGGGCCACAACAAGATCAATCATTAGAAGATAAAAGGGAAAGAAATTTACGTGTTGTTTTAATACTTGCTGATGGCTCTAATAATGCTTGTAAATTTTGCAGTTGGAAATTTCCTTCCTTTGAAGAACTTAAAAGTCATCTTCTAAAGCACATAGATCATCCAAGTGGTATTTTAATTGATTACCAAAGTCGTGATGTTTGCTGCGCGCTCTGCTCTTCCCTTGTTCGAAAAACCTCTTTAATGATGCATTTAAAGCTTAAACACTCTCGAGTCGTTGATCAATACGGTCAATTTAAATGTAAAACTGCAAAAGGTGACACAGAAAACAACAAAGTTACTCAAATCAATAAAGATCTTTTAAACTCTGGTAAAAAGGATGCAGAGATAATTGATACACTTCTTAAAAATAAATCAAAAATTTTTTTTAATCAACCTATTGTTATGCCCTATCCTTACACATGCGCTGTTTGCAACCGTGGTTACTTTCAGTTAAGTTCATATTTATCGCATTATCGAACATCTCACCCGTGGCTCTATGAAAATGAGCTGAATAAATATCCAAAAGTAAATAAAAAAACACAAAGTAAAACAGAAAAATCTATTTTAGAAAATGATGTTGTCCAGAATATTAAAATTATTGAAACCGTTTCTAAAGACAATTATATAGAAGAGTTACCAAATTTCGACATTCAAAGTGATAAATCAGCTACTTCAAACGATCATCATTTAGATATTAAATCAGCTACTTCAAACAATCATTTAGATATGAAAAGTGATAAATCAGCTACTTCAAATAATCATTTAGATATAAAAAGTGATAAATCAGCTAGTTTAAGCAATCATTTAGATATGAAAAATGATAAATCAGCTACTTCAAGCAATCAATTAGATATTAAATCTAACACTTCAATTTTATCCATTTCTAATCAGAAAAGTAATAAAATTAGTTTTTTTAAAATTGACAGCGATAGCGAGATAGAAGAAGTAACCGATGAGGAGATTGTTGAAAGTTCTTCAGAGGGTGAAAGTAATAATTTTATAAGTTCAAATATTTTATCATCACAGAATAAAGAAACTAAATGTGCATTATGTCAATTAAATTTCTTATCAGAGTTAGAGTTAAGTCATCACTTGAAAACACATAGCAACGTAGTTTGTCCCTATCTGTGCTTGTTTTGTGGTTTTACATCCAACGAAACTTTAACCCTTAAAGATCATTTATTAAGCAAACATAAAAATCTGTATACAAAGGATTTGGAGTTGAGTTCTTCTTTTATAAATCGAGATTTCAAATCAGAAAATCCAAAAACACTAGAACAGATAACATCTTCAAAGCTTGATATAATTGATAATAACTCATCTATTGCATCACAAAATGAAGAAAAAAGGTCGAGTGGTAGAAAAAGAAGTATTAACCCTAATGTTGAAAACTTTTTAAAAAGTCGAAAAAAAAGAAAAGTAACACCCGAAAAAAGAAACATAGCAGACCTAATGAAAACTATTCGTGATGTAAAATTACCAATTTTATCAAATCGTTTACTTTCGTTACATAATGATAATGTGAACAATGTTAAAACTGCTACGGAATTTGTAAACTTGAAAACCGCACATTGCAATACCGATGAACGGAAAGAAGCAAAATATCCTTGTAAATGGTGTGGCGTTTTATTAAGCTCGCAGCCTCAGCTAGATCTTCACAAAAAAAATCACCATAAAGGTTTTTTAAAAAAAAAAGAATATTTTAATAAACTAAGATGCTGTGTTTGCAGCAGTTTAATTCCGCGTTATGATTTAAAGTGGCATATGCATGTTGCTCATGATGAAGATTCAAGCATAAAACTTGAAAACAAAAAAAAGTTCTGTAAATTGTGCAAGTATTCGACTAGACACAGTCTTGATGAACACACTGCCAAAGAACATCCACATGCATTGCGAGTCGAATGCAAGTTATGCGATCAAAGATTTCCTACGACAACCTTGTACGAAAAGCATTTCCAAAAGATTCACGGAAATAGTATTGATGAAAAAGGTCTTATTTGCTACTTATGCAATAAAACATTTGAAACTTTAATTAATTTACACAACCATTATTCTGTTACTCATATGGAGAAAAATTCAGATCTGTGCTGTAAAACATGTAATAAATTTTTCTACACTCAATTAGATTTAATAAAACACCAAAGTGAATACCACAACTGTGATAAGTTTGAATGCGGACTATGTATGTTAGAGTTTAACGATGTCGAGTTATGCGTATCTCATGTGATCGTTCATAAAAAGTTAACTGAATTTAAGTGCTCCACCTGTAACTTTTACTTTGACTCTAGCGATGTTCTTAAAAAGCACATTCTTAACAGTCATGAAAGTGTATCTATTGACCATGAAAACAGTGGCAAGGTAAAATGTGTTAACACCGATATATTCATGACCAAAATGCAGGTAAATACAGAAGACGCAGAAAAATCGGATGTTATCGAACAAATTATAAATAAATGTGTTAAATGCGACGAGACTTTCATTAGAAAAGAAATATTCTTAGC
>DENV_000632_XM_004209281.2
AAGACTTCGAAATATTTTCTTACTTGGTTAATGATGCACATTTTTCACGGAGTTCTTTTTTTGGCGTGCGCTCAGTTAGGCTTGCCGCTAAACTGCCCCCAAAACTGCCACTCTGCTTTTTGTGTTGATAGAAATAAGATCAACTCGTTTTGTAAATCGGGAGTAACAATAGACTCTTGTGGCTGCTGCTTTGTTTGCGCAAAAAAAGTTGATGAGATTTGTGGTGGCCATCTCGATGTTTTTGGTAGGTGTAGAACCGGACTATTGTGTCACTCAAATAATCGATTTGGAAGCAACTTCGGAACGTGTATTCAACCTTTAAATTTTGAAAATACTACGCGGCCTGTAATAATACGACCCGTTATCGTAGAAATAGCTAATGAACCAACGAAAAAAGTAATAGAACTTGAAAAATGTAAGCCAAAATGTTCTCGAAGCTACTGTTATTTAAACCCCAATGCGATTTGTTCAGCAAGTGAAAACGCTTTAAAAAAACGAGTATGCAGAGGAGATTGTCAACACACGTCATGCAGCGTATGTTTTATAAAAAAGAAAATGACCTGTCCAAAATGTTTGTTGAATGATTTTAAATGCATTGAAAACTACGCAAAATGTGTTCGACAAAACACACACAAAAGATGGTCTAACAAGTTTCAGCTTGATGATAACCAAAGTATTTTATGTCGCGTTCCCGATTGCCCGAAATAA
>DENV_000641_XM_012700971.1
GCGTCAAATTTAAGAATGAATGCAAAACTGGTATATGCAATACTTTTGGCAGTTTTAAGTGTTTTTATAGTACTTATCAATTCCTTATGTGTCAACGTTATCATGACGTCTAAGCGTCTCTTGCAAAATCCACCAACGCTTTTGATTGCAAATCTTATTGCAGTTCATTTGATCCAAGGATTAATTGTGGTACCTTTATACGCAATTGATATGTTTTATGTAAATAAATGGGCTTGTGATTTTTATCGGTTTTCTTCTATGCTTACATTTTATGGATCATGCATTGGTGTTGCTTTGCTTAGCATTGATAGATTGCTAGCGATCAAAATGCTAACATCATACCACCTTACTGTTACCAAAACCCGTGTTATAAAGTTGATTATATTTAGTTGGATATATATTGGTGGACTTTGTTTAATTCCGTTTTTTCCATTAAAAATGGCTAAACCTATCCTTCTAACAAAACAATGTAGCTACAATCAACCTAAAATTTGGTCCATTTTAATGCTAGTGGTTAATGCATTTTTAATTTACCTGTTTGTTGTATTTTCTTACATTTTAATCCGTCGAAAGTTAATCAAAATATGTACTTTTTTAAACAAATCAACCAGTAACAATCAGTATGTTAGTAGTATCAAATCAACAAGGTCGCTAAATTTTTCTAAAACTACTTTACTAGTCTTGTGGTTAGTTTTGTGTTACGCAATCACCTGGGCACCGACAATTGTTTACTTGCTCGTTCAACATTTTGAGTTGGCTCCATCTTTTTTTAATGAAAAGTTCTATAAATCGAGTATAGGCGAAATACTTACTTTTTTTGTGAAATATGTTAATTTCATTGATGCAATCATTGCTCCCATCATATATTGCTTCAATCATCAAGAATTTCAATTAAAACTTAAAGCTAAAGTTAGGAAACTTTCAAAGAAGAAAAAGAAGAAGTGCATTACTAGCGAGAGTGATATAGATTTTAAAAATATTTCTTTATCAACATTAACAGCTCAAAGTTGCAATGCTTCAACAAACTCAGTTTTGCAATAA
>DENV_000651_XM_002156396.3
ATGTCTCAAGAAAAAGTGACTCAGCTGTCACAGCAGTTTGGGGATCAATGTCCTGTATGCTTAGTTGTGTTTAAAAAAGATCTATCTATATCATTAAGAGAAATTCATACAAATAAATGCTTGGATAAAAACAATGATGAATCAAATGATGAACTATTAGCTCGAAGCTTGCAAGAAGAAACTTGGCAGGAAGTTTATCAAAAAGAAAGTTCATATATTTGTACCTTATGCTTTAAAGACTTATCCAATGCAAGTTCAATGGATCGGCTATTACATATGAATAGTTGTGCAGACAAGAGTGTTAAAGTCAGAGCAAAATTTAAGATAAATGAAAATAAATCACCTAAAAATACCAATCAATGTCCTTTGTGTAGCAAGACATTTAATCAATTGAACTTTTTACTTCACATTAAGAAATGTGCTGTTAAGCGTAACATTCCCATAAGTCAACTTTTGCTTATTTTTCAAAAGAATCAAGAATCATTATCAACAAATAAAATAAAATTGAGTGAAATACCATTGAATAAATGTGAAACCGTCAAACCTGGTATAAATCAAAATTTAACAAAAAAGAAATTAAAAGATGATAAAAATCATGACATAAAGCTTGTAAAATATTCTGCTGCGATGAAAGAAGCTATCATGGAAAGAGCACTTGCTTTGACAAATCAAGAGGTTTGTGAAAATTCAGTAATATTAGAGGATAAAAAGATATTAAAAGCTCAAAGAGATATTGACATGATTCCTAAGCAATCTATATTTATGTTATCTGACAGGTTTATGCAAAATAACAATTGCAAGCTTTGGGAGTTAGCATCTATGCCAAAAAATAAAAATGATGCAACATACTATATTCCACTTTTACAAACAAATCTTTCTACAAAGGAAAAAACACTATCAATAGAAGATAATTTGCATAAAAAACAATGTAATGAAGCTATTACAGATACACAGCATGAAAAACTGAGTATATTAGTTGAGTTAGCTGATGAAGCTTGTCAAAGTAATGGCTTTATAAGAGAGTCAAAACAAAATGGAAACCTTTCACATCTTGAAATGTTAAGTAATGATATGAAGTTACTTTTAGAAGAATCATTATTTGCTGATTTTATATTTCATTGTGATTCTAATATACAAGTCAAAGCTCATCGTAATATTCTAGCTGCAAGAAGTGAAGAATTTAAAAAAATAACATGCGATTGTTGTGAAGTATATGTCAGCGAATATTCTTCAATTGCAGTTAAATTTATGCTTAAATTTATATACACTGGTTTTACAGATGTTCCATTTGAAAATGCATTTCAAGTTCAACAACTTTCTCAACGTTATAAATTGACTCTTTTATATGAAGTTTGTGCTGGAATTTTGGCTGAAAATTGTAATGAAAATGATAGCATAGAAGAAATTGTTAGTTCTTTTTGGAATGATCAAGACAAGCGATATGGGAAAAATAATTTTCTGACAATAACACCTGATCAAAATGAAGATGAAGTTGTTGGAGATTCAAGTAATTTTGATTCAGAAATTCAAGAACTGCATCATCAATTCTTACAATTAGAAGATAGGATTGAAAACATTGCACGCATAAATTATTCAAAATCAAATATTACTAAACATTCTTCAGAAACAGTGTTAAGTAGTTCTCAAAGTTTACATGATAAATCACAACATATAGTTAAAACAATCCCTTGTGAAAGTTTAGATATATCTAGTAAGCTTGAAAACATTTCCTTTAAATGTCAAAATACATCTAGTAAAAATAAAAATGATTTGTATGTTGATTTTCAGGTGATTAATAAAAATATATCTAAAATTAAACAAGTTGAATCTATAGATATATCTGATGACGAATATGCACCAAGTAACAACAATTTATTTACCCCTAAAATTGCATCATATGAAACACCTTTACTTATAGACAGCAAATCATGTGTTGGAGATCTTTTAACAAGAACCAATAATTTAGATAACTCATTTATTAGTTTTAAGCCATGCTATGCAGTAAACCCAAGATGTCCCACTCCATACAATGCTGCTAAAGTAAACGTTTTAACTTCTCAAATTTTTACACCTGAAAACCAAACCTCAAAAATAAATACTCTAGGAATCAAAACTTCTCAAGTAGTTACACCTGACTCATACTCAAATTTTTGTTTATTTAACATGTTTCAGAATGAAAATGTTGAAAGTGATAGTTCTACTATGAATTTACTTAATCCAATTAATAGTAAATGTACAAAATGCAGTTCTCCCTTACAAAAGATTAATGAAACTCATAAAATTAACTTTGACAAGACTATGTCTTGTGACAATTGCTCAATTACAAATTTGCATTTAAGCGATAAAAATAATGTTTTAACTGCATTAACACCAATAAATTCAAAATTAAATAGCAAAAATGAAAGTGTAATTTTTCCAGATGGTGAAACAAGCAACAATAAAATAATGATTAAACCAGCTCTAAGTCCAGCTCGAAAACGAAGAAAACTAATTGATCATTCTAATTTTGGAAAATCTAGCTCAGTGGATCCTGAAGGCACACCTGATGAAAAAAGCAAAGATAATTTTGAAAGTAATGTATCCAGTATTCTGCCAACTCATCATAATAATCACCCAAATAATCAGGAAACATCCTTTAATGCAAGCACAAGCCCTTATTATGATGGTGATGATGGTGGCTATAACTCTATTGTGTTTAATGAAAAATGTTTTCATGAAGGTATAGAAAAAAGCAGCACTAACTCGCAGCATTTAATAAATAACTCTCTTGAAACTAAAAATAAATCTAATGTTGTTGAAAAAAATAATAACTTAAAATCTTTAAACTCAACATTATCTATAAAATCAGTTGATCAGTTTACTCAGCATGACTCTCCATTAACATTTGAGGTCACTACTAAACCTCCATCACAAAATATTGCACCAAAATCACATTGTATAAAAACATCAGATAATAAGATTGAGCATTCCTCTAAAAAAAAAGAATCTTTCAAAGAAAGAAAATCATCCATTGAAAAGAAATCTTCAAAAGAAAATTCAAATGAAATGAAATCAACTAAAGAAAAAAAGTTTTCAAATGAAACGAAATCAACAAAGGAAACTGTTACAAAATCTAAAAGGCCTCTTAAAAATGCTCCATCACCAGAATTTTATAATGTTCGTACTGATAATAATAGCACTATAAATACTCCTGTTGCAGAAAGTTATAATAAATTTGGTCCAGGATCCTATATTCACCCAGAAACCAAAGCAATAATAACTCCAATGCCAGATTACTCTTTGTTTCCTACTCCTGAGTTAGTAGCAAAAACTAGATCTTACGCTCTCAGAGAGTTACCAAAGAATAAAATGGTGGCAAAGTTAAAAGAAGTATACAAGTATCAGCATAAATTTAAAAAATGGGAAGAGGAGCCTCAAAATATTAAAGGTAAGCGCGTCACAAGGAGGAAGGCTCATAACGAAATGGATGCAGCATCTCTTATAAAAAAATGCAACAACAAAAAAATGGATTTAGCAACAAAAAAGATAGAAATGAAAAAGAGATTGATGTTGTTTTTACGTGCAGATGATGCACTTCTTCAAAAAATCTTGACATATGAGCCATTAGAAATAACAGATTTGTTTCATACTTTGAAGGAACGTTCAATAGACTTCAACAAAAAATTTCTTCTTGAGTTTCTTGATGAACAGTGTATTTGCTACTATTCTAAAGATGAAGTAAATAAATGGCGCAAAAAGAAAAAAGTAAAATAA
>DENV_000667_XM_002159083.3
AAACTTTTTAGTCCCTGTGTAATAAGTATTTTGTTGACCAACATGGAAAATGTACCAATGTTATCTGAACCAAATGTACCAATGCTATCTGAACCAGAGCTTTTGCGTTACTTGAATGGAGAAATTTCATTTGAGACATGGTTAAAAAATCAAAATATTGACTACACAGAATCACAAGATAACAATCCTTTAGCTTCTTCGCTGAAAGAAGCATCAGAAAGCTTAAATTTTGGTTGTAAATTACCTGATGATGAATCAACTATATTTTCTTCTTGGGGAAGTATTTTCTCTGATAAAAATGAAAAAAAGAAAAAAGTTAAAAAGAATAGAATTTCAGAAAAAATTGATTTAGTAGAAGAAAGTCAAATACTTGAACTGAAAAACACATTACCAACAGCAGCTTCAGCAAAGTTTTTTGACACTCCATTAAGATCGGTAACGTTTTCTAATGTGTCTGATTATAATGCTGAAGATGATTCATTACAAGGTGTTGAACTTAAATCACTTATGTTAAAATTGCCATCAGTTATTTCAACTTCTACTGCAAATAAACATATCAAATTGAAGAAACAAAAAGATTTAGAACAAGATATTTTTCAAGATTTACACAATTTTCAGTTTCGCAAGAGAACATACGCTGTAAGACAAAAATTAAGTGAAATGGCAAGGTTACAACTTGGTCAAGCAAATATGCTTGTTGCAAAAGGAGATTTTAAGCAAGCTGCTGAGATTTGTATGGATGTGGTGAAAGAAGTACCATCAAGTGGGGAACCTTTTAAAACATTGTCATTTATCTATGATGAACAAGGAAATAAAGAGATGGCTTTGCAGTATGCATTGGTTTCTGCTTTTCTTGATTGTAAAGATGCTCAAGAATGGAGGGATCTTGCTCAAAGATGTATTAATGAAGGAAGTGAAACACAAGCTCTTGCATGTTATGATAGAGCTTGCAAAGTTCTTTCTACAGATGCCTGTTTACAATGGGATAGAGCAACTATGTATTTTGAGAAACAAGATTACCGAAAGACACTTGATATCTTATTTACTATAATGAAGATAATAAAGCCTACACATTTAGAAGATTTTATGGTTATCGCTAAAGAAATTTCAAAATTGTATCATAAATTTGGCTTGACAGATCGATCAAGAGAAATGCTTGAAGTAGCGTGCAAGATGTGTATAAATGTCAAAGATTATGAAAGTATTCATTTACTTTGTGAAATGTATATGGCAATCAAAGAATATGATAAACTTTTAAAGCTTATTGTCAAGACTTGTGATGTAAAACTTCCTGAGGATGTTTTTAAAAAAAAAGACTGTGGCGTAAATTTTTCAGAAATAGCTGCTCAGGTTTCATCTAGTCAGTTTACTGATTTATCCTCACATATAGTTGCAAAACTCACTGAATCATCTTCACAGATCATAGATCAGCCTAGTAATACTATTGATATATGCTCAAAATCGGTAGAAAGTTTTTATGTTCCAGTAGAACTACCACTTGACATCCGAGTTAAACTTGCACAAGGTCTTGTTTATTTAAATGAGCTTAATTATGTTGAGAGCATAACAGAACCACTGTTTTCTGAAGATCTTAATGATGTTGGTGATTTGATGCTTGATCTTGCTGAATCATATTATGAGACAGGAAATTACCAGTTGGCATTGAAATATTTACTTGAGCTGGTTGAATGTGTCAAATTTAACCAAGCAGCTGTATGGTTAAAGATTGCTGAGAGTTTTGATTATTTGAATGAAAAAGAAAAAAGCATTGATGCTTACTATATGGTCTTATCACTTGTACCTCAGCATGTATCTGTTCGGATGACACTTGCTAGTATGCTTAGAAGTGTTGGCAGAGCTGATGAAGCCGTCACTGTTATTTCAGAATATGAAGTGACATTCGATGACAACAGTGAAACATGTGTCAGTGAGCTGAGCAAGCTGAAAGTTGAAGAATGTGAAATGCTTTATAAAAAATGTTTAAAACTTTATGATGACTGCAATTACAAAGATTTTTTATGTGATGGCTATATTTTGATTCATAACTATCTCTTGTGGAGCTTTGGTTATCAAAAGCAAATGTTAATTGGTAGAGCTCAAATGTGGCAGTTTCTTTTAAAGATACTGAATGTTGCTATGGATTTGAAAGAACATCAAAAAGCTATTAAACTGGTAAATAAAGCAATCTTATTTAAACCTTATCAAGAAAGTCGAAAATATAGACTAGAGCTTGACTACCTGCAAACAACCATATATTTTGTTGCTGGCGAGTACGCAAAAGCGTTTGAATCTTTTCGGATTTTAATTATGCATGAAACAGAAGAGGTTATTGATAAGAATACAATTTGGAACTTGTTTGCATTAATAACAAATAAAATGATGGACAAAAGACACCATCGTTATGTGCTAAGATTGCTGTTTAGAAAACCTTTGCGTGTACCTTTAATTATGATCAATGGAAATAATTCATTTGTATCTGGAACTTATAAATATGCAATAGGTGAGTATCTTAGATGTTTTCGGGAATGGCCGACAAATCCTTTAACCAGCTTACTTTTGGCTGTATCCTATCTCCACCTTGCATGCCAAAAGTTCCATAAAACAAGACACGCGAGTATAATTCAGGGATTGATATTTATGTTTCAATATATGAGTCTAAGAAAAGAAAACCAAGAGTCTCACTATAATATGGGAAGAGCTTTTCATCAAATTGGTCTTGTACATTTTGCAACATTTTATTACAATAAGGCTTTGGAATTTCCAATGCATAATGAAAATGAAAGCAACAAAGCTGAGTATCATCCATTTATTGATTTACACAGAGAAGCAGCTTGTAACCTAGCCATGATATACAAAGCTAGTGGTAACATAGAACTTGCAAAAAAAACATTGTACAAATATTGCTGGGTTTAA
>DENV_000672_XM_012701755.1
ATGGAGGTTATATCAGAAAACTTGAATATTTTATGTGAAAAAAAGCAACTTTCACCTTTACATCTTCTAGCTATCAATGGCAATAAGCAGTTGTTGCAGGATCATTTAAGTTCTGGCAAATGGAATATAAATGAAGTTGATCATATGGGAAGAACACCTCTTATTTATAGTATACTTGGTGATCAAATAGATTGTGTTCTTTTGTTATTAAAAGAAGGTGCAAGCATAGACGATGTTGATATTGACGAAAGAACAGCTTTACACTGGGCATCTTATCAAGGAAACCATAGACTTGTAAAAATTTTACTTTCAAAAAGTGCAAATAAAACAAAGTGTGATAAAGAAGGAAAAACTCCTCTTCATTTCTCAACAAGTCACGATAACATAAAAGTAATGCATTGTCTTGTAAAATCTATGAAAAAGGAAGAAATAGATATTCCAGATTATCAAAAAATGACTGCTTTGTGCTGGAGTGTTTTTTATGGAAGAATTGATTATGTAAAATTATTGTTGAGGTATGGTGCATCAACAAAAAGTTTTGATAAAGAGCAACGTACACTTTTACACTGGTGTAGTGAAAACAAGGATGCATCTATTCTTAATATATTATTGGAAGAGGATAATACAACCCTAAACAGACAAGATTCTGATAATCGATCTGCTTTACATATGTATGTGGGACAGTCAAGTTATTGTTTAGTAAAAAATATTCTTACAAAAGATGGAATTGAAATTAATATACGTGATAAATTTGGAAGGACACCATTACACTGGGCTGCAGTTCTTGGGAATACAAAAATTGTATCTCTTCTTCTTGATAATGGAGCAGATTATAATATAGGAGATAACAATGGTGTTCGCCCACTTCAATATGCGGCACAAAACAATTTTTACGAAACTGTTAAAATAATGCTGGAGAAAAAAGGTGTTAAAGATATACCTGATAATGAACACAGCACAGCATTGATGTGGGCAGCTATGAAAGGATGGGATAAAGTCCTTGAAATTTTACTCAGTAAAGAAGTTTCACATGTAAATGCAATTGATATTCATAAACAATCAGCTCTTCATATGAGTACGCAAGGTGGTCACTTGAATTGTGTTAAATTACTGATTAAATATGGTGCTGATGTGAATCTACCTGATGGCAAGCAGCATATTCCTCTTTTTTATGCATGTGCTTCAGGAAATACTGAGATTGTTAACGAATTACTGAAGCACTGTTCTCCAAGAAGTTTAGAAGAATGTGATTTAGAAGGAAGATGTCCCCTTCATTACGCTGCTATGGTGGATCGAACAGATATTATCAAAATATTGATGCAGAATCAGCCCAACCCTAATATAAAGGATAATGCAGGCTGTCCTCCACTCCATTTTGCAGCATACGGTGGATTTGTGCATTGTATGAGTGTTCTTTTAGAAAATGGGGCAAATGTTAACAATCAAGATAATGAAGGTAGAACTGCTTTGCATTGGGCTTGCAAATCTGGATCTTTAGATGCCGTAAAATTACTAGTCTCTCGTTTTAATGCTAAAGTTAATGTTTTAGAATTCAACGGAGGTCAACTTTCAGCTTTGGATTATGCTTATCTTGAGGATCATCAAGACGTTGCATTTTATCTAACTGAAAATAATGCATACACTGGTGCATTTCTAAAAGATTTTTCTGCCTCAAAAATTCAAGCAATATGGAAAGGTTATAAAATTAGGAAAATTATGGATTCTATTAAACATCATAACTTACATAACAACTTTTATAAAAAATCACATAAGAGTTCAAATTATAATACCACAAATAAACATATTAAAGAAAAATATTGCAAAGGAAATTTTCAAACTCTTGAAGATATCATTACTGTTAACAAAGTCCAACATAACTCAGGAGTATACAATGTTATAGATTCATCCTTTGAAAATATGAAAAGTTCACACAGTAGCATTTCTTTCCAAAGCACATCTCCAAAGTCTTCATTATATGGTATAGCAAATGATAATTTTGTAAAGCCAGAGTATTTGCAAGGACCAAAGTTTTTACAAGTTAATGAGAATCCTTTATCATTAAGAAAGAGTAATCCAAGTTCAGTTATCAGTGTAAACCTTTCTAATGATATATACAAAACTTATAATGACAAAACAGTAAAAGAAAACAATGACAGATTTTTTGGCCTCCATCAAGATTCTAAATTACCTGGCAGTGACTGCCATGATATTAACAGCAATATTCTACAAAAGTCACAATTTACAAATAAAGACATAAATAATAACACAAGTCATAAAAATTTAAAGGAATCTGCCCTTCAAACTCTTCCAGGTGCTAATATAGTCAATAATAATTATTATAACAAATCATACAGTAGATATGGTATCAATAATGAAAGTACATCAAATTCTCAATTCTCAACAAACTCTACTTCAACCAATGAAATGAGATCAAAATGTCAATCATCTAAGACTTATTACAAAGATATTTCATCAAAATATCGACCATCTTCCAGCAATAGTAAAGAGTACTTATCAAAACATCGATTATCAAACAATGATGAATTTTCTTCTAACAATAATAAAACACTTTTTAAACATGATGCTACAAGTCATTCTTTCCTGTCACCTACATCAAGAAAAAGCAGCACACCAACAGATAATGCCAAATTTACAAAAACTTTAAATAAAAATATATCCTCTCAAGATACATCATCTTCTAAAAATAGCTCTGTATTTTTTTTATGTTGTACTAATGATGTAAATAGCCCATGGAGTAAATTTAAACGAGATCAGCAGCGAATTACTATGATAAGAAATAAAATTGATGCAGCAGTGAAGATACAACGTTTTTATAGAAAGTTTGCAAAAAAAACTAATGATAATGTTGAAAGGAAAGATGTTGAGACAAGTGTTATGAATAAACATATTGAACCTTTAAACTGTATCATGGTTTCAAACTCAGGCTCTTCAGTTTTTACTGAAAATGAAGATGTATCAAATGATGACAATCTCTACGAAGTTGCTGCTTTGGTTATTCAGCTAGCTTGGAGAGAATATCTTAAAAAACAACTTATGGTAACAATAACCAGATATGAAAGTACTAATAGTGACTTGTCAAATGAAAGTTCATTAGAATCGCCAATTTATCAAAATGATATTTTAGAAGATAAACATATTCAAGTAACAACTGAACAAAGTAGACAATTTAGAAAACCCAAATTACAATCAAATGAAAATAGTTCATTTAAAAAATCTGTTAATATGTCTGTGAAAAAAAAACATCTTTTAGCTACTCTTTCTTATGAACAAAAATCTCCATATGCTGTAAGTGTAGGTGCCAAAAGTGTTTCAAACGGAAACAAGAGTCAACACTACCAGTGTATTTAA
>DENV_000688_XM_002166194.3
AAAATGCCCAGACCAAGAAAAAGTTCTTACGAGGTAGACAAGCCGCCATATAGTTACGTAGCATTGTGTGCAATGGCTATTCATAGTTCACCTTACCAAATGATGACGTTAAGCGATATTTACAAATATATAATGAACAAGTTTCCTTTTTATCGTAAAAATAACAAAAAGTGGCAAAATTCTCTCAGGCACAATTTATCATTTAACGATTGTTTTGTTAAAATATCAAAGACATCAAAACCTGGTGGAAAAGGCAATTACTGGACTATGCATAAAGATTGCTTTGAAATGTTTAATGAAGGATCTTTTTTAAGACGAAAAAAACGCTTCACATTGTATGAAGATGACTACATCGCCAACGTAGTTAATAAAGTATCAAGTTCAAGAGATGGTACAGAAAGACTGTTTTCAAAAAGTTCAACAAATATGAAAGAACCTTCTCAGAGGTGGAAGTCGTTTAACATTGAAGACATTTTAGACTTAAAAAAGAATCAACAAAACAAAAGCGATTATTGCATTAATGACTATTATACTAACAATGAACAATTAATAAAAGAATACTCAAACCAAACCTTTTCACGTTTATGCGTTTATCCTAAATTCTTTGGGCCAAGCTTACCCATTCTATGCTATAAATGCCCATTAAATAGTCCAACTAATTTAGTCAGTTTACGAAGCTCACAGGATTTAGAACGAGTAAGAAATTGA
>DENV_000696_XM_002158192.3
ATGTCACATACTTTATCTAAGTATTCATCCATTGGATTTGAAAGATATGATGATTTTCATGATGATTTTTTATCATGTTCATCAAGTTCTTCATCATCTTTTATGGACTTGGCTCCTGCGATCGACTATCAACCAGCAAATCATATGATGCTTGTCTCATTACTTGAACATATTTGCACATTTTATTGTACAAATGAAGAATCAAGTAGGGAGTTGTTTAAGTTTGTTTGTGAACATTTATCAAGAATGAAGTTGATACCAAACTTATCATATACAGATGAATTACAAGTAATTCGAAAAAAGTACAATGCTGCTTTTACAGAGTTAATGATGGGTGCTGTTACAAGATTAAAGACAAATGGCATTTCAAATTTGCATCCTGAAAAATTATGGCATATTTTTTCAAGAAAAAGCAAATCATTTACTATTCATTCATGGTATAAAGAATCATTTTGTGAAGTTGATTTGTTGGGTCAAGGTGGCTTTGGAAAAGTTGTAAAATCTAAAAATATTCTAGATGAAAAGTTTTATGCAATTAAAAAAATTGTTTTCATTGATGCAAAACCAGTAGATTGTATTAAGACACTAAGAGAAGTCCGCATTTTCTCTGACTTAGATCATCCAAATATAGTGCGCTACCATTCTTCATGGTTAGAGTATGGAAGTGAAGGTCATTCAGGAAAAATGAGAGAACCAAAGAAAAGTTTTTCAGATCAATTACTTGGTAAATATAAAATAGCTTATAAAAATGGTGAACATTCTGGTGGTTACATTGCATCTAAAAGCCACAAAAGAAAATGTCCTAATAATCCTGGTGCTCATAGTAACACATCTGAAAGTTGTGATATAGATCTTTGCAAAGCCAATACCAATGACTTTTGCAGATGTAAAAGACCAACGGAATTGATTATGACTCTTTTTATTCAAATGGAACTTTGTCAGTTAACTTTAAAATCATGGATAAAACGAAGAAATGAAAAACTTAAATCTGTTAAAGATGTTGACAAAAAAACAAACCTTAATATCTTGAAGCAAATCATCTTGGCATTGCAATACATTCATTCTAAAGGACTTTTGCATCGAGATTTAAAACCTGCAAATATTTTTTTAAATGAAGCTCAAAATAAAGATGTACAGCTACATGTCAAAATAGGAGATTTTGGTCTCGCTCGAACAGCTCATAATGAAAAGTTGAAAGTTTCTAATGAAAAATTCTTTGTCAATGAGGGTAATCTAAGCATGGCAAATTGCTGGTCTAATTCATTCACAACAGATGTGGGAACAAATGTTTACGCTGCACCAGAACAAAAGATTTCACGTATTTATACTAATAAGGTAGATATCTTTAGTGTTGGAATAATTCTTTTTGAGTTGTTTCATCCTTTCAACACAGAAATGGAAAAAATGCAACTTGTAAATGGTTTACTTCATCAATATACATGTGGTGATATTAATAACATATGGAGTGAAGAGGCAATTTTAATTCTTCAAATGACTTCGGTTGTTCCAGATCGTCGGCCATCAGCTTCAGATATTTTAAACTACAGTTTATTAAAAGATAAAGAAGAGACAATAGATTATCTCCGTTCTGCGCTTAAAGCAAAGGACATGGAAATTCAATACTTGAAAAGATTGTTAGACGATTTCAGAGTATTGTTAAATTCCAAGAAAACTATAGCACCTACTTAG
>DENV_000713_XM_002163482.3
ATGTCAGAGTTACACCCAAATAAAGCACTTCTTAATAACAAATTTAATGGCTATAAACTGGCAAGTGAAAGCTTAGCCTATTTTTCTTATCCTCACGTATCTCCAGTTCCTACAAAAGATTATTTTGAATCAGATTCATTTTCATATATTTTTTTGCGTAGTTATGGATTTCAAAATAGATTGTTTATAGACAGTTTTAATGACGAATTTGTATATTTCACTGATAATAGCTATAATATTTATGTATACTCGCCTAATGAGGTGGTTCCAAGAAAAGTATTTCAAATTGCATCAAGTTCAGAACTAAATTTAAAGTTAGAATGTTCAATTGTATTTGCCACAGAGCATGTCACACTGGTAAATAATGGAAGTGGTGCCATTTATCTTGTTTACACAAAAAATCTTCGTAACGTTGTTTGTCAATGGGATTCTGAAGCTTCTATATTAATACATGATTTTAAGCTCCCATCAGTAATTAATAAAGCATACTTTGATAAAGAGAAAAATATTTTTCATGCGTTTGTATCAACACTTAAAGAAATAAAACACAATGAAGTTAAAAAAACATATGTTATTTTGCAGTGGTTGCAGTTTACTTATGATTTCAATTCTTGTTCTGAAGTAATTAATATTAAAATGTTCATAAGCAAAAGCTTGCCATATGCATTTTGGACAAATGCAGATTCGTCAAAGTTATATGTTGCTTCTGATAGAAAGTTTCACCTGATAGAAAATAACACATTAGAATTCAAAGAGCCAACTGAATTATCTATGGATGTTAGTGAGGAACAATATGTCTGGAGTCAGAATAAAGAATGCCTAACTATCACATTTAAAAAATCTGTAGAAAAAACAAATGTTTCATGTTTGATTAAAAAATCTTATTTGTCTGTTGAACTTCTTAATGGCTCCGTGTTGCTACAGGGAGATCTTGAGCGGGATATTGATATTGAATCATCAAGTTGGTCAATTGTTGATAAACAATTAGAGGTAGTTCTTTGGAAAAACACACCTGGAGTCTTTTGGCATTGCCCAGTTCCTTCTGATAATAATGGTGTACATCAAGTTACAGGTGATGAAGAGGATAATATTAATGAATTCAGTCAAAAGTTGGATTATCTAACAACAAGTACTTTGACTGATGATATTGAAAATTCAAACTTTAACATGCAACAATTAGAAGACTGTGACTCAAATATTGATGATGAGATTGCAGTTTATTCTATTAATGTCGCAACTGGGCAAGTTGATACTGAGATAAATTTAGTTGGTCATCAATGGCTTTTTCAATATCAAGACGATCCAATATCTGTTCCATTATTATGTTTGCGACACGATGTTGATGGTATTCTCTGGAGACCTAATGGATTGTCTCCTGATTCGACATGGCAACATGTTGCGACTTTTGATGCTTTAGGCTATGTTCAAGCCTCGAAACGAGAACACAAATTTACGTTATGTACACCGTTATATCAATACGCCATTATAACGGATTGCACGTCAAATATCTACATTTACGAACAGGATTTGGACAACAAAGTTACGCACAAGCAATTCATTGTTAGTTTAGGAAATTGTTCGCGAATATTTGGCTGTCAAGCGAGTAAAACACGTATCTTTGTACTCACAGACGAACACTTGAACGTTATTCAACTACCCCAGTATTTCGAAGACATGCAAATCGAATAA
>DENV_000729_XM_012705990.1
ATGAGTATCAGCTTTTCCGATAAAAGCAGACTTAAAGTAGCTGGATTTGAAGTATTTGATGAAATTGCTATCAACAAATCTCTTAATATCTTATTAACATCTCGTCACCTTAGAAACCCATCGCATATTTTATGGAAGGGACTTTACGGAAAAATTCCACCAAGTATTGATCATATGGTTTCTGGAGTATGCCTTTGGGACTGTCGTTGGAAAATTGAATTTTTCAACAAAAAAAAAGTATCTAATCCGGGTGTTGTAAGACCACTCTCGCTAAGTATTACAAGAAATGAAGCATTTAAGTTTATAAAGGAAGGAACAAAAGTAAAATCTATAACTGTTCCGAAAGGTTTGAGCCGTTATTATAAACTCTATTTTAATTGGCTTAAAGAGAGCGTTCAAAAGATTAAAGTAAAACATATATTTATGCATATTCCTTTAGATGAATATCACTTTTACATAAGAGAGCTGGAGAATCATTTAAGCAAGTCGCTACCTTACATTCATAAATGCCTCGATTATTTTGGACAAGAAATTATGAAAGAAGTTTGTTGTATTTTCGAGCAATCAAAAGTAAAATATACATTTTTAAACCCTATGTCTGACTTTAACGTGCCCAGTCCTATTCAATCATACCGATACGCCTATAACGAATTAACTGAAAAATACCCGGGTGAAGAATTTTTCGCTTTCGAAGATTTAAGAGAATTTAAATTACTAACAGGTTCAAAGATTGCAAATGGATTATTTTCAATACTTGACCATCCTGATCCATATTGTGATAAAAAAGCAGATGAATATAACTCTGAAACATTTTTTTTATGA
>DENV_000739_XM_012709707.1
ATGAATGGTCGTGTATATCTATATATTTCTAAGAACTTGAAATGCATAAGACAGTTCCCGTTAGCTTATTTCGGACTAATACTTCATATTGTTGACATTGCGGGTGATTATTATGTTGCCACACAGTACATACTTTCCAAAAGGAATGTAAAAATGTACTTAGTTTACGGAATATTAACTATCTTTTTCGCAATTTTTCCATCGTTTGTGAGTACTTTAAAAGTAATTTTTTTTGGACGATCAAACAGCATATATATGTTTCACAAACCAAAATACTGTTGGCTTTTCTATTTAATTTTTCAAGGACGACTTGTGCTACTCATTACCAATATAAAATACTTAAAAGCAGCACATAGTTCTTCGCCTAAACTACAAAAAGAAGAAAAACCCACTTCAAAATGTGCCTCGTTTCAAGAATGCCCAACTCCATCTAGTAAAAATGAAGATGAAAAAAATCAAGAATATGAAAAGTTGGCTGATCTTGTAAAAAATCTGGCACTAACTGAATCTTTTATTGGAAACCTCCCACAATTAATAATTCAACTTTATGTAACAACCGCTGTTCAACATTTCACGACTATTGCGCAATTTTTGTTAATCTTCGTTCAAATGGGAAGTGCAACAATTGCATACTCTTTTCGGTTTAAATGTAAAGTAATTACAAAAGCGATATTATTCTTTTTAGCGTTTTTGTTTTACTTCACAAGAATTGTTACTTTGGTTGTTTGTGCAAATGCTTGGGAATACTTGCCGATCTTTGTTTTGCTCCTGCATTGGTTGGCAGTTTTGTCTGCACTGCATTGTATAAATTTGTGGTGTTGTGAGATGTATGGAGGGGAACAAATACATAACATACCATTATGTCAGAGATTTCTACATCGCTGGCATAACGCATGGATTCCAACGGGTACAGGCTTTACTTTATGTTTTGCTGCATTGATGGCAATAGTAAACGCTTTTCTGAACTATATTTGTCCAATTTTTACTCAAGATATTGATCAAGTTGTTGATTATTCTTTCTTCAAAAATGACAAGGTAATGTTCGTAACACTTAATTATTGGAGTGCAGGAATGATATCAAACCTATGGATAATTGTTGGGGTTCCACATGTATTATATCTATTGATTCTCGCCGTGGGGAGAATATTCAAACTGGAATTTTACTTGTTAATTGATAATGACGAGTATTCAATATTTGAGACTAAATCTTATTGA
>DENV_000747_XM_002156953.3
ATGAATGGTTATCAGCTATTTAAGTTACATCAAAAACTGTCATCACAGCCAACAAAGAAACCCAACGATAAAAAAAATGCCACAAAATTTGATATGAAACCAAACATCAGATTTGTTTGTTCTCCTCCTGGTATACTGTTGATCATAAACAAAATTTTACTTTTAATTGCATGGGTAATAATCGCACGCTGGAAAAGTCAATCAATTTTATACAGTCTTATATCAAATAGTGTTTCATTTTTCATGGCTACTACTGTGATACCTTGGTTAATAATCATCGTACTTTTTTTGTTATATCTTTTTAATGTTACCACGAAAATTCCTATCAACTGGCCTCTAACACTTTTAGCTCATTGCATCTTCTGGGTCATTCTTATAATGATATCTTCAATAATTATCGCCATCAATGCAAGAAAACATCATGAACCTGGATTAGCAGCATCGTCGGCATTCGGATTCATTTCTTGCCTTGGTTTATCAATTGAGGGAATCTTCCATTTCACCGAATATAGAAATTGA
>DENV_000753_XM_002162403.2
ATGTCTACTATTGATCAAAAATTCTTAACTGATATATGTTCGGATGAAAGAATTTTAACCAAGAACAATCCCTGTGTTAAAGAAAATTTATTTTTAGAGCATGTATGTTCTGCTGAAAGTAATGTAAACAAGAACGAGTTGTTTACTGAAGAATTAAATTCTTTAGAGGATATACGTTCTGCTAGAAGTATTTTGAACAAAGGTGAATCATATGCCGAAATATTAAGTTCCCTAGATAAAAAATATAAATCATTAATAGATAGTTGGATTTCAGAGCAAGAAGATCTAAAAAAGAAACTGAAGTTAACTGAATCAAAGAATTTTTTAAGTAATCTTAAATATGTTGCAGGTGTAGATTTATCATTCCCATCAGATAAAAATGATTTAATTCATGCTTCTGCATCGATTGTTGTATTAAGTTATCCAGACCTAAAAACTGTATATAAAAAAACAGAAATAGTTCATCTGACTTCAATCTATATTCCTCAGTTTTTAGCTTTTAGAGAGTTTGATTCTGTAAAAAAACTTTTTTCTGAATTAAACAATACACACCCTCAGTATTTTCCAGATTTAGTTTTGGTTGACGGAAATGGGTTGCTTCATCCCCGGAAGTTTGGTTTTGCCTGCCACCTTGGAGTTTCACTGAATATACCATCAATTGGTGTTGCAAAAAAACTTTTTCATGTTGATGATATAAAAAACATTGATGAGTTTAAAAATAAAAAAAAATTACTCAAAAAAAAAGGTGAACTATTTGAACTAGTTGGTAAAGATGATTTTGTTTATGGCTGTGTTCTTCGAAGCACTTCAAACAGCCCGAATCCAATCATTTTATCAGTTGGTCACAATATTTTGTTAACAACTGCAATAGAAATTGTTAATCACTGTTGCAAGTTTCGTATTCCTGAACCTGTAAGGCTTGCTGATCAGTTCTCAAGGGAATATTTAAGGTCGCATTATGCTAAGCATATTGAAAATTGCAACGACTACGATGAATTAAACAAGTATTTTAATGAAATCAGTCTAAAAGTAAATGAACACTGCTAG
>DENV_000757_XM_002165264.2
ATGAGCAAAGAGAAAAAAAGTTTTAATGTTGTGGTATTAGGAGAACCTGGTGTAGGAAAAAGTTCCTTAGTTAGAAGATATGTTTTAGGAACGTTTTTGTCAAGAACGACGACGACAGTCGGTGTTAATCGCGTTCCAGTTTGCGTTAACATTAACGAAGAGACATTCGATTTCAACATTCTTGATACTGCTGGATGTTTTGGATTTCATGGACTAATAAAAAGTTATATGCCAAACGTAGATGCCGTAATTTTTGTTTACGATCTAACAAATAAAGAAACATTTGCCTCCCTTCCACTATGGAATTCTATTATAAAAAATTCTGGAAAACAAGGCATTACAAAAGTATTAGTGGGAAACAAAAAAGATTTATCAGAGCATAGAGAAGTACTATTTAAAAATGCAAAGAACTACGCTGAATTTGAAGGCATGGTTGCCATCGAAATATCTGTTAAAGAAGAAGATGGCGTAGATCTAGTTTTTGATTGCGTTGCAAGAGAGCTTCAACTAAGTAGGCAAACAACCAATATGGAGTTTCATCACTTTCATAAAAACACTTTTCAAATAACAGAAACGTTAGATCATTTAAATATAAAATCTTGTACTAAAAAAGTAAGCAGTCTTCAAAATCTTGGTAAATATTTTTTCAAAAAAAAAACTAAAAAAGACGCAACTTCTTTGCAAGAAGAGACATACAGATTACAAAACTTTCGCTGGATTTAA
>DENV_000759_XM_012702601.1
AAACTTTTTAGTCCCTGTGTAATAAGTGTCATCAGAAAACTTTTTGCAACAAAAATAATTTTTGAAATGCATCGTATAGCATTATCTGTTATACCTGCAGTGGCTTGCAGTTTAATGATTGAAAGACACCCTGTTACAAATGAAACTTCTCAACTTCAATGCCTGTATGATGTTGTGAACATTGCAAAAGCTTCCTTATGTAAACCAATAAAGGCTTCTGAACACCAAATGCAGCTTCTACAAGTGCAAGCAGTGTTCCGGCATGGTGCTAGAACTCCAACAACTGATTCAAATTATAAAGATATTCCTAACACAGAACCTTATTTTTGGGATAAATCTCATCTTATGACATTACCTCATGTTGATATTGAATACAAAGTCCAACTTCCTGATGGCAAATGCAGACCTATTTCTTTAATTGAAGAATTTTATAAAAAAACTGGTTCTCTAGAGGGTGGTTGTTTATCTGGTCAGCTAACAAAGGTTGGTCAACAAGATGCATATTTGCTAGGAAAGTGGCTAGAAGATGAATATATTAATAAGCATAAATTATTAGGAATGTACAGTACGAAAGATGTTTATGTTAGAAGTTCAAACATTGATCGCACAATATTGTCAGCAAAGTGTGTCTTGGCTGGATTATTTTCTAAAGATGGTTTTAAAGAGGTACCTATTATAATAACAAGTGAACATGATGATGAGATTCTATATCCAAATTACTCAGTCTGTGATTCGCTTAAAAAATGGTATACTTATATTCGAAGCAATGTAAATATTGTGCTCGACCATTCAAAAGATTATGAGCATATTAGTAGTGTTTTGGGCGGAATGAATAAAACAATGAGTTTTTTAGCTTTATATGATTTTATTGTCACTAGAAAGGCTCATGGAGGATTTGTTCCAGTTCATTTGATGCAAGAAGAGTTTTTGATATCAAAAAGGGCAGCAGAACTTCAGGCATACATTATTACTGGTGATGATAGACTTTTAGGTTTGAGAAGAAGCATTGGCGCATTTATCAATGTATTATGTTCAAATATCACTGATTCAAACAAAAAAGAAAAGATGTATCTTTACTCTGCACATGATACAACAATAATTGCTTTATTGATGGTTTTAGATTTGTGGGATGAGAAATGGCCAGCATTTTCCTCGAGCATTATCTTTGAATTATATACTAATCAGGTTGGTAACAAATTTGTAAGAGTCTTATATAATGGGACAGCCGTGAACTTAAAAATTGATGGACACACTGAATATTATCCTTTAAATAAGTTTTTAATATTGCTTGAGAATTTTCGAGTTGAAGATTGGCGTAAAGAATGTGGCAAGCAAACTCATTGA
>DENV_000760_XM_004208322.2
ATGAATCAAAACATTTCCAATAATAGAGTTGCAGAATACTACCCCAATAAGTTGCTGCCTAGGTTTCCTTTAAATGCAAATGATAAATATGATAAAGGTATTAAAAAAAAAGAAATTAATAGAGTTTATAAGGATCACTCATGTTCAGTTGATATGCATCACAAAGAATCACCTCGAGGCCCTCTAAAAGCAGATCATAGCATTAAACTTTCTCAAAAAAAGCATAGTGAAATTAAAATTAATCAGGTAAATATACTTCCTCTGAAAAAGACTAATTCTATGTCAGACATTAGTAGTAGAATGAGTGATGACGATGATGATAGTTTTAAAAGATTACTTGAAAAAAATTGTAATAGTAGAAATCAACAATCTGTTAAAAAGAGATCGATTGAATTATTAAATAATGCTAAATTAAAATTAAATAAATTAGGTCAACCAAACTCTGTTCAACAAAGTTCATCACTTCATAAAACATATGGATCTTCAAACGATATAAACACTGTAACAGAACGTATTTCAAATATAAATTTTTCAAATCAGAAATCAATGGAATATGATCTGAAAAATCAGTTGAATAATAGTTCTAATGAAATACAAGAATTTGATAAAAAGCTAATAAAACGTTCGTCTTCGGAAATCAACCTTAATCAAAGATCATCTAAACTTGAATCAAGTGTGATTGAAGTAGTATCACCAAGAAGGCATAGCTTACCCTCCAGAAAAAGACCATTAACTTTTGGCCATGGCTTGGTTGGCCTACAAAATCTTGGCAACACATGTTACATGAATTGTGTATTACAATGTTTATTCAAAACAAAACTTTTGCGTGATTATTTTTCAACCTTCAAAGAATCTAGTGGAAAACTTGCTAATGCATTTGCACAATTACTAAAAGATGTTTGGACAGAAAATGCACCAAATTATATATCGCCTACTAATCTGAAAAACCATATTCAAAAATATGCTTCTCGCTTTGCTGGTTCAAATCAACAAGATGCTCAAGAATTTTTGCGCTACTTGTTAGAGGGCATACATGATGATTTAAATACTGTTAAAAAAAAAACACCTCTTATCCTGGATGACAAACATTTAAGTGATGGAGAAAAATCTAATGTTTATTGGGAAAGATATCTAACTAAGGAAAGTAGTCCAATGCAAGATATTTTTGTTGGTCAACTCAAGAGTATTTTAACATGTTCTGTTTGCCAATATCGTTCAGTTACTTATGACCCATTTTGGGATTTGTCATTACCGATTCCAAATCCTGTTACATCAACTATCAGTTTGACAAAATGTTTTCAAGCTTACACGCAAGAGGAGACCCTTGATGGAGAAGAGAAACCAATTTGCGAAAAGTGTAAAAAGTCAAGAAAATGTTTTAAAGGTTTTTTAATAGAAAGATTTCCTAAAGTTCTTGTTTTACATTTAAAAAGATTTTCTGGGCAACGCTTTCGAAGTAAACTGGAAACCAAAGTAGAATTTCCAAAAGTTATTTCATTGAAAGAATTTTCATCTGATAGCTCAGATCAACGTATAGAGCCTGTGTATAATCTTTACGGTGTTGTCAATCATTCCGGAGGAACACTTGGCGGGCATTATACTTCTTTTGTGAAACACCCGGACACTGGGAGCTGGCACATATATAACGATTCAATAGTGGGTGAAACATCTGTTTCTCGCCTAATATCAGCGTCAGCATATCTTCTTTTTTACGAGTTATCCTCTACGTGA
>DENV_000795_XM_004209172.2
ATGGAGATAAATGATACGCAAAATGAAAAAGTAGAAAGCTTTCAAACATCATTGTTTAAAGATGATGGAGATTCACAGATAGATTCGTTACTTGTAGACACCAAAGAAAAGTTTGGAGATCCTTATGATAGTAAAGTAAATTTAATGACCACGCCAAAAATAGATGAAAATGATGTTTTGCATTTGAACGAAGGCAACGATGAACCAGTCTCACAATTATCTTCAATTACACTTCCTACTTTTAATCAATCCTACAACTCCATATGCAGTCAGCAAAGTAATTCTTCAGACCACAATAATAATACAAGCAGCTTTTCCAGTAGTTTGTACGCCAACCCGTATATTAGAAGTTGGAGATACTCTTGCAAAGAGTATTATAAGTTTATAAACCGATATCACATTGGTGATACTTTATCAATAGTCAGCAGAAAAAAGACACAAATTGAGCTCAGAAAATATGGAATTGATTGTATTACAATTGGTATATTTGGCGAACCAGGTGCTGGAAAATCTGCGTTTTTTAATTCTATATATTGCGTCATGAGTGGAAAATATACTGAATACTCTGCTGAAAGAAAAATTAAACTTTTGGATAAAAGTCATAGCGTGACAGACAGAAGACTTGAGTTAAAAATAACGGAAGCTATTACTGTGTTAGATAATCGAGGGAACAGTTTTTTGCCTGCTTCTCTAAATGAGCTTTCTAAACAATGTGAGGGGTTGCGTGATATAGGTGCAGTTGTGCCGGAAAATTGGAACAGCGGATGTAAACAAATTATTAAAGACTATTTAGCTAGATTAAATAAAAAGCAGCTGTTACGAAACCGTGTTAACTGCTCAATTATCGTATGCAATCTGCTTCAAAAATATGATTTAGCTGAGATAAGGTCTATGGTACGAACGTTACGAAACGCTTGCTTTTCTACACCAGTTATTGTTCTCACGCACTTCAAAGAAGCCTACATTAAAGATCCGGAAATTCCACTGAAGAGAAGAATAGAATTCGAAAGGATGAATTGCGCAAGGGTGTTTCAAATAGACAATTATACATATGACTCCCATGAAGCTAATATACACACAGATAGTCAATTAATAGAAATTTTGTTTAACTGTTGTTTAGTAGCTGACCAATCTATTCGTGATACTTTGGCAATCAATAATAAAGGGATATGTTGTTAA
>DENV_000803_XM_012698880.1
ATGGCCATTAATTTAGAAACATTCATGCGACCACTAAAAAGGTCTAGGCTTGGTATTCCTGATATTTATCCACAAGATGCTAAACAAGAAGAGGATGATCTTTGTGAATCAAATGTTAAACGTGGTTTTGTCAATAAGCTTGCTGTTAATGGTGAGCATGGTTCGGCTAAAGAAATAGCATACCAAGTTAATTTATCTCGGTTTGCTGCGCAGTTTAACAAAATTCTTTCTCAAAAGCAAAAAATTAATACAATTCAAGATTCACGAAAGAAAGTTCTTTTGAATCTTAAAGATCATTTTTGGCATGTGACTGCAAGAAACAAGTCTCAAGTAACATCTTGGATGACAGACTTAGCAGCTAATAAACCATTGAGTCTACTTGCAAAAAAGGTTCCTATATTTAACAAAAAGGAAGAAATCTTTTTGTGTCTTGCAGAATTTGGGGTCCCTATGTTAAAAGCAACTTGGTTCATAAAGATAACCTATGCCCATCAAGTTGCTACTGCTGAAAGTAAAATGAAAAAACGTGTTAATATTGATCCATATCCAGAATGGACATTTGCAATTATCAAGTTTTTACACGATCAGTTACTGAAGCTCTCAGAACAGTTTATTCAATCTTATATGACTCAAAAGTCAGATATTGAAATCGCATCAAAGAATTGGTCATATATTATTCAACTTGCTGAGTGGATGATAGAAGAGGAGCTCCTTGACAAGCATGAGTTTTTCAATTGGATGGTGGAGTTAATTGATAAATTCAAATCAAATAAAGATGATACATTGCTTAAATATATTCTACCTTTAATTCTTCGACATTTGGAAACAATTTTGAAAAGTCAAATTCTGGCTCGTCTATTAGCAAGTCATTGTATTCTAAAGTTAAACGATCTCAGCTCATCTACGGTGCTGTTAAAATGTGGAGAAGAAAATTTAAGCAAAATACACCCAATGATGAGTGCATACAGAAATTGCAATCAACATAGTACCATCATTACAATTTTGTCTGGAATTATTCAAGCAATAACTTTGCGTTGTCCAGCATCATTAATTTATAGTATTGTTAAAGAGCCTGGTAAAGAACAAGTTGTTGGATCACCACTTGACAAGCTAATAGTATCACCTAGTGCTTTATTTAACACAGATAACCTTGATGATGCTGAAGAAAAAAAGTTTCAGGAGGAGGCAGTTATGAGTTTGGAAGAAAAAGAAAACACCATTTTACAAAGAAGCATTTTAGTTGAGCAAAGATGGAGATCATCGGAGTATAATAATATGAGGACTTCTGACGAGAGCATGTTGTTGCTTGATGTGTTAGACGAAACTAACTTTAGTTGTTCTGAGTCTGTTGGTACTGGAGAAAAGCTTTATAAATTATTGTTTTCTGAAGACCTTAATACTGATGATATAAACTTGCAAATAGCAACAGATGAAAATACAATTCTTTTATTATGTAATTGGAGTACAAACAAAAGAAGATTTGGAATTCATAGACCTTTGATTGCTGCTACTGTTATTAAATTAAGAAACACATACATAATTAAAAAATTTAACTCAGAATATAACCAAACCTGTGAAACTATTTATCCCATTCATAAAACATTGATCAAATTCTTAGATGAATTCTCCAGAGACATTGATGTTTCTCAAGTTCATTTTGAAGATTCTTTTAAATCATTAGTTTTCTTGTTCTGTGAATTAATTCGCTATAATGTTTTCAGTCATGACAAATTTTTATGCTCAATGATTTCTCAAGCAATTTTAAAACCAGAGATAATCAGCAAAGTTTATGGGTTAGATATCAGCAAAAGTAAAAGTGAGCATGGAGGTGATTATCGCAATCCAAGTTTAAGTGATCATGATTATGATGGGTCCACATCAAATTTTGATTTAGATGCAGATTTTATGCATAGTATTCTTAATGATAATCCTGTATTTGAAGCTGCAGCTCCACAGCTGTTTAATTTATCATCTACTTCAGAACTATCTACTTCCAAAAAGACTACTTCTCTTTCAAGCGCTGAAGCAAATGCTTTGTATGTTTTGCACTTTCCAATACCAAATGGAGAAAAACACGAAATTAATCAGAGAATGGTTTTACTACTGGGTGTTGGTAAAATGCTTCACAAAGAAAAGTTAAAAGTTGAATCAATAAGGAAACAGCTGTTAGATGTGTTGAACGGAGGGAATCAAGAGAAAAAATCAGAATTATTTGGAGACTTCTTAACATTGTCACATTTTGATCAATTCAGTATATCAACATCCATTTCTGAAACTGTTAAAAAAATGAAACAAGCTTTTCCATCTAAGTATGGAATCATTTCTGAATTTCCAAGTTCACAACAACTTTTACTACTTTTTGACTTGTTAGAGATGGCTGGAAACATACAAGAGTTGTTAGATTTTCTTGGTTTTTTTGTTGCTCGCCAAGAAAATACATATTTTAGCCAACAAGATGGTATACTTTTTCAGCATTGCGAACCTTCAAAACTTCTTATTGTTATTGCAATAATCCATAAATACTTCAAGTGCATTCTTAATTCTAGTGAGTTAACTGCAACGATGTTTAAAGGCTTATTGCAGAGAGTTGAAAATATTGCAGAGCCTGGTGTATGTTCATCAACTGAGAGATGCACTCTTGCATTGTTACACAAGATGTATGAATCTTGCATGCATCTTCAGAATCGCTTCGAAAATGTGTTCAGCACAGCTTCTAGTAAAATTTCAAATGCGATATGCTCTATCATCCAACCAGCGCATTCTAATCTTGTTTGGGATACTTCTTTTCTTAAAGATTATTTTCATTTGAGAATGACAAAAATTGATGTGATATGGATTGAATATTTGCGTAATGATCATCATGATGACTTGTTTAGTTTTGTGTGCAATGCTGTTACTGCTGTGTGTAAATCTCACAGTAGCACAGGGTTATACAATACAAGTATTTTATGTTGTGAAGTAACAGCTCGTGTTAGTGCACTAGGTCCTCTATGGCTAGGTGTTGCCAAGGCTCTTTGTTGCAAACCATCAAAAGAATATGGATTTAATGAGTTGTTGTCAACTATTAATCTAGGTAGCTTGGATGTTTGCGCGTCATTGTCAACATTTATATGCATTCTGGTTGCAAGATGTTGTTTTAACATAAACTGTTTTTTACAAAAAGTTATACAACCTGCAATTATGAGTTTTAATGACATGTCTTCTGGATTGCTATTAACTTGTATGATCTTGGAAAAGCTTTTAAATAGTTGCATGGGCCATCAGTTGACAACATCGATGGAGTTATTTCCATTAGAACACTATTTGCTTATTGGTGGTTTAACAAATGTTTTATTTGAAAATATGCTACCTATTTTTAAATGTCTTCTCACATTTTCTCAAAAAGCTATTATCAAAAATTCTGAGTTTGAAGATGTTTCAAATGATGATGTGTTTACGAATCTATTTGAGAATGGAACACTTGATCCTATTCCATCAAATGAGTTGCTTGAGGCTTCTTTCATGCAAACTAAAGACATAAATTTTGCAGCATCACGAATCTGGCAAACATTAAAGATTTTGTTAAATCAAAGCTGGATCAAAGATCATTTTCTCAAACACAGTAACAAACAAACTATTTTAAAGGCTCTAAGTGATCAGAATCTTGAACAGGTCCAACAGCTAATATCAATTTTAGTTAATAAGACCAGTTCAGATTGTGCTCTAAAGACATCAGAATCTTTCCAAGAAACAGCATCTCGTATTTGCATGGATTTAGACATATGGTCATTGCATGTAAACACTCTTGAGTTGCTTCTAATGATTAAGTTTACATCTAAGGAGGAATTACCTAAGTTTTTGTCTGCTATTGGTCAAGCCATAATGACTTCACTAACTGAAGACAGGCAAAAAAACTCTGTGTTAGGATCTTTAATAAATAAACTTTCTGTACCGTTTCAAGGGCAAATATTAAAATCAGCTTTTGAAATAATGGAGAAAGAAAATTGGTGGCAACATAGTCGTTTTAACTCATACTGTCAGAAGACATTGTTTACTTTGATATCTAGTTGTGTGAAAAACCAAGAAAGCAATAAAAATATGGTTTTACTTTCAATTTTGAAACAACTACAATCACTTGTATGTGCTCTCGAAGAGGAAAAATTTGACTTGGCACCAGAAGAGTACAAATCATTACTTGAAGGATTAAATTTCAGATTGAATGTGATTGGAATGTTATTTGATACTATTTTGGAGAAAAGTAACATTATTTTGGAGTGGACAGTAGTCTTGTTTCAGCTTCTTGTTTCTGACATTGTTCCAAAACAAGAAGAAGCAGGTTCCATGTTTATTAATATTACAGACATGGTGGTTTTATTATTGCAATCACAACAGTTGTTTGAAAATGCAGTTACACAACAAACTCCTAACAATGACAATGCAAAATTTTCCAGTATTGTGAGACGATTGCGGAAGGAGATTACAAGCCGACCTATTACAGAAGTCACAGTTTACTGTGAAGAGCTTTTGCCACTGCAAACAGCAATGTGTGAAGTAGTCACTTCAGAACCTGTTCATTCTCTAGATGTTTCACAAGGAAATGCATCGACTCCTCTTAATAAATCTGATCACTCAGATACTCAGTTAGAACAGGGTCTTATAATAACTGGTTCTCAATATGTTAATCCTTGGGAACTATTAGAAGATTCAAAACAACCTGCTCCATTAGCATTTTCTATGTTTGGGGCTGTTCGTGTTGAAAAGCAAACACTTCATTATATGGATGAAGTTTCTCAGCTGATTCATCATACTCATCAACAAACAAAGCCACTCAGTTATTATGTTAATATCAATATTGAAGAGGAAAATGATATACAAAGTCAACCATCTACACCATGTACCCCTACTGTTGGTCCATTGACACCTTTAAACCAATCAGGATTATCACATTTACTTGCACCAATAGAATCTTCAGATGAATTTGTTAAGCAAATGGATTTAAAAAGAGGGTTTTCTCGAACACAGTTGCATACTCCTAATCTGCCAGAAGTAAGAAATAAGAAGTTAAAACTTTTAACTCATCACCAGTTAGGTGGTCATCAAGATGTTCAGCAGCTATTCCAACCAATGCCCCACAAACAGCAGCATGCTGGTTTGCCTCAAGAGCTACCTCATAACGTTAGAATAGGCCATAATATTCATGGCAATTTGTCACATGATAACGCTAAAACAGCTCTTCAGAACATGATTGCTCGAAAAACTTCAGCTCCAGCTACTGCTTCGAATCAACTGCAACAACTTTCTAGACAACAACAACAACTTGATGTATTTGGCCAACAGCAGCAAATTGCTTCAAATATCAACATTTCTGATGCTATCCAGTCTAATTTACATTCGATTCAATCACAAACCGCATTACAACAACAGCAGCAAATTTCTTATCAACAACAACAACAACAGCAGATGATAAATGCACAAATAAAGTTGCAAGTTCAAAATTTACAAAACCAATATCCTCAGACTAATCAGCAGACGCTCAGAATGCTTTTAGAAAACAGTTATGAAAATCAACACCACGTGGTAACTAGTGAGAGCCAATCAAAAGAAAATCTTTTACAAGCAACAATAATTTCTCAAAATCAACAATTAGCTCAACAACAGTCCATTCAACAACAGTCTATTCAACAACAGTCTATTCAACAACAGTCCATTCAACAGCAGTCAATTCAACAACAGGCGATTCAACAACAATCGATGCAGCAACAATCAATTCAACAACAACCAATGCAACATCAATCAGTTTCCCAACCAATCCAGCAACAACCGATTCAACAGCAACGGTCATTACCTCAGCAAAGTCTAATGTACCGTCAGTTGTTTAATTTGCAAAGACAACAGGCTGAAAGCGGTTTTCAAACAGGCGTACAAAGACAGCAGGTTGATAATGGTTATCTATCAGGGATACAAAGACCACAAGCTGAAAATAGTTTCCAAGCTGGCGCCCAAAGACAGCAAATAGCGGACGTAACTTTATATCAGCGCCAATTATCGACACCTGTAAGTGACTACCAGACTCAGGTTTTGATGCAATATCAACAAGGTCAAGCTCAACCTGGTCATAATCTTTCCATGCAACCAAACCAAAGACCCTAA
>DENV_000824_XM_012707769.1
ATGAAAAGATATGTTTTTACTTGGCTCTTGTGTTATTTTTCATTAAGCAAAGGGTTTTCGAAAAACAGTTGCAGTTTGGAACAGAACAAAGCTTATTGTTTAGATGAACTAAAAAGTGAAGACTTGATGCTGTTGCACCAAATTTTACCTAATTCTATTGGAGAGCTTTTCATTTCCTTTCAGAATATGCAGTTGTTTCAAACATGTAACTTTAAGAACTTTACAAACCTTACTGTTTTAAGTTTGACCTATAATCAGATGATAGATTTGCCGCAAAATATTTCGACGTGCTTGCCGTCTGTCAAGCGGCTTCTCCTAAACAACAACAAGTTTAAATCAATTTCTAAAGAGAGTTTTACGAGTTACAGAAATATCGAAGTTTTGCGTTTGCACAGAAACGAGCTTAAAAAAATTCCTTCAAAAACATTTCACACGATGGAACGTTTACAAGAGCTTTGGCTAAACGATAATAGTTTCACAACAATTGAAAGTAAATCATTTTATGGCCTTGATAAGCTTCAAACGCTCAATTTAGCAAACTGCGAATTAAAAGAAATAAACGACAACATATTTTCAAAATTGAAATTTTTACGTTCTTTAAACTTAGAATATAATGATATAAACTTTGTTGGTAGACATGCTTTTCAAAATATAAAAATGCAGTATATAGATTTAAGCTCAAACAATATATCTATATTGTACGGAGAAACCTTTTGTGGCTCAACACTTACGCAATTAAACCTCGCAAACAACCCCATTGATTGCAGCTGTGAGGCGCTCTCAGCACTTCGGTTTACATTAAACGTTTTGGGTAAGTGTTCAAGCCCTGTAGCATTAAAAGGAAGTGAGCTCAACAAAACCTTTCGTAATATAGAAAGCTGTAACACTAACACGTTCTGTCATGTAGAAGTTAATCATAAATATCCATGGGTTGTTTTACGGATTGCTATGGCAACAATATGTTGTTTCATTGTTTTAACTGGAATATATTGTTGCAGCAAAAAAAAAATTTTAAGACGAAAGCAAAAGTTTATTGTATTTGCTAATATAAATTTTGACGATTTTAGAAATTAA
>DENV_000829_XM_012702540.1
AAACTTTTTAGTCCCTGTGTAATAAGCAAGATGAGTTTATCAGATGATTTAATTGGCTGTATACGAAAGTTCATCTGTAAACTTGACGGCACTTCTGATGATCATAACTACGTCCCAACCCTTCATACGTTGTTTGGGACTGTGAGACCTGATAATGACCAAAATATTGTAAATTTAGTTTGGTCCTTGTTAGAAGATTTAAAAAACGTATTAGAATATTCAGGTGTATTTCCAATGAAGATTAAACAATGGATGGATAATGTACGAACGACTCGAGATATAGATGTACAAACAGACCATATTCATGAAATGGTTGATCAAAGATTTGTTCAGGTTACTTGTGAAAAGGCTGAAGTAGACCGTCGTATTGAAGCGTTTATGAAGCGCAAAAGAGCTGAAAGTGATGCATTCAATCGACGTGAATTTTGCCGCATACACGAAGGTGAAGATTCTGCTAGTTCCTGTGCACGCACTGACGCCATATTTGTTAACAGACAAAGTAAAAAAAGTTTAGTTAAAATACAAAAAGTTACAAATGACATCCAACGAAAAGAAAAATCCACAGTTGAAACCCAAAATTTAAGTTCATGGCATCCTTCCCATCCATCATCGACATTGCCGTATTACAAATTGCCTCCAGATCTTCGAGAACGCCTCGATAATCTTAACTATGTTTTAACTTCGCGTCAAATAATAAATGATGATTGCGATATTTATGCTCGCATTAAAGAACTTGAAGAAAAAGTTCTTTATTTAGAAACACTTTCTCCTGAGTATTTTAACCTTAACAAGCAAATACCTATAAAACCAATAAGTCATCTAAAAGAAAATACTCTAAAGAGTGCAAACAAAAAAGTGGAGCAGGTTGATGAAAGTGAGAATACAACTTTGATAGATCTGCGTATTGAGGAGCTAAGAGAAAAGTTGCGCAAACAAGCAGAAGAATTGCGCAAACAGTAG
>DENV_000837_XM_012704475.1
ATGGCTGAAAAGGACCTTGCAGTAAAGTCTCTGTCACATGTACTCGAATTTTTGAAGCTTCCTGTGTTAGTAGAAATAGTAGGAGATGTTAGGTTATGCGACGAACTTGTTTTAGAAGATAAAAAAAAAATGTTTATACTTCAGCGCAACGTCACTCAATTTTTGTTCGGGACAGAGTTAAACGGTAAAAAATTTCGTTTAAACACTTCCGATCAAGGTAATCTTTTTGTTGATGTTTTCGATGAGTTTTATCCAAAAAGTTTGTGCGAAATAAAAAACTTAACACCTGCCTATGTTTTATCTAAGTTACCATTTAACTTCGAATCGCATGTGTTTGAGAGACATTCAATTTTTAGTTTTAAACACTCCGAACAGTTCGGAGATGAAAATTTTGTTTTTTTAACAACGCAACAAGGTCAAACATTACCTCTTACTTTAAAAATTTTGCTAAACAAATCGTTTTCATTTGTCTGCTACGTAAAAACATCAACTTTAGAGGTACTTTTAAAGGAAGGTGTTGAGTCAAAAATTGTGAGATTTAGAAAAGAGTGTCGTAATCAAGTTCCATCTGGTATAGCTACCTTAAATGAACTGCGTGTATATCACACTTTATTAACAGTGAGCGAAAATAAAAACTGTTCCGAATTAACTTATGAAGAGTTCCAACTAGATTCAAGAATAAATGTCTTTGTTCCAAAAAAGGCTTTTTTTCCAAAGTATATTGAGGCGTTAGGAGATTACAGCACAGTATTTTATTCTGAAAACATCAAAAATATAAAACTTTTAATTCACCATGAAATTTATTATGGACAGTATTACGGTTATTATCGTGCTAAATTATATAGCGATAATACTGAAAATATTAAACTTAAGAGATCTAAATCATTGCCTAGCTTCGAAAAACCTAATAAAGTTTATTTAAAGAAAAGATTTGCAGCGATAAAAAAACAGTTCTTTATTAAGAAAAACCGTTCAGTATCTTCTTGA
>DENV_000842_XM_012703333.1
ATGGGCTTAGGTTTTCACATATTTTTTTTGATGTTATGGCTATTTCTTATGTACACCTGTGCTTTGCTACTATTTACAAAAGGTTTTTTATTAAACCGCATAGTTATGAGTAATGTAAGCGCATGCGAAGAAGAGAACTGGTATATAAACAATTTATGGAGCGGAATCACAACAAATGTTGTTTTCCAAAGGGAAAGCATATCTGCTAAAAATACATGCAACAGGTTAATTTTTCCAAAATTCCACAAAGCTATACTCATTGTAATTGACGGGCTGCGTTATGATTTTATGCAGTATAGAGAAGAAATTAATTTGACTTCTGCATTGCCCTATCAAAATAAAATGAAAAAGTTACATTCATTAATGCATAGAGAGCCTTCAAATGGTAAATTGTATAAATTTGAGGCTGATCCACCAACAACAACAATGCAAAGAATCAAAGGGTTAACAACAGGCAGTCTTCCTACATTTGTGGATGCTGGTTCCAATTTTGATAGCTATGAGATTACAGAAGATAATATTCTGGACCATGCTTTACGTTATAATAAAAATATATCATTTATGGGATGTTCAACATGGACTGAGTTGTTTCCTAAACAATTTTACCGAAAGACTCCTTATTCAGCTCTTAATGTGAAGGATTTGGATACAATTGATTATGGCATCATGAAAAGTATTGGTGCTGAAGTAAAGCGATCCGATTGGTCTATTATAATTGCTCATTTTCTTGGAGTAGATCATTGTGGGCATCGTTATGGTACTAACCATCCAGAGATGACAAGAAAATTAAGTGAAATGGATTCGGTGATAAGCGATTTGACCGGTAATATTGATAATGACACAATTTTATTTGTAATGGGAGACCATGGAATGACAATAACCGGTGATCATGGTGGTGATAGTGGAGATGAAGTTATGGCTGGTTTGTTTGCTTACAGTAAAAGGTCAATTTTCAAACCATCCCAGTTAAATGGTCAGCATCTGCCCACTGTTTCTCAAATTGATCTTGTACCAACATTATCACTGCTTCTTGACCAACCAATTCCATTTTCAAACCTTGGTTCAATAATTCCTGACTTTTTTGATGGAGATGTAGAAATGTTTATACCTGAAAATTTAAAGCAAAGAATAAAAGAAAAAATATCTGTCAATGTTTTTAAACAAATTAACAAAGTTTATTTAGCTCAAATTAACTGCAAGCAAATCCTTGCATATATAGATCAATACCAAACTTTCTCTGATGAGCTTCCTTCAGATAGAATTGAAATGGCAAGAGCAAGTTATGAGTACAGTGTAGATAAATTTAATGAGTTGTTACAGATTATAGTTGCTATTGACTGGGAAAATGAGACACTAATTACACTTCATTCTAAAGATATTAGCGAATATGTTAAAGAAATGCAACTTTTAGATCAGTCATTTCAAGATGCCCTTCAATCAATAAAAAAGTTATGTAGAAATGCCTGGGCGCAGTTTGACTTGTTTTCAATGTGTTTAGGGTTGTCATTAATGGGATTTATATCTGCTACTTTATTTATCATGTTTTATTCAACTAACGTAAATTTGAAAATGGAGACAGGAATTTTTAATGCATCAGTATGCATCATTGGTTTTATTTTTACCTTAGTTGGGGTAGCATATTTAATTGTACCGATGCATCTAAGTAATGACACATCAGCATTTATAGTTTTTGGAGCTATTTCTTTCTCATTTAGTTTATGGCTTACAGTATGTGGTAGTTTCAGTTTGTGGCTTACAGTATTTGGTAATATACTTTTATTTAGAAATTTAAATCATGTTTTTAACTTTCAAGTTTTAATTCAGCAACTCAGTATTAAAGGATCCATATTTTTAGTTGCTTTTCTGGCACATTTAGGATCCCTTTTTTCTAATAGTTTTATTATTTATGAAGATGTTAGCACAATGTTCTTACTTCAATCCTTGGTTTTGTTTTATGCATTTTCATGTTTTTTAACCTCTCTAAAGTGTTATAAAATACAAGCTGCAAAAGATCTAAGATCAAAGTGTTACATGCAGTTAAAAACAGTCGTTCTTAACTTTTGCTTTAATAGTGAAGCATTAAAGATTACTGCTATTTTTTTGGTATTACTAGTTTGTATTCGGTTAACAAAAAACTTTTGGTTTTGTAGAGAGATGCAATTAACTTGTGTCGTTTCAACATACTCTCTGCCATTATCAGCTTTAATAACAGACTTTACAGATCATTATGCTCAGGAAAGAATTTTTTTAGCTATTGCATCACTTTTTTCATTATTGTTAATAACACGATGGTATTTACACAAGCGTGGTAATTTGTATGGCTTTAGTTCTATTGCTTTTGTTATGAAAATTTTAGCTGTTTTATGTTTCTCTTTCATGGTTTTACATTGGATTTTTCTATTGATATTGAGTCACCCTATAGCCTCAGTGTTTAACGTGCTTTATTGGCAGCAAGTTTTTTTCCCTCGGATTATTTACATATGTTTTATTTTATCAATTATTTTACTTTCTATTAACCCACTTGGTTTGGCAGTTGTTTTTCAAAATCAAAAGAATCTTTATCAAAATATTTCTGTACCAGAATTACTTCGAGTTCTTAAAGACAACATCTCTAAAAGGTTATCAAAAGAAGCTTCAGAACCTCCATTGGTATATGGTCTTCAGACTGTGTATTCTTCTGCGTTTATTGTATTAGCTTTTAAATTAACAGTTGTTATATGTTTAGTTTTAAGTGATGGAATGATTTTTTCTGTATTGTTACTATGGGTAGCAGCATACTGTGTGTTAGGAATTTTCGGCTTTGGTTCGTCTGAGAAGTCATGGGAGTATGGAGATATGTTTTGCAGTGTTCTTGTATGGGGATTCTTTTCAGTTTATGGATTTTTTGGAACTGGTCATCAGACAACAATTCCTGCAATACGTTTTCCTGCTGCTTATATTGGTTTTGAAGGCTCTTCTACCGAGATAGTTCCACAAGTAATGGTTATATTGTTGAATACATTTGCTTCTCAAATTGTTTGTTCGTTGGCTCTGCCTTTGCTTTTTTTAAGCCAAAAAAATAATTTTTTTCGCGTTGATGAAAAAGATAAAGTGGCGGAAGTTCATCTTGTTGACAATGCACACAGTTCTCGAATAAATCTTTTTCGATTATCACTTCTCTACATGGCTATATTTATGTGTAAAGTTTTTATCACGGCTTCTTCAGCTACTCTTCACCGCAGGCATCTCATGGTTTGGAAAATTTTTGCTCCAAGATTTTTATTTGAAGCTGTGTCATTTCTTATCAGTGTTCCAATATTGCTTTTGGGTTATTGTTTTTATCTTCGCATTGATAGCTGTTTATGTGCACGGCTTGAAAAACTAGAAATTGAAGTCGAACAAAACAGAGATTTCTAA
>DENV_000850_XM_012700790.1
AGTTTACATAAAATCATGGTAAAAGTTAAGATATTTCTTCCTGTCTTCGCGTTTTTGGTCATTGTTGTTTTTGCAATTATCTTAGGTCTTGAATTTGGGTTAAGAAAAAAAAAGAAAATCCATCAGAAAAAGAATTACTATGAAAACGGCGCCGTTGCGACAGACGCCTTAAAATGTTCAGAGATTGGTCGAGATGTTCTTATTGAAGGAGGCCACGCAGTTGATGCTGCTATTGCCAGTTTGTTGTGTACTGGAATAGTCAACCTACATTCTACTGGTATAAGTGGTGGAGGTTTTATGAGTGTATACAATCGAAAGCTTAAACAAATTTTTGTCTACAACTACAGAGAAGCAGCACCTGGATCACTTCGTGCTGACGCTTTTGACAAAAATGTTACTTTGAAAAACGTAGGTGGTTTAGCCGTTGGTGTACCAGGTGAACTTCGTGGTCTCCACAAAGCACACCAAAAATTTGGAAAATTAAACTGGAAAAGACTTGTAACACCTTCAATTGAGTTAGCAGAAAAAGGTTTTTCAATGGGTAATCATATGTATAAAAATATGATTGATATAGAAACTAAAAAATACTTAGAATTGGATCCAGGATATAGAGAAATTCTCATAAACAAAAATGGTTTGTGGAAAAAAGAAGGTGAGATTATTGTTCTTAAAAAATTAGCAGAGACACTTCGCAAGGTTCGTGACAATCCAGACGCACTTTATACTGGTGAGCTCTCGCAAGGGTTTATAAATGATGTAGTTACACATAATGGAAATATGACGCTTAGTGATCTAGAATCCTATGAAGTTAAAGAAGAAACTCCAATTGAAATGAAGCTTGGAAATTACACCTTGTACACAACACCTTTACCAGGTGGAGGCACCGTGTTGCTGTCTATTTTAAAGATTCTAAAAGGTTTCAATTGGACAAAAGAAGATTTTACAACATTTGATAAAAAGGTTTTAAATTACCATCGTATGGTGGAAGCTTTCAAGTTCAGTTACGCAACGCGACCTTTCTTAGGCGATCCAGATAAAAATCCTTCAGTTAATCGGACTGCTTTTAACAAGTTAATTGCTGATATTTTGGACGATAATCATGCAGAACAAAAACGATTAAAAATTAATGATTCTGTCACACGAGAAAATAAATTTTACAGTAAGTTTTTTACAAACACTCAAGATTCGGGAACTACACATGTTTCAGTCATTGATAAAGAAGGAAATGCAGTTTCGGCTACTGATACAATAAATTATGCTTTTGGTGCAAAGTTTTGTTCGGAGACGTCTGGTATTTGCTTTAACAACGAACTCGCTGATTTCTTTATTAAATCCAATGTTATTGAGAATTATCCAACTACAGCAGCAAATTTTCCCGGACCAGGTAAACGTCCTTTATCATCAACATGTCCGACAATAATTGTTAACAACGAAGGAAATGTAGTAATGATAGTGGGTGGATCTGGAGGAACTAAAATAACACTATCAACTGCGTGGGTTATTATGAAAGTTCTTTGGCTTGGTTACAGCTTGGAGGATGCAATCAATGATGTTCGGGTATATCACACCTTTTCGCCGAGCTATATCCAATCAGAAACAACCTCAAATTTTAAAATACCAATTAATCTGATGGAAGGTCTGAAAAAAAAAGGACATAAATTTAAAGATTCAACAGGACATTCTGTGATTCAAGGGATTTACGTTAAAGATGGTAAAATTTATGCAAAGTCAGATCCGAGAAAACAAGGGGAAGCTGCAGGGTATTGA
>DENV_000857_XM_012698420.1
ATGAAAAATCGAATAATAACTGAGTTGTTTATAGCGTTAATGGCTTTCATAATATGTGAAGCAGAAAAAAAGTACTTTAACAATAGCTTGGTAGATTTTCACTTGACATCTGTAAATGGCAAAAAAGTTTCAAAAAGAAATTCATATTGTCTCACATTAACAAAAGATGAGCTGATGTCACATTACCAATCTTTTTCAGATTATAATCCTCAATATTTAGCTGCAACAATTGAAGAGGCAGTTCTTTTTCCAAATTTGTTATGGGATAACAAAGACATAGTAAACTATATGTTTATAATAAATGAATTAAAAACAATTTATAAAAAAGTGTTAAATCCTAACGATCTCTATTCAATTTTAAAGTTTAAAAATCTTGTAGAAAAGAGTTTAAATTTGAGCATGAGCATGAGTACAGGTGTGACCACAGGTAATATTAGAAGAACTAAAGAGCGAACAATAATACAAACAAAATTTTGTGCTGACGCAAATTCAACACATCCAAAGACTAAGCTGGTCCAATTGTGTGCACAATGTACTGCAAGAACAGAAGAAAAGCCTAACTGGTTTCCTCGGTACGTTAATGAAATTATTTGTGGTACAGACAAACAAAACAATAATGGAAACTTTTGCTTTCAAAATGAAGGTGTTTGCACGCAAATTATGACACCAATGAAGTTTTTAGTAAAGACAAATGACTGTGAGCTTAAAATTAAAGACGGAACTACGGTGAATGTTGAAAAATGGAAAGAAATTAGCAAAGATATTAGAACATCTTGTGAATGTCGAATGTTTGAAAATTCTTACATTAGAAAATTGATGTAG
>DENV_000862_XM_002165131.3
ATGGTGAAAATTTGGTTAATGGATCAATCTTCTGAGAATCCTTATTTAACTCATAAAAGAAATCCAAACGTAGCGTTACCTGTTGATGAAATTTCCAAGTTAGGTGTTTTCTACAAAAAAATGAAAACTGAAGACTATGAAGAAGGTGATAAGTATTTGGATGACCCAGAACTGATTTCTTTACGGAATGAAAAAAATTATTCTTACTGCGATTTTATTACTGTCTCAGAAAAAGATTTGCCTAATTATGAAGAAAAGATTAAATTGTTTTTTCAAGAGCATACCCACACTGATGATGAAATTCGGTATATCATTGATGGTAGTGGATACTTTGACGTAAAAAATCAAAAGTCTGAATGGGTTCGAATTTTTGTTAGTAAAGGAGATCTGTTAAGCTTGCCAGCTGGTATGTATCATAGATTTACAGTTGACGAAAACAAGTACATAAAAGTAATTCGCTTTTTTATTGGAGAACCTGTTTGGACTCCAATATATTTACCTCAGTCTGATAACCTTCCAGAAAGAAAAGAATATATTAGAAAGTATCTTGAATCATCATGA
>DENV_000864_XM_012698768.1
ATGTCGTATTCATTTATATTCATGTTTTGGAAATCTCTTTTGGACATACGAATGGTTTTAATTGAGATAAAAGAAAACATTTTAAAATTCCGTTTAATGGTATTTGTTGGTGTAACTGTGACTTTAACATTACTTTTTATGCAAATATTTGTTTTATTGTGTACTAAAAAATGGTGCGAAACAAGACAAAGATTAAGTATTAATGATGAACTGAAGACGATAGTAATACCCGAACAAGATTACAATGAAATTGAACCCTCTAACATTATACGCAGACAACCGCCTTTAAATGCAACAACTATTTATTTAGCTCCTTTATTAGGAAAGAATCAGAGTATTAACAATAATAATAGATTTGAAGTTTCTGAAGGCGCGGAAAGATATGTAATTGATGTAGAACCTTCAAAGCATTGTAACGAATACTCTGCTGATGGATGCAGAAGAAAATTAGGTGTAAGAGGCGATGGATATTCATTTATATTTTCTAAAGAATTATAA
>DENV_000867_XM_002155655.3
ATGGAGAGCATTCTAGCTGTGAAAAAAGAAGAAGATAAATTAAAGAGTAAATATGCTAGCTATAGATCGTCCAGTACACAAAATCTGGATGATTTAATTGAAGAAATTAATCTGTTCAAACAAAGTCTAAATGAAGTCACAGAAAGTGATTCGTATTTGACTCCTTTGCAAACCCATTTACTTGCTGCCACTGCAAAAAAAGTAAAAGATGTCACCAAAAAAGTTTCATTAGAACATAAAGAATTACATGTTTATGTGTCAAAGATAGGAAAAGTAATTGATCGAAATTTTTCATCTGACTTTTCTGGTTTAACACAAGGAGAAATATTCAATGATGAATCTAGAAAACTCTTAAATGAAGCTATTGCAGAACATCTTTTGCGTCAAGGAAGAGTAGATATTGCTGAGAATTTTATAAAAGAATCTGGTTTGGTTATAGAAGCTCATCATAAAGACTCATTTACCAACCTAAATTACATGTTGAATGAAATTAAAGGCAAAAGGCTTGATTCTGCACTGCTGTGGGCTTGTCAGCACCATGATGAATTGATTTTAAAGAAGAGTTGTTTGGAGTTTAAACTGCACAAACTCACATTCTTAGGTTTATTAGAACACCAGCGTCATAAAGAAGCCTTAGATTATTCAAAGATTTTTGCTTCTTTCTCAGAGCATGCAGATGAAATTAAGCGATTGATGGGTTGTTTTGCTTTTTTAAACCGTGGCATAGAAAACTCACCCTATGCTGATTTGTTTGATTCTGCTTCATTAGTTGATGTAAGTGATCATCTTGCAAAAGATGTGTGTTCTTTACTTGGTCTTTCCAACCAGAGTCCTTTAGAAGTTAGTTTAACAGCTGGATGTATTGCCCTTCCAACTCTTTTACAAATAAGACAAGTTATGCAACAAAGACAGGTAGAGGGAATATGGAGCACAAAAGAAGAACTTCCGGTTGAAATTAATCTGGGTCGTGAACTTCAGTTTCATTCAGTATTTGCATGCCCTATACTTCGACAACAATGTGGTCAAAGTAATCCTCCTATGAGATTAGTCTGTGGGCATGTGATATCTAAAGATGCAACGCAGCGTTTGACTCATGGCAATAAGTTGAAATGTCCATATTGCCCTGTTGAAATGGATCCACGTGAGGCTAAAAAAATTTATTTTTAA
>DENV_000900_XM_002165982.3
ATGCAAGACCAAGTTAAAGAAAAAGATCATTTGTTGGTATTAAAAGTCATGCGATTGACAAAACCTTCAATTAAGTCTCCTCTCCATGTTACTGCTGAAGAACATGATTTTCCTGGAGATTTGTTTTATAATGAAATGATGAATGATATAAGTGCTTTAAAAGGAGCAGAAGAAATGGCAGTTGGTGAAATTCTTTCTCTTCCACAAGCATTTGGAAGCATTTATCTCGGAGAGACATTTTCTTGCTACATTAGCATTCTTAATGATAGTAATCAATGTTGCAAAGATATTTCTGTCAAGACAGATATGCAAACAGCAACTCAACGGTTTCAATTAACAGCTTTTAAACCTAAAGATATGTTGTCACCTGATCAAAGTGTTGATGATGTCATAAGTTATGAAGTGAAAGAGCTTGGCACTCACATACTTATTTGTGCTGTCACATACTCATCTCAAAGTGGTGAAAAACTTTATATGAGACGTTTCTACAAGTTTCAGGTATTGAAACCTCTTGAAGTGAAAACAAAATTTTATAATGGGCAGAATGATCTGGTGTTCCTTGAAGCTCAAGTTCAGAACATTACAACTTCAAATATGTGCATGGAACAAGTGACTCTAGAACCTTCACAGTATTATCATGTACAATCTCTTAATTTTTTACCAAAAGACAACAAACTTGATGGAGTATATGGTTGTAGTTACATGAATCCAATGGATACAAGACAATATCTATTTAAACTTCTTCCTAAATGTGATGATTCGAAAGAGATGCGAACCAAACCTCCGTTATCAATCGGAAAATTAGACATTGTTTGGAGAACTAATTTTGGAGAGACTGGTCGTTTACAGACAAGTCAACTTCAAAGAATGACTCCGTCAGAGCGTGATGTAAAATTAGTTTTAATTGAAGCACCAGATGTTGTTAGTTTAGAAAAACAGTTTCAAATTAAATGTCGACTTGAAAATTCAAGTCCTGCAAAAATAGAAGCTAAATTGTTTCTTACAAATCCTCATAACAATTCAATGTTGTGGTGTGGAATATCGGGAAAGATTCTCGGACCCCTACCTCAAGGCTCTCACTTAGATATCACTCTTCTACTCTTAGCAATACGGCCTGGATTTCATTCTATCGGTGGTGTTCGAATTCAGGATCTTAACAGTTCTAGAGTTTATGAATTTGACGATATTTTTAAATTACTTGTTTGTGCAACTTGTGAAATTCCTTTTAATAAATGA
>DENV_000908_XM_012698694.1
ATGTCGATAACATTCAAAGCGTCAGATTGGATAAACGTAGAATTAAAGCGTTTCAAACAGCAACTTCCAATAGAAGGATATGGAAAAAATAATCAAGAATTTGAAAAATCTACAAATCTTGTGCGTGCAAGTTTGGTTAAGCTTGCAAAAAATAAATTTCAAGTTATCACTATCACGTTGGCCAGTTATATAACAGATCTGAATACTCTGAATATTTCTTTTGGAGAGCAACAGCAGCTTCTAACAGAATCTAACATGATTATACTGGATACCATAAAGCAGTGTTTTGAAATGAATGTAGATGAAAGTTCATTGTTACCTGATGATGTTGTAAAGAAGCATCTTCTTTCGAATTTATGTCCATTAATAACTCAAAGTGGAACTCAGTTAGGTTATTCTTCAAAAGAGATGCAGTTATTAGCAGGGAAAATTGTCTACTTAATAAGTAAACATCACTTTAGCTCTGTATTTGAAAGAATTACCAAAAGGATCGCATCTTTAACTGACAATTACGAAGATAGTAGCGGTGGGGATGAACTTGATCTTATACAATATTTGCATGTTCCTGTTGAAGGGTTGATAGTTCTCTTTAAAGAGTGTTGCAGTACGTTCAAAAGTCTAAAGAAAAATTCTCAACAAAGTATTCTTCGTAATCTTTATCAGGCGATATGGAATTGGATTGAAAACTATCCTGATCAATTTACTTATCTTTACAAATGTACAAACATTCAACTTTCTGAGTTAAGTGAAAAGTTATTCTCATTGATTGTACATTATGTTGAAGTAACAAAAAAGAAATTATTGGCATGGCCATTACAAGTAATGCTGCTTTTGCTGTCACCTGAATCCATAAAAGATGCATCTGGAAGTGGAGAGATTTCAAAAGGGGTTAATTTACTCAAGCGCCACTTTTTGGATAAGTTGAAGAAATCTTTGTCTTCAAACCAGAAATCATCAGAGTATGCTGTCTTCACTTGCATACAAATGTGTAAGGCTGCTACATATATCAATCGTCAAGACAACATTGCATGCTTTTTAGTGTCTCAAGTAATGAATGAGTTAAAGACAATGTTGTTTAATTCTGAAAAGTTATTTACAACTACTGTTGGTTTAAATATTAACCAGCTTATGGTAGACCTGTTTGTAGCAAGTTTCCGCATTAACCATCGTAATAATCAACATTTTGAAATATGCTTTCAACCTGATTCAAATGTGATCTTTCAGTTGACTCTAGCTAAGGGAATCCACCAAATAGTAGAGGAGAATCGTCTAAGTTGGTGGCCCTCTGTTGAAGTATTATATAATCGTTCTGCTCAAATTAGAAACATGTTTGAACAATGTGTACGAAGATTAACTTCATCTGATGTCCAATTACCAAGGTCTGGTTCAAGTCGTAATACATTAAGTAAAGTTGGTAATTTAAGTGTAAACAAAAAAAAAGATGATTTGATAGCACCATCTGAAAATGATGTTGAGTTGCTTTTATGGTTGGTTAAGCTGTTCCACATCAGTCCTCAAATTGCTTTAAGTAACCCAGAAAAGTGTGCAGCTGAAATTCAAGCTAGCTCAATGCAAATTATGAATGGGTTAGTTATAATAATGATGTTTGCAAAGACATCTAATTTAGTAGAGCAAGTGTCTGAGACTCTGCTTAGTTTACATTCTCCTGAAAACATTGAGCTGTGGAATCCAGAAGCTCCTATGGCAACATTCTGGGAAATAAGTTCTCAGATAGTATACAATGTAGCTGATCGACTTTTAACAGAGAAAGTACCTAACCAGTTAAGTGCAATGAGATGGCTACAAAAGATTCTTAAATGTAGAATTCAGTTTATTGATGCAAACAAAACAAATTCTTTGGTTGGTTCTCACAACTCTATTTGTGTTGAAGCTCTTTCAAAGTTAGAGACAATGTTCCTAATGTGCTTGTGGAGTACTAATACAGAAAAGGTTTTGCTTGCAATGAAATGTTTTGGGTTGTTATTTGAGGAAGCAACACTCCTATCATTTGATCGACCTAGTCCTATGCACCCTACACCATTGACAACAGTTTATTACAAGTTTAGTAACGAAGTTAGAGAAACAGGGCGAACAGCTCTTCATAAAAGAATTTTGTCTGTTTTGCGTGATGTCAATGTACAAACAACAGGAAACTTAAAGGCTTGGAAATTGACACTTGCACGATGGAAAAAACTTACAAATGCATTGACTAACTATCCTCGTGAAGAACTAGTTGGGTTTGATGGAGTGCCACCAGAGTCTGCTGTTAAACTGAAAACATCCCCAAATATTGTTACTTTAGTATCAGATGATACTTTAGAGATATATCTTTCTGAATGGTGTAAAATGACTGGCTTCTTGTGTTCTTTTGGTGGGATCTGTGTATCTAAAGAAAAAGATGTCAACTTTTTTTCTCCATCTTCAAAAGGTCTGGAGGATAATCAAATTAACAGATTTATTAGTGAAATGTTGACGCTGCTTGTTTGTGAAAATGAGCATACTTCCCTTCAAATTCGTAGTGCAGTTAGGGAAACACTTGGCTCTGATTTAAGTGTTATTCTTTACCCATCTTTTTTTTGTCTCTCCAAAGCTACAACCGGTTGCTTCTTTGATCCCAATGGACAGGTAAACATAAACCCAATTAATAACATATACTCTGAAAATCTTATTTATATTATTCGAACTATACTAGAAAATAAATCTGATAGCGTTGCTCATGTATTGCCTGCTTTACCAGTTGAGGAAATAACTAATGCATTGTTAAAATACCTTCGATCCCTAGTGTTAAGTGTCCAATCACTGCTTATAAAAACAAAAATGTGTCAACTTGTTGAAAATATCATGCTTCGAAGAGGTGATTTGTCTTTTCATCAAGAAATGAAGTTTAGGAGTCGTCTTGTAGAAGATCTAACTAAGTGGGTGCTTTACGCATCTGACGAATCAAAAATAATGTCTCAAGAAATGCATGCTATATCATGTGGTCTTGATGAAGCAGCTATGAGAGCTGTAGCAGCACTTCTAAAAGGTTTACCATTGCAACCTGATAATATTTCTAATGATATCACAGAAGCTAAATCAACTCTTTTTTTAAGACACTTTACTTTGTTTATGAATATTCTAAACAATTGCTATGACAAGCCAGATGACAATAAAGAGCGACGAATACTTGCACCGCATTTTGTTAACTTGCGCGCATATACAGTACAAGCTATGTCTAACATGTTAAGCGCAAATATTGACAGTGGTCTTATGCACTCAATTAGTCTTGGTTACCATGAAGATCCTCAAACAAGAGCTACATTTCTTGAAGTTTTAACAGATATTCTTAAACAAGGCACAGAATTTGAAAATCTTGCAGAAACTGTTTTAGAAGATCGCTTTGAACGAATTATTCAACTGGTTACAAATAATGGAAACAGTGATGACATTCCCATTGTTATGGCACTTTGTAATTCTGTAACTATTGATGACATGGATGATGTAGCAAAAGTATTGGTCAATTTGTTTAACATGAAGGGTATATTGCACGTACTCCTAATGAACCTTTTCAAAGATGAGGTTGAAAAAACTGAGACTCAACAAACCTTGTTTCGTGGCAACACTATTGCTAGTAAAGTTATGTCATATTCTTTTAAAATATATGGTGGTAACTTTCTTCAACTCTTATTAGGGCCACTTATTACAGAAATGATCAAACACAGTGATGGAAAATCTTATGAAGTTGATAGTGCAAGATTAGAAAATAATGAAAACATTGGTGATAACACTCAGTCTGTTATTGAATTAGCAAATGGTTTTATGGATAAAGTCAAAGAGCTGAAGAATGAGTTCCCAATGCAGTTGAAAAGTTTATGTTATTGTCTGAACAAGGCTGTGCAAACAAGATTTCCATCATCAGCTTATGATGCAGTAGCTAGTGCTGTATTTCTTCGTTTCATCAATCCTGCTATTGTTTCTCCTGATACTCATGGTATTATTAGTGAAGTTGTACCTAAATCAGTTAGACGAGGTTTAATGCTTTTATCAAAGATTCTTCAAAACCTTGCGAATCATTTGTATTTTTCTAAAGAAGCACACATGGAGGTCTTCAATGGATTTTTAGAAAATAGTTTTTACAGAATGCAAAGTTTTTTTAGAGATATAGCAGTAAAACCAGAAGATAAAGAGGAACCAAGTGTCATTTTGACTCTAGCTAGCGATAGCAATGTTTTAACTCTTCACAAGTTACTGTGGTTTTCACAGGAAAAGATGGGAAGATATTTAGCTATGTTTCGGGGTGCTGCTGCTCGGGATCCTTACGAAAAGCTGGTGACACTTCTTGCTCATCTTGGACCACCTGAAAATCAAACAGTTAAACTTACTCAACGCATAATTGGTGATGGAAAAGAAACTTCTCTTTGGGGTTTTGAAGACTTTATGGCAAAACATGAAGGACAAAATAAAGAAGAGCTTGAGTACATTAAATCAAATCAACTTTTTTATGGAGATGGAAAATCTAAAGCTGGTCGTCATGTTTTTTATTATATTGCAAGAAGATATATGAATGATACGATCAGTGATGAAGTTTTCTTATATCATATTTTGTTAACATTACAACCAGTACGTGGGGAAAACTGGGAATTGGTTGCTGACTTCTCTCATACATCACTGGTCAATAGGTTCAAGGCTGATACCTTGATAAAAGCGTTCACTATTATTCCAGAAAGTCAGTTAGCAAGTTTACAATTAATATATTTATACAATATAAATCATTCCCTTATTCAATATATGGAATTAAATGAGCGTGTTATGAAGCCAGGAATCGCAAAGAATATTCAAAAGATAGTTATCATTGATAAACTTTCCAAATTGTATGAGTATATAGAAAATGTGAAACTTCCTTCTTCAACTTTAACTCTTGAAAATGATATTAAGAGGTATACAGTGTTAAAAATCACAATGAAAGGAACTGTAATTCTAAAGGTTAATCCAACATCAGTACAACTTCAATCTCCTGATAAAGTTAAAGTTCTTGGGTTGTCAGTTTATATTAATGATGTGTTTTATGCATCTGAAATTGAAAAGGCAAGCAGCTATGAAGATGTGTTGTCATTAGAGTTTTCATCGCGTACTGGAATTTTAAATTTTCGCACTACGCAAGCAGCAGAAATTGCTAGCTATATTAACAACATACATTCCAGGTGGAATCCTTCTCACTCTGATAAAAATACAAAAATTATTACAAAAAAGAAAATTAGACCAAAAGATGTTCCAGGGACTTTGTTAAACATGTCTTTGATTAATTTAGGTAACCGAGATCCCAGCCTTCGTTTGGCTGCTTACAATTTACTGTGCTCTCTAACACAAACTTTTAACTTGCAAATCAATGAGCGGTTGTTAGAAGCAAAAGGTATTTGTATACCATCAAACTGTACATTATTTATCACAAGTATCAGTGAACAGCTTGCTCAAAGGGAACCTAATCTTACATTAGAGTTTCTTGAAGAATGCACTAGTTGCTTTTCAAAGTGTGATGATGAATCAAGAAATTTATGCTTAAACTACATGGCACCTTGGCTTCCTAATCTAGTTAATTTTAGTAACTTAAATAAAAAAGATACAAATAAAGAGAAGATGGTTGATATAATTGCAAGGCTTATTGAACTAACTATATCTGATCGAAAGAACTATCCATTTATTCAAGCCCAGATTTGGGGTAATGTTGGTAAAATTCCAGATTTATTAGATGTTGTAATAGAGTTGTTTGTAAAGACCAGTTCTACTGGTGGTTTTTTATCTGAGAAGGCTGAGGTTATGGCAGACACAATGGTTACTTTGGCATCTGCTAATGTTCCGCTTGTTTCAAAAAAAATATTTGAAAGATTTCACATGGTAATTGAGCGAACAACTGTCTCGCCTACTGATTGTTTAGAACGACACTTAATGTGGGATGACATAGCTATAATGGCTAGATATCTACTAATGCTATCATTTAATAATTCATTAGATGTTTCAACTCACTTGGCAGATATATTTCATGTAGTTATTTTGCTTGTATCAACGGGACCAGTTACACTTCGTGCATCTATTCATGGTTTAGTTATTAATGCGCTTCAATCTATTCTTACATGTTCTAATATGAAACTAAGCAGCACAACCCAGCTTCTAATAAGAACGAAACTTGAAGATTTATCCTTACAAAAGTTTTACCTACTGTTTGGCATTTCGAGTGTTAAATCTGTTCCAATTAAAGCATTTTTAACTGAGAAAAAGAACAGGGTCAGAGTTTTCAATGGAAAGTTGAACCATAAAACAAACTTAGAAATTCCTTTAACAGCTATAGAAAGCATTACAGAAGTCTTGCTGGATGTCTTAGAGTCATGCATAAATGACTGCAACAATGATGCATTACTTAAAAGATGGCAGACATTGTGCTTTAGCCATTGTATAAATCATAATCCTGCTATTCAACCAAGATGTGTTGTTGCAATGGGCTACATCATGAAAGTTGTACATAATGAAAATGTCACTCAGATGTTAGAAGTTCTTACCAAGGCTTGTGGAATTTACATGGATTATCAACTTATTGAAAGTTTAGTAATGTGTTTGGCTAAATACCAGCTGGCTTTACCAAAGGAGTCTCAGTATCATAAAGTTTTATTCTGGGTTGCTATTGGAGTATTGCAGTTTGGGGAGCAGTGTTTGTATCCTCCTGCTCTTTCTTTGTTGGAAAACAATTTGAGTGTTTGTCATGGTTTTAATATATATGCAGAAAAGGGTATAGAAATGGAATTAATGGAGTATCGAAATGATTCTTCATTTCATTGGATTTTCAAACAGCTTGACCATTTGGTTGGATTGAGTTTTTCTACTGATTTTCACTTTGCATTAGTTGCTCTTTTAGTTAAAGGAATTCGTCATCCCTCATCAAAAACAAAATCAACTGCATTGCGCATCGTCAACACAATGTTGTATATATGCAGCAACAAAGATGTTAAAGTCTCGCAGGATAAGATTGAAGTGAATAAAGACACTTTGGCTTACCTTGCAGCATTGATGCCAGTTTCTGAAGAAATTCGATTGAAGCTTTACAATGAGAAACCAACTTATTCTGCTACTTTGACAATAAAACGTAGAAGATCAAAGATATGCATTGATGCATGTAAATCGCAATCAATATCATCTAGACTCTCTTCATCTGGAAGCATTGATATTTTTCTTACCAAGAGAAGACACATATTTGAATCCTCTACTTATAATTCACTACTCGATCCCATGCTTTTGAGAGGTGAAGAACGACAAGCCTTACTTATTGTATTATTGGCAACACTCGTTAATCACACAGTAGATGATTTTGAGGCTAAATCATTATTTGAAGTTTTAGCTGAAGCAAGTGTTTTGTATCCTGAAATTTTTCCTATTTGTCACTCTATCATCAACCGAAAGCTTTGTAATGTTCTAAGTCATTCAAACGATGCTGTGACTTTATCTGCTGCTCAAACTATTGTCCAATCGATATCTTCGTTGGCTGGCGAGTTACCTACTTTAGGCCTGCAAAAATTAACAAGTATTGGCTTCCATGGTCTTCATTCCTTTCCAGGCCCGTTTACTGAGCTTCCGGACCGTGTTGTAGCTCCTCAAATGTTTGCACGTTATGTAGATTTAGTGGTAAACAAGAAATCTAATTTAACAACTGATACTCGTTCGGCCGGACAGATATTTGCTCCACCTATATGTAACGGTGACGTCATAGTCAATACTTTTAGTCATTCTCTTACTGCTATTCAAGAGCAACCTAATCACCAGCCTACTCAAACCTCGCCTGGAGCGTTTTCTGTTTTCAAACGTGTCGGATCCTATTCACCAACGAGGCGGCACCGCAATAGTCCTTCTAAATTTGAATCTGTTAAAGAAAAAGTTTCCTCAAATCACTTGGTTCCCTGA
>DENV_000915_XM_012706939.1
GTACCAAGTATAATGCTTAGTAATAATTCAACAGTATCAAGTATAACGATTAGTAACAGTTCAATACCTTCTACTTCTACAGCATTACCTCCTGATGTCGCGATTCCATTGGCAACATGCTTTATTTTAATTATAATTGCTAGTATTCTTTTCAATACTATTCTCATATTTGTTATATTGTCTGAAAGACATTTGCAAACAATAACAAACGTTTACATTATCAATCTGGCGGTTGGTGACATGCTTCTTGCAATAGCAGTTGTGCCTTTTGACGCTGACTTCATGTTAAGAGGATACTATCCATATGGAACAGTATTGTGCGGTATTAAGGAAGTTTTGTTTATTTTTTCTCTCCCTTCGGCTGTTTTTAATCTTTTTTTACTGACATTAGAAAGATTTGTATCGGTTTACTTTCCATTCAAAAGAATACAATATTTTTCGAAGAAAAATGTATTTATATCAATATCATTTAGCTGGATCTACACAATAAATGTTGGCTTATTTCCTATCTATTATAATGGACCGTCAGCCATAAAGGTTGTCGGCAAGGTCTGTCAAATGGAATTTTCAAACAAGTTTGCAATTTACCTAATTTCAGTTAACTTTGTTCTTCCAGTCCTTATAATGGTTAGCATGTATTTTTCATTGTTCTTATTAGCTCATAAACACCAAAAACAAATTCAAAGATTATCAATTAATTCTTTACGAAAACAGTCAAATTCTTTTCAAAAAAACTTAAAAGCTGCTAAAACCATTTTCTTACTCGTTGGTAACTTTTTAGTTTGCTGGGTAAGTTTTATAGGAATAGCATTATCTAATCTTATTTGTGGTGGGTGTCATCCAAGAGAATTAACTTGGATCAGCAACGTAGTAAATTACTCAAACATTGTTTTTAATCCTATAATTTATGGAATGTTAAACAAAACCATACGCAAAGCTATTTACAAAAAACTATTTCAAATTTTTAGCTGTTTTTGCAAAACGCATTACCAGAATTATATAATGAGACAAATAGAATCAAATACAAGTTGCACTTATAATTCACCTGGAGTGAGTAAACATAACATAATAGGAATGCCATTAACACTATTTGGAAAAGATAGTCATAAACAAAGCTATGAAAGTGAAGCCGATACATTATTATGA
>DENV_000924_XM_012708964.1
ATGGAAAATATCTCAACGTATTCACGAAATAAAAAATGGTATAAACAAAAAAAATTTGTATACAACTTACTTGATAAACCAAGAACAAAGTTAGCATACACTTACCACATTGCCATTTTGTTAATCATAATTGGAAACATGTTTCTGAGTTTCGCGTCTACTATACCCGAAGTCAAACTAAAGTTTGAAGTTCAATTATTACTGTTTGTTTACGAGTTTATTTTGCTGATCATCTTCATCGTGGAATACTTTATACGATTGAGTGTATGTAGCTCTAATGTAATGTACCGCGGGTTATCTGGAAAACTTATTTATATAAGAAGTTTTTACATGGTAATTGATATTATAGTTATTATTTCTTCCATTATTATAGTATTTTCAAATGTCAAATCGCCTAATCTGAGTTTTCTTCGCTATGTGAGAATTTTCTTGATTCTTCGACTGTTGCGAATGGATAGAACCAGGGGAGATTTGCATACAATGTGGCATGCTATATATAGCCATAGAAAAGAACTTTTGACTTGTTATTTTTCTTGCATAGTGGTGCTCTTACTGGGATCTTATGCCGTTTTTCTTATAGAAAGCAACAGAGTACCATCAGATGGAAGGATTAATAATATGATAACCGGCTTATATTGGGGAATTATAACTTTTACAACAATTGGCTATGGAGATTATACTCCTCATACATGGTATGGTAAGCTAATCACAAGCCTATTATCTATGGTAGGGTGCGCTTTTTTTGCACTACCGGCTGGAATTTTAGGATCCGGGTTCGCTTTGCAAGTATCTAAACAAAAAAAAGAAAAAGGTTCAATTAAAATAAAAAATCCAGCTGCACTTTTAATTCAATGCGCATGGAGAGGATACGCTGTACGAAATCCAAATTTGACAGCAACGTGGAGTTACTTCCTTATGAAAAAAGTTGCAGCCAAAGAAAAAGCGGAAGCAGCTAACCAAAAGGTTTATGCGAGTAATTTTATTGCTTTAGTTCCTGATAAAGAAGTTATTGAGGTTACCAATCAACAGATAAAAAAATCTAAAACCAAAGCACTTAACAAACCATCTAATGACAAAATAATGGGGATAAAACTTAAAAAAAATCCTAAACCATATAGTGGTTTCGAAGACCTCATTAATATTTTCCAAAAAAATCGCGGTTCTAATAACTGGTCAATGGATATTCAAATCAAGTATAAGTTAGTGTATAGCTTCATGACAATTCTTAAACTGATTTTAGCTTCTAAATCATTTTCAGACACTCGTTATCCTTACGTCAATATTGAACAAGTGCTTCAAACAAACAACAATACTCTGTCTTGTTCATTATCTCATTTGAGAGAGATGAAGAGCGTCACTGGAATGATTCTTTCTGAGCTAAATGATTTGAAAAAAGAAATAAGAGAGTTAAAAGGTTTCAAAAATAGTCAGAGAAGGCTTACAAGATGCAATTCTGAAAACATTGTTTCTTAG
>DENV_000928_XM_012705460.1
ATGAGGCTGCGACTAACACTCAACCAGAATTTTGGTTCAAAATTGTTTGTTGCCTTCATATTTTGCTTTTACATCCTGATTCGATACAATCATTTTCTCACCGAAAATGGCGAAGGAAATAGTGTTCTTACTAGAAAACTTTCTATGTTTGATTCCGATATAAGAGAAAAATGTAAACCTGCTAAAGGAGCAGTAGATGAGTTTCCTCCAGATTTTATGACTCAGGAGCAACGATACAAAGGCGGTATTATTTTTCATGTTACTGTGACATTTTATATGTTTGGCCTTTTAGCAGTGGTATGCGATGACTATTTTGTACTTTCGTTGTATCATATTTGCTTGCGACTTAAAATGGATAAAGATGTTGCTGGTGCAACTTTTATGGCAATTGGATCGTCTGCCCCAACGTTGTTTATCTCTATTGTCTCCATTTTTTTTACTGATAGTGCTGGTGATGTTGGACTAGGTACTGTCGTAGGTTCAACAATATTTAACACCTTGTTCATTGTATCAATATGTGCTATGGTTACAACAATACCAGCACGTGTTTCTCAATGGCCACTTATGAGAGATTCGTTTGTATATGTTCTTGGGACAATTTCACTTGCAATAACAATTCGAGATAGACGTGTTTATTGGTACGAAGCATGCTTGTTTGTAATAGTGTACATGTTTTATATAGTCATTATATATTTCAACAAAGAACTTGGTGCGGTGTTTAACAATAATGTCAAGCAAGTATGTGGTGAGTTAGAAGATGAAGACTCAGATATGTTGACAATAAATTCGAAAACAACAATGGATGATTTACTGAAACCTTCAGGAAACGAAGAAGTACCAAAAAATCATGATGCGTCAAGTAACAATTCAATGATGGATGATCTTGAACAGTTTGAACACAAACAAGAATCTCCCCTACAAATTCCAGAGGGATGCATTGCAAAAATTGTTTGGATATTAGGTTTTCCTGTTATGATATTGTTCTATATCACTATACCACCGTGCTGCAAAAAACGTTGGTCTGAATGGTTTTTAGTAACTTTTGCAATGTCCGTTATGTGGATGGGATTTCTCTCTTATATTCTTGTTTGGATGGTTGTTATAATTGGGGACACATTTGATATACCTGACTGTATTATGGGAATGACGTTTTTAGCTGCTGGTTCAAGTATACCCGATGTAATGGCATCAGTAATTGTTGCACGTCAAGGAATGGCTGATATGGCATTATCAAATGCTATTGGATCAAACGTATTTGATATGCTGTGTTTAGGATTACCGTGGTTGCTAAAAACAACAATCATGGATCCAGGCAGTTTTATTACAATCCAGTCTCAAAGCATAATGATTTCCACTCTTCTCTTAATCGGTTCTATTGTGTTCACAATTGTAGCAGTTCATTTGAATAATTGGAGATTAGATTTTAAATTAGGGATTATATTTCTTATTATATACATAGTATTTATAGCACTTGCAACTTTAATTGAATTTTTAGCTTGTCCGTGTCAGATTGAAGATTTTCTTCCAGTCTAA
>DENV_000932_XM_012700146.1
ATGAGTCAAATCATTATTAAAGATGTTAATGAAAGTTTTACATTGAAAAAAGTAGATACTACTGAACTAAAAAATCATGAAAGGACTCATACAGAACGAGATGGCCAAGAAAATGACGATAGTGATAATAACAACATCTATTCTGAAAACAAGCATGAAAAAAGCCTATGTTTTATCGCTTCCTCTCGACGTGATGTCTTTTTAAATCTACGTAAAAGTACTAAGTCTTTGTTTGAAGGAAATTTATTTCCATTAGAGTTTTTAGAAAAACCTGAACTTTTTATCAATGATAAGTTTGCTGATCTTATGGAATTGCTTTTGAAATTAAATCAAAATTTTTCTGATTCGAATGAGATCAAATTCGATGCCATCTTATTTTTTGATGAAACTTTCAAGATTTCATGCAACAGTAAAATTGATGCAACAGTAAAAGAGAGCATTGAAAGTTATTTAAAATCAAGAGAAAAAAATGAGCAGATTTCAATAGAATTTCTAACGAATCAAAAAAATGTACATGTTGAAATGGCAGTTTTAGATCATTTAGAGGCTCTAGGATTTGAAAATGTTAAGCAGATGGATATTTATATGGCAACTTCTTTAAAACCTTGTTCACTTTGTTATATTACTCTTGAGAACTTTGAATCTTGCATGGGGTTGAACTTGTTTTACAGAATAAATGATTGTGAAATCTTTGTTGAAAAGTGGAATGACTGGAAGAACCATTGTCTTGATTGGCCTGTTCCAGATTTTTTAAAAAATTATGATAGCCTTTTTGATAACTTCAATGATTATTTGGATAGAGAAATTTTGAAACCTTATTCCGAATATGAAAGCAGTAAATATGAAGTTTTTAAATCAACAGAAATCTCAAATCACAATAATCAGTTTCAACAATCACAACAAGTTTTAGAAGCTTATAATAAAAACATTGCAGAAAAAATTGAAGTTGAGTCTTTTATTCAGAATTGCGAAAATAATGTTAAAAAAATGTCGTATTATATTAAAGAATTAAGCACATCAGATCGTGAAAAATTAAAAGAACTCTATCGAATGTCTTTACATTATTTGGAAGAAAATTGA
>DENV_000943_XM_002158146.3
ATGTCTGAGGTTGAAGAGACATTAAAGAGAATTGGAAGTCACAAAGGAGTCATTGGTATCATAGTTGTTAATCAAGAAGGTATTCCTATTAGAACAACACTGGACAACTCTACTACTGTTCAATATGCAGGGCTTATTCATCAATTAACAGCTAAAGCAAGAAGTACTGTGCGTGATATTGATCCTCAAAATGATTTGACTTTCTTACGAATTCGATCAAAGAAGCACGAAATAATGGTTGCCCCAGAGAAAGAGTATATGCTAATTGTTATTCAAAACCCTGGCATTGCTGAGCGAAGTAGCTAA
>DENV_000949_XM_002166188.3
ATGGACAACAGAGATGGTATTGGAGCAACTGGATTGAAGACTAAGATTATAGTGAATTACATACCGCAAAGCATGAGTGATGATGAATTTAGACAGTTATTTAGTCAATGTGGAGCTCTACAAGAATGTAAAATAATTCGAGATAAACAAACGAACTATAGTTTTGGATACGGTTTTGTTGATTATTTAAAACCAGAATTTGCAAGTTTAGCCATTTCCAAGTTAAATGGATTTCAAATACAAAATAAAAGTATTAAAGTTGCATATTCAAAACCGCCAGGGTGTAGTAAAAATGCCAATCTCTATGTTACTGGACTAGGAAAACATACAAATGAAAAATCTTTAGAAGAGTTATTTGGAGTTTATGGTGAAATTATTCAAACAAAATTACTAAGAGGAGCTGACGGTACTTCTAAAGAAATTGGATTTGTTTTGTTCAAAGAAAAGCCACATGCTGATAATGCTATAAAAAATTTGCAAGGGTATTCCGATGGTAATGGAATGAATTTACAGATAAAGTATGCTAAAGATCAAAATGAAAATCAGAAGCAAATGCCAAAGTTCAATGGCTTTTATCAAACCAATATGCAAAGGATGTCTCAAAGTTCATTAATGGCAGAAAGTTACCCGTATAATGTTGCTCCATACAGTGCTGGTGTTATGGGACGTGGAATGGACTATGGAGGAGGCTATGATAGTGCCATGGGTATCGGAAAAGCTATTCGTGGTCGAGGTGTTGGTACACGATTTAATCCACTTGCAAGACCTTTAAATAGTGACATTGGTTTAGAGCAATATGACCCTTTTACAGAGTCGATAGTATTGTTTGTTTATAATATTGGTCCTAATGCGCAGGACAGTGACTTGTATGGTTTGTTTTGTAGGTTTGGTAGGATTAACAAAGTAAATGTTATAGCAGGTAAAGGATATGGTTTTGTACATATGCCTGTACTCAATGAGGCACAAGCAGCAGTTAATGCTTTAAACGGAATGTTTTATAATGGTAAAAATCTTCAAGTTTCTGTTAAGGCCAGCAAGTAA
>DENV_000957_XM_012702727.1
ATGCTCGTGTTATATCTTACCGTCGCTTTCATCGGAAGTCTAAGCTTTGCTCATCCAGTAAAACAAGATGATTATTATCCAGTAAAAGAAAACTCCGTAACTGGATCAATTACAACAAAGGCTGCCACTGAAGGAAAGAAAACATCTCAACCCACTACGCATTCACTTGTGGTAACAGAAAAAAAGAAAACTGCCCAGCCTTATTCACCAGGAAATAAAAATGCAGAACATCATGTTCCTTCTCATTTAACAGTTACTAAAAAGAAAAAGATCCAACATCATTCAAATCCCTATTCACTAGGACATAAGAATGCAGGACATGTTCCTTCTCATTCACCAGTTACTGGAAAAAAAGAAACATCACAAACTCATTCAACTGCTCATTTAGTAGTTACTAAACAAAAGAAAAAGCTTCAGACTTTATCCACTAAATCTGCACCAGTAGTTACTGAAAAAAAGGAAAAACTTCAATCTTTGTCCACTAATTCTGCACCAGTAGTTACTGAAAAAAAGGAAGCAGGCCAGTCTCAATCCACTACTCATTTGCCAGCTACTAAAGAAATCAAGCTAGAATCTCCAAAAGCTCCAATTGTTGCATACAACTAG
>DENV_000957_XM_012702728.1
ATGCTCGTGTTATATCTTACCGTCGCTTTCATCGGAAGTCTAAGCTTTGCTCATCCAGTAAAACAAGATGATTATTATCCAGTAAAAGAAAACTCCGTAACTGGATCAATTACAACAAAGGCTGCCACTGAAGGAAAGAAAACATCTCAACCCACTACGCATTCACTTGTGGTAACAGAAAAAAAGAAAACTGCCCAGCCTTATTCACCAGGAAATAAAAATGCAGAACATCATGTTCCTTCTCATTTAACAGTTACTAAAAAGAAAAAGATCCAACATCATTCAAATCCCTATTCACTAGGACATAAGAATGCAGGACATGTTCCTTCTCATTCACCAGTTACTGGAAAAAAAGAAACATCACAAACTCATTCAACTGCTCATTTAGTAGTTACTAAACAAAAGAAAAAGCTTCAGACTTTATCCACTAAATCTGCACCAGTAGTTACTGAAAAAAAGGAAAAACTTCAATCTTTGTCCACTAATTCTGCACCAGTAGTTACTGAAAAAAAGGAAGCAGGCCAGTCTCAATCCACTACTCATTTGCCAGCTACTAAAGAAATCAAGCTAGAATCTCCAAAAGCTCCAATTGTTGCATACAACTAG
>DENV_000961_XM_012707102.1
ACTTTTTGTTTGAATATTCAAGAATTTACAATGAAACGTAAATTTATTTTGATTGCATTCGTTTTTGTGCTTGTTGTATCTACGACGTTGTGTAAACCGACCAAAAAGAAACTTAAAAAATCCACAAATGTTGAAAACACTAAAGTAAAGTCTAAATTAAAAGGATTAAAGAATAATATGACTAATCAGATGGCATCAAATGTAAGTCAACAAAAGATTAATGAGACCAATCAGGTTGCATCAAATGTAAGTAAACAAAAAATTAATGTGACTAATCAGGTGGCACCAAATAAAAATCAACAAAAGATTGTTGCAACAAATCAGATAATGCCAAATGTAAACGGACAAAGGATCATTGTAACAAACCAAATGGGGTTAGGAGTTTCGGCAAAAAATGTAACACAATTTGTTACAAACAACTCACACCTAGAAGTTATTAAAAAGCATCATCATGACCATCACCATCATAGTGAACACCACGATTGTCATGGAGGAAAGCATTTGCATGACCATCACCATTGGAAAGATGATTTAGGTCACCATCATCATTGTGATTACGATACATCAATTGATTGCCATGGTAACGAGCATTGTCATGTTACCGAGCACCATCAGGATGAGTGTGGAAAACATCATCATTTATGCCACGATCACCATCGCTGTCATGGCCACGATCACGATTGTCACCACGAACATCATCAAGGCGGAGGTTATGGTAAATAG
>DENV_000964_XM_004206858.2
ATTTTTTTAAAAGAAAAAAACTATAAAAGAAAAGTAATAGATATGGATGATGATGATGGAATGATTATGGATGATGATGACGATGATGATAATGGAATATATATAGATGAAGCAGATGCTGAAATTATAAAAGATAAAGCGAGAAATAAAGATGAAAGAGATATTTTTTTAAACTGGAATAAAACAGCATATGTTCCAGAGCCTCATTTAATAACTGAAGAAGCATTTAATTCTCTTCAGCCATCATATGAAAAATACTTTTTAAAGTTTTGGCAAAAATCTGATGTAGATGTCAGCAATAAAGAGTTAACTAAAGTGATATCTACGTTGCCTAAACCCACTAAAGATGTGTTAATTGATACAACTGTATTGTTGAATCGAAATAAAAATATAACACCTGATACAACTATGCTATCAAACCATACTAAATATCATCTTTTGAGCAAGCCTAAACGTTTTTCTTGTATATCTGAAGCAGATGCCAGCTTTTATATTGCAAATTACAATAAATTGCAGCATTTAGATGATGAAAAGAATAAACAAAGGTTTAAGGAAATCCAGCTTCGAATTACAAAAGAGCAACAAGAATACCAAAGCTTTCTTCGTTTCTCTGCACAGCAACACCTTAACGACTATTTATACATAAGTTCAAGTATTAAGGAAAAATTACAGAATGAAAACTTTAAAGAAGTTGTGGCGGTACTGGAGCGAAAGAATGCATATTCACAGATCCAAACCATAGAAATAATTCAAGAAAATAAAAAAGCACCATTTAATTTCATTGGAAATGTTTTTTCACAGAAACAAGTTGATATTTTGAAACCTTCTTCTTGTTTGAATAACTTATCACAAAGAATGAATCCTTGTGCAAAGTTGAATTTGAGTGAAAAAGAGATTCTCAATTTAAGTGTCACTGAGGAGTCATCGTTTTATATAAAAGAAGAGTCTTTCATTAATATTGTTGAAAGTTTTGTATTAAATAAATGCGAGTGGCTTATTCCTATCACTGTAACAAGCATTAATGGAAAAATGACGGTGTTAGTTGAAAAACCATTTGCAAAAAGAAGTATAACTGCAAGAGACGCCTATGCTAAGTATTATGAAAAACCTTTAAAAGATTTGTATTGTGATTCGCAGGGCCGCACAGAACCTCGTGGACCGTCTGTTAACGCATTTTTGTGTGGTGAATTTAAATTACTTATAGAAACTGAAATCGATTACATCGATCCTTCAACAAACCGAACTTATTCATTGTTACCAAAAGCTGAAATGCAATGTACAGTCGGTTTTGAACTTTTCTCAGTAGTTGAGCTTTGCAAAGCATGGTGGAAGAGTAGAATTGCGAATACTGATTTCATCATTTGTTCTCGGGTTGATGTACGAAACGATTGCTTAGCGCGCACGGATATTTACTCTCGTGAGATGTTATGTTCTCATGGTTCTCCATACAATCCTAACATTTATTTTTCATATTTAAATCAACTGCTGGACAATTTATGTAAATGCGAACCTGGTGATTATTTGCTTGAGCGTTCTACAGACAACAAGAATTTACTTTTGCTTAAAAAAGACGATAAAGGTTTGATCACGTTAGATATGAAATATAGTGATAGGGTTTTAAAAAAAGATTTTTTTAAGGAACTAGAATTTCCATGGCTACCAATTGACTGTAACATAGGTAACCAGTTGATTGCAAACAAAGTAATACCTTGTTTGTTTCCACGATGCATTAAAAAACCTTCCAAAAAATCTAAACGATCAAGAAAATCAAAAGCACGAACAAGGACAAATATTCCTCTTACTTCATCGGCTTTAGCTAATGTCGATACTTTTAATGAAGATCAAAATCGATTGAAACGATCAAGAAAATCTAGAACACAAAAAAGGACAAGTATTGCACCTATTTCTTCGACTTCGGCCAATGAAGTTGATTTTTTTAGTGAAGATGTTCCTCGTGCTTTAACTTTAAAAAAACGACAAAATATTACTAAACCATACATGAGTACGCACGAAGATATAATTGAGTTTTG
>DENV_000964_XM_012699235.1
ATTTTTTTAAAAGAAAAAAACTATAAAAGAAAAGTAATAGATATGGATGATGATGATGGAATGATTATGGATGATGATGACGATGATGATAATGGAATATATATAGATGAAGCAGATGCTGAAATTATAAAAGATAAAGCGAGAAATAAAGATGAAAGAGATATTTTTTTAAACTGGAATAAAACAGCATATGTTCCAGAGCCTCATTTAATAACTGAAGAAGCATTTAATTCTCTTCAGCCATCATATGAAAAATACTTTTTAAAGTTTTGGCAAAAATCTGATGTAGATGTCAGCAATAAAGAGTTAACTAAAGTGATATCTACGTTGCCTAAACCCACTAAAGATGTGTTAATTGATACAACTGTATTGTTGAATCGAAATAAAAATATAACACCTGATACAACTATGCTATCAAACCATACTAAATATCATCTTTTGAGCAAGCCTAAACGTTTTTCTTGTATATCTGAAGCAGATGCCAGCTTTTATATTGCAAATTACAATAAATTGCAGCATTTAGATGATGAAAAGAATAAACAAAGGTTTAAGGAAATCCAGCTTCGAATTACAAAAGAGCAACAAGAATACCAAAGCTTTCTTCGTTTCTCTGCACAGCAACACCTTAACGACTATTTATACATAAGTTCAAGTATTAAGGAAAAATTACAGAATGAAAACTTTAAAGAAGTTGTGGCGGTACTGGAGCGAAAGAATGCATATTCACAGATCCAAACCATAGAAATAATTCAAGAAAATAAAAAAGCACCATTTAATTTCATTGGAAATGTTTTTTCACAGAAACAAGTTGATATTTTGAAACCTTCTTCTTGTTTGAATAACTTATCACAAAGAATGAATCCTTGTGCAAAGTTGAATTTGAGTGAAAAAGAGATTCTCAATTTAAGTGTCACTGAGGAGTCATCGTTTTATATAAAAGAAGAGTCTTTCATTAATATTGTTGAAAGTTTTGTATTAAATAAATGCGAGTGGCTTATTCCTATCACTGTAACAAGCATTAATGGAAAAATGACGGTGTTAGTTGAAAAACCATTTGCAAAAAGAAGTATAACTGCAAGAGACGCCTATGCTAAGTATTATGAAAAACCTTTAAAAGATTTGTATTGTGATTCGCAGGGCCGCACAGAACCTCGTGGACCGTCTGTTAACGCATTTTTGTGTGGTGAATTTAAATTACTTATAGAAACTGAAATCGATTACATCGATCCTTCAACAAACCGAACTTATTCATTGTTACCAAAAGCTGAAATGCAATGTACAGTCGGTTTTGAACTTTTCTCAGTAGTTGAGCTTTGCAAAGCATGGTGGAAGAGTAGAATTGCGAATACTGATTTCATCATTTGTTCTCGGGTTGATGTACGAAACGATTGCTTAGCGCGCACGGATATTTACTCTCGTGAGATGTTATGTTCTCATGGTTCTCCATACAATCCTAACATTTATTTTTCATATTTAAATCAACTGCTGGACAATTTATGTAAATGCGAACCTGGTGATTATTTGCTTGAGCGTTCTACAGACAACAAGAATTTACTTTTGCTTAAAAAAGACGATAAAGGTTTGATCACGTTAGATATGAAATATAGTGATAGGGTTTTAAAAAAAGATTTTTTTAAGGAACTAGAATTTCCATGGCTACCAATTGACTGTAACATAGGTAACCAGTTGATTGCAAACAAAGTAATACCTTGTTTGTTTCCACGATGCATTAAAAAACCTTCCAAAAAATCTAAACGATCAAGAAAATCAAAAGCACGAACAAGGACAAATATTCCTCTTACTTCATCGGCTTTAGCTAATGTCGATACTTTTAATGAAGATCAAAATCGATTGAAACGATCAAGAAAATCTAGAACACAAAAAAGGACAAGTATTGCACCTATTTCTTCGACTTCGGCCAATGAAGTTGATTTTTTTAGTGAAGATGTTCCTCGTGCTTTAACTTTAAAAAAACGACAAAATATTACTAAACCATACATGAGTACGCACGAAGATATAATTGAGTTTTG
>DENV_000984_XM_012698588.1
ATGATGCTACAGCAAAAAATGTTACAAATTTTAAATGGGCTAAAAAGTCCAAATGAAAATCATAGAAACAAAGTTGCTCAAGAGTTGCAGCATTTTTTTACAACTGAGCTAAGAGAAATACCAGCAGATCAGCTTAATGAATTAATGGATATGTTAACTCATCATATATGTGAATTGGTTAACAGTACCAATGTAAATGAAAAGAAGGGTGGAATATTAGCAATAGTTGGGCTTATCAATGCTGATGGTAATTCAAACCGTACATCTCGATTTGTCAATTACTTAAGAAATATGCTACCATGCAGTGATGTAACAGTCATGGAAATGGTGGCAAAGACCGTTGGTAGGTTATCACAAGTTGGTGGAACATTTTCATCAGATTATGTAGAGTTTGAAATTAAGAAAGCTTTAGAATGGCTTTATGGAGATCGGCATGAAGGAAGAAGGCATGCTGCTGTGCTTGTACTAAGAGAGCTAGCAATAACAGCACCAACCTTTTTCTTCCAACATGTCCAATCGTTTTTTGATTATTTTTTCAATGCTGTTCGCGATCCTAAGCCACAAATCCGTGAAGGAGCTGCAGAAGCTTTGCGAGCATGTTTTGCAATTATAGCTCAACGAGAAACAAAGAAAAATCACTATACTCACTACTATAAGCAAGTGTATACTGAAGCAATGAAAGGAATAGATGATGGAGCTACTTCAAGGGAGCGTGGAAATATTTTAAGTAAAGAAGATAAGGTTCATGGTTCTTTACTTGTATTACAGGAACTTATTAGGAATAGCAGTATTGAAGGAGAGAGATTAAGACAGCAAATGGAAGAAGTGTATGGAGATAAAACCTCTCAAGAGATATATAGTCGAGATATACCATGGTCAAAATCGTCTCGTTTTCTTTCTCACCAAGCTCATCCAATTCAACTCTCATTTATGCCACTAAATGTTGGGCATCAAATTCCATTATCTCAAAGTCGGTACTGCAAAGAGTTCATGGAAACTCACTTTGATGATGTTTGCAATGCTGTCCTTAGCCAGAGATCATTTAAGAGTAGTCTTGTTCAACACACGTTGCTCACTTTTCTTCCTCAACTTGCTGCTTTTAATTCTAAATCATTTAAGAAGACGTACTTCAAGACAACAATATCTCATATGATCAATGCTTTAAAAAAGGATCGTGAAAAGTCCACAGCATTTGAAGCTATAGGGCTGCTAGCATTGGCATTAAAAAATGATATAGCTACAGGCTTGCAAGAATGGAAAAGTGTTCTTGAACATATCAAGCTTTTGTTAATTAATAAGGAGCCACTTAACAGACGACGAACAACACCCATTGATTCTATGGTTTTTGCTTGTGTTAGTATGACTGCGAGAGCTTTTGGTCAAAAACATTTTGCCAAAGAAATTCAAGATATCATCATACTAATGCTTAGTGCTGGTTTAAGTCCTGCTTTGACTGCATCACTCCAAGAATTAGCTGAAGCAATGCCAATTATGAAAAAACAAATTCAAAATGGTTTGGTAGCATTGTTAACAAACATTCTTGAACAAAGGCCTATTCGTCAAACAGGTCTTCCAAAAAGTGCTGCAGCTACTACTACTGCAGTTTCTGGTACCACAAGTGCTGATGATGATATTGCTATGACAACATTAGCTCTGCGAACACTTGGAACATTTGATTTTGAAGGACTGGGATTAGCGCGCTACATTACTAGTTGTGCTGCTTTCTTATTGAATGAAAACAAAAGAATCAGAATTGAAGCAGTTCGTACATGTTCATATCTATTGGAACCTACATTACATCCTATGGTAGTACCGAATGTATCAATTTCTTATCCTATCAGTTCAGCAAACACCCAAGTTGTAAGTGAAGTTCTCAGTAAGCTGCTTACTGTTGGAATAACTGATCAAGATCCAGACATTCGCTTTTGTGTGCTTAAATCATTGGACCAAAAGTTTGATTCTCACCTGGCTCAAGCTGAAAACTTGCAGGCATTATTTATTGCATTAAATGATGAAGAGTTTGAGATTCGTGAACTTGCGCTTTGCATGATTGGCAGATTAAGTAGTTACAATCCAGCTTATATTATGCCTTCCTTAAGAAGAACTCTTATCCAAATACTAACTGAACTTGAATATAGTGGTGTTGGAAGAAGTAGAGAGCAGAGTGCGAGAATGCTTGCACACCTAGTTTCTAATGCTCCCAGATTGATTCGACCATACATGGAGCCAATTTTAAAGGCTCTAGTACCTAAATTAAAAGATAAAGATCCAAACCCTGGTGTTGTAACTAGTATTCTTGCTACTATTGGGGAACTAGCACAGGTTGGTGGTTTTGAAATGCGAAAGTATATAGATGAGTTATTTCCGGTTATAATTGAAATGCTTCAAGATGCTTCTTCCCTTGCAAAAAGAGAGGTTGCATTATGTACACTAGGACAACTAGTAGAAAGCACAGGATATGTTGTTGAGCCATACAAGAAGTATCCAAATTTGCTTGAAGTTCTTCTGAACTTTCTTAAGACTGAACAGTCTCCTGGAGTCAGAAAAGAGGCAATTAGAGTATTGGGGTTGCTTGGTGCTTTAGATCCATATAAGTATAAACAGATAACAAATGCTAAAGATGCTCTTACAAAAAAAGATGATGCAGAAAATTCAGAATCAAATGCTAGTGAAATGCTTGTTAATATGGGGAGTGCTCAGCTTGATGACTTTTATCCGGCCATTGTTATTGCTTCTATGATGCGAATAATGCGTGATCCAGTGCTTGCAGCATATCATCATACTGCAATTCAAGCTGTTCATTTTATATTTAACAACATGGGAATGAAAGGTGTACAATACTTACCACAATTAATGCCTTCTTATTTAAATGTCATAAGGACCTGTGAGCCTGGCTTTCGTGATTATGTGTTACAAATGTTGGGTCAACTAATATCAGTGGTAAAACAACATATCAGAAACTATTTAGATGAAATTTTTAGTTTAATACGAGAGTATTGGGTTCTTACAAGTCAGGTAACATTGCAAAATACTTTCATCGATTTGATAGTGCAGTTATCTATAGCTCTTGGTGGAGAGTTTAAATTGTACTTGCCGCAAATCCTTCCTCACATGCTCAAAGTTTTTAATAACGATCAGAGTGAACATCAAGTTGTCACCTGCAAGCTTCTTACAAGTATTCAAAAATTTGGTGAAAGTTTTGATGATTATTTACATTTGCTTATACCCCCTGTTGTAAAACTGTTTGACTCTACATCTGCTCAGCTAACTAAAGAAGTTCAATTAGCTGCTCTAGAAACACTTGAAAAACTATGCGATTGTGCTGATTTACGAGAGTTTTCAGCTCGAATAATTCATCCAATTATTCGTGTGCTAGACAATTTTCCTGAATTACGCCCTGCTGCAATGAAAACACTAGCAGCTATTGCATCTCAGATGGGAAAGAGTTTTTCAATTTTTGCTCCAGCTGTTAGCAAAGTTTTATCAAGGCACAAGATTAGTGACCTTAATTATGACTGCATCATTGCAAGAATTAACAAAGGATCTATTGATTATGAAACTGATCCATTATATAAACGCAAACATAACAAATCAAACTTGCAAAATGATCAAACCCTTGTAGCTCCAAGTGATGGCTTAAGAAAAATGGTTGTAAAAGCCAATTGTCTTCAAAAAGCATGGACATCAGTCTGTTGCATATCAAAAGATGATTGGATTGAATGGTTGCGTCGATTTAGTCAAGAGCTAATAAAAGAATCGCCTTCTCCTGTACTACGCTCATGTCAGCTGTTAGCACAACAATATAATCCACTTGCTAGGGATCTTTTCAATGCTGCATTTGTGTCTTGCTGGTCTGAACTCTCAGAAGAACAGCAAGATGAACTTGTTGCAAGTTTAGAACAAGCATTGAAGTCTCAAAACATTCAACAGATAACACAAACCCTTTTGAACTTATCAGAGTTTATGGAACATTGTGAAATAAAAGGGACATTTTCTTTGAATATCGAGCTACTTGGTGAATGTGCAACTAATTGTAGAGCCTATGCTAAGGCTCTTCATTATAAAGAAGAAGAATTTCAGAAAGCAGTAACAACAGAAGTTCTTGAGTCCCTAATCAGCATCAACAATAAATTACAAAATCCTGAAGCTGCTAATGGAGTACTGCTTTATGCAATGCGCAATTCTAAAGTTGATTATAAAGTGCAGCAGAGATGGTTTGAGAAATTGCATGATTGGGAGCATGCATTAGAGGCGTATGAAATTAAAAATGAGCAAAATCCTAACGATGATGACCTGCTTCTTGGTAGAATGAGGTGCTTAGAAGCCCTTGGCAAATGGAGAGAGTTAAACAAACTTGCCACTGAAAAGTGGCAAAGTGTTGAAGACAACATCAGACATAAAATGGCAAGAACTGCAGCATCAGCTGCATGGGGCCTAGGTGAATGGGAACATATGGAAGAATACACATGCATGATACCAAGAGAGAAACTAGAAGGTGCATTTTTTCGAGCTGTATTAGCATTACATAAAGATCAATATGATCGTGCACAAAGTTGCATTGACAGTGCAAGGGATATGCTTGACACAGAATTAACAGCCATGGTTGGAGAATCTTATAATCGAGCTTATGGATCTATGGTAACTGTTCAAATGTTGTCTGAACTTGAGGAGGTCATTACTTATAAATTGTGTGCAGAGCGCAGAGAAGCTATTCGTCAAGCATGGTGGGATCGTTTGCAAGGATGTCAGCCAGTAGTAGAAGATTGGCAGCGAATACTGCAAGTTCATTCACTTGTGCTTAAACCACAAGATAATCAAAAGACATGGTTAAAGTATGCAAGCTTGTGCAGGAAATCAGGGCAGCTGGCACTGTCTTATCAAACATTGATTACCTTGCTGGGTACTGATCCTTCACTTTCACCTGACCAACCCATTCCATCTAATTTTCCTAAAGTCACATTTGCATACATGAAACATTTGTGGAAAAGTGGCCAAAGAGATAGTGCATTTTTCAATCTTCAACACTTTGTACGAAACACACTTCGTCCTAAGGCATATCAAGTATCACCATCAGAAGAAAATGAAAATAGTCAAGCACTTGTGTGTTTACTTGCCAAATGTCACTTAAAACTTGGGGAGTGGATGACAGTTATTCAAGGTATTAACTCTACAACAATTACACCAATTCTTCAATATTATGCTGCAGCTACTGAAAATGCCAGCAAGTGGTATAAAGCATGGCACTCATGGGCTTTAATGAATTATGAAAGTGTTTTATATTATAAAAATAGTCAACCCCTTTCTGCATCACAATTTTCTCCTCCTGGTTCACCACGAAAGACTACTGATCCATCTGTTCAAAACTACATTGTTCCAGCTGTTGAAGGGTTTTTTCGTTCTATTGCTTTATTTATGGGAAACTCTTTGCAAGACACCCTCAGATTGCTTACTCTATGGTTTGAGTTTGGTCATTGGCCAGATGTTCATGAAGCTTTAGTAAATGGTATAAAAACAATTCACATTGATAATTGGTTGCAGGTGATACCTCAATTAATAGCTAGAATAGATTCGCCTCGTCAGTTAATCAGCCGACTTATTCATCAACTTCTATCAGATGTTGGAAAGCAACATCCTCAGGCATTAATATACCCATTGACTGTTGCATCAAAATCCCCAAATGCTGATCGGCACAATGCAGCAAATCAAATCCTACAAAATCTATGCGAACATAGTTCTGCACTTGTGCAGCAGGCAATGATGGTTAGTGAAGAGCTTATTAGAGTTGCTATTTTATGGCATGAGTTGTGGTATGAGGGCCTTGAGGAAGCATCAAGACTTTATTTTGGAGAGAGAAATGTGAAGGGGATGTTTGGTGTTCTTGAACCACTTCATATGATGATGGAGAGAGGACCACAAACACATAATGAAACTTCATTCCAGCAGGCTTATGGTCGTGATTTAATGGAGGCTCTAGAATGGTGTCGAAATTATCAAAAAACTAATAATGATAAAGACTTGACTCAAGCTTGGGATCTTTATTATCATGTTTTTAGGCGAATCTCAAAACAACTCCCTCAGTTGACTTCTTTAGAACTGCAGTATGTATCTCCTAAACTTTTGAACTGTATAGATCTAGAATTGGCTATGCCAGGTACTTATGAACCAGATAAACCAATCACACGCATAAAAAATATTAGTACTACATTAAATGTTATTACATCAAAACAACGTCCTCGTAAGTTGACCATCACAGGCAGCAATGGTGCAGTATTTATGTTTGTGCTGAAAGGACATGAAGATTTAAGACAAGATGAGAGGGTCATGCAGTTGTTTGGATTAGTTAATACTCTTCTTTCAAATGATTCTGTTACATTTAAAAGGCATTTAAGTATTCAACGTTATGCTGTGATCCCGTTGTCTACAAACTCTGGTCTAATTGGATGGGTTCCATATTGTGATACACTTCACACTTTAATTCGTGATTATCGAGAGAAGAAAAAAATTCTTTTAAATATTGAGCATCGAATTATGTTACGAATGGCTCCAGATTATGAACACCTGTCATTGATGGAGAAAGTGGAAGTTTTTGAGCATGCATTAAGCAACACTCAAGGAGATGACTTAGCAAAAATACTTTGGTTGAAAAGTCCAAGTTCAGAGGTTTGGTTTGATCGTCGCACTAATTATACTAGATCGTTAGCTGTAATGTCAATGGTTGGATATATATTAGGTCTCGGTGACAGGCATCCTTCAAATTTAATGTTGGATAGAATGTCTGGTAAAATTCTACACATTGATTTTGGCGACTGTTTTGAAGTGGCCATGACTCGAGAGAAATTTCCTGAGAAAGTTCACTTTAGGTTGACAAGAATGTTGATAAATGCAATGGAGGTGACAGGAATTGATGGAAATTATAAAATGACATGCGAGAGTGTTATGAAAGTCCTTCATGAGAATAAGGACAGCTTGATGGCAGTGTTGGAAGCATTTGTTTATGATCCTTTGCTTAATTGGAAACTGATTGACACTCCTAAAGAAAAAAGATCACAAGGTAGAACTGGTGAGGGTTACAGCACACAAAACAAAGAATTTCAAGAAAGTTTTGATCACACCCACGATCGACCCCGTGGTAACAAAGCAGCTGCCGCCGAACAACCTTTACAAAATTTAGAAGATGGAGCGAAACCTGAGGCTGTTAATAAGCGAGCCTTACAGATTATCAATCGAGTTAGAGATAAGCTTACTGGTCGAGATTTTAATAACAATGAGGCCATAGAAGTCGAAAAACAGGTCGACGCTTTAATTCTTCAAGCTACTTCACATGCGAATCTATGCCAAGCTTACATTGGGTGGTGTCCGTTTTGGTAA
>DENV_001006_XM_004206288.2
ATGACAGTTAGAATAGCTATTGTAGGAGATAAAGGAGTTGGAAAATCAGCTCTTGTTCACCTTTGTGTGAAAAACTTGTTTCAACCGATCGCACCATCTGGGAAAGACGTTGCGCACAGATTGTTAACGGCTAAAAACGCTGTTGTAGATCTCATCGATTTTAATGGTAAAAACGATGCTCTAATAAGCTGCGCTGACGGTTTTATAATATGTTATTCAATAACAGATAGAAAAAGTTTCGAGAACATAGAGTCTATTTTAATAAAAATTGTTGATTTAAATATAAAAAGACCGAAAATTGCAATTATAGGTAATAAAAATGATTTAGACGATCAAAGACAGGTCTCTGTATCAGATGGACTTAATTTTGCCAAAGAATTAAAAGTTTTGTTTTACGAAACCTCTGCTCTTGTTCCATCAATCGATTTTAGGCAAGTTCTTAATGAACTTCGTAAATCTATTTTAAGCTCGAGGAAATCAGAAAAAAAAGTAAAACACACAAACTTCTTAAGTTCGGAAAATTTATTAAACGAAGTTCTAGACAAATCGATAATTAACACGAAAAAATTTAATGGCTGCAGTCGTAACAAACAAGAACGCGTGTTCGGAACTATAAAAAAGAAACTACTAAAGAACAATCACCGTCTCGTCAAATAA
>DENV_001007_XM_012702062.1
ATGATGAAAAAACTTTTTCAAGGCAACAGAACAGGTTGGATTGGAAAACAATTTCAAGTAGGTCGTTATACCTGCACAGTTGAAGATGTTGAAGCTGAAGGAGGTTTTGCTTTAGTATTTGTAGTAAGAACTTCAAATGGTCAGAAATTTGCACTAAAGCGATTGTCTGTTAATGAGAAAGCTGACCTTAAAGTTTGCCAACAAGAAATTGAAATTATGAAAATGTTGTCAGGCCACAAAAATGCTATCACATTTCTTGATTCTGCTATAAATGTTCTGCAACCAGGAATATATGAAGTTCTTATACTCATGGAAATGTGCAAAGGTAATGTAATTGATTTGATGAATGAAAATATGAATACAGGGTTTTCTGAGAAGATGATACTTAAAATGTTTTGTGACACGTGTGAAGTTTTAGCATTACTTCATGATCATGATCCGCCAATAATACATCGAGATATTAAGGTTGAGAATATTTTGATAAAAGAAAATGGAGAATTTGTACTTTGTGACTTTGGTAGTGCTACAATGGGCGCAATGAACACAAATAAAGATAGTATAAGAGCAATTGAAGATGATATTATGAAATATACAACAGTATCATATCGCTCACCAGAGATGATTGACTTATATTCAGGTCATGTGATTGATACTAAATCTGATATTTGGGCCTTAGGTTGTCTTTTATTCAAATTTTGTTTCTTTGTTCCTCCTTTTGGTGAAAGCACATTAGCTATTCAAAGTGGTAATTTCTCTTTCCCTGAAAACTCAAAATACTCCAAAGAGCTTCATAATTTGATATCTTCTATTCTAATTCCTGATCCTGTTAAAAGACCAAACATACATCAAGTAATTAAAATGGCCTTCAAGCTTGCAGGATGTTTAAATCCACCAAACCTTAGTAAAACTGTTATAAAAGATACTTCTGTTTCTACAAGTTTGACTGAAAAGAAAAGAAAATCTTCTGTTCCTTCACAGCCCAAATCTCTCAATACTGCTGTTGCTTCAAGAGAACGTCCCGTTGCTACTTCATTAGCTCCACGACAGCGTCCTAAAGGTAATAGCTCAGTAATTGAGGCTGAAGGAAGTGACGGAGCAATGCCATACAAACATTCACACATTGAGAACGTAAAAAAAAGTTCCAACTTGCGTCGAAGTCATAGCTTGAGGGAAACTACTAATCAGACATCTTTACTAAATAATCAAAGTAACTCTAGTTCATTTGAAAATGACATGACTCCTCAAAATCCAGTTATGAATATCAATTGTTATCACCACGTTCCGAAACAAGATTTACTTTTGCAGCAAAGAGATTTATATCTTCAACAGCAATTTATGCAACATCAGCATATCCAGTATTTACAGCATCAAGAATATCTTCGTCAGCAGCAACAACATTATGAATATTTCCAGCAACAACATGATTTCCAAAAGCAAAGGGAAATGTTCTTGTATCAGCAAGAGCTAGAAATGCGAGCTATACAACAACAGAATATTTTAAGACAACGACAAGAAGAGTATGCTCGTTTACAGAATCTACATGATAGCGAACAACAAAACAATCAGAACAAGTTGAATGAAGCAAACATAAGTTCGTCAACGCCATTTAGTGATGATTTTAATCGTACACCATCCGATTCTCAGAATCCATTTTCGCAAGATATCGTGTATGGAGTTTCTATAATGGACAAAAAGAATACTCACAATCGTTCCAAATCTGAAATTATATCAAAGCCTGTATCAGAAAAAGATAAAGTCATAAAAAGTGAATCTAAAGTTTCTAACCCATTTTCAGATAACATGGATGTAGGTGTGTTATTGGAAATTGATGACGATGAGCATTTTATACGTTTGCAAAAAGAATTTTTAGAATTAGGAATTGGCGATAATACTGCTGCTGGCAACAATATGCATGGTTTAGCTGATGAACCAAATCAATCATTACTAGCGACCAAAAAATACCACTACGAGCGAACATCTTCTTGTAGCAGTAGCAACAGTGAAGTTAGATCATCTAGCGAATCTTCTGATGGTGAAGAAACCAAATACACTAATTTAAATCAGCTTGAAGATAATATTGATGCTGACGCTACCAGTATGAATAAATGTAATAAAATAGGTTTTTTAGAATCGAGAAATAATTCAAGTTCTGGTCTTACCCAGCAAATGAAACGCAATGTTCAAGATAAAGATGTTTTTGATTCAGCACCTTTCTTAATATCGGACACATCAAAAGTTAATCGTAATGTTCGAAGTAAGGATAATTTAGATAAAGTTACCTCAAGTAATAATTTGAACACTTCGCAAATTGTTTTTTCTGATTCTCAAGGATTTACTGATCAATTCACTTCAAAAATTCGTTCAAATCAATCATCTGATTTATTTGGTATGGCTCCTATAGACAAAATAAAAACAACTAAAAGCAATAATGATATTTTTGCAGATAATCCTTTTAACATGGCTTCTTCTACAAAATTTAAAGATGAAGGTAGTAAAAATGCTGAAATCAGCAGAATAAATCAGGTTGCGGATGACAATAGGAAGCCTCCTGTCAAAATAAGCGATGACCCATTTGGATGCGCCCCATTCGTCAAAAGTAAAACTAATCGTATGGATTCAAATGTTCAAACTAAGATATCGAATAGAAATCGACAGATACCCGGCGCATACAATTAA
>DENV_001027_XM_004207906.2
CCCAATAAACAGCAAAAAAGAAAAAAATTTTCTCCAGTGCGGATCGAACAGATGTTTAAATTTTTAGCTTGTTCCCTTATATTGACTGTGATAGTAGAGATGAAACCATTAAGTCAGAGTGCTATAATCAACAACTTTTTGACCCCGGACAATTGGAGATCTGACAAAAAGTACAGATTTACTTGGGAAGGTGATTTTTCATACAATGTTCCAAAGAATCTAAAATGTCCGCGAGTTATCATACCAGATCACGGTCGCTTTGTTTGCAGCGCTGGAGAAAATTTTTCACGATCTATGTGTCTTCCTGAATGCGAAATTGGTTATAGGTTGGCTATGCCAGAAAGTGCAAGTGTATTTATATGTTTAAATAACGGAAAATGGATTGATATATTTAAAAATTCAGTTCCTACGCCTGTGATGAAGTGTGTTGAAGATAAATACGCTTTTTGA
>DENV_001030_XM_004212691.2
ATGCGTGCAACATGTATTGTGCCCTACTTCTTAACTTTAAAACTGCTGTTGGCAGAAACTGTAATTAGTAAAAACCAAAAAATTTGCAAGGACGCTTTGCCATGGAAGGACTGCGACTTTTATAAAGGATTGGGTTATTGTAAAACAAGAAGCGAACGCCTCCGTAATCTATGTCCTCAAACCTGTGATTTGTGCGACCATGAAACACCTATAGAAAATCAATGTCTAGATGAAGATGGTCCATTTAATTGCAGATACCTTCAACAACACGGTGCTTGTTATACTCATGCAGATCTTATGGTGAGCCGATGTGCTAAAACTTGCGATTTATGTGATATTAGACACCAATGCGCGTTGTTAAACTGCCCTAAACACAAGCTCTGTGTGTTTAACAATGAAACAAGACAAGCTAGGTGCGAGTGTCCAGATCATTGCAACAATAAAGAAGAGTATAAAAGTTTAGGAAGTGTGTGTGGTACAGACGGAAAAACATATAAAGATTATTGCCATCTCCAACGCCATTCTTGTCGAGAAAATTTAAATATCACGGTTGGTTTTTATGGAGTTTGTCCAGCAGATGAACCTTGTGAAGACGGTCAACAAGAAAAAGAATCCGGCTTTTGCGATTCTTGGAAAAATTTAGGTTTGTGTAAAGAAAAGAATTACATAGACACTCTAAAGAAGTATTGCTCTCGCACTTGCAATCTTTGTCCTGAAAAAAGAGCACTGTTTCCATCGTACTCTTGTCATTCGTCACCATATGGATGCTGTTGGGATTGGACTGAAAAACCAAGTAGCGGTGAAAGTTGTAAAGCTTGTAAAGACCGTAATCCAGTTTTATGCACTGCATTTATCAAAGAATGTAATTCAGGATTTCGCAGTAATTTGCACTTTATGAAGACGAATTGCCCGTCAACATGCGGCTTTTGCTCTTCACAAGTTCCAAGCTATAATATCAAGATTTATGACCAAAGTGGAAAGAAATTGTTCAAGTCTCAGAAAGTTACAAAACAATGA
>DENV_001033_XM_012707073.1
CGAGTGAAGTGGAAAAAAACTAATCGCTTTGCTCGTAAATTTAATGCTAATGAATATAACTTTAGCTTTAACTTCAGTTTCATTATGTCGTTTTTAAAGATTAGCGTGGAAAGACTTCTTGAGCAAGAAGTAGAAGAAATTAATAGATTTGGAGAAGAAAAGTATGTCAAGCCTTTAACTTTGTCAGAGGAGCTAACACATAATGCAGAAAGAATAGATTTTTACGAAGGACAATTTATTGATGTTGAAGATTCTGATAAATCCATAGATGGCGATAAAAATGATGTTAAACAAAAGTCACCTTGGGAAAAAATACATTCTAAGTTACGAATTTCTCTTTCAGAAGTTTGTGTGTTGTTTGATGTCCTCCAATGTATTAATTTAAAGAAGTATTTAGTTCTTGATCGTGTTTCTCAAAATCCAGAAGTCCCTAAGCCAACTGTCCAAATGTTAGATAAAAGGAAACTTCTTGCAAGAGCTGGAGCTTTAATATCTAATGGGGCTGCCATGCTACATAAAGAGTATTTTCAAAAAAATCAAAGTGATGTAAAAAATATAGAAGAAACTGAATATTACTCTCAACTAATGAAATTGCGACAACACTGGCGTGTTAAAAAAATTGGAACTCAAATAATCAGTGACATAAGTCTGAAAACATCTGGCTCAAAGTTCTGGCACCCTGGTTTTGTTGAAATTAAGATGGCAAGTCAAGAAAATTGTGAGTACGACAAAATGTTTAGTGCAAATGTTAGTTCCGATATTCTTCAAGATTCATATATAAATATAAAAGTTATTGATAGTAAATATAATATTTTTTCTGAAACTAGCTCAACATTCTTATTAGAAATTTTGAAAAATACAACCCCTATATGGAAACAACATTTGATGAAAGGTCAAGAATACCTTTTCAACAAAGAGATTTTTTTCAATTTGGCAAGTGAAGCATTTAAAGTAGCTTTCCCTGGAGTGGAAGTGCTGAATGAAACAATAAAGTTTTTAATTGAAGATGCTGTTGTTATTGTTAGTTTAAATCGTTACAATTCAGATTGTAAAACAACTTCGAAAAAAATTACCAGTTATTTAAGTACACCTGCTGATAATCTTAGATTAGAACTTTATCAGTTACAATTTAAAAATTACATGTTAAATATGATTTCACATGATAATAACCAAAAACAGTCAAATAGTTCTATTTTTAATACACTATTATCCAGTAAACAAAATGCAAATTTAAGTAAAAATAGTATTCTTAATGAATTTGTAGATGCTGCAAAGCATCATGTATGGATAAATAGGCTTAAAAAATATTTGATAAAAAAAAATATTGGTTTAATTGAGCCTAGGCTAGTTGTTCACTGGAGTGTGACCAGTAATTTTTCTACATTAGCTAGTATATCATATTTCTATCAAACAGCACAAACAAGAATGTTGATATCTGTAGCACAAAATGAAATAAAAATAAACTTTCTAGATTTTACCGTTGTTAGACTACCTTTCGATATTGAGTCACTTGATTATGTTATTGACTTGGACATTTGCAATTCAATAGCGGATCATATCTCATTATTGTGTCAAAAACATAGGTGGAAGTCTATCAAGTATCAATCTCCTGATAAAAATAAATCACAAGTTAGATATGGCGTTACAGCTTATTTGCCATCATTAAATCGTTATTTAAAATTTGTTGTTAAAGAAATTAATGAAGTTTTAGTTGAGGTGTCTTCTACATGCAAGGATGATAACTTTTTATTAGATGAAAGTTTTGATAAAGTATGTGTTTCATACAAACAAGTTTGTTGGTTATCGATTGCTGGTGAGACATTGACAGAAAAAGTTGAATCGTTGCTAATAAGCACATAG
>DENV_001039_XM_012702013.1
AAAATCTTTGAATTTTTATATTTAAACTCTGTGAAAATGGTTTCAATGGTTTCATATACCCTTGTTTTTACTGCTTTTATAATTGTATCAGGTGTGAGTCTTGCACCGTTATATCAGGATTCAAGTTCACAAGCGATATTTTTAAAACAAAACAAAGACGTAGAAACAGCTTTTGACAAGTTTATAGAAATTTTATATAAAACTTACCTAAACAATCAAAAAAGAAATGAAAAAGTGACAGAAAGTGAACAAAAGATTCCTATGATAGGAAGAAAAGATGAAAACAGTACAAAAAAAAATTACAATAGTGTAGAAACTAACAAGTTCGATTTGTTTTCTGATTTCGATGAACAGTTTCCTAAAAATATTGAATATGAAAAAACTTACACAAACTTAGAAAAAAAAGTACTTGAAGATAGGAGGCTGCTATCGTTATTAAACGAAATATTAAATTCTCGAATTACAACTATTCGACGTAATATTCTACTTCAAAGAAAAGCAAATAGAGATAGTTTCCAAAATGAAGAAAAAAAAAGATAG
>DENV_001045_XM_012703704.1
ATGTTGCTTAGGTTGAATATATTTACTTCTTTAATGATTGCAAGTGCTGTTATATTAGTGTTTATGAATTCATTAGTTGAAAGATATGGACGTCGTGTTCAACGAGTTTTAAGACTAGAAATACGAGAACCCTTCGTTTATGAAAGTTTTCAGCTAGAACGACAGACAGATTCGAAAAAAAGTACAATTCCAAAAAATAAAGTTTTTTCTACTCCGAATTTTTCAAAACTCAAGACTTTTCTACTTTTTATTGGCTATCCTCGTAGTGGATCTACACTTACTGGTTCATTGCTTGACGCTCATCCTAGTGTGATTATTGCTAATGAGTATAACTTGTTTAGTAAATGGAAAAATTTTACAGATAAACAAAAAAATAAGCACTACATTTGTAATCAGTTATGGAATAATTCAGTTGCAGAAACGAGACATCAACGTGCAGTATCGAAAAAGTATTTTTTTCAATATTATGTACCAGGACTATGGCAAGGTCTTTATCAAGACCCAATTCAAGTTATTGGAGATAAAAAATGTAGTACAACGACAAGAGCATTGGCAAATAATAAAAATCATTATAATGAACTAAAAGCTGCATTAAAAACGCAAATCAAGTTCATACACATAATAAGAAATCCATTCGATAATGTTGCAACAATGATGCTGCGTGCCAGTCACAATGGTTTAAGAATTAAAGTTGAAAAGGAAAAAAAAAAGATTTACAATTTGGGAGAGTTAAATAAACAAACGAGAATTTACTTAAATCTGGTGGATATGAATGTTAAACTACGAAAACAATATACAGGACAGATTTTAGATGTTTATTATGGAAATATTATTATGGATGCGAAGAACAGTTTGCTTAGAATTTGTGAGTTTTTAGAAATTATATGTGACAATGAGTACCTTGAAAAAGCTTCAAGTATTGTTTTCAAAAATGAAACTTTTACCAGACGTTTTGTATACTGGGATGAGCAGATTAAAAGAAAAATTCTGGACAAGATCGAAAATGTTACCTTTTTAAATGGTTTTAAGTTTAACGTCTCGTAA
>DENV_001051_XM_002166208.3
ATGAGTACTGAAAATGCAGATAAAATGGACGATGACCATGTTGAGCCTCCTTCTGGTCTTGTGTTTTCAAATCTTTCACATTCAGTGTTTGTAAATTCAAATCAATGTGGTTATGAAATATTAGAAATGCCTCATGCTCAAGATACATATCTTAAATATCAGAAAAAAAAATACAAGCGACTACGTTTTAAACATCAGAATGTTTATGATTTATATCATGATGAGAGGCGATTACGTATTATGGCTAACTCAGATTTTGTTGATAATATTAAACAGTTTTTAGAAAATTGTCCTCACGTTGATTCAATTATAAATTCATGCGATAGTAAAAAAAGAACTGCTCTTCACTTTGCTTCTGCTAGAGGATCAGATGAAATTGTTCACTTGCTTTTACAACATGGTGCTGATCCAAATTTAAAAGACTTTAATGGTAACTCTCCTCTCCATTTGTCTGCATGCACACATCATATTAGAGTTATAACACTTCTATTAAGATATGGTGCTGATGCTAAAGCTTGTGACACTTTTGGAAAAACTCCATTGCACCTTGCTCTATCAAGATTACGAACGCTGAAGCATAAAGGCTACGAATCTTATAATGCAATGAAGATGAAAGCTGAAGTTGGTGAAATTGTTCTTATGTTGGAAGAGTACTTTGATAAATCCGGACAAGATAATGAACGTAAAAATTTGGATAGAATTAGTATCAAACTGCGTGAAGTAAATACTAATGATGATATGGATGAAGTGGGATGTTTGCTTGCCGATTTCACCCAAATGACAATTGAAGCTAATGCAAAGCCTAATATGTCGGAAGAATAA
>DENV_001056_XM_002164465.3
ATGTCATTAAATAAACCAAGATTTTCATCTTCCTTATCACCAATTACCTCTGCAGCTCAAGTAGTTTTATCTTCATCTAATTTAACTTCAGCAACTGCTGCTACTATTTTGAATTCTGTTACTAATATCAGTTCTGGTAATATAGCCAGTACAAGTTATGTCCAAAATTTAAATATAAAACATCTAAGAAAAAGACCATTGCAAACTCATCCGATATCTTTTGGTTCAAGTCAAACTAATATTACTGATAAATTAAATGACATCACATGCCCAGTATGCTTTGAAGTAATAAAAGAACCTTACGTCACTAAATGTGGACATAATTTTTGTTTTAATTGCATCAAGACTAGTTTGGAAGTTTCAAATCGTTGTCCTCAATGTAAATTTGTAATAGATCGCAAAGATCAGATTTTTCCAAACACAGCATTAAATACACTTATTGATGCATGCAGCGGCAGAGGTTATTTGAAACGGAAGAAAGCTGATCTCTCTGTACATAGCAATGAAATTTACGATATTGTCAAAAAAGAAAATTTAGACCTTAGTGAAGTCAATAATCTTCTCGATGCACTTATACAAAAAAAAGAATCATTAGAAGCTGATACTGAAGCTGTGCAGTTGGAAATTTTGAAAGAGTTTCTTCTTCAGCTTAAAAATCGAAAGCAACAGGAATTCGATAAACTAAAAGAAGAAATTCGATTTTTAGATGAAGATTTGTCGTTAACAGAAAGTAAGATAAATACACATTCATCTGGAAAACATAGTTTAGGACAGATGCATGTAGTTCCAACAACTCCTACAATTATACCTGTTCGGTACTCATCTGGAACATATTTTCCAATGGATGACAACAATGAACAAATTGATTCTAGCCAAAATGATGGTTTTAATAATACTAGGCACAGTCAAGCAACGTTTCAGTATGGATGGTCTGCATCTGCTTTAGCATCGCGTAGACAACGAATGTTTCAACATTTTGATGACTTACAAACATGTTATTATAACGCTAAAAAAATGAGCATTTTTAATGACGTGAAACCCGGTGCAGCATTAGACTTTGTTGCTGAAAGCCTCACAAAGTTTACTCAATTTAGTTCTTGCAAAAAACTTGCTACACTTAACTATGCAAGCGATATTTATAATGGCTCAAGTATTGTTTCCAGTATTGAGTTTGACCGTGATTGCGATTATTTTGCTATTGCTGGTGTAACCAAGAAAATCAAAGTGTTTGAATATGGTCAAATTCTACGGGATGTAGTCGATATTCATTATCCTGTGCATGAAATGACCTGTAACTCAAAAATAAGTTGTATAAGTTGGAGTCAGTATCACAAAGGCATGCTGGCAAGTAGTGATTATGAGGGAATTGTCACAATATGGGATGCATTTACTGGTACTCAAACACAAGTCTTTCAGGAACATGAAAAAAGATGCTGGAGTGTTGACTTTAATATTGTTGATCCAAATCTTATTGCATCAGGATCAGATGATGCTAAGGTTAAGCTATGGGCAACTAATATGGAACATTCAGTTGCCACATTAGAAGCTAAAGCTAATGTTTGTTGTGTTAAATTTAATCCAACGAGTCGCTACAATGTAGCGTTTGGATCAGCAGATCATTGCATACACTACTATGATTTACGTAATCCAAAACGTTCTTTATCGGTCTTGAAAGGACATCGAAAAGCTGTTTCATATGCTAAGTTTCTGGATGGAAATCAAATCGTATCAGCGTCTACTGATAGCCAATTAAAACTCTGGGATGTAAATAATGCTCAGTGTTTGCGAACCTACACGGGACACTCCAATGAAAAGAATTTTGTCGGATTAGCAACAAATGGAGATTACATTGCATGTGGTAGTGAAAACAACTCGTTATTTTGTTACTACAAAGGTGTCTCAAAGCAACTCGTCACTTATAAATTCGATACAATTCACGGACCTTTGGATAAAGAAAAACGTGTCGAAGAATCTAATGAATTTGTTTCAGCTGTGTGTTGGAAACCTGGTTCTAATGTAATAGTTGCAGCAAACAGTCAAGGTTTAATAAATGTTCTGGAATTAATTTAA
>DENV_001077_XM_002158468.3
ATGCATGCTTTGACTAGACTTTGGTGTATTTCATTGGTGTTGAAATGTATTGTGTCAATTCAAATTATTCCTACGTTTACAAACTATGAAAAAGCAAAAACTGAGTTGTTTAATCTAATTGAATTATTTAAAAATGGCCGAGATTTACCAATGATTGCTGGCTGTGTTCGTCTTGCATTCCATGATTGTATTGGGAAAGAATATTGTAATGGATGTATTGATCATACACACGCAGGTAATGCTGGGTTAAAAGTAACAACAGATCGTATTAATGAATTGTATGAAAAATCGTTTAAAGGTAGTATTTCTAGAGCAGACTTTTATGCTTTGGCCGCTGTCGTTGCTTTAACTAGGTCCACCGCAGATGCTCCGGTAAAATACAAAGGACTAGATTTTTTCAAAGTAGGTAGAAAAGATTGCGACTCTTCTCCAAATGAAATTCAAAGCGTAACACCACCAAGTGGCACTGACGGGACAAATAAAACATTTAAATTTTTTCAAGACAATTTTAACTTTACCGTAAGAGATACTGTAGTGATATTAGGAGTACACACACTAGGAAGATGCAATTTAGTAAATACTGGTTTTGTTGGAACTTGGGTAGACGATGAATTTTCAACCGTTATTAAAGACCCATCCACATTAGCTCCAACAAGCGTTCTTGACAATGCTTACTATAGGGAAATTATTGATAATTTGTCATGGAAACAGGTAACTATTGATGGTGTAAAAAAGCAATGGCAAAAGGAAAACACATTGATACCAAATGATAAATTGCCCGAGGCTAACAGAAGTACATTGCTTTTAAATTCAGATATTACTAATTCTTGGGTCATTGAGCCAACCGATGAAAGTGGAACTGTTGCTTGTGCACCAACGTCGACAAATAATACATGTCAGCACTCAGTTGCTCATAACTACACTCTTGAATTTGCACGTAATAACTCATTGTGGATGATTGAGTTTACAAATATATTTGGTCGCATGATTGAAATGAACGAAAACGTTTTAATGAATCGGCCTACACCAAGCAGTCAATGGCGAGTGATACCTTTTTACGCAACATATATTTTCACGTTTGCGTTTTATATTTTGGTTATTCTTTAA
>DENV_001099_XM_004206500.2
ATGAGAGATGAGCCAGTTGTAATTCGATTAGCAATTTGTGGAGCAAAAAATAGTGGAAAATCAGCGCTCGCGGTGAGATTTCTAACACGAAGATTTATTGGAGAATATGATTCTAATCAAGATGTTATTTTCGCGAGATCAATTGTATTAGCAGATAAAAAAGTTGAACTGCAAGTAAACGATACTACTGAAAAGGAATGGATAAAAAATCCTCAAAAGCTTATAAATTGGGCAACAGTAATTGTCGTAGTGTATTCAATAACAGATTATGGAAGCTTTTTAGTGGCACGTAATATATTAAATGCATTGCATAGCATAAAACCACTTTGCTCTGAACTAACTTTGCTTGTAGGAAACAAAAAAGACTTGAAACACTTTAGAACTGTCAAGAAGAGCGAAGCAAAAAATTTAGCAATAACTTTTGGTATGAAGTTTATTGAATGTTCTGCAGCCGAAGATTATGATGAAATTCATGGTTCTTTTACACGACTCTTTTTTTCCCATTTACTCCTTTTAAAAAATAGTTCCGATGAATTGGAAGAAGAAACTCTTCCGGGAAGAAGAAAATCATTTCTTTCGACCCTTTTGCCAAAACCTAATTTTGATCAAAATCTAACAAATAACTTAGAACAAAATATAAAAGGTTTAAACAGCGCAAAACAACCGGATGTTAAAAATGCAAGTAATAAATTATCATTGAGAAGAAAGATTTCTGGAATAGGTTCTCGTTTAGTTGGGACCCAAGTTACAAAGTAG
>DENV_001122_XM_004206981.2
TTTTTTTTTTTTTTTTTTTTTTTTTTTTTCAAGAAAAAAAAACAACGACAAAACTGTTATATTTTCAGCTGCACTCTGCTACCAGATTTCTTTATGGCTTTTCCAATTATATTGTATTTTGGGCTTTGCGTTTATTCACACGTCTCGGCTACGATTTATATTCAGAAAGACTACGCAACGAATACCTGCATACGAAATCACACAACTCTAGAGCTTCTACTAGCTACAAGCTTGAAATATGCTTTTTTGAGTAATCCTCCTGTGTGCGAATCCAACGATACAATGCCGGTGTCCAACACAGTTTCCACTGTTAAAAAATCTTTTAAAAAGGGCTTATTTGCACATTTTGGTATCAAAAAACTAAAAAAAACAAATCTTCTCGAGAAAAGACAAACGCAAACTCCATCTTGGAGACAGCCCACTGGAATGCCCCAAGGAACAGTAATTACATATTGCAACACTTCTAGTTGTTGTACACCTAAAAAAACACTTATTCCACTCGGAAACACCTACAATCTTTGTAGAGAATGTGTTCATCTTGTAACTTTACCTGGAAACTATTCTCCTCGTAATCACAACCATGTCACGTGTCAAGACACCGATTATTATGAAACTTGTTTGACAGGTGAAGGCTCGTGTACGACAAACACGATGGCAAAATCGGTAACATTTAACAATGCTAGTTTTTCACAAACAGTGACATTTATGTTTGGAGCATCGTGTTCATGTGAAATTCGCACAGATTCAATATTTGCAGCTTTTATTTAG
>DENV_001126_XM_012703363.1
AAAGAAAACAAAGTAACATCAATCTTAAGCGTGCTTTTGTTTGCAGTTTCTGCAATAACGATATGGAGTTTAATTAAAGGAAAAAGAAATATTTTTCAGACAAACAACATTGCTGCTATCATCAATGACAATGCTAGAGCAAGTTCTGAGACATATTTAGCCAAAAATTTAATAAACTCAACGCTAAATATGGAAAAGCAAAACAAAACAATTGACAATAATAATACCCTGTTTGTTCACGTAAACAACACATTGTTTAAAAACAACCAATACTTATTTTCTCATTATTATGAAGTGCCTACATTATCTTCAGATGAGACAAAGACAAACAAAAGTAAAATATTAAATATTTTATCCTCTCCAGACAATATTGTTAATGCGTTAACATGTGAGCTAAAAAGTTGTTCATCAGCTAATAAATTATTTTATGATATGACCAATGTAATATCTGGTATCCTAAAAATACCTACTGTAACACAATTAAAGTGTAAAATGGGAAAATTGACCGCAGTCGAAGAAAACAGCAAACCATTACCTGATGACTATTGTTTATATGCAACATCCGAGTCCTTTTTATCACTACCTAATTGGACTGTTATTGGAAAATTAGAGATTCGCGTTGCAATGAAAATTTATCTTTCTATACTTAACGAAATTCAGTCATCCCTTCTTCTTATGTCGACAAATGAGTCTCTAATAAAAACACGAATAAATTACTTTCAAGAGATTTTAGCTGTAAAAAATAATTTAAGCAATTTTATTAAAAAAATGTTCTACGTGTCAACGGAGCTGTCTTCTTGCGCATGTTCTTCTCTTGACGACTTTAAAAAGTATTTGAAAGTTTATACGCAGGGATATCAACAATTGATATCAAAGTTTAGTCATTCTAAGAGTGCGTTTGTAACATTAAAGCAGTTAGAAAATACGTATAGGTCGATCGAAAGTGAATTTTGGAAAAGAAAACAAGATTTTATATTGGCATGTTAA
>DENV_001128_XM_012707321.1
AAGAAAACTATGAGTATTTACAACAGATCTGCATCATGTTTATCTGAATCTCGATTGCTATCAATATCTGAAGTAATACATGAAAAGTTTAATTTGCACAAAGATCATCCTTTTGGTGTTTATTTTCACTCACTTACCTTACTATCTAATGAAGAAATAAGTCACATTAGAGTCCAAATAGCATTTTATAATTTGTCAAAACTTCATAAACTTCTGAGATGTTGTTTAATCAAAGATTCAAGTGGGGACTTATTGTTCCATGAAATGAATTATAAATATGACGATTGGATGCTATTTACAATGCATGATGTTACAACTGAAGTTGATTGGCTTAAAATTACAACTTCTCTTCTTTCTGTTCGTTTTGATGCAGAAAAAGGCCCATTGTGGCGTGTAATATGGATGAAATTCCCAAATAAAAATGATACTCAGTACAAATATGTTCTTGTTTTTGTAGCCATGCACTTAATATGTGATGCCAGATCAGTTTTTGATCTTTTAACAAATCAGTTTTTGCCACTACTTGAAAATAATTCTGTTGAAAGTAATTATCTTCAAAATAAACCAATTTCTTTCCCTAAATCATTTGAAATGTTGTTTGAAAACAAAACTGATGCTGAATTATCTGTATCCAGATGTAATACACCTTTAATAATTAAATGGGTTATCAATACTGCACATTGGTTTTATCATAGCTCGCTTTCCACTGCAAAGTTTGATAGATTCAAACAAGTAGATAAAAGAAGAAATTCTAGTTCTCTTTCTCACTTTTTGCTTCATATTAACCCAGATCTAAGCAAAGAATTTATTAACATATGTAAGTTGCATAAATGTTCTGTTCATGCTGTATTGATTATTGTTTTAGCAATAGCTGGGATAGATTTAGCAAAAGATTCTGGTTTACCGGCGGATACATTCAAAACTATTAATTTTCCAATTGATATGAGGAAGTTTAATAAAGAGCTCACCACAAGCCCTATGCCTATTGGGCAGTTTGTTGGAATGGGCAAAGCAACACCAAAAATCAGTTTACCTTATGATAAAGAAAGTTTATTTTGCCAGGCTCAAATTATTACTGCTGATATTAAAAAACAAAACATATCTCAACAATCTAGTATATTTGCTATGGCTATTGCACACATTTTGAAAAAAAAGTGGGATTTAAGCCATTTAGTTCGATATATTTTTCGTTACCCTTTATTATATTTTAGTAATATTGGAAACTGTAATAATTACAAAAGCAATGGTCAAACTCAGGTGGAAGCACAAAACTTTGGTGTCAGTACAAAAGACAGCATTTTTGTAACTCTTATGACATTCAACAATTCAATGAGATTTTGTGTTGGGTATGATAATGGTTGGTTTAATTCAGAATATGTGGAACAGTTTATGATGAAAATATCTAGTTTAATTGAAGAACTAACAACCAATACTTAA
>DENV_001132_XM_012702335.1
ATGGTTAATTCTGATTTTGAACAAAATAATGGTTTCGGACATATTTTCAATAAACGTAGAGGCAGAGAATTATACATAATGCTATATTTATTATGTTTTTTGGTTGCTGTTTATCATTTAAACATGCTTTTCTTTCCGAGATCTTTTAAAGAAGATTTAATTCTAATACTAATGGTGGTTTCCTCAATAATTATTGGAGAATTTTTGAGAAGAATATGCTTTTTTTCTGAGGAAATATTTCATAGTAAAAAGAGATATAATGGTTCAATCATATTAGCTTTTAAAAATTGTATAACTGTGACAAGTTATTCTGGTGTTATTTGGATTATCTTAGCTTTTTCATTTTCAGTAACTTTTTACCAATGGATCTGGGGAGATAAAAAAATCCTTTCATTTACAGTATATGCAACCTATATGATTTGTAGCTCGATTGTTATGCATTTGCTAAAGTTAAAAGAGCCTTCTATTATAGAGTATTCCCATTTGAATGAAGTTGAAAATAAACATTTAGCTGCAGGTTTAGCATGGGGTTATTACTTTGGTTATTTAAAAGAACAACTTCCTAAGTTAAAAATATTAGTAGATGGAGCGGTAGCACCACATTCTATGATTGAAGGAGATAATGCATGTAAATATTTAAAACCAATTATGTATATTATTATTCCAAAAGATTGTAATTGTACAGAAAACTTGGCAAATGATTATGATATAAAATTTCATCGTAACTGTCTTGAGGACATAAGAAGTACTGGTGGAGTACATGACAGATCTTACAAAAACAGCGTTTACTCAATTGAACCACGTGAACCACAAAAACCCAAAAAATATGTTATTATGGAGTATGCAACTCCTCTCAACAACTTGTTTAAAATGTCAAAGCATAGAGAAGCAAATTTTTCTGATGAAGATCTTGAACGTGAAGTAATTTTATTTTACAAAAAACTTAAGTCTATTTTGGATGATGACCCAAATTGTATTAAACATTATAAACTAATTTTATTGTCAAGTGCTTCACAAAAAAATATTGCGGATGTTTTGTATAGAGAAATAAATGATGAAGAAAATTTTTTTAATAATAATGTTAATGTATGA
>DENV_001134_XM_012708765.1
ATGGCAAACGTTTTAGTTGATAAGGATATATTTTTTAAAAGAATTCAAAATGTTTATCAATATTGGAAAAAATTTACACAAGATGAAAGTCTGACAATAAATACTGATGCAATTGTTACTATAGTTGGACAGGATGAAGACATTATTTACAGCAAATCAACTGCTCTTCAACAATGGCTTTTAGGCTACGAACTAACTGATACTCTCATGGTGTTATGTGAAACACATATATATTTCCTCGCTAGCAAAAAAAAAATAGATTTTCTAAAACCTATTCAAACAAAAGTTGAAGGTCTACCACCAGTAACTCTTCTTTTGAGAAATAAGACAGATAACGATGCTGATAACTTTAAAAAACTCATTGATGCTGTGAAAAAGAGCAAATCTGGAAAAACTGTGGGTGTGTTTCCAAAAGATAAGTTCACAGGTGAATTTGCTGAAAGTTGGAAAAAAGCTTTAGATGCTGCATCATTTGCAAAGGTTGACTTATCTTCTCAGTTTGCTTATTTGATGGCTCCTAAAGACGAATCAGAAGTTAATTTAATAAAAAAAGCTTCTTATGTAACTTCAACATTATTTGATAAGTTCTTTAAGCAACAAGTTGTCAAAATTGTTGATGAGGAAAAAGTTGTAAAACACTCTAAGCTTGCTGATTTAATCGAACAAGCATTAGATGGTAAAAAGTTTTTAGGAGCTGGCATGGATGGTGATCAGGTAGAGATGTGTTATTCACCTATTATTCAAAGTGGTGGCAATTTTAACTTAAAGTTTAGTGCAGTTAGCTCTGATGAAAAATTAAATTTTGGAGTCATCACATGTTCTTTGGGTGTGCGATACAAATTTTATTGTTCAAACATTGTCCGCACATTAATGGTCGAACCAACAGAAGAACAGCAACAGCTTTACAATTATCTGTTAACTGTACTTGATTTCATATTTGATAAACTTAGACCAGGAGTTAAACTTGAAACTGTTTACTTGCAAACAATAAAACACATTGAGAGTACAAAACCTGAACTCAAAGATAATTTTGTTAAAAATATAGGGTTTGTTACTGGAATAGAATTTCGCGAAGGTTCTTTACTATTAGATTCAAAACATTCACAGCAAATAAAAACAGGAATGGTTTTTAATGTAAACATTGGCTTCACAAATTTAAAAAACAAACTTGCAAAAGAAGAGGCTAATAAAACTTATTCATTATTTCTTGGTGAAACAGTTTTGGTCAATGAAAAAGAAGCTGCAACAGTTTTAACAACATCAAAAAAACAACTAAAAAATATTGGCATGTTTTTGAAGGACCCTGAGGAAATAGAAGATGAAATTGTTGAAAATGGAATAGATGATCGGTTTCTTCCTGAAAAAAAGCAACGTGAAATATCTGCAGAAGATAAAAGAAAAGGTCACCAGAAAGAGCTTGCTTATCAGATAAATGAAGAAGCAAGAAAGCGTCTTCTTGAAAATAAATCTGGTTCTTCTAATGAAAAAATGTCCTTGCAGACAAACATAGCTTATAAAAATATTTCTCTTATGCCAAGAGATAGTACTGTGCAAGATCTGCAAATCTTTGTTGATAGAAAGTATGAAGCAATTATAATTCCTATATTTGGTCTCCCTACACCCTTTCATATTTCAACAGTAAAGAACGTAAGTTCAAGCATTGAAGGTGACTATTCTTACTTAAGAATAAACTTTTTTTGCCCTGGAAGTTCTTATGGCCGAGGTGAAGGCAATATGTTTCCCAATCCTGATGCAACATTTGTGAAGGAACTTGTTTTTCGAAGTTCAAATTTAAAAGAACCTGGTGAAAGTCAAGCACCTGCAGCTAATCTAAACAATGCATTTCGCTTAATTAAAGATGTCCAAAAAAAATTTAAAACGAGGGAAGCTGAAGAAAAGGAAAAAGAAGGTGTCATTAAGCAAGATGATCTAATTATTCACAATAGTAAAGGGAATCCACGCTTAAAAGATATGTATATAAGACCTTCAATAACTAGTCGAAAATGTACAGGAACTCTAGAAGCTCACGTCAATGGTTTCCGCTATCAAACAATTCGTGGTGACAAAGTTGACATACTTTACAAAAATATTAAACATGCATTTTTTCAGCCTTGTGATGGAGAAATGATCATTTTGCTTCACTTTCATCTAAGGCATCCCATAATCATTGGTAAAAAAAAGTATAGAGACATTCAATATTATACAGAAGTTGGTGAAATTACAACAGATCTTGGAAAACATCAACATATGCATGACAGAGATGATCTTCACGCTGAACAAGCTGAAAGAGAGTTAAGACAAAGACTTAAAGCTGCATTTAAAAGTTTCACCGATAAAATTGAAGGTCTTACACATGGACAAGTTGAATTTGATGTGCCTTTTAGAGAATTGGGATTTTCTGGTGTTCCCTTTAAGAGTACTGTCTTGTTGCAACCAACAACTCACTGTGTTGTCAATTTAACAGAACAGCCACCGTTTATTGTAACTTTAGATGATATTGAGTTAGTACATTTTGAACGGGTTCAGCTTCACATGAAAAATTTTGACTTAGTATTTATCTTCAAAGATTATACAAGAAAAGTGGCAATGGTCAGTGCGATTCCAATGACATCTCTTGATTCTGTTAAAGATTGGCTAAACTCATGTGATATTAAGTATACTGAAGGAATTCAAAGTTTAAACTGGATAAAGATTATGAAAACCATCAACACAAATCCAGAAGATTTTTTCGAAAATGGTGGTTGGTCGTTCCTTGAGCCTCAAAGCGATGAAGAAGACGACGATGATGAAAGTGATGATGATGAAGAGTTTAAACCAGAAAGCGAAGAAAGTTTTGACGAAGATGAAGAAGATGATGACGATGAATATGATTCCGGTGATGCTGAATCTGAGTCTGATTCTGATTATGAGGATGATTTGGACAGCAACGAATCAAGCGGAAAAGACTGGAGTGATTTAGAAGAACAAGCTAAAAGAGAAGACAGAGAGAAAGATATGGAATCGAGACAAAGTGATAAAAGCAATAAACGAAAACGTCCGCAACAAGAAACTCCAACAAAAAATAAAAAGAAAAAGAAGCAATAA
>DENV_001167_XM_012703940.1
ATGAAGAATGCAAAAAAAAAGGGTGACAACATCAAAACAACTGCCAAAAAACTAAAATTGCCTCAATATGCACAGCGTAAATTTGCATCAGTCATTCCTTCAAGCCCTAAGGCTACCTCCTCCTCACCACAAAATACAACTTTACTAAAAGTTGAAGACTTTATAGACTTTTTGTGTATGCGTGGGTCCCCTATAATGCCTCAAGAGTTAGAGAAATTTGCAATACAAGAAAATTGTGTATGGGATGATAATTTTGAAGAACAAGAAAAACCACCAGGACTTATTAAATTTCCAGAAAAAAAAAGTGATGACTTTTCTTTCAGTGATAATCAAGTTTCGCTTCTGAAAGCACCTGTATTCTATGCAACTATAGACGAATTAAACCATTTTTTTGATTTCGTTCAAAACAAGGTAGATAATGAAATGAAAGGTATTTTTTCAATAATCCCATCAGAAAACTTAATTGCATTATCATATGCAGATGAAAAAATAAAATTTGTAACTAAGACAACACATGTTCATCGACTTAAAATAATGAATTGTGATAGCAGTGTCAAACTTGAATGTATTAAAAGGCAGTTATTTAAAGAAAACATAGCATTCAGTAACATACCAAAAATAGGATCATGTGAATTAGATTTGCCATTACTATGTGACACTGTTGAATTGTTTGGTGGTCTGGAAACTGCTAGTAATCTTCACTGGAAATCAATAGCAGATCACTTAAATATTCCTAAAAATGTTGGAAAAAGAATTTCAAAATTAGAAGATGTTTATTTAAAGTATGTTCTCCCGTTTACAGTGCTACCTAGTTCTGAAAAGCTAAAGTTTTGTGAAATTGTTTCAGCAGATACACAGTTTTTTGTAAATTTACCAAATGAAATTGAAAATAAGAAGTCAATCTCTGTGAACAATTTTCAAAGAGTTGCTACTAATATTAAAAGCATGTATTTGTGTAATGAATCAAGTTCTGAGGACATAGAAACTCTGTTTTGGAAGCATGTTTCTGATGGAAATAGGCATATAGCAGCACTTTCTGCAAGTATATGTTCCACACAAGTTCCATTATCAAGAGATGTTTTATCAAATACTACATTAAATCTTCAGGAAATGTATTCTGCAAAGGACTCTATATTAAAACATGTGGGAAAAATTAAAGATTTAACTGTTCCGCGATTGCTTTATGAGAGTTTATTTTCAACTTCAAAATGGACTCTACAATCCAATCATTTTAACACTCTTTCGTATATTCATTTCGGTTCTGATAAGATATGGTATGTTGTTCCGGTTAATTACACATCTCATTTTGAAGAAATTTTGTTTAAAATGAATGGTTGTCTGTTGGAACCTTCAGAATTAATTTTAAAAGGCATTCCAATAGTGCGTTGTTTACAAAAAGCTGGTCAATATGTAGTTGTTAGTGGTGGTTGTTATTTTTTAACTATATCTACGGGCTATTGCTCATCTGAAATAGTTAACTTTGCAACAGATTCTTGGTTTACATCAAAATACTTCTGCACTTGGGAGCCAAGTTTAAGTAACTGTTTGCCAATCAAAGTTTTACTGAGTTTTTTAAAAGATAATCTCAAAAATAATATACCAGGATATGTTTCTGATATGTTTAGAGAAAAACTTTTTAAATTTAAAGAACTTATAGAAATAACTCAAAAATCAGTCAGAAAAGCTGGAATTAGCAAAGGAAATTCCAATTTAAAGTGGAAGGATATTGTTACTTGTCAAAGTTGTGGTGTTTTATGTTTTCCGTTCTATGGGCGTTTTAGGGAAAACAAAAAGATAGTTTTCTGCATTATTGAAACTTTAAATATGATTGAAGCTGGAGAGCTGTCTTCATCAAATATTTTCTTTGAGTTACTTGTTTCTATTTATGAAATTGAACGAATTTTACGACGTTTCAACAATTATACTGAGAATAGGTAG
>DENV_001177_XM_012700530.1
GATATTGTTATATTGATTAACGAAGTTAAAGATAAAATGAAAATAAATTTAAATACTATTCTTTTGACTTGCATAGCTTGGATGGTAAGCAATACAACTGCAGATGTATTTAGTCTTTATGTTAATGAAGAAGTAGACACAACAAAATTGAATCTAGTTGCAATCTTATCAAATATTGGAAAAGAGTACACTGTATACTTTGAATTAAAACCAAGTTCTTTTCCATCAACATGGCCATCCATTATCCACTTAACTATTGGAGGTTCTCTCAATGCCTATGGTGACAGGTCACCGGGCGTTTGGATAAAAAATGACGGAAAACAAACTCCTTTAATTTGCGCAGCATTAAATAACGTTCCTGGCGTAGGTTCTTGTTTTCCTGGAAAACCACTTGCAATAAATGCGTGGAGTACCTTTACATTTCAACAGCTGTTTGTTCAAAATACTTACTTTTACCTAGTAAAGATAAACAATGATATAGTTTATAATAAAACGAACTCTAAAGCAGTACAATTTCAAAATATGAAAGTTTACATTGGTAGAACTCCATGGTTTCCTACAATTTCTGGATTCATTCGTAATTTAGAAATAACAAATGTCACTTTGGATTCCTTGGTTGTTGAGGAAGCAGATTCTTGTCGAGGAAACCAGTTAGGTTTTCTAAAAACTCTTTCTAAAGAATACTTAATTTCAATTGAAGTTTTTCCAGCATACCTTGAAGATGGAATAAATAGTGTTCTACGCTTCACAAACGGAGATAATGATGGTACTTATGGAGATAAAATTCCAGCTGTGTGGCTATATAAAAACGGAAGTTTGCAAATTTGTTCGGCAATCAACGGCAATTCTAACTTTTGCATTAATACAAAGCCGATTAAAGCAAAAGTATGGTCAAAAATCGAAATTAAACAGGTTATTGTAGATGGAGGTTATAGTTACAGTGTAAATTTAAATGGTGAAACATCCTTTACAACAAGTAACTCCGACGTAAGAGAATTTCTAAATGTTAAAATTTATACTGGAGATCCCTGGAGCCAAGCACAAACAGGATACATTCGAAATTTGGTTATATATAATGGTTATGGAGTCGTAACAAGCAAGAAGAACTTTTGCAAACCTTCATTGAACATTGATTTTGAGTTTTTACTTGAAGAAAGCACATTTTCGATAATTATTTTATTCGAAAATGCTGACGAACCAGGAAAAAGTCCTCATAACTTATCTCTTGAATATTATCTCCCATCATTTGTTTCTTTGACAACTGAAAGCATGTTAAATGGATTTATTAAAGATGACTCTTCAAGAATTAAATATCATTTCCCTGGAAAACTTACTTTACTTGGTAACTTTAACCATTCAATTAATGTTACACTTATGAAAAAATGTACTCAGTTTGCATATTCTTTTATGGTTGATGCGTATGTAAAAATTTCTTATCAAAGCTCAGCAGGAAAAATATGGAGTCAATACAAAGCATTTCAACAAGAGATATTTATGAAAACTTGTCAAATCAAAATAACAAAAACTTTAAACTCGTTACCAGAAAACCTTGGCCGCGGAGTTTACTGGGACGCTAATTACCAGCATATTTATTTATGTATGAATCAAGACGTTGCCACAACAAAGGCAGCGTGTTACTTTTCTAAAAACAATGGTAAACGTTGGCAAGCTTTAGATGTTCGAATTGGTACAATAATTGGGCACCATGCATTAACAAGAGATCTATATGCTATTCACCGAAATCATAAATTGTATTTGATGTTTTCCAGTGTGCTAAAGAAATGGGTAGCTTTGTCAAACAATCAGTTTACCAAGAAAGTTTTAATGAATATTGATCTAAAAAACAGAGTTAATCTCGAAGAAGATGATAAAAAAATATTTAGTTTAGGACCGTACCAATGGATGGGGAACGCGGACGGGTTATTTTTTCGAAAATCAAGCAATGAGTTATGGATCCAAACAGTAAAATGGCCTCTTTTACAACAATCAATTCAAACATAA
>DENV_001183_XM_012699304.1
ATGTCATTAATAATAAATACACAAGAAGGAGAGCTTGAAAAGCCTATTGTAGATAATTCGGAATATGAAAGTTTTGATTTTGCTTTTTATGGCTCATTTTTTATTGACCGTCGTTATACACCTAGTGTTTTTCCTTGGTTAGTCAAGCACATGTTGAGAAATAAAAAAACATTCAAACTTGTTACTGCTAAAATTTCAAATGATAAGCTTATTATCATTGACAAATCTAATCCTCAAAGTATAATTCAAGAGCATTTATTTGATTCAATATATAGATTGTCTCGCTTAAGGAATTGTGACCTGGATGATTATTTGGCATATGTGACTGGAAAAGCAGACAATAGTTCTTCTCATTTTCATTTATTTAAATGTGATTTACAAGAAAAGAAGACAGAGTTTCTTACCTCATTAAAAACGCATGTATTGGGTTTTAACAAGATTCCATCTCCTGGCTATGATCAAAAATCGTTCAAATTATCACCTTCAAAGCTTACTCATCAGCGTACTGTTTCCTCTGGTGCTGTTTTAATATCTGAATCAAGTCCTGTTTTTCAAGATTCAGTATACTATATTGGTAAAGTTTCTATTTCACAGCCACAAGCTCCTCCAAAGTTTATTGACGATGTTTTATTACAATTGCAGAAAATTCAAAGTTCGGATATCTTAATAAAAAAAAAGCGTTCAGTTACTGGACCAAATTTGGAAAATAATGAATATCAATCTGACACAACTGATTTTGGATTCCCAGATTTAATTCCTTTTAATTTAATGGCACGACAAAGATCTGTAAGTTGTGATAGTAAAGATACAGATGAAAACAGTTTAAGCATTCATCGTAATAAGAATTCACTGTACAGGAGTGCTCTAACCAATATTACAAATGAAGTAAAGTCAAGATTGGTTACTCTTCAAATTGCCAAAAATTCTGTTTCTTTATTCAGTTTAGAGTCAAAGACTTTGCTATTAGAGAATAAAATAAAAAATATTTCCTTTTGTACTAAGGGAGACGTAAGAAGTGACCATTTTGCTTTTATATGTAGAGATAATGGAAAACATGTTTGTTATATTTTCCAAGGAGAATCTGAAAATAAGGTTGATGTATTGATGAAGTCAATGAAACAAGCCTTTTGTGATGCATTAGAAGCATCAGCACATTTGACCTTATGTGAGATATGTCCATTGCAACTTTTTCATAAGTTATGTACAAAACTTGAAGGGGCTTCTCAAATTGGAGAGAAAAAAGATATTTTAGAAGATACTATAAGTCGAATGTCTGAATACGAACAGCTTCATATTGCAAACCAAATAAGTGAACAAAATCCTACTAACAAATTTGATGAGCTCATCATTTCTGTGAATGTTGTTAGAAGTATTATTGACCAAAAACAACTTGCACATAAGCATTCATACAACATGCAGCAATTACTTGGCGAAAGTTTTCCTGAACGTGATCGTTCAAAGTCATCAAATATCTTTGAAAAAGCCAAGAAAACATTTGCTTCTTCTTTACATAATTTTGCAACCAAAAAGCCAAGTAGTAGTTTTCCATCAATGATTCATCAAAGTTCAGAAGATATTAACAAACCAATCCATTCCAACACAATGTATGCACCTATGAGTTGTCCCACTACACCAGATTTAGCTGTGAAACATCTAAAATTTGACTTTGATAAAGAGTCAAGTGCAAATAAACCAGAAGTTATAAAAAATGAAGTTACTGAAGATGTAGTTACACAGTGGAAGAGTGTTGCTAATAGTAGGAAACTTATGAAAAGACCTTCTTGGCGCCAGGATATTTATCACAGTGTTGTCATTTCATCGTGCAGAGATCCTACACTAACATCTGCAATTGATGGCCATGTGAATTCAAGCTATAGAGCAAGATTGCGATGGTCAAATGCCATTAGAAACCAAATTTTATTAATTCGTATGGAAAAAGAAAATAAAACACTAGCTGCCAAAATTTCTGCATCAGAAGAGCGTCGTCAAAAGCTTTCATATAAAGAATATGGCAGTTATACTGGAGTTTCAGCAGTTTTATGGGATGAAATGTTGACACAAAAAAAAAATGAAAAAGTAAACGATCATTCTTTGCTCGAGGCAGTGCGTGGAGGTTTGCCACGCGCTCGGCGTGGAGAAGTGTGGCAGTTTTTGATCAAACAGTATACAATTCGCTGTCCTGAGCGTGTTGAGGAACAATATTGGAAAAATGAGTCTTATAGAAGTTTATTGAGATTAAGCACCAGTCATCAGCATGCTATTCTTATAGACTTAGGTAGAACATTTCCTACCCATGAACATTTTGTTGCTCGGCTTGGATCAGGTCAGTTAAGTTTGTTCAATATTCTAAAGGCTTATTCCATACTTGATAGAGAAGTTGGTTACTGTCAAGGTTTGAGTTTTGTGGCTGGACTTTTTTTGATACATATGAATGAGGAGGATGCTTACAGATCTTTCTGTCATATCATGTTTGATTTGCAAATTCGTAATCAATATAAGCCTGATATGAATGCTGTTCAGCAACAACTTTACCAGCTTTCTCGACTTATACATGATTACTATCCATCTCTGTATGAACACTTTAATCTGAATGATGTGACACCAACATTGTATGCAGCACCATGGTTTTTAACACTTTATGCATCACAGTATCCTGTAGGATTTGCTTCAAGAGTAATGGATATGCTATTATTACAAGGATTGGAAGTTATTTTTAAAGTAGCCATAGTTATGATTGGTGATTACATTAATGAAATTTTGGAGTGCGACAGTTTTGAGACCATTGTTGAGTACCTCAAGCTAACATTACCTGTGAAAGTGCCAACCAATACTGACGACATATGTAACCGCGTGTTGAATATGAACATCACTTCGCAACTTCATCTATACGAAGTTGAGTATCAGCTTTTAAAAGATGAAATGATTGATATTCGTCAAAATAGAGAAAAGTTAGAGAAACAAGAAGTTGTCCATAAGGAGCTTGGAAACGAACTTGCAAGAGTGCAAAAAGAACTGTCCAACGTTAATCTTGAGCTTAGCTCATTGAAATCTAAATTTTTAGAAACAAAAAAAGAAAAAAATATGTACAAAAAGAAATTAAGCGAAATGGAGCAAGAACTTTTTTTGCTCAAGTCTAATAACATAGTTGTTAAACAAAATGGCGAGTGTTCAAAAGATTTTCTGGAAAATGGTCAAGTTTGTTACAACGATAGTTGCCAAAACCGATAA
>DENV_001195_XM_002157171.2
ATGGCTGCTACAAAGCGTGCTCTAGTTTATGGAGGAAAAGGCGCCCTTGGATCTGCATGTGTATCTGCCTTGAGAGAAAAAAACTATTGGGTGATAAGTGTTGATTTACTTGAAAATGATGCAGCTGATAAAAATGTTCTGGTCACTGAAGTAACTCACTGGGAGCGCCAAGAGTTAGAAGTAAAAACAAAAGTTGGAGAGCTTCTTGCTGATCAAAAACTTGACGGAGTATTTTGTGTGGCAGGAGGATGGGCTGGTGGAAATGCTTCATCAAAAGATTTTATAAAAAATGCTGACATGATGTGGAAACAGAGTGTTTGGTCATCAACTATATCTGCTAGCATAGCTTCTTTACATTTAAAAGAATCCGGTTTACTGGTGTTGACTGGTGCAGTTCCTGCTTTAAAAGGGACTGGAGGAATGATTGGATATGGTATGGCAAAAGCTGCTGTTCACCAACTTACTAAAAGTTTAGCAGCTGATGGGGGTCTTCCTGATAAATCTCAAGTTGTAGCAATCTTACCAATTACACTAGATACGCCTATGAATCGAAAGTATATGCCTGATGCTGATGTAACTTCTTGGACTCCGTTAGAGTTTGTTACTGACTTGTTTATCGATTGGTTAAATGGCGTTAATTGTCCAGGTTCAGGAAGCCTAGTGAAACTTTGTACTATTGGTGGCAAAACTGAAACCAAACTGGCTGAATAA
>DENV_001225_XM_012701149.1
ATGTTTTTTGATCATCTTTCAAATGCTTGTTTAAATATACAACAAAACATATACAAAATTGAACCCTCTTATATAAACGACACTCCAGATCAGGTTAACATCACACATAAAAAGACCAAGATGCAAAACGCTTACACGGACGGAAATATCAGGTACAGAACTAAAAGCTTTTCTGAATTGACACCTCAAGATGAATTGTTGAGTTTAATACGAGAAGTAGAAAACCGAGATAAAGAAAATATAGAAATCACCGAGAATCGCAAAATTCCAACAATTGAAATAGTAGAAGAGCCAGAGGCGACCTATCGTGCTCGCTATGAGAGTGAAGGATGTAAAGGTCCTATACATGGTTCTACAGAAAACTGTTTCCCATCCATTAAGATTAATGGTTATGTTGGAGAGGCAGTAATCACAGTGTTTGTTGTAACACGTGATAATGAGCCACATTTACATACTGCTACAGGTCCTGGATCAAGTAAGTTTGAATGTAAAGAAGTCAAATTATCAAATGGAGTGCAGGCCATTCAAATGACTATGAAGCCTACTGACAGAAATGAAGAAATGTTAGCAGTATTTGATCAATTAAGCATAAGAAGAATAAGAAACTGGGAGGCAGACAAAGAGTTGCGAGACAGAGGCATTGAGCCTGTTACATGGAAAACCAAAAAGAAGGAAGCTAAACTTGCTTTTCATGTTTCTATACCTCCATCAAAAACTCATTCTGGATATGAACTTACAGCTTACTCAAGGCCTTTTCAATGCACTGCACCATCAGGTAATCCAGAAATATATTGGTCTAGTCATGCAGAAGGTTCTCCGGTAGGTGGTCAAGAAATGGGATTTCATGGAAAAAAATTTGCATCTGGTTTTAGAATAAGATTTTTTTCTAAAGATGATGATGGAAAAGCCTGGGAAGCATATGCTGATATTGATAGAAATAAATCTAGCTTGCATGCTTGTGTTTTCAAAGTACCACCTTATTTTCAAACCCATCTGGTATCTGATGTTTCAGTTTATATTGAAGTTCGAATTGGTTCGGAAAAAGAGCCACGAATCAGTGAACCAGTGCAATTTAGATATTTAGCTGAATCTGAAAAAAAGTGTAAAAACTGTGATCAGTATAAAAGTTTTATTACAGCCATTCATCAGTTGTTTAGTGGTAGACAAGATCTTAATGGAATTGTTGAATTGCTTCAAAATGTTTTAAACAAAAATGAAAGTACTAAAATTGATCATCAAGATTTAGAAAGTAATTCTTTTAAAAACATTGAATCATCTGCAAACATGAACTTGAATCAAAACATGGATAATAAAGAGTTTCCATTTGTTAACGTAAGCCATAATTCTCATTTAAGTTTCCCAATTAATACAAACAGGAGTGGGGAAGTTCAAATACTGAACAATTCTGAATTTTCATCTGCAGTTAATTTTACAAATGAACTTAAGCCAAGAAGAGTCTCTGTTGGAGGCTTTAATAATGTTTTATCTAACTCATCTTTAACACATTTACATCCAAATGGGCAAACTGATCTTTCTTCACAAAATGTTTCCACACATTCATCAGTGTTTTCACAAAACTACATTAACTCATTAAAAAATCCATTTAATAATGGCGACAGTTATTCATCTTCTCACACTACAGGTCTTCCTTCTGTTGAACAAGAAAATCTTATAATAAAAACTGATAGCTTAGAAAATTACTTGAACTACTCTCAAATAAAAAATAATAATGACTGTATGTCATATGCTGATTCTGACCATGGCAATATTATGCTTAAAGAGAAAAAGTTAGTTGATAATTCAGTTTCTAACACTTTGATGAATAATTCAGAAAATAGTCTTCAAAGTTTTAATAGTTTCAGTAACAGCCAAGTAGTATTACCTGCATTTACTTATGCCTCAGTTGATCTTCATCAAAGTCCTTCACAGGCATCCTGTTGTTCTAAACCTGTTGATAAAGATTTAACAATAATAACAAGCAATGTGCAAGACTTCAAAAATATGCAAGAGGTGATGCAACTTAATTTAGATTTTTTAGAAAAACAGAGACTTTTAACTTGCAATAATTTGGATCATCAAGGTATTGAAATTAATGAAGTTTGTAACAATCAAGAGCTTCCAGATAAAACTGATAAAATGCAGTCTGGAACACACAACTTACATATGCCATCTGTAAATAATTTAAATAATAATCAAGTTGCATATCACAATCATGAATGTGAAAAAAATTTATTAATGGACAGTTATATTTCTTTACAAAATTATCAAAATAAAGAGTGCGATAAAAAATGCTTACATTCTGTTTCTGAACAAGAGTTTGTTTGTAATTTGCAAGCATATTCACATGGTGATGATTATGTAAGAGTTAATCAGTTGTACTGTCCAAATACTCAAATTCAAGAACACCCTCAAAACACAGCAACCCAAAACAGAGAAATTGATGCTTCTTTTATGCAGCGTAACTTTCCAACATCTCCAATCTGGGTCAATAGACAATTAGATGATGTTTCTACAGAATATAACTATTATGTAAATAGTACATCAAATCCAACTATATCATTTACATCTGGCGACATGAGTAATTTGAATTGTATAAACAAGTCTGTAGTTGTCTCTTCACCATCTTCATTATCTTTTAGTTTAGACAACTCAAATTTGTTGAACTCTTTGAATCAAAATGATAAATTAACTTCTCTTGCAGCATTGGAGCATTATCCTCATATTTTTAATTCCGAAAATGTCCACGGAAATTCACAAACTAATATGGTGAATGAAATTCAAATGGGCAATGTTGAAGGTTTAAAAGGATGGTTACACAAACATTCGAAGAAAATTGATTAA
>DENV_001235_XM_002167957.3
ATGAACATTCACAAAGATTCTTCTGACAGAGATCATTCAAAATCATTTATTAAAGATGCCGCTGACAGAGTTGTAATTAATATTGGTGGAATTAAACACGAATGCTATATTAGCACTATTAAGAACTTTCCAGACACGCGTTTGTTTTGGATTGCTGAAACAGCTCTGAAGTTAAAAGAAAGTGACTCAAGTGAGTTTTTTTTTGACAGGCACTCTGGCTGTTTTGAAAATATATTAAACTACTGTCGAACAGGAAAACTACATTGTCCAAATGATGTATGTGGATCTCTTTTTGAAGAGGAACTTCAATTTTGGGGAATCGATGAATTAATGATGGAACCATGCTGTTGGGGAGGCTATACGCAACATCGCGATGCTCGACAAAATCTAAAAATGTTTGACGAAAATAATGATGATGCCGATTACCATAAAAAGTATAGTGTCGGGAGAAAATATTCAGAAACTTCATTTCAAAAATATAGACCAAAAATTTGGGCTCTTCTTGAAAGACCTTTTTCATCAAGATATGCGCAGGTTGTAGCATTTTTATCAATGATGGTGATCATTACTTCGATTACAACGTTTTGCATGCAAACTGTCCCCAGACTCTTTAAATATCGAGTGTTATTTGAACATCTTGAATACTGCTATTGTTGCATATTTACAATCGAATTTTTTGTTAGGCTTGCTTGTTGCCCTTCTTATATTGCATTCTTTTGTTCAAGTTTAACTTACATTGACATAATTTCTACTTTACAATTTTACATCGTATTTTTTGCAAAAGTTCATGCATTGGACTTTTTATTTGTATTTCGTTTAATTAGAATATTTCGCTTGTTTCGATTTTTTAAACAACTCACAGGAATGCAAATAATTGTACAAACTTTAAAAGCAAGCATGAATGAGCTTATGTTGCTGTTGTTGTTAGTCATGATTCCGATGGTCATCTTCTCCACGTTGATCTACTACGCTGAAAAGAATGCAAACGTTAATTTGTTAACCAGCATTCCAGATTACTTTTGGTGGGCAATTGTTACTATGACAACTGTTGGTTATGGAGACATGGTACCAAACTCAATAAACGCAAAAATTGTTGGCGCAATGTGCGCGTGCACAGGTTTACTGATAGTCGCTCTACCAGTTTCAGTTATTGGAAGTAATTTTGCATTTTACTATTCATACGCGCAAGCACGAATGAAACTGCCATCAAAAGCCAAAAAAGTAACTCTTACAGTTGACAAAAATTTAACACCAAGATATTGTAGAGATACCTCAATACGGTCTAAACGCTTTGCCAACCGAATGTTAAACAATAAAGGTGCACCTGGTATAAACGAGCCTCTATTTCGTCCTTCTTTGAAGTCGGATGCAAGTTTAAATGAGAAAAAGTCATCAATTGGAACAGATTTATGA
>DENV_001240_XM_012698704.1
AAACTTTTTAGTCCCTGTGTAATAAGTTTGAATAGTAGAATGTCTAATGCGATTATTAAAAAACGCTTGGATTCTTATTATAAACATGCATCATTTGGACCTATTGAATCAATGGTTTCTTGGTGTTTGTGGCCATGCTTAGCGCTGTATCCAATATATATTACATTTCAGTTGTCTAAAAAGTTTGAACATCATCTTGTTGATGGTTGCCTTGACACGGGTTGGTTTTCCTTAAGAAGAGATGTAACAGATTATGAGTGGACTGATTTTCGAGATAATTCAACATTAATTGTTGTTGTCAATCTTTTATACTCTATTTCAGGAAGATTTGTTGCCCTTAATTTTCCTAAAGTCAAGAAGTTTTATTATTCAGTCGCTGGTGCATTTTTAGTTTTAATAATTGTGTCTTTTCAAGGGTTTTTGTTATTATGTACAATAATTTTTGTATTCTATTTTGTTATTGAGTATCTCAATCGAAAAGCAATGTGGCTATTTGTATTGATATTTATAGTTAGTTTTCACAAAGATACTTGTCGGCAGTACTTATTTTTATTTTTTTGTATTAAAGCTGCAAAAAGTGGTGTTGTTTATATTTCAGTTTTGATGACTATATTACGCATAATTAGTTATGGAACAGAAAAGAATCTAGAAACTTTTTCATTTACATTCACTGATTTTTCAAGCTATATGTTCTATATACCATTATTTTTTCGAGGTCCTTTACTAACATTTGACTTGTTTGTAAAAGATTTCAATCAGCCATTATTGCAAAGCACCGTTGTTACCTTAAAAGAATTTGTTATTGGATTTCTGCGATGTGTCACTATTGGGTTTGTTATTGACATTTATTATCACTACTCATTAGTAAATGCTTTATCAAGCCATCACCATGTGTTACAAAAATTAAATGAAATAGAAGCAGTTGCTGTAGGATGGTCACTTATCATTATGTTTTATGTTAAATATAAAGTGTTCTATGGAATAGCATATGTTTTTACAAAAATTGATCAAATTGAATCACCTTCTCCGCCAAGGTGTGTTTGTACATTGTACACATTTGTTGATATGTGGCGCTATTTTGATCAAGGTCTGTATAGACTACTTCAGAGATCGATTTATTTTCAAATTGGAGGATTACATCGAACATTTTTAAAAACATTATTTGCAGCATTTTGTTGCTTTGGTTTTGTATCTATTTGGCATGGCAATAACAAACAATATTGGTACTGGGGGTTTTTTAACTGCTTCGGAATATGCATTGAGCACTTTTTTTTAAAAGTAATCAAAAGTAAAAGAGGAGATACTTTTTGCAACATGATTGGGTTAATAAATTTTCGAAGAGTTGTTGGTTTCAGTGGGTCTTTATCCATTTTGTCGTTGATATATTCAAACTTAGTTTTTGTTGCAAGCATTGAGTCTGCAAACATTATATACCAAAAAATGTTGTTAAATTGGTACATGCCTGCTATTTTAATTTTTATATTTTACTTTTCTACTCAAGTTTCTATTGATCTGTATTACACCAGCTAG
>DENV_001244_XM_012700475.1
ATGGAAACAGTTGATGATTCTAGTTTTATTGGAAAAATTGAAGACTTTATACGTTTAAAAGATGCTGACGAAAAGCTCAGAGATATGGGTAGCTCGCTTGTAAATAAAATATTATCGAGAGGTGTATGTAGATGCCAACCAAACGCACTGCAAAACATAATAATGAGCGGCAGTATTTGTGAGGGAGCAACAACTTCTCGTTTTTTTAAATATAACAATAATTTTGATGATGGGATAAACAGAGAACTTGAGTTTGATATAGAATTTACTTTAGTAGAAATAAAAAGTGAATTTAAACATTATGTAGAAGATATTCCTGAAAAACACGGTTATGTAAAAGTTCGCGCAGATACAAATATGTTAATTAATGCAAATGCTGGATGGGATATCACCGATAAAGATTTTAACGAGTTATTACAAAATTTTTCTAACAATGGATATTTTCAGCCATTTAAACTTAAAAATTTAACTCTTCAAAAAGCTCTACTTGACGACGATGTTGAAAACCAAAAATATCTTGAAATTATTTTTGCAGCCGCATTTAATGAAAAAATTTCTGATATTTCCATCAAAAAAGTTGAAAGAGTTACAAATGCTTCGGCTGCCTTTGAGTTCTATTTTCAAGTTAAAGAAAAAAATATGTTAGTTGTGGCCTATGATTTAGTTCCTTTAGCTCAAGTTTTCTGGTGGCCAGATATTGCGTTAGAATGGAAACACAGAGAAAGAAACTGGCCTGACAAACAGTTTATTGAAGATCTTACTAAAACATGTTTCATCATAGCTAAACCGTCAGTTATAGAAAAAAGTGACGCGGAATCGTACAGCTGGCGGTATTCATTTTCACATATTGAACGTAAGCTAATTAGCATGCGTAGTCCACAGCAAAACTTGGTATACCTCATCTTTAAATCAATATTTTATAAATGGATTAAACCTATCAATGCCACGCAAATTCATTCTTTTATTTCAAAAAATATTATGTTAAAAGCATGCGAAGAATTTCCACCAGATCATCAAATGTGGAAGGAAAATTGCTACACAACTAAAGAAGCAATCCTTTATTTGTTACTTCAGACTCACAAGGCGTTTGAAAATGAATACCTCGCTTATTTTTTTATTAGCAAAATCAATGTCATTGAATATATAGAGCCTGCAGTAAAAGAAGATGTAAAATTAAAAATAATGTTAATTTCAAAAGATATTGACAAATATATTCCATCAAATGTTACTCAGGTTATCGCTGTATGTGATGATTTACAGGAAAAGTTAGAAAACTTAGATAATATTTTAGCAAATACGAATAGTAACAATTATTCTGATTTTATAAATTTAAAATTTCTGGTTCAAAACTTAGACTTTCTATTCGACGAACCTGCTTTAAATTTATACAAAGAATTATTAGAAAAACATGATGTTAAAAACAAAGCTCTTAAAGAAGTTGAAAGATTTAAAAATATTTTTAAAAATGAATTAACAAACTTTTCTGAAAGACTGGATACAGATGAAGTTTCACGTGTTCAAAATGAGCTCAGAAGATTTTCAGAGAGAATTGAGAGTGAGGTTGAAAAGGCTAAAAACAGTGTTCTTAAGTTTCTTCGTTAA
>DENV_001244_XM_012700483.1
ATGGAAACAGTTGATGATTCTAGTTTTATTGGAAAAATTGAAGACTTTATACGTTTAAAAGATGCTGACGAAAAGCTCAGAGATATGGGTAGCTCGCTTGTAAATAAAATATTATCGAGAGGTGTATGTAGATGCCAACCAAACGCACTGCAAAACATAATAATGAGCGGCAGTATTTGTGAGGGAGCAACAACTTCTCGTTTTTTTAAATATAACAATAATTTTGATGATGGGATAAACAGAGAACTTGAGTTTGATATAGAATTTACTTTAGTAGAAATAAAAAGTGAATTTAAACATTATGTAGAAGATATTCCTGAAAAACACGGTTATGTAAAAGTTCGCGCAGATACAAATATGTTAATTAATGCAAATGCTGGATGGGATATCACCGATAAAGATTTTAACGAGTTATTACAAAATTTTTCTAACAATGGATATTTTCAGCCATTTAAACTTAAAAATTTAACTCTTCAAAAAGCTCTACTTGACGACGATGTTGAAAACCAAAAATATCTTGAAATTATTTTTGCAGCCGCATTTAATGAAAAAATTTCTGATATTTCCATCAAAAAAGTTGAAAGAGTTACAAATGCTTCGGCTGCCTTTGAGTTCTATTTTCAAGTTAAAGAAAAAAATATGTTAGTTGTGGCCTATGATTTAGTTCCTTTAGCTCAAGTTTTCTGGTGGCCAGATATTGCGTTAGAATGGAAACACAGAGAAAGAAACTGGCCTGACAAACAGTTTATTGAAGATCTTACTAAAACATGTTTCATCATAGCTAAACCGTCAGTTATAGAAAAAAGTGACGCGGAATCGTACAGCTGGCGGTATTCATTTTCACATATTGAACGTAAGCTAATTAGCATGCGTAGTCCACAGCAAAACTTGGTATACCTCATCTTTAAATCAATATTTTATAAATGGATTAAACCTATCAATGCCACGCAAATTCATTCTTTTATTTCAAAAAATATTATGTTAAAAGCATGCGAAGAATTTCCACCAGATCATCAAATGTGGAAGGAAAATTGCTACACAACTAAAGAAGCAATCCTTTATTTGTTACTTCAGACTCACAAGGCGTTTGAAAATGAATACCTCGCTTATTTTTTTATTAGCAAAATCAATGTCATTGAATATATAGAGCCTGCAGTAAAAGAAGATGTAAAATTAAAAATAATGTTAATTTCAAAAGATATTGACAAATATATTCCATCAAATGTTACTCAGGTTATCGCTGTATGTGATGATTTACAGGAAAAGTTAGAAAACTTAGATAATATTTTAGCAAATACGAATAGTAACAATTATTCTGATTTTATAAATTTAAAATTTCTGGTTCAAAACTTAGACTTTCTATTCGACGAACCTGCTTTAAATTTATACAAAGAATTATTAGAAAAACATGATGTTAAAAACAAAGCTCTTAAAGAAGTTGAAAGATTTAAAAATATTTTTAAAAATGAATTAACAAACTTTTCTGAAAGACTGGATACAGATGAAGTTTCACGTGTTCAAAATGAGCTCAGAAGATTTTCAGAGAGAATTGAGAGTGAGGTTGAAAAGGCTAAAAACAGTGTTCTTAAGTTTCTTCGTTAA
>DENV_001271_XM_012703772.1
AGTCCCTGTGTAATAAGATTTAACAATATGAATAATGAATACAGTACAGAAGATGATGATTTGATTGAAGATCTTCGACAGCCTAAAAGCAAAAGTGACAAAACACGTTTAGAGAGCAGGCTTTCTATATCTTTCCCTAGCAAAGGGCTTTACAATGCTCCAGGAGATAACAATTGTTTTCTTAATGCTGCTGTTCAGATTTTATGGCATTTGAATGTTTTCCGCCGTAGTTTTCGCCTACTACAAGGACATGCATGTTTAGATAATGCCTGCATTTTTTGTGCTCTTAAGAGAATGTTTCAAAAGCTCCAAGATAGTGATGCATCTGCAATTGATCCTGATGATTTAAGACAATCAATGGCCAAAGCTTTTGTTGATGAGCATCGTTTTCAACTTGGTCGAATGGATGATGCAGCTGAGTGTTTTGAGAATATTCTTCATCGATTGCATTGCCACATAGCGAACACAGAAAGTGAAGATACCTGTGCAGCAAAGCATTGTATTCCTCATCAAAAGTTTGCATCGCACATACTGGAACAGGTTTTGTGTAAATGTAAAGCAACAGGCGAACCAAAGTCTTATTATCAATTTGTACATTATGTTTCAGCATCGGCTCTTTCTGAAAATTTGCAAAAAGATGTCAGCAATCCTAATGTGTTGGTGGATTTATTGAAATCCTCTGTTCAGTCCGGAGAAACGAAAGCATGTCCGGATTTAAAACGGTGTTCATATCGCAGTAGTGGTAAAAACACAACATTAACAAGCACAACTCTTATCAATTGCCCAGATGTTTTGACAATTGGAGTGATTTGGGATACTGATTCTCCAAGTTCAAGTTATATTGTGGATGTATTCGATTGTTTCCAGAATTCTTTATACTTTAAAAATATATTTGATAATATTCCTGACCATCAATGCAAGCATTTAGAGCTGAAAGTTGTTGGTGTTATTTGTTACTACGGGAAACACTATACTTCGTTTTTTTACAACTCAACAGAAAAACAGTGGATTTATTTTGATGATGCTCATGTTAAAAAGATAGGTCATAGTTGGACCAGTGTAATTGAAAAGTGTTATCGGAATCGGTTCCAACCTCTACTTGTTATCTATGCTAACTTTAATGGAAGTCCTGTAGACATAAGTAATGCACCAACATCTGTCAATATTATGTCAAAGGAAATGCTTCTTTCAAAACCAAAATCACCACCCCATCGCAAGCAGAAGCGAAAAACCAAACGTGGTAAAGATTCAAAACCTAATGGTCATGAGTCATCCAGATCAAAAAGTTTGAGCGTTAACAAAACTTGTCAGATTTCAAATAATGACTTTAGCCTTGTGTTACCTGATAGTCCAGTTAAAGAAAATCAAGAGTTGAAATCCTCTCGGAGCAACAAAGCTAATGAAGTTATTAATCCTGCTTATAGGTCAGATGTTTCTCTTCCTGGTTCTAATGCACAAAAAGTAAATACAAGGCCACTCCCCATAATTGAAAAATCAATGGGCATAGTTGACAGAAAATCAGAGAATATTGACCAGACCAATGTTCTAGAAAATTCCCAAAAGAACAGTTTTATAAAGAAGAAATTTGTTGATATCAAAAATGTAATAAGTCCAAAAAAACAAAATTTGAAAAAAGAATTACTGCCTAATACATCTTTACGCTCTAACTCACTGGATAGTATTTTTCAAAATGAAACAAATGGTGATTCATCAATTTTTAAGTCACAGTACATTACACCAACAGTTTTAAATGACAATATTCAACAGAAACAAGAAGCCAAATTAGTTGTTCACCAAAAAACACTAAGTAGTTTAGAATCAAAAATGAATCGGAGTTCTAGCATTGATGTTTTAGACTCAGCTCATATTCAACAAAGAAATTCATTAAATAAAAAAAAATCTTTACGACCAAAACCAAATGAAACCATTAATAGTGCTGAGGTTTTAGAATCTTGTCATCATCAAAAACAAAAAAATAAAGTAGATGTATTAAACTCTATAGCTTCAAAAAAAAGTTTAACTAGTTCATTTAGCAGCACTGAAGTTCCAGAATCTCAACATTATAAAAATCTATTAGAAGCACGAATTTCTATTGGCTCTAAAAGCAATGGAACTAGTTCCATTAGTAGCACAGAGTTAAAGAACTATGAACTTTATGATAATGAAGATGATCTTATTGATCTACAAAACAACACTGACCCATTGCTTAATAACAGTTTTACAAACAATGATGGGAGATCATCAGATAGAAAAGCAGTGCAGTTTGATTTCTTAATAAATCATGGTGAGAAGATGTTGCGTAAGTCATTGCATTATGAAGAATCAGGTGATCTTCTTCTTGCATTGCGTCATTGCACAGATGCAACACGACTATTTCGTGATGCATCAAAACTTGTTGATAACAATTCAAATCTTGTTGAGGTTGTTGACAGAAAAAGATGGTCGAGTTTTTCTCGTTCTGAAATGTTGCAAAAAAAAATTGACAATTGTTTAAAACTAGATGGATTGCCTCTTGAGGATAAAACTTTAATTGATGCCTCTTTTAATCAGCAAAATGCACGAAATTCGTCTAAAAATAGCAGTTTTTATAATACTACGTGCAGTAATTTGCAAACAAACAATATAAGTTTGCACGGATGTAATGAAAACATTTTGAAGACTAATCAAACAAATCGATTTGTAGGCGATGCATATGACGAACAATCATGTTCTGTTGGACTTTTAAATACTCAAAATAGATTACCGAGTCATACATTTTTTGGTATCAAAGGTCTTCCTGTTCCAAAGCAATCATTATCGACAGAAGAAAAAGGTGAACCAATTGATCACACAAAACTTACCTTTGGAAAAACAGTTTATAGCGTAGATCTCATTAAAGGTTTGAAAAATAGCAATTCCAACTTAGTAGAACTATCTGATACCGACAACAAAACAGTATCTTCGGAGATCAAAGAAAACGGTTTTAAAAATGTGTCTGTATCCGACACTCGGAAAAAGTTAAAAGAAAACAAGCGGTACCACTGCGAACAATGTGGATGGCGTAAGGTCGACAAGCGCGGTGATTATTGTGCCAAATGCAAATCAGATTTTATTTAG
>DENV_001271_XM_012703773.1
AGTCCCTGTGTAATAAGATTTAACAATATGAATAATGAATACAGTACAGAAGATGATGATTTGATTGAAGATCTTCGACAGCCTAAAAGCAAAAGTGACAAAACACGTTTAGAGAGCAGGCTTTCTATATCTTTCCCTAGCAAAGGGCTTTACAATGCTCCAGGAGATAACAATTGTTTTCTTAATGCTGCTGTTCAGATTTTATGGCATTTGAATGTTTTCCGCCGTAGTTTTCGCCTACTACAAGGACATGCATGTTTAGATAATGCCTGCATTTTTTGTGCTCTTAAGAGAATGTTTCAAAAGCTCCAAGATAGTGATGCATCTGCAATTGATCCTGATGATTTAAGACAATCAATGGCCAAAGCTTTTGTTGATGAGCATCGTTTTCAACTTGGTCGAATGGATGATGCAGCTGAGTGTTTTGAGAATATTCTTCATCGATTGCATTGCCACATAGCGAACACAGAAAGTGAAGATACCTGTGCAGCAAAGCATTGTATTCCTCATCAAAAGTTTGCATCGCACATACTGGAACAGGTTTTGTGTAAATGTAAAGCAACAGGCGAACCAAAGTCTTATTATCAATTTGTACATTATGTTTCAGCATCGGCTCTTTCTGAAAATTTGCAAAAAGATGTCAGCAATCCTAATGTGTTGGTGGATTTATTGAAATCCTCTGTTCAGTCCGGAGAAACGAAAGCATGTCCGGATTTAAAACGGTGTTCATATCGCAGTAGTGGTAAAAACACAACATTAACAAGCACAACTCTTATCAATTGCCCAGATGTTTTGACAATTGGAGTGATTTGGGATACTGATTCTCCAAGTTCAAGTTATATTGTGGATGTATTCGATTGTTTCCAGAATTCTTTATACTTTAAAAATATATTTGATAATATTCCTGACCATCAATGCAAGCATTTAGAGCTGAAAGTTGTTGGTGTTATTTGTTACTACGGGAAACACTATACTTCGTTTTTTTACAACTCAACAGAAAAACAGTGGATTTATTTTGATGATGCTCATGTTAAAAAGATAGGTCATAGTTGGACCAGTGTAATTGAAAAGTGTTATCGGAATCGGTTCCAACCTCTACTTGTTATCTATGCTAACTTTAATGGAAGTCCTGTAGACATAAGTAATGCACCAACATCTGTCAATATTATGTCAAAGGAAATGCTTCTTTCAAAACCAAAATCACCACCCCATCGCAAGCAGAAGCGAAAAACCAAACGTGGTAAAGATTCAAAACCTAATGGTCATGAGTCATCCAGATCAAAAAGTTTGAGCGTTAACAAAACTTGTCAGATTTCAAATAATGACTTTAGCCTTGTGTTACCTGATAGTCCAGTTAAAGAAAATCAAGAGTTGAAATCCTCTCGGAGCAACAAAGCTAATGAAGTTATTAATCCTGCTTATAGGTCAGATGTTTCTCTTCCTGGTTCTAATGCACAAAAAGTAAATACAAGGCCACTCCCCATAATTGAAAAATCAATGGGCATAGTTGACAGAAAATCAGAGAATATTGACCAGACCAATGTTCTAGAAAATTCCCAAAAGAACAGTTTTATAAAGAAGAAATTTGTTGATATCAAAAATGTAATAAGTCCAAAAAAACAAAATTTGAAAAAAGAATTACTGCCTAATACATCTTTACGCTCTAACTCACTGGATAGTATTTTTCAAAATGAAACAAATGGTGATTCATCAATTTTTAAGTCACAGTACATTACACCAACAGTTTTAAATGACAATATTCAACAGAAACAAGAAGCCAAATTAGTTGTTCACCAAAAAACACTAAGTAGTTTAGAATCAAAAATGAATCGGAGTTCTAGCATTGATGTTTTAGACTCAGCTCATATTCAACAAAGAAATTCATTAAATAAAAAAAAATCTTTACGACCAAAACCAAATGAAACCATTAATAGTGCTGAGGTTTTAGAATCTTGTCATCATCAAAAACAAAAAAATAAAGTAGATGTATTAAACTCTATAGCTTCAAAAAAAAGTTTAACTAGTTCATTTAGCAGCACTGAAGTTCCAGAATCTCAACATTATAAAAATCTATTAGAAGCACGAATTTCTATTGGCTCTAAAAGCAATGGAACTAGTTCCATTAGTAGCACAGAGTTAAAGAACTATGAACTTTATGATAATGAAGATGATCTTATTGATCTACAAAACAACACTGACCCATTGCTTAATAACAGTTTTACAAACAATGATGGGAGATCATCAGATAGAAAAGCAGTGCAGTTTGATTTCTTAATAAATCATGGTGAGAAGATGTTGCGTAAGTCATTGCATTATGAAGAATCAGGTGATCTTCTTCTTGCATTGCGTCATTGCACAGATGCAACACGACTATTTCGTGATGCATCAAAACTTGTTGATAACAATTCAAATCTTGTTGAGGTTGTTGACAGAAAAAGATGGTCGAGTTTTTCTCGTTCTGAAATGTTGCAAAAAAAAATTGACAATTGTTTAAAACTAGATGGATTGCCTCTTGAGGATAAAACTTTAATTGATGCCTCTTTTAATCAGCAAAATGCACGAAATTCGTCTAAAAATAGCAGTTTTTATAATACTACGTGCAGTAATTTGCAAACAAACAATATAAGTTTGCACGGATGTAATGAAAACATTTTGAAGACTAATCAAACAAATCGATTTGTAGGCGATGCATATGACGAACAATCATGTTCTGTTGGACTTTTAAATACTCAAAATAGATTACCGAGTCATACATTTTTTGGTATCAAAGGTCTTCCTGTTCCAAAGCAATCATTATCGACAGAAGAAAAAGGTGAACCAATTGATCACACAAAACTTACCTTTGGAAAAACAGTTTATAGCGTAGATCTCATTAAAGGTTTGAAAAATAGCAATTCCAACTTAGTAGAACTATCTGATACCGACAACAAAACAGTATCTTCGGAGATCAAAGAAAACGGTTTTAAAAATGTGTCTGTATCCGACACTCGGAAAAAGTTAAAAGAAAACAAGCGGTACCACTGCGAACAATGTGGATGGCGTAAGGTCGACAAGCGCGGTGATTATTGTGCCAAATGCAAATCAGATTTTATTTAG
>DENV_001298_XM_012707611.1
ATGGAAATTAGAGATTTGGAGCAACCTAAAGACGACTCATTTAACGATGATGGCATTTTATATGAAAAAGAACAAAAGACAAAAACATTTTCGAGGAAACTCTCCGATACACTTCGTATGAGGTCCTATTATGCAGAGAAAATTTCTAGACGATCTTCAGCTCCTAACTCTAAGAAAAATACTGATATTAATAAAGAAAATAACGCTCAAACAAACCAAGTCGATATTGTTTCGACTAACCCAATAATAGTTGGTACTAAAAAAAGTATTACATCCTCCTTACAAAGAAAGCTTACATCAAAAAATGACGATTTGTTTAAATTATTCGATGAACCCCAAAACATCTCAACCACACAACCTTCTAAAGATAAGCTGTCTAAAAAATCATTAAAAATGCTAATAGGATCAAAGACTGTTGATGAAGATAGTGTAATAGCAAGAAACGAACGTTTGCTCAGTGCACCTGGAATTATACAATCAAAACGCTTGCAGAATAGACATTCGCCTAGGGAATGTTATGAAACTATTTCAGCAGCTAGCTTTAATACCAATAAATTTGTACAGAATTCCGAGAGAAATTCGATATGTTTAGACTTTGAAACAGACGAGGATATAAAGCAAAAGGAAAACCTGGACTTAGAAATAAATAAAAGATTTTTATTTAAAAACGAAACGTCAAGAACAATTGATAAATTTAATCTACTTTTAATTGGTTCAAAGTCAGTTGGCAAGACAGCTTTGACAGTAAGATTTCTTACGGGAAGATATATACACGAATATTTATCATTGCCAGCTGAAGTGTATTCAAGAAAAGTGAAATGGAATGAACAATCCGTTGGAGTAGAAATAACAGATAAAGACATAGAATCTTTGAATGACGAGATAGAGTTAAATCAAAGTTCTGGAATCATGATTCTTTATTCAATAGTAGATCGAGCTTCATTTTTTGCAGCAAAAGTTTTATTAAAACATTTATATGATAACTCAATAACACATTTGTATCCTGTTTTACTAATTGGAACAAAACGAGATCTATCAAGGCTGCGCACAGTTAGTTGTAAAGAAGCTTTACAAGTTGCTCATTGTTACAACTGTACATACACTGAAGTTTCTGCTGCTGATAACATAAAAGTAATTAACTCTTTCCAAAAACTATTTAGTGAAATAGAAAAAAAACAGATATTTTGTGAACACAATAATATATTAGATTCAACAAAAGAACATCCAGTCGTTGCTTTGTAG
>DENV_001301_XM_012708010.1
ATGTCATCATTAACTGAATCAGAAAACAACAATGATAAAGAGCCTCAACAACCAGATGGAGGATTCGGATGGGTTATAGTAATTGCCGCTTTTTCGATTCAGTTCATCGTGTTGGGAATAATGAACAATTTTGGTTTGCTATTTGCTATGCTTCTAGAAGAATTTCATGGAACTAAAACTCAAACAGCATGGGTTGGCTCAATAACATACGGTCTTATGTTTCTTTCCGGACCAATTGCCACATCATTATGTCAAAGACTTGGATGTCGAAAAGTGGCTGCTCTAGGTGGGGTTGTTGCAGCACTAGCAACATTAACAGCATCTTTTTCAAAAAATTTGAGCCACATGTATTTAACGGAAGGACTTTTATTTGGAATTGGAGCTAGCCTTTGTTATTTTCCTTCCGTTTTAATTTTGCCGCATTACTTTAGGAAACGTTTGTCTTTAGTCAATGGCATTGTTTCGTGCGGATCGGGAGTTGGTACAATGGCTTTAGGACCAATTTTAAACTTTATAAATGAAAGTTATGGTTGGAGAGTATCTAATCGTCTAACTTCAGTTTTATTATTATGCACATCTGCAGTTAGTTTTTTGTACCGGCCAATAATATTATCACAATCCCCCTCTAACAACTACAAACAACCGCTATTTGATTTCTCAATATTTCAAAACAAAGCTTTTATTGTATTTACATTTGCTTTGTTTATTTTTATGTTGGCTTATTTTGTTCCATTTGTGCATTTGACTCAGATGGCTATTGAGTATGGTATTCCGTTGAAAAAAGCATCTTTTCTTATTGGTGTTATGTCCATAGCATCAACAGTTGGTCGATTGTTTTTTGGTCATATAGCTGATAGTAACCGTGTTAATAGACTTTATGTTTATCAAATAGCACTGCTTGGTATTGGCGTTTCAAACGCTTTATGTCCAATTATGGTTACGTTTCCAGCTCTATTAGTTTATTGCTGTTTATTTGGTTTTTTTGAAGGGTGCTATGTGTGTCAGGTTGCGGTTATAACAGGAGATATTGTTGGATATGATCGCATGGCAGTGGGCGTGGGAACACTTTTTGGGATTAAATCAATACCCCTTACTTTAGGAGCCCCGCTTGCAGGATTCATATACGATAAATCTCATTCATATCACGTTGCTTTTTATGTTGCTGGAGCTATTCCTACAATTGCTTCATGTATTATGTTTTTAATTCCATTTTTGATGCCTCCTCCGGATCATAAGTTTTGGGTTCGTAAAGCTTCATTATCTAATAAATCTAATCTGATATCGTCAGAAGAAGGAAAATCTTTTGTTAAAAATAAAGAAACTCATGACCTTGTAGACAAAACATCAGTATCATTATTCCGATCACTAAACTTTGCTCATTTAGGCCTTGAAAAACGAGTAGTTTTTAAAAATTCTGAAAGCATCGCATCTTTTGGTTCAATGATAATTACACCTGCAGTAAAGAAAAAAAGTTCTGAACTTTTGGTTATAGAAAGATTATCTGTTGTTTAA
>DENV_001304_XM_012705965.1
ATGCTTATAAAAAAAATAGCTTTTTTATTATATACAATTGGATACTTTAACGCAGCATGCAGCAGTTTATTTTATGGAAAATTAGTTCTAAAAACATCAGCTTTAAACGCGAAACACTATAGACATAAACCAACAGTTTTTGCTACGCGTCGTTCTACGTATTTAAAAAAAAATGGGGATGTTTTTAGAATACACATACCTGGTATAGCAAGAAATGCTACGCATGATTCTATTTCCTTTGAGTCCGTCCGTTGGCCAGGTTACTTTCTTCGACACAGAATTGTTAACAACGACTATAAATTCAGAATAGCAAAACCAGCACAAGAAGACAATGATTTTGATCGCGAATCGACTTTTATTATTCAGCGTCACACCGGTATTGAAGGCTCCGGAATGTTGCGCTTGTTCCAGAATCCTCAATACTACTTATGCGTTCGTAAATATAACAATGCTGATTCAGCTTTAAAAGCAATGAAAAATGATCATTCAAAAGACTTTGCGGAAAGGTGTTCTTTTTTTATTCAAAAGTTAAGACCAGAAAACGTTGACGCTGCGGTACTAAAGTCCACGCTAAACAAAAAGTCTTTAAAGGTTAAAAAAAGCGAACAAAAAAATGACAAACGCGTTAGAAAAATACTCGAAGAATACATCAAAAATATCGAGAACAAAAATTCTGCCCAAACATATAATACGAAAAAGTTTCTTGATGATCTAAAACACGCGACGTTAAAAACAAAGCCTACATTAACAAAAAAAGTTAGAAAGTTATATCCCGGGCTCTCTGCTGAAAGTTATACTGGTAATGGACTGTTCTCCCCACAGCTAAACTACATACCAACACAAGTTAGTGCCTTTTATAGAATACCTAATTCTTACAGCTACAACTATCCGTATTCTTACAGAAACCAATATTATAATGAAATTGAAAATAAAAACCCAAACTTACTATCTTATTTTCCTGTGGTTTCAAGATATGACCCAATGCAAACCGATGTTCGAGCATTCTTTGGGAAAAAAGACTATATAAAGACAGAAAGGTTAGGAAAAGGTTATAACAACCAGGTTGGAACAATGTATGGCACTTGGAAAAAAGAAATTAATCCTAGAAGTGTTTTGGGTATGGTAAGCATTGATGAAGATAGTGAGCGAAAAACTCATCAAGTAAAACGAAATATTATGAAAATAAGCAATTTTGCCAGAAAAACAAACAAGACTTTAAAACAGAGTTCTCTAAATATAATTGAGAATCAAACATCGCTATTTCCAAAAAAATATACAAACAATTTACAAGAAACGATAAAAAAAAATGCATCTTTATTTAGCAAAAAAACTGAATTTAAAATTTTATCTAAGTTAAACCGTCCATTTAATAGCACTGAATTAAGTACTACCGTTTTTAATCATAAAAGTATGACCAAGGAATATAGCCTTGAAAATAAATCATTTTTAGGCGGGAAATATATTGAAAACATGTTCCCTGAACCCATTGACGCGACAAAGAAAAAAAATATATTAAAAAATGACTATAATACATTGTTAAGTGTGAACCATTTCGACAGCATTCCTTCTTTTGTGCGTCAATTTAATGGAAAAGAGAGAAGTGAAATTGAAAAAAATTCCGACAATGAAAGAGAGGGTCATCTCATAGGTTTGGCTGATGCTCTTGAAACCTCAGCAGCTTTGACTGTTGATCGACTTAGCAAAGATAGCTTAATGAAAGAAGTTTCCGCTTTGGGTTTTAATGGTCCAACGTATAATGAAGTGTTAGGAAATCTTACAGCCGAATCAGAAGCTTCAAACGATGTTGATAATAATAAAAATCGTAACAGCGAAAACAAGCAAAATTCGACTGAAAATTTACACTCAAGAAACGAAACAAGTAAATCAAACGTTACTAACACAAACCAAGACTCTCATAACTCAAGTAACTCAAACCTGGTCTTAAATATTACTCAAATATCAATAGAAAAAATGAGCCCAAAAAACAATAGCTTTAACTCTTCTTCCGTTTTTAATTTAGTCAAACCCGAGAATAATTTATCTGTTCTTAATAGTACATCTGAATTAACGCCAACATTATCGTCTAACATACAAACGTCTCTTAACGCAAATAAATCAAGAATAACTGAAGGAAAAATAGAAAAACAAAATTCTTATGATTTAACTAAAATTTCGTCAACAAATAACCAGAAAGTTGATAATGGGTCAAAAACTGAGCCTCATCAATATTCTACAGAAAATATGATTAAAAAAGAACCAGTCTCAAATAGCTCGCCGCAAAAAAATGTGGAAGCAGAACAACCGCAAGTAGTTTCAAAAGCTAAAAAAAATAATAAAACTAAAAAAGTTGCAAAAATCAAGAAAAAAGCAAATAAAAAAAACAACAAAGACAAAAAAAATCAGCATACTGTTAATAACCATGCAAAGTATGGTACAGAAGAGTTTGGCACTGAGTTTTCTAACTCAGGTGACAATGAAGAAGAAAATGAAATAACTGATAATACTAATGACGATTACACAATGTCGCACGATTTTAATTGGAACGATTATGACGATACAAAGTTAAACGAAGAAGCCACTCCAAACGAACATTTTACAACGGATAGAGAAAGCAATGAAAACATTGAAAAAATGTCTCAAGGAGAAAATTATGAAAATGTCAAACTAGAAAACCACGATATACACGATATACCGATGGATTCTCACGAGTTAAGTCATCATACTGATGGAGAACATTCTGAAGGAGAACACTCTGAAGGAGATGGCATAACCTATAACAATATTGATAAAGCGAAAAATATGGTTGAACTAGGATCATTTGAAATGAAAGGAATAGCCAGCGCCATGGATAAGCTCAACAAAGAAGACGTTAATCAATTAAGAACAAAAATGAAAAATTTAGAAATCATTGACACAAAACATCAAAAGGAACGCTTAAGTGAAGGAACGGATTACCACGAAGAGCTGAAGTATGTAGCTAATGACGAGCCTAAAGTAGAAGTCAACAACCATGTTTCTTCTTCTATTCTTTCACCTGGATCTAGTGAGGCATTTTCAGATACAGTGTCTAACAGCAATGTTGTTGGAGATTTCGGTTATCATCCAAGTGATGAAAGACAAGATGCAATTCATGACACCATCAATTCATTGAGACAGACGGCATCTAGAGAACCTGACATTGTTGAGGAAGCCACTGCAGTTCCTTTAAGACTATCTCCATCTTCTTTTCAGCCTACAATGGTTAAGAAAGAAGGCGATCAATTTGAACAGAGCAGCAACGTTGATGCAGAAGAAAATGTTGGAAATTATCACGAAGAGAATGTAGAAGATGAGCCCGGCAATCAAAAGCTATTTGAAACTAAAGGAATTGACGTGGCCTCACGCTCAAACTTAAATAATATTCGTCAAAGAAAACAAAAATCTACAATGAAGTTGCGTGGTGTTGCTCGTAGCAATCTTGCTATAGTACCAGTCATCTCAGATGAACAACAAAGTCAATATTTTCGTAAAATTCAAGCAATGGAACAAGATGACGTAACAAAAGTTACCAAGCGCGGAGAAATTCATAAAGAAGTTGAATACGGGTCTGGAGACAGCTCTCACAATTCTATTATTGATTTACTGAATTCAACAATTAAATCTGAATCTACTGCTGGTACATTAAACAACAATTTTTTAAAACCTTCTTACAGTAATAGAGTAGAAACAGAGCCTGTAAAAAGTGAAAATCTTGTTCGTCACACACATCATATACTTAAAGTAAAAGATGAAGAAGAAAAAGAAGAAATAGTTAATGGTTTGGTAGATTACAACAACGACAAATGCGTATCTCTTAAGCTGAGCAACGAACTCGGCTATCGATATCGACTCATTTCATCAATAAACAGTCATGGTTATTCTCCACGAGGAAAATTTTTCACTTTAAAAACCGTTTTTAAAGATCCTAGCGCACACAAGTTTGTTTTGTTCCACGGAGTTGATGACGCGAATCCAAATAACCAAATTTTATTTAACGGAAAAAAAGAAATTGTAAAGATTCCAGAAAACTGTAAAAGTTCTCCTGAAATAGTGCGCGTTTCAAGCTCACTAACAGAGCTAAGCGGAACAAAGCGGAAAAGATATCACATACACCATAAAGACGCACAAAAAATCAACAAAATATTTAGAAAAAGTAGCATTTTTTACCCAACAACTTTTACTAACGGAGAAGATAAAGAAACATCTTATGAAGGAGATGATCAAGTTTACGTGACAAATGTTAAAGATTACACAAGAAAAAGTGCAGTGACAAGACCACCTGGTTCTGAAATATTTTACGGAAAACTTGTTTTGCGAACCGAGCCGTGGGTGCCTAAAAGCATTCTTGCCGAACGACATTTTATTTTTGCAACACGCTCATCGACCTATTTGAAAAAAGACGGCGATGTTTTTAAGATTCATAATCCAGGACTTGCTTTGAACTCTGGAATTGATTCTATTTCATTTGAATCGGTTCGCTGGCCAGGATTTTTTTTGAAACACCGTGCAAATGAAAATGATTTCAAATTTCGAATTGAAAAACCAGATTTAAAAAATATTGAAAATTTCAGAAAAGAAGCTACATTCATTGTGGAAAAGTATAACGGAGTAGAAGGATCTGGATTACTTCGTTTGTTTGAAAAACCTGATTGGTACATATGTGTGCGTAAATATGGGTTTCAAAACTCAGCTTTAAAAGCCATGAAAAAAGATAATAGTAAAAGTTTTGAGAGAAGATGTTCATTTTTCATTGAAAAGTTAGAGCCAGAAATGGTCCAAGATGAGCTTTCTAAAACAAAGGAGAAAAATGAAGCAATAAGTGCAGCAAAAAGAAAAACTGTTCAGAAACCTGCAGTGGAAATCCGGCGCCTTTTAGATGATTATGTAAGTAATGGTAGAAACGAACTGGTCAAAGATTATTTGCAGCACACTCTTGTTCAAGAATCAAAACGCGATTATGTTAACAACGTTAGAACAAAAAAGTTCTATCGTCCACTGCGTAATAATCCTGCTCTAACTGCTAAAGGAAAACAATGGTGGGAAGAAAGAAATATTGATGAAGAATCTAAACAATTTCTTGAAACAAATCAAAGAGATTCAGATAACGAGCATGTTGAGAGTATACAAGGTTCTTTAATTGCACCGAACTTACAGGATACCAGTGTCTTTCAAGAAACAGACCATTATAACATTCCTGTTCGAAATTTTAATAATGTGGAGAGCTTAACTAAAAAAGTAAATTTGCCTGGTAGACTTGATAGCTATGTGTTTAAAAAAATACCTTTTGTAAACGATAAAGAAAATTTAGTAAAAGATAATCAAATAATTCAGAAATATACGCGCCTACAAAAACCGATCCATAATTATCTTCACGGTATGAGAAGAGATGTAGTTCCTGGAACTAAAAACAATCAAGCTAGATTACTATTTCCAAATAAAGTAAGCTCTGAAAGAGACGAAATAGCATCTTTGTATTTGAGTAAAAATAGAGAATACAACGTCAATGATCAATCTGAAAGTATAAATAAACGTGAGAATGTCTACGTAAACAAAGACCATATACCAAGTGTTTATAAATCTGATTACAGTGGTATTTCTATAAAAGGTTCAACCAAAAAAGCAGCCATTAAAGTTAAACCAGAGCATGAACTCAAACAGAGAAAACTAAAGAAACACAAAAATCATTCGTCATCATTCACCAAAACACATTTTGTTAAAAAAGCAACATCAAAAAAGCATTCCATTCCATTGGTCATTTACGATGACGACGTTATAACCATTGATAAACCTTCTTTAAAAGACAAAGTAGACGTTGTTGACTACGATGAAGTGTTAAAAACACCAAAGCTTCATGTAAAACATGTGTACGCAGATAGTAATGGTCACGTGGAAGGTTATTCGCCTGATTCTTTGGTACGTAAATTAACCTCACCGTCCAACAGCTTATATGAGCTGAAAAAACTCGGCAAACATGTTAAACTAGGTCAAAAATGTAAAAGATCTGGTACAGCAATAATAGATGTGGCAGAGTGTGATGATGACGACCCTTATTCTCAAATAGGAAATGAAACAATTCACTTATTAGGTGGAGAAGAAGAAGGGGCAGCTGAAAACTTGACTGCTTTTATTGAGCATGATGAAGATGACAGAGATCAAAAACCTCAAAGTGAAGATCCGATTGATAGTATTACCACCGAGACAGCTGATGATGACAAAGAGAGTGAAACAGAAGAAATATACGGAAGACACCATCATCATTCTAAAAATAATTTAGTAGAAAACGAGGAAGAAGATGATGCTGAAAACGAGGAGTCTGATGATGAAGAAAAAGATCATGACCATGAGCATTTACATAATCATTTACACCATCATCACCATCATCATCGTCATCATAACAACAATGACAGTACCCATGAAGAAGAAAGCGAAGAAGAAGAAGAGGAAGAAGGAGAAGGAAAAGAAGAAGATCATGACGACCACAGTATTGAAGAAGATCATGAGACCGTCACTCACCGTAATGCTGAAGACGAAAACAACGAATACGGACAGAAAATGTATCACGACGAAGAACATGAATGGGTTGATGAAAAAGGAAATACTCATTTTTATACGTATGATGCTTGGCAGCTAAAACTTCAAGAAGATAAAATGAATGCTCAAAACAAAACTAACTCCATAGTTTCTGCATCATTTAATCCAGGGAGTTCCGCAGCATTTAATGTATCAGATAATGCAAATTCCTCAATATTGGATAAAACAACTAAACTTGATCTTAAAAATAACAACACTGATTTAAAAAGCATAACACTCCTCAATTCTTCAACTATCAACAATACAAATAGCAAACTTACTAACACTTCCAACGAAAATGTAAATGAAAGCACTGTTAATATGCTTGAAAGCTCAAGTTTGACAAAATTAATTTCAGAGGATAAAAAAAATAATAACAACTTCACTATAGGTAATACACTAAAACCTAAAGTTATTGTTAAAAGTAACTCATCAAATAAAAATGAATCAATAAGTAATAATAACCTTAAAATAACAGATGAGACTGTTCAAAATGTGTCAAATACATCAAAACCTGACCAAATAATAAAATATGTCGATGAGAAGCTTCCAAGCAATTTTCAAGATTCTTATTCTTCTCATAATGTCCCGACGGAATCGTTAAAACAAAATAACAAAACAGACAAGATGACGATTGAAGAAAAAACCTTCTCAAACTATACTGATCTGAGTCAAGTAAACCGAACCGACGATTTAAAAGCAAACATGACAAAAGATTCTATCAAATTAAAAAACCAAGAAACTAGTGAGGTTAAAACAAATAATCTATCTGAGATAAAAAACAAAAAAGTTGTTGAAAAGAACTCAAAAAATGAAAATAATCAAAATGCTCAGTCAAATTATAAGGATAAATCGGATTATAGCCAGCATATGCATGAATGGAAAGACGAAAATGGAGATATGCATTATTATACAGAGGAGGCTTGGAAAATGAAATTAGCAGATGACATGAAAAAATCTGTCAAAACCAATGACAAAAATTCCTTAAAAAACTCATCTCAAGATGAAGCGCCTAAATTTAACAAAGTTCAATCAGACATAGACAACATAACTCTCCAATCAAACAAATTCGCCCAAATCCTCCATTCTGATATCATACCTTATGAAAACAAACTAATGCCTTTAAATTCCTCTGAAGCATTAGTTAAAAACATAATCATGAATTTTATTTTAAAAAAACCAATGTTGAAAAAAAAAGGTGAACAATTGTCAACACTGTTAGCTGAAGGTTTGAGCAAACAGCCACTGTTTAATCGCTCTTCTTTGGATACTCAAGAACGAATGTTAAAGCGTTTGAAAAATTTAACGACAACAGAGCTAAGTTTACTTTACCTCAAAAAGCTGAAATCAAAAGGAACACTAGAACCAAAACTCTCAGAACAAAATGATCTTAAACCAGGAGAGGTTATTCAAGGAATTGTTAATGAACTCACAAAAAAGCAAACATACCCTATAACCGAAAGTTTTTCGAATAAAAATGAAGTTCAAAACGGATTTTTTAAATTAGGAAACAGAGAAGAAACTATTAAATGGAGCACTAAAGTACATTCTAAAAGTGGAATTAAAACTACTGTTTCCAAATCAAACCATACAAAAATCTTGAATAAGTTTCGCATTAAGTCTGCTAACCACCCGGTAACCGGCGCTAACCATAAAAAGGAAAAAATGGCGATAAACAAGAACTTTGAATCAAATAATAAAAAAAAGTCAAACACAAGTCTATCAAAAAAGCATCTTTTAAAAAGTTCCAATTTTGAATCAAATGAAAAAAACTCTTTTAACGTTGTTAGTAAGTTTATTGAACAAAGTATGACTGATGTAGATCCGTCAATTTCGGAACAGCATAAAATTGCAGACCAGATAGATAAATCTTCAAAAGAAATAAGCATAGAAAAAGCAAATGAAAATAGTTTTGAAGAAAATGTTAAGGAAAATATAAACCGTGAACTAAACAACACCAATGTTAATCAAACACTACATAACTCAGACGAAAACAACTACATGATAGAAAGCGGAGAACCGGTGGAAACAAATATCGGAACAATTTCAAAAGAATACAAGACTGAATATGCAACTCGTGATGAGAGCGCTGTCTTAAAAGATAACACAATTCAATTTAGTAACAACTCTATAGTTAAACATCAATGGAACCAACCTCAAGAGCAGATGCAACAGCAATCATCACAACAACAACAGCAAAATATTAATCAAGCTCAAATAAATCTTGCCCCAGCCTTGAAACCTGAAACTTTGAAAGACATTCATATTTTTAAAGCAGGCAAACCTGAACCTCATTTGGAAGGATTAAAACCTAAAGAAAACCAAAAAAAATTGGAGTACAAAGCAAAGAAAAAAATTAAAAAAATCAAGCAGAATAAGTTTTTACCAACCCCTTCAAACTCAGTTAATCCAATCTGGTCAGTAAATTCTTTTGACAATTCAAACAATAAAAGTACAAACGAAAACTTTCCACAAAGTGTGAAACATGAGTTAAATGAAATAGTTTACAATAACAAATCAAATAAAATTAACAAATATTCTAATAAATTGTCTCGTACAACTTCTTTACCACTCAGTTCAGATTCCGTTAATATAAAAGAAACCTTGAACCTTGAGTCAAGTGATCCTGATAAATTATTTAAACAGCTTGAAAAAAGCACACAGATGCTAAAAGACCGTCTTCACGTAACTAACGAAACAATAAAAACTAACTCTTCAGAAGCTCCGAGTAGCCAGCTAAAAGAAAATGTTTCGGAAAAACCAAATGATCATACAAAATCAGAAAATGAAGAAGCGGACGTTTTAAGCGAAAGTGCGGCACTTGTGAAATTAGCCGGTTTAGATGACTTTGATGAAATTTCGGGTATTGAAGAAAGCCAAGCCAGTTCTATTAGCGGAATAAGTAACGATGATGATAACTTGCTTTCTGAAGGTTCAGGAAAAAAATTATTGTCAGAACTAACGGATAGCAAAATTAAAGCAAATATAAACCTATTATCGACTGAAAATATTGAAAACCAAAATATTCAAAATCAAGATAGCTCATTGATTTTGACCCCAAAATTGAAAAACAAATTAAATGAAAATAAGGCAAATCTTGACAAATTGGCTCGTTTTGCGTCAGATATTTTAAAAGTACATCAGAATAAAGAGTTAACTGATGATAAAAATAGCGAGATAAATAAGTCATCACTTACAGATTTACTATCTTCTGTTCTAAATTCTAGTGAAAAAGATAATTCTTCACTTGTTGCACAATCGAATGAAAAAAATAAAGATAATGATTTATCTTTAAATTTTTCAAAACCAAAACTCAAGCTCAATGGTCAAAGCTCTGAAAAAATATTGCTCGGACCTATTTTTCAAGAGGCTAAAATAAAACACTTAAGTATAAAAAAAGAAAATTCTAAAAAAGAAAATTCTCAAAGCAACGAATCTCTTTCAATTGATGATGACGATACAAAAGACATGAGTAGTATATCGCAAGCTCTAGATGAAGTAATGGTAAAAGACGGAGAAAATAGCATGAAAACATTAGATTCAATTGATAAAAGCGCGCAGGATATACTAAGTGAAGGGAGCGGAGACTTTAAAACTTTAAATTTGAATCATGATAAGACAAGTAACGACGCCAGCCTACAAGAAAATGACAAAATAAAACATGAAGAAAATTCATTACACATGAAAACTATGCTACCAAGTGCAATAACAACACCACAAAGGCAAACAGATAAAGAATCTATAGAATTCTCAGTTCATAAAAACCTTACAAGGAACGGGAAAGAAAAGAAAGTAAAGGAAGAAGCGGCACGAGATGATCTTATTCACGAATTTCGACAACTTTTAAATCTTGCAGAACAAAAAAATTCCGAACTTTTGCCGACAGATTCAAAAGATAAAAGTTCTTCATCTTTAAACAACCTAATACAAAGTACCAATGCGGAACAAGAAGAAACCAATGAGAATAAAATTGATCCAAACGCTAAATTCACAGAAACAAATATAGGAAACACAGGGGATGAAGGAGATGAGCACGAAGGAGATCTTAAATCTTTGCACAATAAAGGTAATTTAGAAGAAATGGAAGACAACGATTCATTCCATCAACATAGAATTGTAACCGTAAAAGATGAAGAGGAAAAGGAAAGAATGGTGAACGGACTTGTAACTGAGAACGACCGCTGCGTCTCTATTCAATTTGAAAATGAACTTGGAAATCGCTATAAGTTGGTATCGTCTATTAACAACCATGGTTACACACCACGTGGAAAAATATTCACACTTAAACAAGTATTTAAAGACCCTCGAGCGCATCGTTACGTTTCGTTTCACGCAACCGACGAATCAGATGCAAATCGTATTGTGTTGTTGAACGGCGCTAGAGAACTTGTTGCAGTGCCTGTATCTTGCCGCTATAAGCCTCGAATTATTCATGTCACGAGTCATCAATCTGCTAAAATGACAAATTTGTTTAAAAAAAATGGCGTTTCAAAAAAAAGGACTAAATCTTTGAATTCGCCGTTTGATAAAGAAAACGAAGTTGCAATGTGTCCCTCTCGATGTACCGAGTATTGCCTTAGCTCTTGTCCAAATTACTGTTGCTCTGCGCCAGTTATCAGTAAAGATCAGCAACAGTTATTTCCTGGACAAAAACAAAATTCAAACCCTTTTGATGAAGAAATGAATGTTTTATCAGCAGGTGAAGAAATCTCCGATAACGCAGGAGGAATGGAAACAGAGGATTTAGATCGTTCATATTCACAAGATAGCAATTCTGATAGTCAACAAGATCGCTGGTGGTGGTAA
>DENV_001331_XM_012703315.1
CTTTTTAGTCCCTGTGTAATAAGATTATTAAACCATTCAGGCATGGAGAAAAAAAGTAATCCAGCAATAAAAGAACAATACCTTAACAATTTAAGAACTCTAGACCAATACTACGATGAATATCTAAACGAAATAACAATAAACTCTAGCCGTCCAGGTGAAGTAGTTTCTGGAAGTCGTTTCCTTGGTTATATCGATACTCTTATGGCTACTTGTGCTACTTTTCTTGTTCTACCAATAAGAAATTTAAATGAAATGGAAAAAAATGAAAGTTTGTGGAGTTTTATATACTCCATTCGCGCCCATATTATTGTTTTTTTTCTAGGATTTATAATTGTGTTAAACATTTGGGAGAATATTAACATTAGAGCCATGGTTGTTAAACGTATAGATGATTTTATTTTAACATTTATAACTTTAAGTCTTTTAGCAACAAGTGTTATTCCATTTTCATTAGCCTTCCAGCAACATAACATTGACAAAAAAGTATCTATCATACTTACCTGTGGTATATTAGGACTTATTCAAGTAATAGACATCGTTTTAGTGCTTTATGCAATGAAAACGCCAGCAGTCCTTCATATTGCAATGCAAAGCTGGAGTGTTAATGAAACAAAAACTTTTCGTAATAGATTTCTTATAAGACCAGTAATAAGTCTTGTTTTGTTGGTAATTGGAGTTATTTTTTGTTTTGTTCATTACATAATATCGTTGGTGTTCATTGGAATTTTTACATTAATGCCAACAATTCGCAAACTTGTGTTATATTATCGACGAAGAATTTTATGCCCAAAAAAAATGGGAAAAGAGTTGTTTGATTACTATTTTTCTAAAGGAAATATTTTAAAAGAAAGAGTAGAGGCAATGAGTGATGGGGCAATGGCTGTTATTGCAAGCATTCTTGTTCTCGATTTGATTTCTAAGAAACTTCCAACGCAAATATATGTAAAAGAAAATGGTTTATATTTTTTACTAGTTCAAATGAAACTTGAAATTTTAACTTTTATAACGGCTTTTATTGCAGTTTCTGTTCTTTGGTATACAAATCATACAGTTTTGCACTTATTCAAATCAGTTACAACAGTAATGCTTTACTTGCAAAAAATATTTTTAGCTTTTTCATGTCTATGCCCACTAGCTGGTAGCATGGTTTTTGAATTTTTGTCTCACGAAAATGACGATTCAAATCATAGCATTTTTCTTTCATCTATAATTATATGTCTATCAAGTTCATCAAATCTTATGATTTTGTTGTATGGTCTGTTTACCGGATCTAAATACTTGCATCATTGGGCGGCATTTGGTAGCTTTAAAGCTAACGTGAATCAGCATTTGTACGTGATTATTAAAGCGTCTAATATACCGTTTTGGTCGCTAATTTCTATCATTGGTTCATTTAGTTCTCCAAACATTGCTAAATACATTATGTACACGTGCATTGCTGCGTTGTTATCATCATTTTTCATTTTGAAGCTCGTATTTATGAACCACATTGGAAAAACAAATAATTTGCATAAACCACTGTTAGAAGATATTGACACGAAAATCGAAAGAAATG
>DENV_001337_XM_012703534.1
ATGTCTTCAGAAAAAAGCAAAAACTTAACATGGACTGAAAAAGAACTAGCTGGTGTTATTCAGAATAAAGATGATAGAAAACACAGATCTTCTAAAGATAAAACAAGAGAAAAGTTGCGTTCTAAAGAAGAACTCTCAAAGATAAAGAGTGGCAAAGATCAGTCATCAACTTCTTCAACATCTAAGCAAAAGTCAAGCAGAGATCTGGAATCTAGTCAGTCAAGAAAAAATGATAGTAAAACTGAAAGTGAAAGAAGAAGCCATTCAAAACCTGATCATAGGACTAAAGATAGTGACCACAAATCTTTACAAAAAAGTCTTGTTGATGAGACAAGTCATAGAAAAAAACAAGATGAAAATAAAGATGCAAAGCATCGTAAACAAAAAAATGAAGCGAAAAGTCTCAGGGACTCCACACAAAAGGAAATTAATCATGAAACTGTAAAAATGGAAGATCTCTCTCAAAGATATTTAAAAAAGCATCACAAATCACGTGAAAGTACAATAGTACAATCTGATAACAAATCTAGTAGTGATGGTAATCACCATAGAAATAAAGACGACAAAAATTTAAACAAAAAAACAAAACACAAAGAAGAAAAAGAAACTCCAGTAGAGGAAAACAATGTTGATGATTACAATTATGATGATGATGAGTTTGATGAATATGATGATAACGATTTTGAAGAAGATGATAGTGATGATAAAGATCAGAGTGGTGATGAAGAAAAGAGTGAAGATATTAATGAAACAATAAAAAACAATGGGAATAACTCAAAAATGTTGCTTAAATCTGATCAAAATGATATTGATGAGATATCAAAAGCAATAATTGCAGAAAATGAGCGGACAAAAATAAAAAGCAAGATATCAGCTGTTAATGAAACAAGTCAAGTTCGACATGAAGTTATAAAAGATCAACCACAAATTACAAAGGATACTAGTAAGATGAATTTTACTGCTGAAAATCAACCACAAATTACTAAGGTTACTGGTAAAATGAATTTTACAGCTGCAAATCAGAAACAAATTAGTAGTAAAAAGTCTGAAAAAACTAAACAAAGGGCAGAGGTTTTATTAAAGCTTATTCAACTTGATGTCCGTGAATTTGATTTGTTTGAAATGGCTTCATTGACAGAATATGAGCTTTACATGAAAAAGTTTGGTCAATCAGATGCAAAACAGATATATACACAAACAAATGATGATGATGTTACACAAGAAGTTCAAACTGATGACATTGAATTTGAAACAAGATGGTGTCAACACTCTCATGATCTCAAAGCATGTGGAATTGAAGGTGTGAAACAGCGTGATTCTGGATCTTCTATGATATCAACAGATTCTGTTCGCCTAAATAAGTTTCTTATTAAAGCTTCAAAGGTTTGTTTATCTTTGTTAGAAGAATTGGAAGCTGGGATAGAGCTTCCTCAGCTACGATATACAGAGATGAGAACACCATATAGTGAAGGTTATGTGACTCTTTCTAGCTCTGACTTCTTGATACTAGGAAGAAACTTTTGTGATATTTCTTACTCGCCTACCCAAACAAATCTTATGCTAACTGCATATGGACCAAGTAATGTTGTGAAAAAAGGACACAAGTCTCCAAAAGGTTTGCTTTGTGTTTGGAATTCCAATGAACCAAACAAAGCATTTATGCTGTTGACATGTGAATCGAAACCTAACTCATGCTGTTTTAGCACAGAAAAGGCGCATTTAGCATTTGCTGGAATGGAAGATGGTGTATTAGCTGTTTGGGATCTTCGGGAACCTGAGAGTTATCATAACACAGAATTAGTAGGAAATACTCCTCAAGTTTTTCGCAATGCCACATTTACAACAGCAGCTTCAAGTGATGCTAATTGCTTTCCAATAGTGAAATGCATGCCACTTGTTTCTTATGCAAGTTTAAAAGCTGCATCAAATGGAGAAGGAGGTGATATATCATTTCAGCTAGCATCGTTAGATGAAAATGGTTCTGTCTCAATATGGATAGTTGTTGAAGTTGAAAATAATATATATGATCTATCCAATATAAACGAAGACTTAGGACTATCGCCTAAAGGAAAAGTAAAACTTGTAAAAACCACTGTAATACAGTCACATAAAACAAGCTCTTCTTTTGAAAATCTATTTTTTGTGACATGTATGGAAGTAGACCCATCAAATCCAAATCATATTTATATTGGAACAGAACAAGGAGAAGTTCTCCATCTGAGCAGATTTGGGAAAAGACCTACTCCAAAGCAATTTGTACATAAAGAGGATTCAGCAGTGCGTGTAAATGCAATTAATATTTCACCGTGGAGAATTCCTTACATATTGGTATGCTATAAAAATGGATCAGTTCGACTCTACAACAGCAAATATGAAAAGTCTATTATGAGTTGGAGTTCATTTAACAACGGTATTGAAATTATTGATGTTCAATGGTCACGGAGTAAACCTAGCATCTTTTTTGCTATGGATGCAAATTCTTTTTTATTTATCTGGGATTTGTTAGTAGATGATTCTTTACCTATCCAACAGCATCAGCTAAAAAGAAAAGACAAGAGAGCCATTGGATTTAAATTTGCTAACGATTACTCAGCAATAGGTATTGGTACACCAGGTCGTGCTCCAGAAATGGCAGTTGTATATGGTGATGGATCAATTGAAGTTCATCGCTTATCAAGACAAATTTCAAATATGTCAGCCGAAGATTTCGATAAAACAGAAGAATACTTAGCACAATTTACAGCAGGGTCATAA
>DENV_001351_XM_012702704.1
ATGTTACATATTGTTAAAAAAGATATTAAAAGGGTTCTTGGTACACTTGTTGTTTCAAGGTATAGATGGTTACGAGTTGCAATAATAAATTCTAGAAGAAAAGATTTGTTTGCAGCAAATATGAGTTACAGTAATTTTTCATGGAAAGATACACTATTTAAAAAGTTGCAATCTCAAATCTTAATTTCATTTGGAGTGTTAGGAGCAGTTTCTTTTTATGGACACGATGATGATAGCAGTGAATCTTTATGCATAGCTGCTGCTCATAATGATCTCACCAATTTGGAAAGATTGATTAAAAACAGTAAAGATGTCAACAAAAAGCACCCTCTTGGATGGACTGCACTTCACTCGGCTGCTATGGCTGGGAATGCCAGAGCAGTTAAAATGTTGCTTGATGCTGGTGCAGATCCTGATGCGTTAGATGATTTTAGCACTGCATATAAAATTGCCTCAAGGCATGGATTAAGAGTTTTTGATGTAATTGACTCAAGACAATCTTGTTTTAACAGAACCACAAATAATAGGGCAGATTTTTCTGGTTTTACACCACTTCATTACGCATGTCTCGCTGATGACTATGAAACAATATGCTTATTATTAGAAGCTGGAGCAGATCCTACAATAAAAGATAAAAGTAATCATTTTGCATATGAATATGTTTATAAAGAGTCAAATAAAAACCTTATTAAAAAATACCAGGAAAAGTTTAATGAGAAAAAAGCATTGTTAGAATCTGAGGAAAGAAGACGATACCCTCTTGAACAACGATTTAGAGAAGTTATTGTAGGCCAACAAGGTGCAATACAAGCTGTTTCTTCTGCTATTAGGCGTCGACAAAATGGTTGGGTTGATGATCAACATCCTTTAGTTTTTTTATTTCTCGGCTCGTCAGGGATAGGAAAAACAGAGCTTGCAAAGCAGCTTGCTAGGTTTTTACATAAAGATGTTGAAAAGAGTTTTATTCGATTGGATATGTCAGAATATCAAGAAAAACATGAGGTGTCTAAATTAATTGGTTCTCCACCTGGATATGTTGGTTATGAACAAGGTGGTCAATTAACTACAAAGCTTAAAGCTTTTCCTAAAGCTGTTGTATTGTTTGATGAGGTTGAAAAAGCTCATCCTGATGTACTCACTGTTATGTTACAACTTTTTGATGAGGGAAGACTGACAGACGGTCATGGAAAAACAGTTGAATGCAAAGACGCCATTTTTGTAATGACATCAAATTTAGCTAGTGAGGAAATAGCTGATCATGCATTAGAACTTAGACAAATGGCCAAAGAAAATAAAGTTAACAAACTCGGCCATGACATTTCCGAAGATGAACATCAAATACAGATAGGACAAAACTTTAAAGAAAATACTATTTACCCTATTTTAAAGTACCACTTTAGAAGAGATGAGTTTCTTGGACGCATCACAGAGTTTGTTTTTTTTCTGCCCTTCTCAAAGCAGGAGCTTTTAAAGCTTGTTGAAAAAGAATTACTTTTCTGGTCACAAATTGCTAAAAAAAAACACTCTATTGAACTTTCATGGGAAACAGATGTGCTTGAAGTGTTGGCAGATGGGTATAATATTCATTATGGGGCCAGGTCTATCAAGCATGAGGTAGAGCGTCGTGTTATTAACCAATTAGCTGCTGCTCATGAAAGAAAATTAATCACTAAAAATAATATTGTACGTTTAAAAACAATGTATCCAAAAGTTGAAAATGATGATATTACTGTTTTAAAACCTACAATAAAACTTGAAGTAACAGATAGTAATTTAAAGACTCAAGATATTTTTATCACTGATCCTTGGATTCCTGAAGCTCCTATTTTTTAA
>DENV_001351_XM_012702705.1
ATGTTACATATTGTTAAAAAAGATATTAAAAGGGTTCTTGGTACACTTGTTGTTTCAAGGTATAGATGGTTACGAGTTGCAATAATAAATTCTAGAAGAAAAGATTTGTTTGCAGCAAATATGAGTTACAGTAATTTTTCATGGAAAGATACACTATTTAAAAAGTTGCAATCTCAAATCTTAATTTCATTTGGAGTGTTAGGAGCAGTTTCTTTTTATGGACACGATGATGATAGCAGTGAATCTTTATGCATAGCTGCTGCTCATAATGATCTCACCAATTTGGAAAGATTGATTAAAAACAGTAAAGATGTCAACAAAAAGCACCCTCTTGGATGGACTGCACTTCACTCGGCTGCTATGGCTGGGAATGCCAGAGCAGTTAAAATGTTGCTTGATGCTGGTGCAGATCCTGATGCGTTAGATGATTTTAGCACTGCATATAAAATTGCCTCAAGGCATGGATTAAGAGTTTTTGATGTAATTGACTCAAGACAATCTTGTTTTAACAGAACCACAAATAATAGGGCAGATTTTTCTGGTTTTACACCACTTCATTACGCATGTCTCGCTGATGACTATGAAACAATATGCTTATTATTAGAAGCTGGAGCAGATCCTACAATAAAAGATAAAAGTAATCATTTTGCATATGAATATGTTTATAAAGAGTCAAATAAAAACCTTATTAAAAAATACCAGGAAAAGTTTAATGAGAAAAAAGCATTGTTAGAATCTGAGGAAAGAAGACGATACCCTCTTGAACAACGATTTAGAGAAGTTATTGTAGGCCAACAAGGTGCAATACAAGCTGTTTCTTCTGCTATTAGGCGTCGACAAAATGGTTGGGTTGATGATCAACATCCTTTAGTTTTTTTATTTCTCGGCTCGTCAGGGATAGGAAAAACAGAGCTTGCAAAGCAGCTTGCTAGGTTTTTACATAAAGATGTTGAAAAGAGTTTTATTCGATTGGATATGTCAGAATATCAAGAAAAACATGAGGTGTCTAAATTAATTGGTTCTCCACCTGGATATGTTGGTTATGAACAAGGTGGTCAATTAACTACAAAGCTTAAAGCTTTTCCTAAAGCTGTTGTATTGTTTGATGAGGTTGAAAAAGCTCATCCTGATGTACTCACTGTTATGTTACAACTTTTTGATGAGGGAAGACTGACAGACGGTCATGGAAAAACAGTTGAATGCAAAGACGCCATTTTTGTAATGACATCAAATTTAGCTAGTGAGGAAATAGCTGATCATGCATTAGAACTTAGACAAATGGCCAAAGAAAATAAAGTTAACAAACTCGGCCATGACATTTCCGAAGATGAACATCAAATACAGATAGGACAAAACTTTAAAGAAAATACTATTTACCCTATTTTAAAGTACCACTTTAGAAGAGATGAGTTTCTTGGACGCATCACAGAGTTTGTTTTTTTTCTGCCCTTCTCAAAGCAGGAGCTTTTAAAGCTTGTTGAAAAAGAATTACTTTTCTGGTCACAAATTGCTAAAAAAAAACACTCTATTGAACTTTCATGGGAAACAGATGTGCTTGAAGTGTTGGCAGATGGGTATAATATTCATTATGGGGCCAGGTCTATCAAGCATGAGGTAGAGCGTCGTGTTATTAACCAATTAGCTGCTGCTCATGAAAGAAAATTAATCACTAAAAATAATATTGTACGTTTAAAAACAATGTATCCAAAAGTTGAAAATGATGATATTACTGTTTTAAAACCTACAATAAAACTTGAAGTAACAGATAGTAATTTAAAGACTCAAGATATTTTTATCACTGATCCTTGGATTCCTGAAGCTCCTATTTTTTAA
>DENV_001366_XM_012710502.1
ATGCATTTTTTTAGATCATCTAGCTTGCTCAGTCGTTCAACTTCAAAAAAGATGACGGCAAATATTCAATGCATTTCAAATAAACAAGAGTTGACCGATGAAGAAAACCTAACGCACAATATTTCAAATTTAATCATGAATCCAATAAACTCATCTTCATATATTCATGAACCAGAAATTATAAGAATCAATGTGTGTGGTATGTTTTTTGAGACGTATGAATATACATTAATGAGATTTCCAAACACGCTTTTAGGTGATAGAACTAGGCGAGAGAAACACTATATTAGATCGCGCGACATCTATTTTTTTGATCGCAATCGAGATGCCTTTGAGGCAATCTTATTCTATTATCAAAGTGACGGTGTCTTAATCCGTCCTCAAAATATTCCAATGGCGTTGTTTGCAAAAGATGTTTCATTTTTTGAGCTAGGAGAAGAAGTATTTTTTAAACTTAAAGAGGATGAAGGATACATAACTGATAGAAAACCAATTGAACCAAAACGAGAATGGCAAAAAGTGTTGTGGAACCTGTTTGAACACCCAGAGACAAGTTTAGCTGCAAAAATTCTTTCTTTTTGGTCGGTATTTGTTATAACGTTATCAATTTGTGTTTTTTGCATAGAAACGTTACCTGCGTTTTCGATGCACTCTAACAAAACAAATCACAAAGTAATCATGACTAATGAAAATCGGTTTCGGGAACCTTGGTTTACTTTTGAGTTAAGTTGCATTGTGTGGTTCAGCTTTGAATATGTAATAAGACTCATATCTTCACCATGCCCATGGATGTTTTTAAAATCAATTTTAAACTTTATCGATCTGCTGGCAATTTTACCATATTTTATAACTCTGTCATTTGATGCTTTCAATACCGCGCCGCTTTCCGTGTTACGTGTTGTTAGACTTGTAAGAGCCTTCAGAATTTTCAAACTATCAAGGCACTCACTTGGTCTAAGAATCTTAGGATATACATTAAAATCAAGTTTAAGCGAATTGGGAATGCTTTGCTTTTTTCTTATTCTTGGAATAATTTTATTTTCTAGTGCAATCTTTTATGCGGAACATGGTCACAACGATCAGTTTGAAAGTATACCGGATACTTTCTGGTTTAGTCTAGTAACCATGACAACTGTGGGATATGGCGACAAAGTTCCTAAAACTTTTGTTGGAAAACTGCTTGGGAGCTTATGTGCTATTGTTGGAGTTTTGATGATTGCTCTACCTGTACCTGTTATTGTTTCAAACTTTGAGTTTTTTTATAAAAGAGATGTCATAAATTATGAAACCGAATCGTGTAAAAAAGATCACAGAAAAGATTGTTCAAAGAAAAAAACTCTCCTTAAAAATTATGAAAACATATAA
>DENV_001376_NM_001287797.1
TTTAGTCCCTGTGTAATAAGAGTAAAGTTGTTAAATAGAATGGACCAAGTTGTAGCTGACCAAGAAGATGAAATGTCGAATGAGTTAGAAGAAGATGAGTTGTTTTTTCAAGACATTGATGTTTTACAAAGTCACGGAATAAATGTTGCTGATATAAAGAAGTTAAAATCAGTTGGAATATGTACTGTAAAGGGCATTCAAATGACAACCAAAAGAAAGTTGCTTCAAATAAAGGGGATTTCAGAAGCAAAAGTTGACAAAATTAAAGAAGCTGTAGCAAAATGTTGTAGCAGTGGCTTTTTCACAGCATTAGAGTATAGTGAAATAAGAAAACAGTGCTTTAGAATATCTACTGGTAGCATGGAACTTGACAAATTGCTTGGAGGTGGTATTGAGAGTATGTCTATTACTGAAGCATTTGGAGAATTTCGTACTGGTAAAACTCAAATATCGCATACTTTATGTGTAACGGCTCAACTTCCAGGACCTAACAACTATCCTGGTGGAAAAGTTATGTTCATTGATACAGAAAACACATTTCGACCTAATCGTTTACGTAGCATAGCTGATCGCTTTAACCTTGACCATGAAGCAATGTTAGGAAACATTGTTTTTTGCCGTGCGTATACAAGTGAACAGCAGTTTGAAGTTCTCGATATGGTTTCAGCAAAATTTCATGAAGAAGCAGGAGTTTTTAAATTGTTGATAATTGACTCAATCATGGCATTGTTTCGCGTTGATTATAGTGGTCGTGGTGAACTAGCAGATAGACAGCAGAAACTAGGTCAAATGCTTTCTAAATTACAAAAAATTTCTGAAGAGTATAATGTTGCTGTATGGATAACCAATCAAATGACTGCTGATCCAGGAGCTACAATGTCGTTTCAATCTGATCCAAAAAAGCCAATTGGTGGACATATTTTAGCACATGCATCTACAACTCGTATTTCTCTCAGAAAAGGACGTGGTGAATTAAGAATAGCAAAGATTTATGACAGCCCTGACCTTCCTGAATGCGAAGCCACGTATGCTATTACAAATGAAGGTATTACTGACGCCAAAGAATAA
>DENV_001383_XM_012711660.1
TGTGTAATAAGTGTCATAATTATGGTACTGTTTAATTCTGGAAAGTGGAAGAAAAAAGAAGAAGAAATTTCTGATGATGGTTCTGGAATTGAAGCTCGACTTTTATCTACCATAAAAAAAGATAGTGTTGATGCAAAATATGGTTTCACAAAGCACAAAGATCCTGTTGAAAAATGCGGGTGGTTAATAAATATGCACCCGACAGAAATTCAGGATGAAGATAAAAAACTTCTTAGTGCTGTTGACTATTATTTTATTCAAGATGATGGCAATAGATTCAAGGTTTCATTGCCATTTAACCCTTATTTCTACATCGCAGCTAAAGAGGGAACAGAAAGAGAACTTGCAACTTACCTCAATAAAAAATATGCTGGCTTAATAGCTTCGATTGAAACAGTTGAAAAAGAAGACTTAGATTTGCTAAACCACTTGACTGGTTTAAAGAAAAGTTATATCAAACTTTCATTTTATAATGAAAAAGAACAAATGAAATTGAGGAAGGAAATCCAACCACTTATCAAGAAAAATAAAGAACGCGAAAAAGCTTATTCTACATATACAATGGTAACTGGTAATACTGATTCAAACAACGATGGTACATCCTCAAAAACAAATTTAATGGATAATATACTTGATATACGTGAATTTGATGTTCCATATCATGTGAGAGTATCAATTGATCTAAAAATATTTGTGGGTCATTGGTATAAAGTTAAAGTTCATGGCGGTTTAAATGTCAGCATCAAAATATGTCCTGAGTTACTTCACAGACCAGACCCAGTTGTCATGGCATTTGATATTGAAACAACAAAATTACCATTAAAATTTCCTGATTCAGCAATTGACTCAATTATGATGATTTCATATATGGTTGATGGACAGGGCTATTTGATAACAAATAGAGAGATAGTGTCTGAAGATATTGAAGACTTTGAATATACGCCACGCCCTGAGTATGAAGGGCCATTCATTATTTTTAATGAACCTGATGAGGCAAGTCTACTACACCGTTGGTTTGATCATATATTGGAACTCAAGCCAAATATATTTGTTACATATAATGGTGATTTTTTTGATTGGCCCTTTATTGATGCTCGTGCAAAGGTATATGGGATATCTATGATAGAAGAAATAGGATTTAGCCCAGATGCTCAAAAAGAATACAAATCCACTTATGGAATACACATGGATGCTTTTAGGTGGGTGCAACGAGACAGTTATTTACCAGTGGGAAGCCAAAATTTAAAAGCTGTTACAAAGGCAAAGCTTCGTTACAATCCTGTTGAAGTTGATCCTGAAGATATGGTTAGAATGACAAGTGAGCAGCCCAGGGAAATGGCAAGTTATTCAGTATCTGATGCAGTCGCCACTTATTATCTCTACATGCAATATGTTCATCCGTTTATATTTGCTTTATGTACAATCATTCCGATGGAACCTGATGAGATACTTCGGAAGGGATCTGGAACATTATGTGAAGCTTTGCTCATGGTAGAAGCATTTCATGCAAACATCATTTTTCCAAACAAACAAGAGCAGATTCATACTAAATTTTATGATGGTCATCTGCTTGAAACGGAAACATATGTAGGTGGACATGTTGAAGCATTAGAGAGTGGTGTTTTTAGAAGTGACATACCTTGTAAATTTCGGATGGTACCAGAAGCATTTCAAGGTCTTATTGATAGTTGTTATGAAACACTTAAAACAACCATTGAAAATGAACATGGTGTACCAATTGATTGTGTAACAAACATTGATGAGCTTTGCAAAGAGATCTGTGATCAACTTGCTACATTGAGAGATACCCCAAATCGACTTGAGAAGCCATTAATCTATCATCTTGACGTAGCAGCTATGTATCCTAATATAATTTTAACAAATAGATTGCAGCCTTCTGCTCTAGTTGATGAAGTTATATGCGCATCATGTGATTTTAACAGACCTGGTGCACGTTGTCAACGTAAAATGACTTGGATGTGGAGAGGAGATTTTAGTCCAGCAAATTATGGGGAATATCAAAATATAAAACAACAGCTTGAAGTTGAAAAACATCCCGGTAGATTTCCTAATGAGCCAACACGTTCTTTTCATAAACTTTCGCCGTTTGAACAAGCAGTCTTAGAAAAAAAAAGGTTGTCAGCCTATTCCCACAAAGCATATAAAAAAGTAAAGATAACGAAGAGCGAGGTAAGAGAGTCAATAATATGTCAACGAGAGAATGCATTTTACATTGATACTGTTCGAGCCTTTCGTGATCGGAGATACGAGTTTAAAGATTTACTAAAGGTTTGGAAAAATAAAGTTTCAGCTGCAAAAGATAAAGGTGATCCAGCAGAAATAAAATATGCTTCTGGAATGGAGGTTTTGTACGATTCTCTTCAGCTTGCGCACAAGTGTATCCTAAACTCATTTTATGGTTATGTTATGAGAAAAGGATCACGTTGGTTTTCTATGGAGATGGCTGGAATTGTTTGTTACACTGGTGCACATATTATTACTGCAGCTAGAGAACTTGTTGAGCAAATTGGTCGTCCTTTAGAGCTAGATACTGATGGTATTTGGTGCATTTTACCAGCTAGTTTTCCAGAAAACTTTCAGGTTAAAACAACACATCTTAAGAAACCAAAAATAACAATATCTTATCCTGGTGCAATGCTAAATTATATTGTTCAGTCTGGATTCACAAATGATCAGTACCACGATTTGATAAATCCAGAACATCTTGAGTATAAAGTACGAAGTGAAAACTCAATTTTTTTTGAAGTTGATGGACCTTATAAGGCAATGATCTTACCGGCATCTAAAGAAGAAGGTAAAAAGTTAAAAAAACGGTATGCAGTTTTTAATGAAGATGGTACTTTGGCTGAATTGAAAGGTTTTGAAGTTAAGAGACGTGGAGAATTACAACTTATTAAGATATTTCAATCATCTGTATTTGAATCATTTTTGGAAGGAAAATCATTGGAGTCTGTTTATTCTTGTGTTGCTAAGTGTGCTGACTATTGGTTGGATGTTCTTTATAGCAAGGGTGAAACTTTACCTGACAATGAGCTTTTTGAGTTAATTTCAGAAAATCGAAGTATGTCTCGCTCACTTGATGACTATGGCTCACAAAAATCAACATCAATCAGTACTGCCAAGCGTCTTGCTGAGTTTCTTGGAGATCAAATGGTTAAAGATAAAGGCCTTAGTTGTCGCTTCATAATATCATGCAAACCTGAGGGCTCACCTATAACAGAAAGAGCTATCCCTCTAGCCATTTTTCAAACAGAAGATAGTATTAAAAAACATTATTTAAAACGATGGCTCAAAGTTCAGGACAATTTTGACTTTGATATAAGAAACATTTTGGATTGGAATTATTACATTGATCGTCTAAACAGCTGCATTCAAAAAATAATTACAATACCAGCAGCTATGCAAGGAATTGCAAATCCTGTACCAAGATGTAGACATCCTGACTGGTTGCACAAACGATTACTTGAAAAAAATGATGTTTTTCAGCAAAAGCGAATAACTGATATGTTTTCTAAAGTACCAGAATTGGTTGAGAAAGAAAATAGTGTCACAGATTTAGAAGACATTGTTGGCAAACGATCTTTAACTTCTCCATCAATGCCTGTGGTCCATAAGAGAAGAAAAGTTGATAAAAATGTTGAAAATTCTGAGTTTATGGAAAGTGATTTATTAAAATCTTGGAGAGAAGTCTTAGGAAGTCCTCCATCTATGGGTGCAACTAAAGAAGACCAACATGCTTGGATTTTGTTCCATAAAAGAAAATGGTTGTTCCAGAAACTGCAACGAAATGCTGCTCGCAAGTCTCGGGAGAAATTAAAAAATAGCAATGTGGCAGACAACTTTGGTGACATACGAAGGGTTAATCCACAAGCAGGACTTTCTAACTTTTTTAAAAAACAGACAAGATCGATTCTTGAATGTCATTGGGAAATAATACAGATAGCTGAAACAGATACTCCTGGTATTTTCAACTTATTTGTGATGGTAAACAATGATCTTCATTCTATCAATGTAACAGTACCACGCGTTTTTTACGTCAACTCTCGTAAACTTAAATTAGGAGATGGTGCAACATGGCGAAAAGTTAACAAAATTCTTCCTCGATCCCAACCCTCTTTTTTTTTGTATGAGTATTCAATACCAGAAGTCATTTATAAAGATTATAGCAGTGAGCTTGTTGCAGACTTGTCTTCACCTGATATTGAAGGGATCTATGAAACACAGGTTCCACTAGATATTCGTGCTGTGACAAAGCTTGGCTGTTTATGTAAAGTCCACAGAAATGTTGCAAGAGCATTAAATGGAAGAGATGTAGATTCGTTTGATATAAGTCAACTTGATTACAAAACATTGGCAGAACATTCTTACTTGGAATCTCAGTCATTAAAACATTTATTCTTTTATCATGCGCAACTTGAAAGTCGTGCTGTTTTTGTAATTTTTTTATCTCCTCTACAAAAAACATATGTGTTTATTTTAAATACTGTTCGAAGCAACCAAATGCCAAACTTAGCAAACATGTATACAACAGAAAGGACCAATAGAATTCTTGAACGAAAAGAACAAGATGAAGTATATAATCCCCCAGAAACTGTGTCTTTCACATTTGATGTGCAAGTCGAAACAGATTCTAAAATATTATTTCGCAACATAAATCGTGTACTGACGCAATACCAAGATGAGAAAAAAGGTCCCACAATGATCCTATTGCAGGCTCAAACAGATCAAAGGCATCTTAAATCACAAATAAATGCATTAAAAGGGTATCCTATTGTAGAAATGCCTAAAATCGAAATCGACATAAGTCAGTTTACTGCTCTCGATTGGCAAAGACAGTTAGCTAAAAGATTTATTCATTCTTATTTGGATACAAATGATTGGTTGGAGGCTCAACTTTTAAATGCTCGTTATTTCCATATTCCGATTGGTAATATTCCCTCTGGTGATGCTGCATTATATGCTGCTGATATTTTTTATGCCAGACATTTGCAAAAACATAATCATTTGCTATGGATGTCCTCTACTGATCGACCAGATCTTGGTGGTAAAGAAGAAGATGACAATAGAATTGTGACTGAAATTGATGAGGGAGGAAGTCCTGAAATTAATCAGCCAGGTTGTTATTCAACAGTCTGTGTAGAATTATCCCTTGATGCAATTGCAGTTAACACTGTTCTACAATCACAACATATCCATGATGCAGAAGGTGTTGATCAAAGCTTTGATATTGTTCAGCAGGCTTCTTTAGAAGAAATGCTAAACTCTGGCCCAGGTTCCATTTCAAATTTAACTACATATGATGAAGGAGCAGCTTGCTCAGCTTCGTTTAGAATTTTGAAAAGTTTGGTTTTCAATTGGTTTTCTGAAGTTGTAACATACAAGAATCCATTTGCTGATAACCAGCTCATTCATTTTTATAGATATTTGCGTTCACCAGAAGCAATGTTATATGACCCAGCTTTGTGTAGATTTATACATGGTCTTATGAAGAAATACTTTATGCAGCTGATCTCAGAGTTCAAAAAACTTGGTTCAACTATTGTTTATGCAAGTTTTAATAAAATTATTCTCAACACAAAGAAGAGAAAATTAAAAGATGGTCTGGCATATGTACAGTACATAATGAATAGCATTCTATCAAAGATGTTGTTTAAAAGTATACGCTTAGAACCAAAAGCATGCTGGGAATATCTACTTTGGATGGATAAATCTAATCAAGGAGGAATCTACCTTTCTGAAATTCCTAATAATTTCTATAAAAATGGTGAACTATGCATATCAACAGTTGATGATGAAGAAGATACAGATCTTGTATCATTAGCAAAACAGAAAAAAGTGGAAATGAATTGGAACATTTGTAAATTTCTTCCAACAGCAGGATCATGTCAAAACTTCTTTCAGATTGCTATTGCTGGTCATATCCATGCTGTTTATGTACATATAATTGAGGAAACTGCAAGATTGTCATCTGGTGTTGATACCCCTGTGAAAAGAAGAGGTATCAGTACTCAGCTAGAACGTATGGCAGAAACAGTATGTACACCTAGTATGGTTCAGTTTTCTCAAGAAAGAATTCAAAATGTTCTCACTGAACAATTATTTGGAATTACTCAAAAAATTCACCGCTCTGTTTCAACATCTGTTAATAAAGATGGTGACCCAGTGTTTCCTTTACTTGCGGGATCCTATCTACCTTTGAAAAGTCCAGCACTTGAGTTTGTGAAAGCAGTTTGTCAAGTTTTACGTCTTGATGTTAATATTCAAAGTCAAGTAGATAAATTGAAAAGGGATTTGTTAAAGTTGATAGGTGTTGGAAGTTTTGCTGATGAAGCGAATTTTCAAGACCCATGTATGTCCCTGGTAGTGCCTGAGGTGATCTGTGAATACTGCAATAGCTGTCGAGATTTAGATTTATGTCGCGATGCTTGTATAACTCCTGCCAGAGGAAATCAACCAGCAAGTATTCGATGCTCTAACCCTGAGTGTGGTGTTAATTACTCATTAGAAGTCATCGAACAGCATCTTATTTCAATGTTAATGCGTCGCTCTATGACGTATACCTTACAAGATCTGAAGTGTACTAAATGCAAAATGATTAAAGACAAAAATATGTCCAAGTATTGCGACTGTGCTGGTACCTATAGTAATAATATTCCACGGGATCAATTTATGCAAAAATTAAAGATTTATGAAAATATATCAAAGCATTACCACTTGGAAAACTTATCTGAAATGATCGAGTTCATCAATAAATATAATTGA
>DENV_001395_XM_004207586.2
ATGAGGCAATATGTGCGACAAGCAGTTTTTATTTTAATCATAGTAAAAATATTTATCATTTATTTTGCTGTTGTTCCGAAGTCAGTTACTAGTCGACTAAAAAGTTTTTTTTTTGTATATAATAGTCGTCAAAATACGAGTGGTATCCAAGAACAATTACCTTGGCATAAAAAAGCAAATAAGTTTGAAAACCTTAATGAAAATATCATTTATGCAAAATTTAACATAAAAAAAGCCAAAAAACGCAAAAAGCTTAATATTATAGCTATAGTATCCTCTGCACCAAATAGAAAAGATAGAAGAGATGCAATTCGTGATACCTGGTGGAATCAATGCAAGTCAACTGACAGGGTTTCTATAAAATGCGTGTTTCTCACGGATCGGAAACATCTAGACACAAAACTTGGTAAAGATCTTTTGTTTGAGGCTAAAAAGTATGGCGATTTATATTTTCAAAGTTTAACCGGAGGTTACGATTTCGGTATGAGATTTCTTTATCATATGGTTTGGTCCATGCAAAACATAAACTTTGATTATTTTTTGCGTCTTGACGACGACTATTTTGTATGTATGGAACGATTTCTTGATGAAGTTCCTATGCCTCCCAAGAAACTTTATCATTGGGGATGGGTTCATTGTTCGTTAAATATTGTTCGTCCTGAAGAAAGCATAATTTTATTATCAAGAGACGTAATTGAAATATTCTTAGGTCAAGATCCTGAAAAAATACTATGCAACAGATGGGCAGATCAGATGATTGGCATTTGGAACAACGAGCTTAATCTTACAAAATTATATCATCATGATAACCGTTTGCATCATCATCCTCCAGCTCGAGATATTGAAAGTTTTAAATCTCGAGAAAATATTTGCACTGATTATATTGGTGTTCATGGAAGTTATCCAATACAAATGAGAACATTGTGGAAAAACAGAGGTCCCAAAAATTACAACAAAAATAACTCCCTTGAAAACTTTAGTAGTTTTTGTATGTATGACTCAATTATGGATTGGAAAAGTTTTGATCCATATTGGAGAATTGAACCAAAATTATGCAAAACAAATCCAAATTGGGGCGGACCATTTGGCACTACATATATTGGAAGAGAGGGCAGTTGA
>DENV_001403_XM_002160091.3
ATGCATACATACCTCTTTATCGTGTTTCTCAGTGGACAATTTTCTTTCGGTTCATTCTTATATATCCGACTGGTGAACAGTGAAGGTTCTGCTGGTTACCACGAAGGATATTTGCAATTTAACTTTCATCGAGAATGGAAATACTTATGTGACACGTTTTGGGATTTCAGAAACTCAAAGGTTGTGTGCAGAGAACTTGGTTTTGCAAAAGCAGTTCTTAGAAATAGAACCAGCTACGATAATGTTCAGCAATCTAAATTTCATCATTTTATGGTTCATTGTGATGGAAACGAAAAATCGATAACACAGTGCCCTTTAAAAAATGTCGAATCTTATGTTTTTGATAAGAAATGTTATTATTCGTCTCAAGTGTTTATCTACTGTTCAGAGACAAGAGATAATGATGTCACAATATCGCTAAATAAGAAATATGAATTGCGACTTTGGAACAACTCAAGCAAGTCAAAAAAGCTAAGTTTGCAAGGTGAATTACAATATTTTAATGGTGATAGTTGGGTGAATGTTTGTTCTAGTGGATGGAATGATGAAAACTCTTTCGTGGCCTGTTCAACCTTAGGATTCACAAAGCATGAATCGAGCTCAAAAGATTTAAACCCTTATATTGTTTCTGAAGATCCTTTTTTTAAATGCACAGGTGAAGAAACAAGTTTATGGGATTGTAAATTTTCTCATGAGAAATTAGAAAGTTGTACAAATCAACAACCAATCAAAATCACCTGTAAAAAAAGAGTAGAGTATTTAAAGAACCAAATTCGCCTTAGAGGGGGATATAGAGCAGGAGAAGGACGAGTAGAAATTTTCAATGGTACTACGTGGGGTACAATATGTGATGATGGATGGGACTTGATTGATGCCAGTGTTGTATGTAAAGAATTAGGATTTGGTTCAGCTGCTGAAGCTAGTCACTGGGCAGATCATGGTGAAGGTTTAGGAGCTATATTAGCGACTGATATCCAATGCAGTGGAAGTGAACGCTATTTGCATCAATGTATTCAATCAAAAAACACTTCTTTATGTTCCCACAGTGAAGATGCTGGCGTCAGATGTAATGTTCCACACATTGTTTATGAGGATGTACGATTGATTGGTGGAATTAACAATTTTGAAGGAAGAATTGAAGTCACTTTTGATGGATCTACTTGGGGTGGTATATGTGGCATTGGATTTTCAGAAAGAGAGGGAAAAGTGTTGTGTCGACAACTTAGTTTAGGATATGTGAGTTGGGCATCCAAATCATATAAATTTGGTATAAACTACAAAAAGCTTATGTACAATGTTAAATGTATGGGAAACGAGAATTCTATAAAAGACTGTAGTTATAAAACATTTGGTTCATGTCGATATTATGATATGGCATCTGTTATTTGTACTAAATATGTTCCTGATCTGGTAATGGATATTTCAACATTTGAACAAAGCATAAAAGTTGAAAGCCATATTATGTCTCAGCTAAAATGTTCTTTTGAAGAGAAATGTCTTTCGCCTATTGTTGATAACTCATATTTTTTAAATAGAAATATAAAAAGAAAATTGCTTAAGTTTACATCCCGGTTTCTTAATAAAGGAACAGTTGCTTTTCGACCAAATGTTCATAAAGAAAATTGGAAATGGCACAAATGTCATCAGCACTATCACTCACAAGAAACATTTGCTGTGTATGATCTTATAGATCAAGATGGGCATCCTGTTTCTGAAGGTCATAAAGCAAGTTTTTGCTTAGAAGATTCTGATTGTGAACTAGGTTATAAGCAAGTATATAACTGTACTGACAAAAATGATCAAGGTGTGTCTGTAAACTGTGCAGACAACTATAAAAATACACTTGATTGTCAATGGATTGATATAACAGAAGTTTCAGAAGGAAATTATTCTCTTAGAGTATTTGTGAATCCATTAGAATTGGTGACAGAAAGTGACCACTTAAACAACCGTGCTGTTTGTGTAGTTCATTACTATAATAATGTTGTAGAAGTCAAGGAATGTAGCACAGAGCCTTGCTATCAGGAATCGTTTGGTGGAAATTCGTTCGGACATTGCTGTCATTTTCCATTTACTTATAATGGGCAGCTTCATTATAACTGCATAAGAAATGACGATCATAGAAATAAGTTATGGTGTGGAACAACTCCTGATGTTGATAAAGATGGTAAGTGGGGGTACTGCAAACTTCAGTTATAG
>DENV_001422_XM_002158875.3
ATGCAATTCAAAATGATTAATTGGATAATTGGTCAAATGTGCTACGAAACTGCTGTTGTGTGTTTTATTACGCGACTTCCATGTATTCACTATGCTAATTTCAATATTGTCTCAAATTGGTACTTTAAAGGAGACGTTTTTAAAAAGTGGTTTTCAATATCAAAAGAAGAATGTGGAACTGTTTGTGTGACAAATTCTTTATGTGTTGTAGCTAATTATAATGCAGACGAAAATTTATGCGAAATAATTTCAAAAACACAACTGCAAGAGCAAAGACAAGGATGGTATTTACTGATGACAAACACAACAAGCGATATAAATATTGGTCCGTTGTGTGAGCAAAGTAATCTATGTTTGAGTAACGAATGGTGCAGAGATGTTTGTGGTCAAAATAATCTTCATACCTACAATTGCCTGAATATCAAAAACGTAGCCAAGCGGAGCAAAGTATTTCAATCTTCAACTTATAGTTATACTAATCGTCCTGAAATGGCGATTGACGGCGATTTACAAACGGCATCTTGCACACAAATGGATCCTATAAACTGGTTTAAATTAGATATGCTATATGTATATAAACTTGTCAAAATCAAAATCATTAATAGACTAGTTTATCCTGAACGACTTGCTGGTTATAAATTGATGTCAAGTACAAACGATGAAAATTATGAACATATAGTAACATTAAGTAGAGACTGGCAGCAAACTTATAACTGTTCGAATAGTGCTCGCTTTATTATGGTTTCCAAAGTTCCTGATAATAACCAATATCTTAACATTGCCGAGATTGAGGTCTGGGTATAA
>DENV_001442_XM_002156711.2
ACAAGGAAGCTGAGTCAGGATATATTTGGTAAACAAACCCATGCTTGTTTTTATTTATTTCTACGTCTATCAATGAGTTCAAATAAGAACGATAAACAAGGAAAAGTATCAAAAGCGCAAACACTCATTAATGAAATTATTATCGCTGCCAGTTTTCAAGCAGAATTAAACGATTGTTTTGATAGATCAAAGACTAATTTTAAAAAGATAGCTAAAAGGCCTTTTGAAACAGCAAATCAAGATATACTGCACTCAGAAGCATTCTCACCTCTTTCAAAACAAGTAAAATCTATTGATTATATTTCTAAACTTGATAATGTGTCTGATAGAGAAATTATTCAAACAATTGAGGACGAAGAAAAGTTAGATAGCCCTAAAGCATACTCTCCTGCTGAAGATTTAGAAAGAGATTATTCAGCTATAAATGAAAACTCTTCATTTTCTAATAACCAGACTGCAAACTTTGTTATTACTGAGTTAAAAGAACCGTTAAGTCAGCAAATTGTTTTGACTGAAGAACAGCTTGCAGAAATACCAGTAAAAGACTTAAATTCTTTACTAAGAGGCCTTCCTGATAATGAGGTTTTAAAATTAAAACAAAAAAGAAGAACTATAAAAAATAGAGGCTATGCACAAACAAGTAGAATGAAAAGAACAACACAAAAAAGTCTGCTAGAAAATGAAAAAATGACATTAGAAGAGCAGCTTGAACATTATGCGCGAGAAAATGAACTTCTCAAAAAAGAAAGAGACGATGCTTTGCATAAACTAGAAGCTTTAAAACGATTTTCAGAGTTGAATGGCATCATTTTAACAACTAATGAGGAAACTCTGACTCAATTAACACTAAGTATTGGTGATTTAAAAAATGAAAATAAAGCTGTTGACGATATTTGA
>DENV_001443_XM_002162886.3
ATGAGTTTAGCTCTAGCCTTTGTTGCTCTACTTGGATTATCTTTAGCAAACGGACAATTAGGAAGCATCGTCAATCTATCACAAACTAAAGTTACGGAGCTTTTATCGGAAAATGGCGACTTTGCTAAAGGTTTAAAAATGGCTGTCACAAAGCTAAACAACGGCAACGAAAAACATAAGCAAGTAATAGAAAAGATTATCGACGCAACTTCGCAAGTTGTCGCCGGTATCCGCTACGTAGTTAATGTTAAAACTGTCGAATCGGTGTGTAAAAGCATGAATAACAACATATTAATGACAACAAAACTTTGCCCTGCACTCAAGTATTCTAAATCAAAAATTTGTAAGGTAGTTATTTGGAGCCGTCGTTGGCTCAGTTTAGCAACGGAATCACTAGTTGTAGATATTACATGTTAA
>DENV_001449_XM_012702505.1
ATGAAAAATGTTGACAAAAACTTAGAAATTATAACCATGTATTTTCTATTTGTTTTGATTTCCCAAAGTGTTGCATTTGGGCAACACAGTGCAAACTTGATTAATGATATTATTACGGTACCAAAAGTTTCAAGCTGCAATAACCGCTATACAAATCAAACTTTTGGAATAATTACAAGTCCAAATTATCCGTATGGTTATCACGCAAATACGGAGTGTACATGGGTTATAGATATGCCAAAAGAGGATAGAGTTGTTTTGACAATTAAAAAATTTAATATTGGTCCAAAGGATAAACTAAATATAATTGATGCAAACGATTCAACATTGTACAACCTTACTAATGACCCAGGCGATATTATTTTTTCTAATAGTAACAAAGTGACAATACAACTAGTAAGTTCCGAAGAAAACTTCTACGGAAACCGAACATTTTATTCTATTTTCGAGCGTGAAGGATGCGGTGGAGTATTGACAAATAAAAATGGCTACATATCTGTGCCATCTTATGTTTACATGTCACCAACACCTCACGAATGTTCGTGGACTATTCTTGCTCCTCAAAATAAAGTTTTATCGCTTCAATTCTTGCAATTTGATCTTCCTCCTGGGTCTTGCTTATACAGCAATATCTATATCAGAGAAGGTAGCGATGAAGCAGGATACATATTAGGCGACTTTTGCGAAGAAAATCCTCCAATGAACCAATTAAGAACAGCAACTAACATTTTGCGTATATTATACCGAACAAGACCAAACGAACTTGCAGCGCGCACAGAACTATTACCGTCAATCAAAATGTTTTATGCACAAGAAGACGCATGTGGAGGTTTACTTGATGGATATTCAGGATCTTTTACTTTACCTCTCAGATGGTTAGAGGATGTTTATTCGTGCAACTGGACCATTACTGTTCCACTCGGTAAGCATATGACATTGAAATTCAAAGCTTGGAAATCGTATGAATCTTCTGACGGAGATTATGATGAGTTGAGATTTATTTTACCACAAAGAAACGTTGTTTATTGGAAATCATTTGGTAAAAATTCTCCGCCTGAGAATATGTTAGTACCAAGCAATAGTTTAGTTGTGTCATTGATTTCTCATAGAAATAATAGCGTGGAAACAAAACTTCGCCTCAACTGTTTATTTCAGGCAACAGCACCTGTAGAGGAACAATGCGTCGATATAGCTGGAAGGAAAATATTTATCTGTGACGAATGGAAATATATTGACTGTTCTTTGCGCTGCGATGGAGTTTTTGACTGTCATAACAAAAAAGACGAAAAGTATTGCTTAGAAAACATTTTAGACGAGCCAATAGCTATGCAACATGCAAACGAGGTAAAACATTTAGGTCGGTCAAGTCTTTTTATTGGTTTATTTACAATCACATGTTTAATAGTAGTAATTGCTTTTATATCTATAACTGCTGATCGTTTTTGCCGAAAATTATTTTTGCGTAAAGTAGAAGATCCAAAAGAGTCAAAACATTCAAACATTTCTCCTAACCCACCTCCATATAAACAAGAAGATTATCAAATAAAAAATTCTGTTATTTCTTCATCTGTCCAAACTCTTAATAATTTTACTCAGACAAGTGAAACTGATGAACATAATCAAGGAGAAAATCTAAACTACTTAAGATCTTACAAAAAAAAATACCGAAATGAAACGTACCCTTCTCGTTCAAAAAGCAGCACCAGTTGTAATAGAAGACAGTATTTAGATTTATCAAAACGAAGTACTTTTAGCCTAAATTTAATCCCGAATCTACGTTACCCACAAAATGTAGACTTTGATAATCAAAATATGTCAAAACGTCAATCTGCAATATCTGCCTGGGAGTTTAGTAATCAAGATAACTCAAGGCACTTATGTGCTTCTCCTCAACAAAATTATTTATATCCTGATTTACAAAATAATATTTTAACGTTAAATAGAACACAGTCTGAAGCACAAAAAGATAAAATTAACTCCACAACGGAATTACAAAGTGAAAAAGAGAACACAAAAACATTGGAAAAACCAGGTTGTCAGGTATGGAATTATGAGTCTGATTTTGAAGAATGTTCATCAACAAGCATAAGCTCTAAACACGCTAGTGTTGAGCAACTTCTTTCTAGCGACAATGAAATGCATAATAATTTACAAAATACATTATTGTTAGAGATGTTTCATGCAGACAGTGCGGAAACTACAAATGATGCCCAGTCTTACAACGCAGACAGTATGGATACAACAAAAGAAGTCCAGTCTTCGTTTTCAGCGACATTATCTAGCGAATTGTAA
>DENV_001460_XM_012699512.1
ATGTGGCAGGATTACGATAGTGAAAATCAGCAAATGGTAGATAAATTTATAAAGGCTGGAGTTGTATATTCAAAAGATGTGGAAAATGCTTTTCGCTGTGTTAATCGTGCTGCATTTGTTTCAAAAAAACTACTAAGTTCTGCATTTATTGATTCACCTATTAAAGGGCCACCTAATATTCATATGTCAGCACCACTCATCTATGCTACAATTTTGGAGCATCTTGAATTGGAACCTGGAATGTCATTTTTGAATATTGGCAGTGGTACGGGTTACTTTTCATCTGTAGCAGGGTTCTTAATTAAACCTCATGGTTTAAACAATGGAATTGAAATTAATATTGACTTAGTTGAGTTTGCACGAGAAAAAGTAAATGACCTTTTTAAATATAATGAAATGGCTGCAAAAGAAATTTGTCCACCAACATTTATTTCAGGGAATTGTTTTTTGTTAGACCCATCTCAAATAAAATATGACAGGTTATACTGTGGTGGTTCTTGCACTGCTTCAAATGTGACCTTTTTTCTTGAGTTTTTAAAAATTGGTGGATTTTTAATTGCACCCCTTGGAAATAAGTTAATAAAGTTGGAACGTGTATCTCACAAAGAAGGTGTTAAAACAGTTTTAAGTGATGTTTGCTTTGCTCCCTTAGCACGCCTTGATTCAAAATACCTTTTAAAAACGCGTGATGGTCTTTTACCTCTGTTAAGATTTCCTCTATCTAATAAAAGAAAAAATCCGAAGAAAACAATCTTCATTGATGCAAATTTTCCAGTTTGTAAAAGTGCTGCTCGAAAGAAGCTAGCAAGACTCAGAGCTGTTCAAGATGCTTTGGATTCGTTAGAAAGAGATTGCTCCATACCACAACCATTTTGTTACTTACCAAATTTAAATCAAATAAATGATTACAATTATTTAAAAAAAAGTCATTTTACTAACAATCACTTAAAACAATCAAGTAAAGATTCATTTAAAAATCATCTATCAACCACTGAAGAAAATCCCCAATTGTTTAAAACCTTTAAACTTGAGGCTAAAAATTCAAATTACATTGACTTGACTGATCGGAAACAATCTTACAATACAATAGATATCTGGAATCATTTGTATTCTGATAAACTTTGGGAAAATGTAGTTGACCACTATTATTCAGTGTGCTCAACAAGTCCTGATCGAAGAGATAGATGTTTTCAACATAAAGCAGTTATTAACGAGACTTCTAAACTCAAAAATTTACCCCTAAAGTCAAAACACTTTACTTTATTGTTACATAAAAATATCACTGATGAAATTGCTATAAATAATAAAGTACCTGCTGAAAAAAATGATGAAACTTTACTTCCTGAAATAAACTATGACAAAACATCTAATCAAATAAATTATGACAAAATTTCTAATGAAATAAATGGTAAAAAAAGTGATAATAAACTGTTTGCTGAAATTCAAAAAACTTTAAATGATATTTTAACATTTATCTGTAATGATGTCAATGTAGCTTATAACAATGTCATGGAAGGTAGCCCAGATAAAGAAAAAACTCAATTAAAACTAAATAAAACCAAAAACTGTATTAACATTGATGAAGATAAAGAAATTTCTACATATCTTTCAAAAGTTTCTTATTGTGAATGGTCGCATTTACATGATTTAGAGCTAATATCATTTCTAGTTGAGAATAAGAAAGAGAGCGAAAGTCTCATGTTGAAAGAAAATTTACCTAAAGTATTTAGGTCAGACATATTTGAAAAAAATAATTTTGTCAAATATCCACTTCTTTCAAATGTAAATGCGACATTGCTAATTTACAGAAGCATATCTTTGATAAGAGTTGTTACTGTAATTGACTCTGTTCTTGATATTCTTGTTGGGCCATCATTAAAGCGTGATCAGTTTCATATTCAATATGAGGAGAAATTTCCTTTAGCATCATTCAGCGAAGATTCATTTAAATTAGTTGTTAATAAAACACAGATAAACAAAAACGATGAAGTTGCAGAGAAATTGTTACATGAAAAAGCATGTACAGATGATGAGAAAGACTTATTTAATGAGATTTTTATGATGATGACTTCTGAAATTGAATATGTAAAACAACAGGAGGCAATCTTAAAGAAAAAAATTGAACTTATTAATAATATTGATGAACAATACAAAGAACAGATCAAACTTCTAAATCAACAGGTTGAACTAATTGAAGAACAGCAACACCTTCTTGTAGAAGTTTCTCTAGAAGATTCTTCTCAATTTTCATCATCACAAAATTTAGTTGCAGAAAAAAAACAACAGCGACAAGCTCTTTTAGATAAACGAGACAAAATTAGTGCTGATAGAGTAATTCAAAATCTTGAAAAGAATGAGTTATTAATAATGTTGGAGCAAGTCTTGTCTCTTGAAACCAAACTTCATCAAGAGATGTCTTTATTAAAGTTAAAAGGTATTGGATATTTGCATTCTCAAGTTTGCGGTTTATCTAAATTCTCTCAATTTGCTCATAAAGCTGATCAAATTATATCAAAAATGCAATCCAATTTAATGGTCCCAAGTCCTGTAGGAAACAAAAATGTTCATAATAATTCAGAAACTGAAATAAATGCTAATTCCTTTACTTCTTCTACTTTGAATAAAGACAAATTTCGGTATCTTCCCAATAAAATTTTACCTCGTTGTCGTTTTCTTTTGCCTCTTTCTAAAAAGAGATTAACATTTGTTAAGGAAATGCTTCACAGTAGTGAACGATCAGCTCCTCAGCATATACCAGTTATTTTTATTGATCGATCTATTCCACTCTCTCAAAGAAAAACTGAGAGTGACACAGTTTTTAAGCAATTGTATTATGGTGTTCTGCAGAAACAATTGAATTACAGGTGGAACAAAAAGACGTACGAACAGTGGTGGGAAGTAAAATTTATTGGAGAAGGAATAATTGATCAAGGTGGTGGGTTTAGAGACAGTCTTGTAGAAATTTCAGAAGAACTTTGCCCACCCAGTCCAGAAGTTATTTCCCCACTCCCTTATTTTATAAAGACACCAAATCAAAGATCTGGATCAGGAAATCATTTGGATTGTTTTACATTAAATCCATCCTGTGATGACTTTTCACTTTTTTATTGGATAGGACAACTAATGGGTGCATGTTTTCGAACAGATGAATCATTACCCTTAGCTCTAGCTCCTTATATTTGGAAAATTCTTGTTGGTGAGCATGTGACGTGGGAAAAAGATTATGCAACTGTTGATGAAGCAGCAGTTCGAAATATTGGTTGGCTTGAAAGTATTGATGAAAACACTTATTCTGAACTTAAAATTGAAGAAGTCTTCACTACTCACCTAAGCAACCAAGCTGAGTTTGAGCTTTGTTCTAATGGTTTAAACAAAATTGTGAAATGGAATGATCGAAAAGAATTTTCACTTTTGGTACGAAAAGCTCGTATGTTAGAAAACATAAATCAGATTAAAGCTCTACGCAGTGGCTTGACATCTGTTATACCAGAAGGAGTGTTATCGTGTTTAACATGGTGTGATCTAGAGAAAGGTGTATGCGGTGACCCTTGTATATCAGTTGAAGGTCTTAAAGCAAACTGTCGCTATGGTGATGACTTAAATGCATCTAGTCAAAATATAATTTACATGTGGAGTGCGTTGCAAAGTTTTACAGAAATTGAAAGAAGTTGTTTTATTCGGTTTGTAACTGGTAGAAAACGGCTACCTTGTCCGTTTAATGTTTCTCGATCCTCTATGAACATTGATAATTTACCAAGTGCTAGTACATGTGGAAAAAATTTGTTTTTACCAGATTACTCTAGTGCTGCTGTTTGTACAGAAAAACTAAGATATGCAATATATAATTGTGTTGCTATTGATGCCGATACAAGCCCTTGGTAA
>DENV_001480_XM_002166473.3
ATGAATGTTAACGAATATAGTAAGCAAAATAGAATCAGTTATGTTTTGCTATCAAATGTTCCTGAAATTACAAAAACTGAACCTTGCTGTCTTGGTATAGATGAGGCAGGCCGTGGACCAGTTTTAGGTCCCATGGTGTATTCAGTTTGCTACTGTCCAATAAGTATGATAAAGAAGTTATCAGATCTTGGTTTTGCAGATTCAAAGACATTGACAGAAGAGAAGAGAGATAATCTTCTTTCTGTTATTGAAAACAACTGTGACTTTATTGGTTGGGCAATCAAAATAATATCCCCAACTGAAATATCAAATGAAATGCTTCGTAGATATAAAGTGACGTTAAATGAAATATCTCACGGAGCTGCAATTGAGCTTACAAGAAAGACAATTAATGCTGGTGCAAATATAACAGAGATGTATGTGGATACTGTAGGTGATGCTCTAAAATACCAAAACAAATTATCAGAAGTTTTTGATGGGATATCTGTAAAGGTGACGCCAAAAGCTGATGCCTTATTTCCAATAGTCAGTGCGGCTAGTATATGTGCAAAGGTTGCTAGAGATAGATGTATCCAAAATTGGCAGTTTCCTGAAGGAGATATAAAAGAGGATTACGGTTCTGGATATCCAGCAGACCCAAAAACTAAACAATGGTTAAAAGATGTAGTGGATCCTGTGTTCGGTTTTCCTCAGTTTGTAAGGTTTAGCTGGTCAACTTGCGCCAATATTCTTGAAAAACATGCTTGTGAAGTTATGTGGGAAGATGATGAAGCTGAAGAAACAGATAAAAAAATTATTCCAATAACAACTTTTTTTGCTCAAAAAAAGAATGCTGCTAATATTTCTGTTCAACCCTCAAAGTTTTTTTTAGAAAGAAAACTTGAACAAGTTTGTGAGTTGTAA
>DENV_001493_XM_002160288.3
ATGGTCTCTAAAGTATATGTTAATGGTTTTGTAGACTGTTGTTTCAAAAAATATATTTTAAACCAAATGAAGCCTAATAGAAGGTTTTTTTGCTTATCATCAATCGTCAGTAATGATTTCAACGAAAAAGACTATAAGTTTCATTACTTAAATAGCAACGTATTTCAGAGCAAATCAACAAAAGACCTTATTAGATCTTTTGTAGTGTTGAAAACGTCGTCAATCGGCAGATTTGTCGATTACTCAGAGCGGATGTTTCTCATTGGTGAGAAAATTATTTGGGCTCCTCTTTTCCGATGGTTAATGAAATCCACTTATTACGGTAACTTTGCCGCTGGAGAAACTGTAGATGAAGCAAAAGCAACAGCTGATAAGTTAAAAACTCATAATGTTCTGACAATGTTATGTGTCCCGATTGAGTCAAAGAAATTTTCTTCGAATCAAGAAGCTGAATCTGAATATGAAAAAAATTTCAATACCGTCTTAAGATGCATCGAAGAAACAGCAGCCATTGAGTCCAATGGATTTGCACAGCTCAAAATCACTGCGCTATGTGATAAAGAATTACTGGTAAATGCAAACAAACAACTTGAAAAATATCAGTACAGCCACAATGAGGATGAAAATTGGGATATCAGGACAGTTGTTGATTTAATCAAATCATGTCAATATAGTAAAATCAAACTATCTGGGCTTTCAGACGAGAGTAATAAAAAGTTTGTAAAGTTACTTAGCTATCTCGATAAACTAGCTCAGCATTCAGCAAAGCATGGAGTTCGACTTATGGTTGATGCAGAACAAACATATATGCAAGCAACGTTAAACTATCTTGTACTAGTACTGCAAGCTAAATACAACAAAGAAAGGCATATTGTTTACAACACATACCAATGCTACAGAAAAGACACTTTTAAACGTCTTCAGGCAGATCACAACCTTGCTAAAAATCTTGGTTTTTTAATTGCATGTAAAACAGTTCGTGGAGCATACATGGTAGAGGAAAAGCATTATGCTAATAAGAATAATATAAGTGATCCAATCAACGAGACATTCATGGATACAACTATAATGTATCATTCGGTTGTAAGCTATCTTTTACCATACATCGCAAAAAAAGAAGTTAGCCTAATGGTTGCATCTCATAATGAAGACACGGTGTTGTTTGTCAAGGAAAAAATGGCCGAGATTGGGCTTAAAAATAATGATCGTAATATTTGTTTTGGTCAACTCTATGGAATGTGCGACCACGTTTCCTACAGTCTTGGAAAGGAAGGCTATTTTGTATATAAGTCGGTTCCTTTTGGACAAATAAACGAGACGCTGTTGTATTTAGTGAGAAGAGCGCATGAAAACAAATCTGTCATACAAAGAACTAATTTTGAAATTTTACTTATTAAGAAAGAGCTTATAAAAAGATTGATGGGAGTAAAAATGATCAAATCATAA
>DENV_001498_XM_012702361.1
ATGGAATCGAAGTTTCAAGCACAACTAGAAAAATTAATGAAACAAGACAGTGTTACAGGTGTTGTATGTGGAGATAGTTCTGGATTGCCTTTAGCTGCGTGTGGTATAGCAACACATCGTCATGCCGGTCTGGTATCGGCTATCGCCAATCAAGCATCAAAAATATTTCCTTCATTAAATGAAGTTCCCATTATCTGTATTGAAGGAGAGAAAACAAACTTGTTAATAAGAAGTGAAGACAAAATGGTTCTTGGAATTTTCAAAACTAAAGTTTAA
>DENV_001550_XM_012699968.1
ATGCTTAAGAAAAAATTAATAATTTGTGTGTTTTTTGGATTTGTCACATATTTAATTTTTATGTTATTTTTGGAGCCTGTGACAAAGTCTTGGAAAGATGTTAACCAAATCGATAATTTGCATTTGCAGTACAGAAATCTAAATTTTAGCAAAGACTCTGGTGATGTTTTATCTTTTGTCCATATTCAGAAAACAGGTGGTACCACAATGGAAAAACATCTTATTTTTAATATTAAAGATAGTAATTGTGTTTGTGAAACTACTAAAAAGCCATCTTGTATGTGTTACAGAAAAGAGAAGAATGAAATTTGGCTGATTTGTCGATATATTCAACCTAAATGGCCGTGTGGATTACATCCTGATTTAGCCACAATGAAAAAGTGTGCCCCGAATTTCATGAATTCTGTATATGGAAGCCGACCAAGAAGATTTTTGTACGCTACATTACTTCGTGACCCAATTCATCGTTTTATAAGTGAGTTTCGACATATACAACGAGGCGCATCCTGGGATTCGGCAGCTTCTCTATGTCAGGGTAAAAATCTTGCATCACAAGTGACTTCATGTTTTAAAGGTTCTTTGTGGTTAAATTTGACAATGGAGAAGTTTTTATCTTGTTCTCAAAATCTAGGATTCAATCGACAGACCTGGATGTTGTCAAATATTTCTGAGGTTAGTTGTAATCCTGCAGAAATACTCTATAATGAAAATTTAAATAATAAATTACTCTCAATTGCAAAAGAAAATCTAGTTTCAATGGCATACTTTGGCATTTTGGAATACCCTACAGAGAGTCAGTTTGTGTTTGAGAAAACATTTCATGTTGAGTTTAAAGAACCTTTTTGGAATTGGAATACTAGCTATGCTATGGAATACCTTAAATGTTTTAATATTTCATTAAAAATACAAGAAAAAATTAATTTTGTCAATAATTTGGATATTAAACTGTATAATTTTGCTAAACAAATTTTGTTTCAGAGATACAGCTATTTTGTTGCAAAATATGGAATGCCAGCCTACAAAAATTCTTTTGTAAATGAGAGCTTTCAATTCAATCTTGTTAAAATTTTAAAGATGAAAAAAAATCTCCCAAAATCCAAAAGTAAAGAAGAACAGTTGCGTATTAAAAAGGCTCGTGCAGAATTGGGCATTATTAGTTGA
>DENV_001554_XM_012700497.1
ATGCGGTTAAAAGTTTCTCTTTTTAAAGAAATTCATACTGAAATAGTAACTTGTGTTGGATGGCTTAATGCCGATGAATTGTTCTCTGCAGGAGATGATCATAAAGTTGTTAAATCTCAGATATCCGGAGAGTCATCTTTAGCTGTTCAATTAGGTCAAGAATGTTTTGCTACAGACATACATTGGTTTCCTAAAGGTGCTAGCAGCAAAAAAGCTGGAAATGAAATTTTTGCTCTTGCATCCACTGAAGGAAAACTATATTTTATATCAAAGAGTGGCAGAATTGAAAAAACTGTTGACGCCCATCGTGGTGCCCTTTTATCTTGCCGATGGAACTATGATGGAAATGCTATAATTACAGGTGGTGAAGATGGTCAGGTAAAAGTGTGGTCAAGTAGTGGAATGTTGCGCTCAACCCTTCTAACATTAGCTGTGTCAGTATATTCAGTTGTGTGGAGTCCTAACTCAGATGCAATACTTTGTACAAATGGAAAACAGCTGATGATTAAACCACTACAACCTTCTGGTAAAGTTACTCAGTGGAAGGCACATGAAGGAATCATTTTAAAAGTTGATTGGAATACAACAAACAATACTCTTATATCTGGTGCTGAAGATTGTAAATATAAAGTATGGGATATGTTTGGACGCAATTTGTTTACAAGTATTGTTCATGAGTATCCTATCACATCAGTTTCATGGGCTCCTGATGGTGATTTTTTTGCAGTAGGCTCATACAACACTTTAAGATTATGCGACAAGGCTGGATGGTCGCACACTCTAGAAAAGCCTACTTGTGGTTCTCTTTTTAATATTGCATGGTCAAGTGATGGAACTCAACTTGCTGGAGCTTGTGGAAATGCTAATTTATTAGTTGCTCAGGTTGTGGAAAGATCTGTTGAGTGGAAGAATTTAGAGTGTGTTGTCAGTGACCAAAAACATGTTAAAGTTCGAGATGTCATCACAGATGCTAGAGAGAACTTAGATTTCCGTGACCGTGTTGTAAAATTGGCTTTATCGTATGATCATCTGGTAGTGACAACCCCATCACAATGTTATATTTTTAGCACCAAAAATTGGAATACTCCAATGATATTTGATTTCAAAGGAAGTTCTGTGTCATTGGTAATGTTAGCAGAAAAACATTTTTTAGTTGCTGATGAAACAGGAGTTCAAATTTATTCTTATGAGGGTAGAGTAATAAGTACACCTCGGTACAGCAATTTGCGTGGAGATTTGTTAAACAAGAATGTTGTCTCTCTTTGCAATGATACCTTGGCTATTCGTGACAGAACTGATGAATGTGCAATATATTTCTTTGAAGCATTGACTGGAAAACCACTAGGTGATGGAAAGCCTTTTCGACATAATGTAGATATTTTACATATATCTTTAAATCAAGATGGTGCATCCTCAGAACGCCAATTGGCATTTATTGATAAAAACAAAGATCTTTTTCTAAGACCAGTAAGACAGTTTGGTTCTGAAAAAGTAGTAAAGATAGCTGGCAATGTGAGTAGTTTGTGTTGGAATAACTCATGTAACATACTAGCTACAGTTTCTGATCACAAGCTATTTGTATGGTATAACCCTGGTGTTGTGTATGTGGATTCAGACTTGATGAAAATGACTATTTTAGAAACCGAACAAGGAGAGTTTGGTCGTGATATCCAACTTTTAAACTTCGTTGGTACATATTGTACAATGAGAAGAGGGGATGGTGCATTATGCAGCACTAGTGTATCACCATATCCTGCTTTTTTGCACAAGTTCGTCAACAAAAACAGCTGGAACGAAGCAATTCGATTGTGCAGATTTGTTAAAGATAAAACATTATGGGCTTGTTTAGCGGGATTCGCAGCTTTACACAAGGATTTGAACACTGCAGAAATTGCTTACGCCGCAATTGACGAGATCGAAAAAGTTCATTTTATTCAAGCCATAAAAGAAATTCCGTCTGCAGAAGGTCGAAATGCTGCCGTTTTACTATTCTGTGGACAAGTAAAAGATGCCGAGTCAATTTTACTTCAGAGCGGACTCATATATCGAGCTATACAAATGCATATTGATCAATTTAATTGGGAAAGAGCACTTGAATTAGCTGTCAAACACAAAACTCATGTCGATACTGTTTTAGCTTACCGCCAAAAATATTTGCAACGATGCAACAAAAAAGAAAACAACAAAAAGTTCATACAGTTTGCTCAAGGGGTGACGGTGGATTGGGAAAAAATCAAACTTAAAATTGAAATGGAAATAGAAAAAGAATCTGAAAGACCCGGAGCAAAAGTTAGCGGACAATGA
>DENV_001555_XM_012700498.1
ATGGGTGAAGCAGTTTCTGACGGCTTTGCAACGGTTTACAACTCAAATACTTTTTCTAACAACAATTGCGTTGGGAAAGCGTTTAATATTAATGTCGATGAAAATAACGTTGGGAAGAGCAGCAGCCTTCAAAATCTATTAATTGTGGCACCAAATCAAATTGGCAACAAAAAAATTAAGGTTTTATCTATTAGTCAAGACTTTAAACGAGACAATAAAAACAATTGCTGCGCAGAAGATAAAAGTTTGTGTCCGAAAAATGGAGCTTTTTATGTTGAAAAAGCGTTAACAAAATCGTTACTTCGTTTTCCAGTAAACAATCTAAAGATAGATTCTCAAAATGATTCCATTTCATTAGAATCCTCTCTGCGAAAAAGTATAAGCTCTGATAATATAAAGCAAGATAAAAAAGTAAACGAAACTTCAGAGACAAGTGTTTCTAAACCGTTTCACCAAATCAATGCTAAATCCAAAACCCAGGATTCAGAAATCGACTGCAATTTGTTGATATCGAAAGCTAGTGCCAATGATAAAAATAAAGTTACAAATGGCATAGGAACAGATAAAGACAATATTGAGCAAGCTTGTCAGTTATTTAATGATACCATGCAGTTAACCCAGACAAATACAGACCAGAAAAAAAAAGAAACAAAGATACGTTTTGCAGACTTAAGCTTTTTAAAAACGTTAGGAACAGGTACTTTTGGAAGAGTTCTTCTGGCGGAATCTAAAAAATCAAATTTATATTATGCTATCAAAGCCCTATTAATACGTGATGTTATTCGATTAAACCAAGTTGAACATAGCAACAATGAAAGGAAAATCTTATTGAGCATTAATCACCCGTTTATTGTAAAATGCTACGATTCATTTGCTGACTCAAAGTGTCTTTATTTGATCATGGAATATGTGCCTGGAGGAGAATTATTTTCTTATTTGCGAAAAATGGAACGGTTTCCGGAAAAGACGGCATTTTTTTACATAACTGAAATTATTTGTGTATTAGAATATCTTCATTTGAAGAGCATAGTTTACAGGGATCTTAAACCTGAAAATCTTCTGCTAGATGCTAAGGGTCATTTAAAGTTAACAGATTTTGGATTTGCAAAATATCTTGAAAATACAACATGGACACTATGTGGAACTCCAGAATATTTATCTCCAGAAGTAATTCAGGGTAAAGGACATGATTTTTCCTGTGACTGGTGGGCACTGGGCATTCTAAGTTATGAAATGCTTGTTGGAGAGGCTCCGTTTATTGATGATCATCCATTTGGCTTGTATGAAAAAATATTAGATTGTAAAATAGCCTGGCCAGATGATTTAAAAAATAGTGTTTCAAAGGACTTTATTAGTAAGCTTATTGTTGCTGATAGATCAACAAGACTTGGAAAAGGAAAGCATGGGTTTGAAGCAATAAAAGCTCATTGTTGGTTTGATCGAATCGATTGGAATCGCGTGTTGCAACAAAAGTATCGAACTCCCTTTCAACCGGTTCTGAGGAGCGGCCATGATACTAGCAACTTTGATGAATTTGACGATGAATGGAATCTGGAATCTGCATCAAGCTCCAGTGAAAATGAAAAGAAAAATTTTAGCGAATGGTATACATAA
>DENV_001561_XM_012708255.1
CTTTTTTTAAGTATTTGTGTCAATAAGAAAACGTATTGGAAAGTTAATCAACAAGTTTATTTTCAGAATAATACAAAGTTGAAAATGTCTGGGTCTAAAGTTATTTCCAACTTCAGTAAAGAGGTGTCTACGGCATTATCTAAAGCATTGGAAACTAAAGGAAAGGAATTGGATGAAAGAGAAACTTCTCTAAATGAAAAAGAAGCGCAATTAAAAGTACGTGAAGATTATCTAGACAATATATTTTCAAATCATTTTGAGAAAAATCAACGGGTGTCGGTTCAAGTAGGAAATTGTAATTTTGAAACAACTTTTGACGTTTTACTGTCGCATTCTAATAGCTATTTTCACGTGTTTGAATGGACAAAAGAAAAAAAACTGACCGATGCTCCCTCTAAGATCTTTATCCCCAGAGATCCTCACACGTTTCGTTTTGTTTTGGAGTATTTAACATACGGAAAATTATTTTCACAAATAAATGATCCAGGACTACTTAAAATGTTAAAATGTGATGCTCAATTTTATGGATTGCCGGAGTTAGGGAAAAAAGTGCAAAAACTCATTGACAAAGAGTACGAAAAAAAAACTCAAGAAAAAGCCAAATTAGAGTTTGCTCAATTTCCACTTTATCTTAAAACTGCATGTAGTAGTAGTGTTTCAAACGGAGGATATTTTAATTGGAATGGTTTGAAAAAAGATTTAGAAACACATTTTCAGTATGATGGTATAAGTACCTATACTTTACTTAAGAAATGCCTAGTACAAATATCTATGAAATACATTGCATACACCTCTTCAACTGGATGTGTTAGTACTATTGTTAATGATGTTGAGGTTTCCCGATGTCATCATATGACACAGGGATATTATGATTCAAGGCAAATAAACGAAGTTTACGATTTTGAAATTAAAGATCGAATTAAATTTCAGTATTTTGGAAATTATTCCTTCAATGACGTTTTAGGGACAACATTGACTTTTGTTAT
>DENV_001563_XM_004208284.2
ATGGGTGCAATATTAACAAATCCTGTACGAGATTTAAAGAATGATATTAAAATTACAAATAATAACAACATTCCCGAAGAAAAAAAAAATAATGCACCTTTTGGAAAATTTCACATTGTACAAGAATGCTTTCCTTCGTTAACTGGAAAAGAAAACAAGTTTTTCAGCGAAAAGGTTCCTTCATATTGGAACAAAGCAAAAGTTGATTCAAAAAAAAAGAATAAAAACAAAGAACTATGGACTTTACAAAATAAGGAGTCGGTAAAAGAGTCAATTAACTCAACATATATTGAGGTGCGGTCTCAAGAAATCAAGATTAAATTGAACACAGCAACGGAAAAACATTTTTATGGCATATTAAACTTAAGTGAAACATTAAAATACATTGGATGCTACATATATCTCCGCTGCAGGAATATAGATGGATTAAAGCCATCTATTGTTGTTGGTTGGGTTAGAGACGTCGACAAAAGTCTTATTCTTTCAGGATGGCAAGAAATGGGTTTTGTTTCACAACCAAATATGATTGTTTTATATATGCTTTTAAGAGAAGTAATCCCTCCCAAGGTACGCTCTATTCATCAGTTAAAAGCAATAATGATGAGTACACTTTATATATGTTATTCATATAACGGACATGAAATAAGTTATCCACTAAAACCTTTTCTTCTTGATGGCGATCGTTCAGGGTTTTGGACAAGATGTATAGAAATAATAAATCTTCATTCAAGCAAACTCTTGCAAGTTAATAAGGATGCTAAATATTATAATGACGTTCAAGCAGAATTAAAAACGTTTGGTCGTAGTTTAGAACGTAAAGAAAATTAA
>DENV_001570_XM_002159517.3
ATGGAAAATCTATCATTTCGATTATTAAACTCTACTAATACAAATTCTGTTTTCAAGAATCGTGAGATCTTCTCGTATGAAGAAAAACTTACCATTCGGATAAGTTACGCTATTGTTACTTGTATAGGCATAATATCAAATTGCATCGTTTCTTACCTTATTATTCGCAATCGTTATCTGAGAACTATTGTCAATTTGCTAATTTTGAACCTAGCAATTTCAGACATAATTGCATGTTTAAGCATGTACCCCTTTATTTACTTTAACTTGTCTGAGACAAGCATACGAGGTACTGCAGCAGATGTGTTATGTGGGTTTACAGAAGGTTTGTATGGTTTCTTTGCCGCAGCCACTGTTTCATTAATAACTTTAAGTGTGCTTTCTATAAGCAGATATTTGGGTATAAACCATCCAATGAAGGTAACTTGGAAACTCGGGTTTAAACATATGAAATGGGTATTTGGATTATCTTGGGCATTGAGTCTGGTACTTCTTATACCAAACGTTTTATCATTTAAATACAATGAAGATCTAAAGCTATGCATAAGAAATTGGGCAAGTGGTGTTAACCCACTAACTTACTTTATTTTTACAGGACTTTTAGGCGTGTTTCTGCCTTTATCTTCTCTCTCGTTTACCTACTTCACCAGTTTATATACTCTATGGTTCAAAGGTCGATTAAGTAAAAATAGAAAGAAAAAAAACTCAGTTGCATCAGAAAGCAGTATTATACTAAAAAGACGAGCCCTTAAGCTGCTAGGTGTTCTTGTGCTAATTTATTTAATTTGCTGGTCACCTTTTGCTACATACTGGCTTCTATCCGTAGTCATTGGAGAGTACTCGGTAGGTAATTTTGAGGATGAAAGGAAAAGCATTCGCATTACAAGACTAACACTATTTTTTGCTGTATCCAACACTGTACTTAATCCAATAGTCTACGCGTATACAAGCAGACAACTCAGATCTGCTTTTAAATTACTAATTGGAATGCGCGGTCGTGCTTTATCAAATTCAACAAGAAGAAACACTTTAAGTCAACCATCTCCTAACTATTTAATACCCCCTCAATTTAACATGCATGAAATTTCTTCTGAATGCTCGTCTGCAGTATTTTATAATCCACTGGCAGTTCACGAGCTTCCATTTGACAATAATAATATTGTGCGTGCTTCGCCAAAATTAGTTGCAAAAATATCACAGCTATAA
>DENV_001574_XM_002159000.2
ATGGATGGGTATGACTTGATGATTTCTTATTCGCACAAAACACGAGAAGTTACATGGAAAATATATGATTGGTTTGAAAAGCGTGGTTTTAAGATATGGATTGATAAGAATTATTTAGATACAGAAATGGCTAAAGAAATACGACTTGGCATTGATAAATCTTCAGTATTTATTCCTTGTTTTTCAAGTGATTATGAGAAATCTCCATGGTGTAATAAAGAATTAACATATGCCTCTGAAAATAATAAACGTATTGTTCCAATTATTGTTGAAAATGGTTATGAATTAAGCAGTGATATTAAATTTAAAATAACTGGATTGAAATATTTTACTTTGGAAGAAGATTTTGATACTGCAATGAATGAAGTATTAAAGGCTGTGAAAAAGTATACAAATAAAACAGATACCCAGTTGCCGGAAAGAAAGGAGTCAACCAGTGCAAGTACTCAATGTGTTCAAGCAGAGCAATATGTTGAAAATCCATATGCCAAAAATAGAGAGTCCAAATTATTTAAAAAACAAAGTCGCGTTTGTGGTGAAGAAAGCGATGAAGGATTTTGTGATGGCAGTCCAACAAATGACACTGTTTCAGAACTTAAGATGAGTCAGTTAAGTTTAAATAACTCTCCAATTAACAATAGAGATAATCCGGATGGATGTGAAAACAATCAAATTAATACAAAAATTGTTACCAATGAAAACACAAATCAAAACATGTTACTAAAACATACTACTACACCTACTGCATTACCTGCACCTACTGCATTACCTGCATCGATACCACCTACATCTACACCTGCACCTATTGAATTGCCTACATGGAAATGTAAATTTGATTCTCTTTCAGATGATAAAAAGAAGCAATTTCTAATAAAAACAGGATTACCCTTAAAAGAATTTCGATACGGACGGCCCGCTTTAAAGAAGATTTTGGATAAAGATGATCGAATTTCAGTAATAATGGTTCCGTTTAATTTTGATAGAAATTCACGCATGTCAGTTCTATTTGCCGACAATGGTGGTGGAAACGCTGCTCTTTCGTTTTTAGAATATTTGAAAATGTTTATGCCAACCCTAAAAATCAAAGAGTTTCGTGAATGCTTAATAAAGTTTGAGCTTAGTGGTGCTCAAAACATTTTGCTCAATAACAATTATAATGATGATGATGACTTTAACAAAATTAGTTATATTCATATTCGTGAGCTCAGCTTTCAACTCGTTAGCTCAGACACAACTTACTCTGTCTGGAAAGACATCGCAGATGAACTGGAAATAAGTTCTGATGATATTAATCGTATTGGTAATACCGGCAAACGTCCCTGTGTATACAGTCGGACGGAGAAGTTGTTTGATCTTATCGCAATGCAATATCCTCACGTGACTATTCAGTATTTTCTTGATATTCTTTTAAAGTGTCAATATCGAGATGCTCACGACTTAATAAGTGAAAAAATCATTGAAAAGTTGTGA
>DENV_001574_XM_012711647.1
ATGGATGGGTATGACTTGATGATTTCTTATTCGCACAAAACACGAGAAGTTACATGGAAAATATATGATTGGTTTGAAAAGCGTGGTTTTAAGATATGGATTGATAAGAATTATTTAGATACAGAAATGGCTAAAGAAATACGACTTGGCATTGATAAATCTTCAGTATTTATTCCTTGTTTTTCAAGTGATTATGAGAAATCTCCATGGTGTAATAAAGAATTAACATATGCCTCTGAAAATAATAAACGTATTGTTCCAATTATTGTTGAAAATGGTTATGAATTAAGCAGTGATATTAAATTTAAAATAACTGGATTGAAATATTTTACTTTGGAAGAAGATTTTGATACTGCAATGAATGAAGTATTAAAGGCTGTGAAAAAGTATACAAATAAAACAGATACCCAGTTGCCGGAAAGAAAGGAGTCAACCAGTGCAAGTACTCAATGTGTTCAAGCAGAGCAATATGTTGAAAATCCATATGCCAAAAATAGAGAGTCCAAATTATTTAAAAAACAAAGTCGCGTTTGTGGTGAAGAAAGCGATGAAGGATTTTGTGATGGCAGTCCAACAAATGACACTGTTTCAGAACTTAAGATGAGTCAGTTAAGTTTAAATAACTCTCCAATTAACAATAGAGATAATCCGGATGGATGTGAAAACAATCAAATTAATACAAAAATTGTTACCAATGAAAACACAAATCAAAACATGTTACTAAAACATACTACTACACCTACTGCATTACCTGCACCTACTGCATTACCTGCATCGATACCACCTACATCTACACCTGCACCTATTGAATTGCCTACATGGAAATGTAAATTTGATTCTCTTTCAGATGATAAAAAGAAGCAATTTCTAATAAAAACAGGATTACCCTTAAAAGAATTTCGATACGGACGGCCCGCTTTAAAGAAGATTTTGGATAAAGATGATCGAATTTCAGTAATAATGGTTCCGTTTAATTTTGATAGAAATTCACGCATGTCAGTTCTATTTGCCGACAATGGTGGTGGAAACGCTGCTCTTTCGTTTTTAGAATATTTGAAAATGTTTATGCCAACCCTAAAAATCAAAGAGTTTCGTGAATGCTTAATAAAGTTTGAGCTTAGTGGTGCTCAAAACATTTTGCTCAATAACAATTATAATGATGATGATGACTTTAACAAAATTAGTTATATTCATATTCGTGAGCTCAGCTTTCAACTCGTTAGCTCAGACACAACTTACTCTGTCTGGAAAGACATCGCAGATGAACTGGAAATAAGTTCTGATGATATTAATCGTATTGGTAATACCGGCAAACGTCCCTGTGTATACAGTCGGACGGAGAAGTTGTTTGATCTTATCGCAATGCAATATCCTCACGTGACTATTCAGTATTTTCTTGATATTCTTTTAAAGTGTCAATATCGAGATGCTCACGACTTAATAAGTGAAAAAATCATTGAAAAGTTGTGA
>DENV_001586_XM_012707459.1
ATGGAGCATAATAACACGCAGAAAGCATTTTTAGTTGATCGTAAACAAAAAAAAGTTTGTCACGTAACCAACACTTGCGCAAAGACCATTTTTAAAAAAGATAGCGAACTAAATAATGACAGATGTCTAAATGTGAAGGGAAAGTTTGGACCTTTTCAGTTTTACTTTAATCCGTTAACTACTTGTTTATCGGCAGTTGTAATTTGGGCGTTTGTTGTTTGGTGCATTTATAATCCAATCGAGTCATATAACGAGATATCGAAATGGAAAATTTGGATTACTCATAAATGGACATGGCTTTATATTGGCACGCGCGATGTTTGGGCATTGTTTATCATAGTCATTTACTTTTCAAAATATTCGTCAATAAAATTAGGAAAAGACGATGAAAAGCCAGAGTTTTCAGATGCGTCTTACTTTACAATGCTATTTTCTGCTGGAATTGGAGTTGGTCTTTTTTACTTTGGAGTTGCTGAACCTGTCTACCATTATGCACCAGGTCGTGATCGTAACAGATATTGGGGAAGATACAACGATAATCAGAGAGCGCAAGATGCAATAAACTTATCTTTTTTTCATTGGGGAATTCATGGATGGATTGTCTATGTACTTATTGGCTTGCTACTTGGTGTACTTTCTCATAGAAGAGGTTTACCAATGACAATGAGATCTTGTTTTTATCCGTTACTTGGAGACAAAGTGTTTGGTTTATTTGGAGATTTTATTGATACAATGTCAATCATTTGTACAATGCTCGGGGTTTGTACTAGTCTTGGTTTAGGGGTCATTCAATTGAACAGTGGTCTTAGTCGATTGCATAAAAGTATTGAGGAATCAGTGTCTAATCAGATTATTATAATATGGTGTGTGACCATAGTAACAACAGCTTCAGTTATAAGCGGAGTTAAGTTTGGAATAAAGTGGCTATCTGAAATATGTTTTATGGTTGGAACAGTTTTGTTACTGGTGGTTTTCTTTTCTAATGACACCTGGTTTTTACTTAATTTATTTGTCCAATCTTGTGGTTACTATGCTCAAAATTTTATTGAGGTTGGTTTCCATACTGATGCCTTTGAAATGAAAGGTGATGCTCCAGACGGTAAACAAGCTCCTGGATGGATGGATGCGTGGACTCTCTTTTACTGGGGTTGGTGGGTCAGCTGGTCTCCTTTTGTTGGAATGTTTTTTGCAAAAATTAGTCGTGGAAGAACCATCAAAGAATTTATAACGTACACTCTCACAGTACCAATTTTTTACACATTTCTTTGGTTAACCGTATTCGGCGGAGCAGGGTTAGCTATGGAGCGGAAAGCTGAGGTTCTCAACATATCCTGTGAAATGTATAACACATCCCTCTTTCCAAACTATGGCCCTAAATACATTAAAGAAACGTTTGGTGTCCATCGATTATCTTGCCGTCTTTCTACAGATATGTGGTTTGATGTAATTGAACAACATGGAGAAATTGGATCAGCACTTCATGTGCTTTCGATTGTTGGTCTTATTTTGTACTTCATCACATCTTCAGATAGTGGATCTTTAGTTATTGATTGCCTTTCAGCAAATGGAAACCCAGATCCTCCTATACTCCAGAGAGTTTTTTGGTCATTTACAGAGGGTGCAACAGCAACAGCATTGCTTAAAGCAGGCGGTAAAAACGCATTAATTGCATTGCAAACAGCATCTGTATGCGCAGGATTGCCATATACATTTATCTTAAACTTTGCGTGCGTGTCTTTGTGGCGAATTTTAAAAATTGAAGCAGGTGATTTAGATGAAGAAGCAGGAAAATGGCGCGTTGGACTATTTGATTGTTTTACAACAAAACTGCGGTTTAAAAATACTCTTCTCACTACGATTGCGCCATGGTATCTTCTTGCAGAAACAGCTACAAAGATTGAAGCTAAAAAAAAAGCATACTTTACAGCTTACAGCATATTTTACGCATTTTTGTTTTATGGCTGGATAACACTTATGGTTTGCGAAACAATAGTTGATGGAATATCATATGTGGGTTGGGTAATACTTATCATTTTTTTTGGTTATGCGTGTCGGGTGAGGGGATCTGTCAGAGAAAAATACAAACTACAAGGAAATATAGTAGAAGATTTTTTTAGTTTATGTTTACTCTATCCGTGTGCAATACTACAGATACACGAACAAGTCGATTACGAGTTGAAAACGAATTTATTTACGGGATTGGAGCAATGCATTACTCAAAAGCAAATCAGTGTGAACCAAAATACTCAATCTGACGTGTAA
>DENV_001589_XM_012704773.1
GAAATGGCTGTTTATGGAAAGATACTCTTAACTGTGATAAGTTTTGGAATAACGGGAATTTTATTGAACGGAACAAGTTTGCTTCTACTCGCTAAATTAAAAAACTCTCGTACAGACAAAACGCAGCGTTGGATAATTAGTAACCTTTGTTTTTTTAGCCTTTGTTTAAGTATTACTTATACAGTCACTAACTCTATAGAAATGATTCAACCTGTTAACAAGAATGAAAATGTCGAAGACGAAAACGAAAACCTAGAAGTAGCTGCTCGTGAAAGTAAAAAAAAGAATAATTCTATCATTTTTCATCGAACTGACGATGTTGTTCTTTATATAAAAGAAGAAGGGTATTTGCCAAATATTGCTTATGTAATAGAAGACGCACTAATTGCAAGCTTTGTTATTGGCAATTACTTAGCAACTCTGTGGCTTGTATTAGATAGATATTTGCACATAAAAATGATCATTAAATACACATGTTACTGGTCGCACAAAAAAACTTTGTTGACAATGTTGGTCATATGGATTTTAGCGTTAACAATCGGATGTTTAATGAGAATATACTTGAGAGAAAATCTCGCATATATATGCAATTTAATTTATATAACACTTGATACAATCATTATTGTAGTATCCTTCTATGTTTACTCTTATGCGTTGATAGTTATTAAAAAACAAAGACAACTTCATTTAAAAGGAAACGATAACGGCATAACAAAAGGAGTGTATTTGTCTGTTTGCATTTTATTAACGTTCATAGTAACAGTTACAATACCCGATATTATTTCGATATTGAACGATAAAATTGAGTTAAATTACAACTTTGCTTGGTATTCTTTTTTGTGTAACTCAATTTCTATTTTAACTGATGCTATTATTTATATATTGTTATCTCCAAAAGGTCGTTGGTATTTCAAAAACAAATTAAACACTATTTCTAGGAGAAGAAACAGTTCTATTGTTTTGTCTAACATGACAGTTGAAACCTTTCGTTCTAGTTCTATCGCATATAATATTAGATAA
>DENV_001590_XM_012703388.1
ATGTTCTTTGTGCTTCATTTATTAATTGTATATGCCGTAACAGTTAAATCAGCTAAAGATATATGTAAAAAAATCACAACTTTTAATGCAGTATGTCAGCAAAACGAAACAACAATAATATTGTCTGCAAATCCATGTTTAACTTTAGAGCATTTTACTCCTATAACTATTTCAATATACAATCAAGGAAATCAAATGTTCTTATTTTCAAAAGTTGAGAAAAATAAAGAATATTATTCATTAGGCAATATAACAGTTGCACTTGAATGGGATTGGAATGTTAACACAATCAACATTAATGTTATGCACAAACTCCATTTAATGGCAAAACTTTATTATGTTATAAAGCAATCTGGGAAGAATATTTCAGAGAAGATATTTGAGGTTGATTTTCCGTTTTTCAATTACCAGTGCACCTTTGATCTCCATACTCATGAATTATTACCACCAACCATTTGCAACAAAACCCTTAAAGTTGGCCAGTATGCATATGCATGTTTGATATCAAAAGAATTGGTTTCTTATGAATATCAACCAAAAAATGGTCTCTACTTAATTATGTTTGATTCTTGCACAGTACCTTACTCTGTCACAATTCTAGTAATTTATCAAAACACAAAAGAATTGTTTACGAAGATTTTTACTCAAGATAAAACTGATGCTCCATTTAGTCCATCTCTTGAAGGGTGTGGGCTGAAATTTAAAATGAATGATAATTATATGGATTTTTACACTACAACTTTAAAGTTTGTTTGTACAAATGGTACGGAAGTAACTCTAATTGAATGTGGTTTTCAAACAGAGCTTTCTCTAAATTGTCCTTTAACGAGTTGTACCAATCAAGATTATACAAATATATGTCAAGACAAATGGATATTTGGAGAGAATCAGCAGGTATCAGCCTTTATGAATGTCACTATTGATATGTGTGAAGATCTTCCTCAAGTTACTCTAAATATGTATGTTGTTAGTTCTAAAATGTATAGCTATCCATTTTCTCAAGTTCTATACGCAAACCTGGATGAATATGAAAGAAGTCATTCTCCTCCTTTCTATCTTGGCCTCCCGATAGATAAAAAATTATCAACAAACAATGGTTACTTAAGTTTAGATGGAGGAAACATAAGTTTGCATTTTCGAGAAAGTACAAATTCAATATTTGTTTTCATATTGCGTCATTTCCCAAGACCTTATGACGGAATTCCTTTGCTTCGTACAGATTTTGAATTAAACAGAACTAAAAGTTGTTTGTGCAAAACGTCAAAAAATAAAAACAGTGGTTCGATGGAAGTTGCACTTGCTGTCCTGGTTTTCATCACGTTTTTATTATTTTTTTTCGCTTTAATTGCTTTTTGGAGAAAGCGTAGTCGGCGTAAAAAGTTAGGGCTGCCTCATTTAATAATAACAGAAGAAACACCGGAAGAAATGGATGATCAAAGCATGTAG
>DENV_001604_XM_012711354.1
ATGAGTAAAATATTTGTACAAAGGTTAAATGCAATTGAGGCTAAAACTGAATGGGTTTTAGAAGATGATTATGATCTTCAAGAGGAGATAGCTCGGTCTACATATGCTGGTATGTTACATGATGTTGAGCGAAATAAAAAGTACTTTAAAGCATTACATAAAACAATAGGTAATCTAAAAAAAACAACAGGAAGTTTGATCAGGGTGTTGGACATTGGTACAGGGACTGGAATTTTATCCATGATGGCTACTTCAGCAGGTGCTGATCATGTAACTGCTTGTGAGGTGTTTGAGCCAATGAGTAGAGCAGCTGAAAAAATAATTAAAAAAAATTTATTTCAAGATAAAATTAATATAATAAATAAGTCTTCAACAAATTTGATTATTCCTTTAGACATGAGTGAAAAGGTTAATGTGCTGGTTACAGAAATATTTGACACTGAGCTTATTGGAGAAGGAGTTTTGCCTACTCTTCGTGATGCACATGAACGTCTTTTAGTTAAAAACTGTAAAGTCATTCCGTCATCAGCTTCTGTAATTGTTCAATTAATTGAGAGCTATAAACTCTCTTGCATGAATAAGCTAGATCAAAATAAAATAAAGTTTTTTAAGATTCCAGAAGCTTTTGAAGATTGTCCTGGAACTGCTTCAGCACACGAAGTTCAAATTAATCAGTTATACCCAAATCATCTAAAATTGTTATCTGAAGCACAAGAAATGAAAAAATTTGATTTTCAAACACCATATCATCATGATTTTATAAATAAAGAAAGTAAGTACTCAAAATCTGAATCAATAATAAATATTACACAGAGTGGAACTATTGATGCTGTTTTGACATGGTGGGATTTGTATCTTGATGAATCTTCAAAAATTAAACTTAGTATGGAACCAATATGGATGAGGAAAGAGTTATACCATTGGAGGGATCATTGGATGCAAGCAGTTTATTATCTACCTAAAGCTCTAAGGGTTAACAAAGGAGATAAGTTGTTTGTCAGTATGTACCATGATGACTATAGTGTTTGGTTTGATGTTCAAATAAACAAAAATTTATTATTTGTTGATCGTCCTTTATGTTTTTGTGGTTTACATGTATCTTGGTCTCGTGAGCGATTTGCTATGAACAATAGTGATGATATGTCAAATTACTTTACTTCATTAATTGATTATCTAAAAAAGAAAAAGGAATTACATCTAACAGTTGTTGGAGATACATCTTTTCTTCCCCTCAGGTTATATTCTGAAAATGTTTTTGAAATAAAGTATGTTGAGTACTCAGAACTAACTCGTCAATCAATAAAGCAAATCATTGGTACATCTAATATTGAATTTATGACGAAAAAAAAGCTAAAAAATGTACTAGAAGCTAGTTGTATTGTTGCAGAGCCATATTTTTCTACTAGCCTTTTACCTTGGCATCATTTGCAAATTTGGCATATAAAGAATTGTTTTTTAAATGCTCAAACAAATGTAATATTACCTCAAAAAGCTGTCCTAAAGGTGTGTCTGGTAATGCTAGAAGATCTGTGGAAAGTTCGTTCACCAGTAGTTAGTGTAGAATCATTTGATCTAACAATTTTTGATGAACTAATAAGTGATGCTTTACAACCAAAATTAATCGATGGATATGGGTATTTTAGTTTTGCTGAACCTTTTTCAATGTGGGAGTTCAAAAATGTTATTGTTAGTGATATTGTGACATTGTATGAATTCAATTTTCAATATGATACACCGAAAGAACTTTTTCATATTAAACATGAAGTTTTTCTTAAAAAATCATCATGTGTTCATGCTGCTGTAATTTGGTTAGACTTCGAAACTGAAAATATGCAATGGTCAACAGGTTTAAACCAGTCTTCAGAGTGGGTAAATTATAGTAAACAAGGTGTTTATTTTTTCAAAAGTCCATTTTCAGCTGAAGAAGGAACTAAATTTATGTGCTCAGCAGTACTAATTCCAAAAGACTGTGAAATTATGTTTAATTTTTATAGGAACATTTAA
>DENV_001620_XM_012707907.1
ATGGCTATTGTAAACTGCGAAGTACGTTGGAAAAAAGATATGGAAAAACGATCAGGTATATTTGAAGGAGTTCCAGTTTTAATTAAAAACATTGATCCCGAGGTTGATGATAGACTTTTGATTGAAAAATTTTCTACATTTGGGCAAATTTTAAAAATAAAAACTTCTCCTGATGTTCATAAAATGCGAACAGCAACCCTGTTTTACATGTCACCAGCAGATGCTCAACGGGCAATATCTAATATGAATGGAGCACGGTTGTTATCGAAAGTCATTTGTGCAAAGTTGGATAACCCATTTATCAGACATGAAAAAAAATCTCATGCAACATATAGAAACTTATTTATAAAAAGTTAG
>DENV_001625_XM_012698008.1
ATGAAGATGAGCAATAAATTAGTGAGAATAATTTTTGCAGCATCTTGTTTACTTTTGTTTGGTGTGTTTTTTTTTTTGGAACAAAATAAGTTGAAGCATTTACCAAGGATTAAGTTTCATGTAAATTCAAGTGCACTGTCTGCAGTCACAGTAAATAATACGAAACTGGAATATAAAAACATCTTTTCAACTGAGGAACTCGATTGTAAAAGTTTTGTTTACGATGCTTCCGAATGGACGTTAAGATACCAAAAGTTAAACGAAACTTTTAATGAAAGTAACAACAGCAAAAATGAGTTTGATTGTAAAAACGATTTTCTCAAGTTGTTAAACAGTAAGAGCGTAAAACGTATCGTGTACAGTAACAATTATGTTGAAAACCGTGGTTGCACAAAATATACAGCTCAATGCGAAGAAAGTGCTTATTTTGACTCTACATTAAAAAAAAGAATAAACACGCCTCCTTGTTGCAGAGAAAAGTTGTTAGAGATGTTAAACCATTTTACAAAAGAGCTTCAAGAACTGCATATTACACATATGTTAGCATTTGGATCCGTTCTTGGATGGGCTCGAAATGGAAAAATGGTTCCATATGACGAGGACATTGATTTAATACTTGATAAAGAATTTTGGAAAACTCCATTGTTTTACAATTTTACAAACAAACTAGAAACAAAATATGGATACAAAACATTTTTCGCTGATAATGGAGCAAAGTTAAAGATATGCTATAGCCAAACTAATTATAACACAATTGATGTATGGCCTTTTGAAATTAATAAACGTGGAAAGATTGCCGAGGTATCAGTTCCACATAATGATTGGAAAAAACAACCTTTAGAAAACCTTTTCCCAGAACGATATGTAAATTTTGATAATGTAATGACATTTGTACCACGTGATACAAATAGTTATTTAAACATTTTGTATACTAATTGGACGACTGAACTAGATTGCTCATATAAAGAAGACAATAAATGTGTTAACAAGGAAAATTAA
>DENV_001633_XM_012711657.1
GCGTTCTTATATTGTTATCTTAAAAAAGAACCATTCTTTCCTCTGAAGCTCTTGAGTTTTTTTAGTGCCAGTGAAGAAACAAGAATAAATGAAAGAGTTGCTGCTGTTAAAATACAAAGCTGGTATCGATCAATCAAAGTTCAAATTTACATCAGGCGTTTACACAAATCAGCAATAAAAATTCAATGTGTTTACAGAGGATATATTGGTAGAAAAGTTTTTACAAAATATGTACTGAACAGAGCAATGCAGCTAAGACAATCTTTTTACAATAAAATGGCAACGATAATTCAATCCCGATGGAGAGGCTATTTTGTTAGAAAATATAAACTGAACTTTTTTGCTTGGAAAAACTACTTTATGACATTGAAAGCAAGAAGTGAAGTTTTCAGAGAAAATTTACAAGAATTTTCACGGTATATTGCTTTAGAAAATGAATGGGAAAAACAAAGAAAATATATGGAAAAAGAGAAGCTGTTAAATCGAAAGATGCATTATTTGATAAGCACAAATGTTTCTAGAGGTGTCTATAACTCCCCAAAAACATGTCTTGGAGGTAAAGAGATTTTGCTTCGTAACTCAAAACCATTAAGTAAGTTAGAGCGTGAGAAAATTCAAGAAAAGAAAAAAGAAATGTTTTTGCACACTGTTACTGGTATACCAAAGTATGTGGAGCAAGTCAGTTTTGAGAATTGTTCATTAAAAAGACCTGTAGAAAAATCAATTTGGCCGCAAGGTCCTTTTCGTAGCCCTGGAGAAGTGCGTCAGCAGCGCTTAAAAAAGCTTCAACCAACTCTAAGGGTTGCAACAGAATATAAATCTGATGAAGGTTCCAAAATACTGTGGCGAAAGGATAACTCAACTCTATGTATTGTGGATAAAAAGTTTTTTACAACCATTAAACCGAAGTACTCCTATGCTCCTTCATTAATTGCTTCGACACGTTATGGAAGCTTAAATTATGGAACATTTTCGTAG
>DENV_001643_XM_002165981.3
ATTTCAAAAATATATAGAGATATAACCATAGTGAGAAGCAAATCTGATATGTTTTCATCAAGCAAAACTGTGAATGAAGAAGATTTTAAAAGATTCACTAACAACTGTAAAGTGAAAGAGAAAACTGAAACACCAAAAGTAGACTATGAAGGAAAAACCATCTTGCCAAGTCGAGTAAAAATACTTAGAAGGCAAAGTTCACTCAACACTGTTGATAAAAATGAAATCAAAGACTTAAAAAATAAAAGACCAAAGAGTTTATTAAACACTTCAACTTTGATAAACTCTTTTTTTCCTATAACAGAACCTTGCTTTAATCAGCATTTAACACCACAGATGACACCTTTCACATCAATAAGCTCATTAGTTTCAGATATAGAAGATTCCATTGAACAACAAGCAACTACTGAAGAAAAAATTGAACGCCGTGCTCGAATAGACAGTTATTTGCAAACATTAGATGAGAAAAGAAATATATGGAATAACTCATGTGAAGGAATTACTACATTAGATTGA
>DENV_001647_XM_012705064.1
ATGGCAGTCTCATTTATATCTTGGTATAACAATATCAAAGATGTTATACAAAACGGAGGCATGAAAGATTTAGAAAATCATTTTAATGGACAAAAGAACGATTTTAGTCGTGTATCTTTGTTATTAAAACAGCCAGAAATATTTGATACTGTAGTTTTAAAGTCATTTAAACCGAAGTGTAAAAAGTTAAGTGAAAATGCTAGAAACTTAGGAAATAAACAATTTGCAAATCTAAAATTAGTCGATTCAATGAAATGTTATTCAGAAAGTATATCATTAGCAGAAAGTTGTTCTCAAGAGCTTGCTTTAGCTTACGGTAATCGGTCAGCTGTTTTATTCGAAAAAAAAGAGTATGCTTTATGTCAAGCAGATATTAATGCAGCTTTGCTTAATAAATATCCATCTGATCGAGTGTACAAACTTTATGAAAGATTAGGAAAATGTTACTTAGAACTCTCACTTTATGAACAAGCCTCTGAAGCTCTCTCTGAGTGTCTTCAATGTATTAAAGTTAGTGACTTAACTGAAGATCACAAAAATACAAAACTTCAATCAATTTCTAACATGGTTAAAGGATGTCAAGAAAACTTCTCATACAGTTGTTTAAATGTTCAAAACTTTTGTTATGTTGTTAGACCTCCTGTAATATTAAAAAAAAATACTATTTATCCAAGTACTTCTGAAGCACTTAAAATTGTCAGCACAAATAGCAAAGGTCGACATGCAATAGCAAGTAGAGATATAAAAGCTGGCGAAGTAATTATCATAGAAAAGCCATTTGCATCTTTATGTTTACCTGAATGCTACAATACTCATTGTTATCATTGTTTAACGAGATTTAAAATAAACTATCCATGTAGATTGTGTTCAACTGTAAATTACTGTTCCATTTCATGCGAAAAGGAGTCTTGGGAAAAGTTTCATTGTTTTGAGTGTGAATACCTTGGTGTTCTCATTAATGATGACGTTGGGTTGGCACATTTAGCATTTAAAATAATTACTAATGTTGGAATAAGCATGTTACTATCATTTAAAGAAAATAATTCTTTTGATGACCTTAAGCCATATAGCTCAACAGATTATAATTCTATTTTTAGTTTAATAGGTAATAGTGAACTGCGTAAACCTGCTGATTTGTTTAGGCGAGCATTACTTTCAATATATATTGGAAAAATATTATGTTTAACAAACTTTTGTTCAACAGAAAACTTAAAAATTGTCTGTGCTCATTTATTAAAACATATTCAAATGCTTCCTTGTAATGCTCATGAGGTTTCTGAACTTCAGTTAAAAGCATCTAACTATAAAGATTCTGAGTTAAAAGAGATTGGATCTGCTGTATATGCCACTTTAAGTTTATTGAATCATTCATGTGACCCATCAGTTGTTCGTCACTGTTATGGCGATACTTGTGTTTTAAGAGCTATAAAACATATTAAAGAAGGTAGTGAAATTGTAGATAACTATGGGTTTCTTTATGCAGTTGAGTCAAAAGTTATTCGCCAATCTCATTTAATGGAACAGTACTATTTTGCATGTCAATGTGAAGCTTGTTCTAATGACTGGCCATTATACCAAGATCTTGTTGCTGCAATGCCATCATTTTTATGTTCAAAATGTTCAAAATGTTACAGCTTTGACAGCAGTTGTTGTGTTACTGATAAGGAGGTTTTGAATTTTCAAGCATTACATTCTAAATATAGTTCTGCGATGCTTGATGTGTTAGAAAATGGGAATGTTACTTCTAATCTTTCAGTACTTTTAGAGTATCTTGATTTACTATCACGCAAAGCAATATTACCTATTATTCATTTTAATAACTGTCAAGAGATAGTGAAGCTCTGTTTTTCTTTGCAAGGCAACTGTGTTAAGCTGTTAACACAATAA
>DENV_001649_XM_012705595.1
ATGATAGCCTCTATTTTAAAACGGTGTTTAGTTCAAAGATGTTCTTTAATCATTGTAGCACCAAAAAGAAATTTTTGTATGAACAACCACATAGTTTATAGCGATGTCATATCGAAATTAAACTTGTCAAAAGCATCAAGTAAAGAACATAAGGTTGGAGTTGTATTTGATATAGACGGAGTCCTTGTTCGTGGAAGTAAAATAATTCCATGTGCAAAAGCTGCTATTAATAAACTGAACAAGTTTAATGTTCCTTTAATATACTTAACTAATGGTGGTTGCGAAACAGAAGATCAGAAAGCTCGTTCGTTAAGTCAACAGCTTGGTATTGAGGTAGGTTCTCATCAAGTGGTACTTTCTCATTCTCCATTACGAATTTTATGCCATCTTCACGATAAACATGTGGCAGTGTGTGGTCAAGGAAATGTGGCTGATATTGCTAAAATGTGTGGATTTTCTAAAGTATCTCATATTGATGATATATGTAATCATTTTCCAGAGCTTGATGTCAATGATCGATCTAAAAGACATAGCTTGCCTAAACCTTTATCACAATTGTTTTCTCCACCAGAAGCAATACTATTAATGGGAGAACCTATAAACTGGGAACGCAGTCTTCAAATTCTGCTAGATCTTCTTCTTACAAGTGGTCAACCTAAAAAGTTGTACTCAAGCAAAGGCTATTTACCTATAGTTGCAATTAACACAGATTTCTTATGGATGAGCGAGGCAACTAACCCTAGACTTGGGCATGGTGGTTTTCTTCTCTGTCTTGAAGCACTTTTTCTGAAATATTATGGAAAACCTCTTCAATACACTGCAGTTCTTGGTAAGCCAAATATCTTCACATATCGTTATACTGAAGGTATCATGTTAAATCTTGTAACGCGTATGTTTGGAGATGGTGCAACAGTTAAGACCATTTATGGTGTTGGAGATAATATTGACACTGATATTTATGGTGCAAATCTTTACAACAATTATTTAAAGGCGTTACAAGGTTCTAATATTGTAACTGATGCGCTACATCCAACTAATAATAAAGGACCTCGACGAATGAAATCCATACTCGTAAAAACAGGTGTATCAAATTATACAGGTAATGAATCAAATGATCTAAACCACTTGCATCGTGATACAGTTTACAGACCTGAATTAGTTATACCAACTCACATTTGTGAAGATGTTTTACATGCTGTTGATACTATACTAAACGAAGAGCAAATATGTTGA
>DENV_001669_XM_012698637.1
ATGCAAGTTCAAAATGGAAATACTAGTAGAGGAATTATGGATTGTGTCAAAACTATAATAAAAAATGAGTCGTTTGTTGGATTATACAAAGGTATTACACCACCGTTACTTGGTGTTGGTTTACAAAATGCAATAATATTTGGATTCCAAGGTCAGTTCCGTTCATTTGTAGCAAATGACACAACCGGAGAAATAGCAGCTGGAGGTGTTACTGGTGCGGTGCAAGCTGTGGTTACCACTCCAATTGAGCTTGCAAAAATAAAATTACAATTACAAGGTAGAGATTGCAAAACTTTACTTCATAATACTAAATACAAAGGAGCATTACAAACAATTTTAAAAATTCTTGAGGAAGAAGGTGTTCGTGGATGTTTTCGAGGTTTTACTACTGTTTTAATGAGGGATATTCCCGCAACGGCTATTTACTTTGGTTCTTTTCATTATATGAATGCTTTTTTAATACCAGACGGTAAATCTGTAGATGATTTATGTTTACATCATTTGTTTTTAACTGGAGGCTTATCTGGTGTTATGTCATGGGCAATAGTGTATCCTGTTGATGTTATTAAAACAAGAATTCAAGCCAAAGGAATAATTCCAATAGGACAATATAAATCTAATTACGATTGCTTTTTGGTAAGTTGCCGGGAAGAAGGTTTAGCTTGGTTTTTCAGAGGCTTTGGGGCTACAATGTTAAGAGCGTTTCCCGTCAATGCAGCTATTCTTTCAACTGTAACTTTATTGGTGCGTTTTTTTAAGTCAGCTGATTAA
>DENV_001669_XM_012698638.1
ATGCAAGTTCAAAATGGAAATACTAGTAGAGGAATTATGGATTGTGTCAAAACTATAATAAAAAATGAGTCGTTTGTTGGATTATACAAAGGTATTACACCACCGTTACTTGGTGTTGGTTTACAAAATGCAATAATATTTGGATTCCAAGGTCAGTTCCGTTCATTTGTAGCAAATGACACAACCGGAGAAATAGCAGCTGGAGGTGTTACTGGTGCGGTGCAAGCTGTGGTTACCACTCCAATTGAGCTTGCAAAAATAAAATTACAATTACAAGGTAGAGATTGCAAAACTTTACTTCATAATACTAAATACAAAGGAGCATTACAAACAATTTTAAAAATTCTTGAGGAAGAAGGTGTTCGTGGATGTTTTCGAGGTTTTACTACTGTTTTAATGAGGGATATTCCCGCAACGGCTATTTACTTTGGTTCTTTTCATTATATGAATGCTTTTTTAATACCAGACGGTAAATCTGTAGATGATTTATGTTTACATCATTTGTTTTTAACTGGAGGCTTATCTGGTGTTATGTCATGGGCAATAGTGTATCCTGTTGATGTTATTAAAACAAGAATTCAAGCCAAAGGAATAATTCCAATAGGACAATATAAATCTAATTACGATTGCTTTTTGGTAAGTTGCCGGGAAGAAGGTTTAGCTTGGTTTTTCAGAGGCTTTGGGGCTACAATGTTAAGAGCGTTTCCCGTCAATGCAGCTATTCTTTCAACTGTAACTTTATTGGTGCGTTTTTTTAAGTCAGCTGATTAA
>DENV_001669_XM_012698639.1
ATGCAAGTTCAAAATGGAAATACTAGTAGAGGAATTATGGATTGTGTCAAAACTATAATAAAAAATGAGTCGTTTGTTGGATTATACAAAGGTATTACACCACCGTTACTTGGTGTTGGTTTACAAAATGCAATAATATTTGGATTCCAAGGTCAGTTCCGTTCATTTGTAGCAAATGACACAACCGGAGAAATAGCAGCTGGAGGTGTTACTGGTGCGGTGCAAGCTGTGGTTACCACTCCAATTGAGCTTGCAAAAATAAAATTACAATTACAAGGTAGAGATTGCAAAACTTTACTTCATAATACTAAATACAAAGGAGCATTACAAACAATTTTAAAAATTCTTGAGGAAGAAGGTGTTCGTGGATGTTTTCGAGGTTTTACTACTGTTTTAATGAGGGATATTCCCGCAACGGCTATTTACTTTGGTTCTTTTCATTATATGAATGCTTTTTTAATACCAGACGGTAAATCTGTAGATGATTTATGTTTACATCATTTGTTTTTAACTGGAGGCTTATCTGGTGTTATGTCATGGGCAATAGTGTATCCTGTTGATGTTATTAAAACAAGAATTCAAGCCAAAGGAATAATTCCAATAGGACAATATAAATCTAATTACGATTGCTTTTTGGTAAGTTGCCGGGAAGAAGGTTTAGCTTGGTTTTTCAGAGGCTTTGGGGCTACAATGTTAAGAGCGTTTCCCGTCAATGCAGCTATTCTTTCAACTGTAACTTTATTGGTGCGTTTTTTTAAGTCAGCTGATTAA
>DENV_001669_XM_012698640.1
ATGCAAGTTCAAAATGGAAATACTAGTAGAGGAATTATGGATTGTGTCAAAACTATAATAAAAAATGAGTCGTTTGTTGGATTATACAAAGGTATTACACCACCGTTACTTGGTGTTGGTTTACAAAATGCAATAATATTTGGATTCCAAGGTCAGTTCCGTTCATTTGTAGCAAATGACACAACCGGAGAAATAGCAGCTGGAGGTGTTACTGGTGCGGTGCAAGCTGTGGTTACCACTCCAATTGAGCTTGCAAAAATAAAATTACAATTACAAGGTAGAGATTGCAAAACTTTACTTCATAATACTAAATACAAAGGAGCATTACAAACAATTTTAAAAATTCTTGAGGAAGAAGGTGTTCGTGGATGTTTTCGAGGTTTTACTACTGTTTTAATGAGGGATATTCCCGCAACGGCTATTTACTTTGGTTCTTTTCATTATATGAATGCTTTTTTAATACCAGACGGTAAATCTGTAGATGATTTATGTTTACATCATTTGTTTTTAACTGGAGGCTTATCTGGTGTTATGTCATGGGCAATAGTGTATCCTGTTGATGTTATTAAAACAAGAATTCAAGCCAAAGGAATAATTCCAATAGGACAATATAAATCTAATTACGATTGCTTTTTGGTAAGTTGCCGGGAAGAAGGTTTAGCTTGGTTTTTCAGAGGCTTTGGGGCTACAATGTTAAGAGCGTTTCCCGTCAATGCAGCTATTCTTTCAACTGTAACTTTATTGGTGCGTTTTTTTAAGTCAGCTGATTAA
>DENV_001669_XM_012698641.1
ATGCAAGTTCAAAATGGAAATACTAGTAGAGGAATTATGGATTGTGTCAAAACTATAATAAAAAATGAGTCGTTTGTTGGATTATACAAAGGTATTACACCACCGTTACTTGGTGTTGGTTTACAAAATGCAATAATATTTGGATTCCAAGGTCAGTTCCGTTCATTTGTAGCAAATGACACAACCGGAGAAATAGCAGCTGGAGGTGTTACTGGTGCGGTGCAAGCTGTGGTTACCACTCCAATTGAGCTTGCAAAAATAAAATTACAATTACAAGGTAGAGATTGCAAAACTTTACTTCATAATACTAAATACAAAGGAGCATTACAAACAATTTTAAAAATTCTTGAGGAAGAAGGTGTTCGTGGATGTTTTCGAGGTTTTACTACTGTTTTAATGAGGGATATTCCCGCAACGGCTATTTACTTTGGTTCTTTTCATTATATGAATGCTTTTTTAATACCAGACGGTAAATCTGTAGATGATTTATGTTTACATCATTTGTTTTTAACTGGAGGCTTATCTGGTGTTATGTCATGGGCAATAGTGTATCCTGTTGATGTTATTAAAACAAGAATTCAAGCCAAAGGAATAATTCCAATAGGACAATATAAATCTAATTACGATTGCTTTTTGGTAAGTTGCCGGGAAGAAGGTTTAGCTTGGTTTTTCAGAGGCTTTGGGGCTACAATGTTAAGAGCGTTTCCCGTCAATGCAGCTATTCTTTCAACTGTAACTTTATTGGTGCGTTTTTTTAAGTCAGCTGATTAA
>DENV_001677_XM_002164261.3
ATGACATCAAGTGAAGTTGACACTGTATCTCAAATTGTTGCAAATCAACGTGAAAACGAGTCAAAATTTAAATCTATTGATGTTTTTAAAGAAGTAGATCCAGTTATAGATCTAGGAAATCTACTATTATTAGATCTACAACCTATTAATTCAGACGAATTAAAATCCAAATCTGAGCAGTTTCTAATTGAACTTGCACGAGATAATGCGCAACTTTTGTTCAATCAGATATGGAAGCTTCCGATTGAGCGTGTCGATAACATTGTCTTAGCAAAACTTCCAGAACCTTCAACACTTTTACCAAGAGAAAAACCAATTCCCAAACCTAAACCACCTACAAAATGGGAAATATACGCCAAGAAGAAGGGTATTGAAAAAAAAAAGAGAAGCAGAATGTTGTGGGATGAAGAATCTAAGACATGGAAACCAAGACATGGGTACAAACGAACTAAAGATGATACTAAAGAATGGTGTATTGAGGTTCCACAGAATGCTGATCCAAATGAAGATCAGTTTGAAAAAAAAGAAATCGCTAAAAAAGAAAGAGTTGCAAAAAATGAAATAAAAAGACTTGGTAACATTGCCAGAAATACAAAAAAAGGCACAGTCTCCAGCTTACAATTCAAACCAACACTTGAAAAAGACAAAACCAGGGTTTCAAAAGAAATTGATGTTGCTAAGTTATCTACAGCATCCATGGGAAAATTTCAACCAAAATTGCCCCATGAAAAAGAAAACAAAAAGACTGGGCAAAAACGCAAGTTTGAATCTGTATCTGGCAATGGTATAAATGAAAAGCAACGAGCTCTTGACATATTAAAAAAAATAAATAAGCCAGGAAAACTTGATTTAACTAAGGCTGTAAATAAGAAAGTTTATGAAAATAAAGAAAGTTCTTCAAAGTTATCTTCAGGAAAAGTGAAGAACAAAAGATTCCGTAAAGGTAAACAAGCTACTCTTGATAAAATGAAATCGAGAACACTTGGAAAAGGCAAAAAGAGAAGATGA
>DENV_001681_XM_012702581.1
ATGAGTAACGAAGTATTAGCCTTAATATTTGTTATGGCTGACACAGCCTTTTTAATGTTTCTTTCTGTTTATTTTATAATTAATTTATCAGATTTAGAATGCAATTACACAAACTCAGGGGACGGATGTCGTCGGTTAAGCAAGGTAGTAATTCCAGAACTGATTATGGTGTTACTGTTATGCATTGTGTTGGTCTTTTTCAGCTGTTTTGGAGCACTTATTTACATATTACCCATGTTTGTTTGGTTATTATATAGAATATTGTCGAAGCCTCGAAACCACATATCTTTTTATGATCCTGCTGAAATCCACAACAATAATTTGTTAAATTACTACCTTAAAGAATCCATTGTGAAATTGCTTTATTATTTAGTTGGATTTTTCATCTTCTTATACAGCTTGATATCAACTCTTGTGCCAGATGAGGCTGAAAAACAGGATTTTGTGACCCAAGATATTTTTCGATAG
>DENV_001702_XM_004211702.2
TTTTTTACATTATTAGGAATTTTAGGATGCGCTTTCTTTGTTTATTTACACGTTAACCAAAATGAATTTGATTCATTTATCTTTGACATTTCTTCAAACTTAATGGATAAAAATAACAATGAAAATAAAGATACTGAAGATTATGTCTATATCAAACCAAAAGAAAACTCATTAAATATAACAAGCACTATCTCGAACACTATCTTAAACATCAATGAATGTGCGCCGAGTTTAAAAGATTGGAAAGTTAACGACAATGGCGAATACTCAATGGAAGTTCAAACGTTTTTAAAAACGACTTGCGACTCAGAAAAAGTTGAATGTGAAACATCAACCCTTGTTGGTCCTTTGCTTGTTGAGAAAGAAGTAATGAGTTTAGAATGGTTAAAAGCTAACGACCTAAATTTTGTACAACCTGGTGGTTGGTGGACTCCCACAGATTGTCTAAGTCGCAATCAAGTAGCAATAATAATTCCTTTTCGGCAGCGTGAAGAACATTTGACTATATTGTTAAGACAACTTAATCCTATCCTTAAGAGACAAAATCTGCACTACCGTGTGTTTGTAATTGAACAAAATGATGATAATAACTTTAATCGAGGCAAACTTATGAATGTTGGTTATCAAGAGGCTTTAAGCTATTTTCCATACAACTGTTTTGTTTTCCATGATGTTGATTTAATTCCTGAAAACGATCGAATAGATTACGGTTGCAAATCGTCTCCAGCTCATTTATCGGTTGCTGTTGATAAATTTCGGTACCAATTACCTTACGACAACATATTTGGAGGTGTTGGAATGTTAAATAAAGATCACTTTAAACAAATAAACGGGTTTTCAAACATATTTTGGTTTTGGGGAGGTGAAGACGACAACTTATCTTTTAGATTAAAAAAAAATGGATTAGAAATCCACAGACAATCATTAGAGACAGCAAGGTACACAATGATCAAACACCTAGAAAGTACTGAAATAAAAGAAGCGCATGAATTGAAAGTTTTTATGCAGGATATCGAAAAGTATGCAGAAAAAGATGGGCTTAATTCATTATACTACGATGTTAAATCAACAGAAATCAACGATTTATTTACTCTTATTAAAGTAGATTTAAGAAAAGATAAAGATATAACATTTTGA
>DENV_001704_XM_012704366.1
AAAATACGATTTTATCTCCCATTTTATATAAAGCATTATTATTTCAGCACCTCTATTACTATAAAAAAAAAAAAAAAAATGAAACGAATTTATCGTCGTATGCTTTACTTTGTTGTTGTTGTTGTATTAGTACTAGTTGTATGGCATCAAGGATCTTTTAAAAATGATAAGTTCAAGAAGTATTATCCGAATATCAATTTTTCCTCTATCATAACTCCTCACGAACTATTTGAAACTTCAATTGTTGAAAGTAAAAGAGAATCAAAAGTTATACTTCTTTTTACAACTCATTTTTACAGTAAAGTTTGGAAAGGTCTTGATGTGCTGAACGGATACACACAACGTCAAAAGTGCAAAGTTAAAGAATGTGTTATTACCTATGATAAAAATGCTATTAAAAAGGCTGATTTGGTTGTTTTTCATGGAGTTGATTTTACATATAAAAACTTTACATCGAAACATTTTCAAGCAATTTCAAAGTTGAGGCCAGTTAACCAAAGATGGGTATTTTGGATGCATGAGACACCATTATACTATCCTCTTCTAGACGATTATGATAACTTGTTTAATTGGACAATGACATTCAGTCAACACTCAGATATATATCACCCTTATTTTTCATATGCAAGATTAACAGATGCTGATCGTGAAAACATGCCTGAAAATGATTTTAACTATGCAAGTTATAAACAAAAAAAAGTTGTTTGGATGGTTAGTCATTGTGGAATGACACGTGCTAATTATGTTGCAGAACTGCAAAAATACACTGATATTACTGTGTATGGTTTATGTGGTGCAGATTTTGATAAAATGGGTGGAATATGTTCTTATAATGAAAAAGAATGCGAGCTAGAATTACGCCAATATAAATTTTATTTGTCATTTGAAAATAGTTTTTGTGAAGATTATGTGACAGAAAAATATTTTAAATATGGTTTGCAATATGGTTTATTGCCAATTGTAATGGGTGCAAAGTACGATGACATGAATTCTATTCCGGGCTCATATATTGATGTATCAAAATTTTCTTCAATAAAAGAGCTTGGTGATTATATTAATTACTTAGATTCTGATGACTCAGCATATAATAAATATTTTGAATGGAAAAAACATTTTAAAGTTACTGATGGAATAGATAAGATATGCATGCTTTGTCATGCTCTTCATAGAAAAGATCAGCATGAAAAAACATACAAACAGTTTCACTCATTTTGGAGTGTTCAAAATTTATGTAATCCCTTCGAAAAGGTGAGAAATAGTCTGGAGCAACAAATTGCTTTATCTAAACTTGAGAATAAAAAAAAAACAAAATCGAAAAATATTGACAAAAATTAA
>DENV_001715_XM_002164855.3
CGGTTTCGCGGAATACCTCGAAAACAATTCAAAAATGACATGGTTATTCAAAAAGAAGTAATTTTGGATATTCCTACACTTAACCGTGAAAATAAATACAAAACAGCATATTTTTCAAATTTCAAAATGAATGAAAATCAGAAGTTAATTTTTTGTTGTTTTGGAGTTTTTTTCTGTTATTTTTATTATGGTGTTCTTCAGGAACGAATAACAAGAGTTCCGTATGGTGATGCTGGAGAAAAATTTTCCTTTCAGTTGACTTTAGTGTTTTTTCAATGTATTGTTAACTCTGCATTTGCATATGCAGTTTTGAAGACAACGTATAAAAAAGAATCACAAAGAGATGACACACCTATACTGCTTTATATATTATGCTCAATATCATACATGGGTGCTATGTTGTCAAGTAATATGTCTTTGAAATATGTCAACTATCCAACTCAAGTTTTAGGGAAATCCTGCAAGCCTATACCTGTGATGCTACTAGGAGTTCTACTAGCTCGTAAAAAATATTCATTAATGAAATACGCATGTGTTATCTTTATTGTTTTGGGTGTTGCTTTATTTATGTACAAAGATAAAAAATCTTCAAGTACTCAAGAATCAGTGACTGGTTATGGTGAAATACTTTTGATTGTTTCATTAGCTCTTGATGGAATGACTGGAGTTTTCCAGGAAAGAATGCGTCGCGATTATAAAAGTCAACCACATACTATGATGTATGGTGTCAATAAATGGTCTACTGTTATACTGGCAATAGGCATGATATGGAGTGGAGAATTTTTCGGTTTTTTGGCTTTTGTTGGTAGATATCCTGAAGTTTTGTGGAACATGATGTTGTTTTCGATTGCTAGTGCGTTAGGCCAGAATTTCATCTTCACGACGGTGTCACATTATGGTCCGCTTACATGCTCTGTGATAACGACTACAAGAAAGTTTTTCACAATTTTATTTTCTATTCTATTTTTCGGTAACCCAATAACAAGCCGACAAATAGTAGCTGTATTCTTAGTGTTTACAGGACTGACTCTGGACACAATTTATGGAAAATAA
>DENV_001721_XM_004206019.2
ATGAGTCGAAGCTTTAGAGATTCTTCCAAATATTTATCAAGAGATGATCAAACAGATCAACCTGGTAATGAAAGCGATACCTCTCGTCATAAAAAGTACGGTTTACAATGGTTCTATAAAGCAAAAAGAAAGAATCTAAATAACGAAGACGAAGACGAAAATGGAAAACCTATTGTACGTCGAATCGTGCGAAACTTTGATCAGAAAAAATTGCTCGAGTTAATAAACTCAAAGACAGTTGACATTAATGAAACCAGTCCAAAAGGAATAACTGCTTTACATGAAGCAGCCATTGATGGAAACTTAGCTTGTATGCAAATACTAGTTGAAAATGGAGCTGATATTTCAAAAGCTGATAACGAAGGTTACACTAGTCTAGATTATGCTGTTCTTGGTGGCCATTTCGACTGCGCGGCTTTTTTGATAAGTAAAGGCAGTAATACTGACCATATAAAAAACGGAAACCCTTATTTTCGTCCAACTTCGTCTCATCGTTAA
>DENV_001738_XM_004208687.2
ATGTCTGGTAATTCAAGTCCCAATTTGTTTCGTCAGTCGCTACCAGAATGGTTGAAAGAACAAATAGACAGTGGGAAACACAAAGGAGTGTATTGGATAGACGAGAAAGCTAAAATATTTCATGTTCCTTGGAAACATGCTTCTCGAAATGGTTGGGAAGATGACGATGTTTCACTTTTTAAAGCGTGGGCAATATATACTAATCGTTACAAGGAGGGAGTAGATATACCTAAACCTGCATTATGGAAAACAAACTTTAGGTGTGCAATCAACTCACATAATTCTATAACATTTCTTGCCGATCAAGGGCAAAGAAAAGGTGATTCGGCTCACCGTATCATGAAATTAATTGATAATCCTAAAAAAATAAATAAAAGACTATATTGTAATAATTCTCGTTCAGAGTCAGAAAATCCAAAAAAACAAGTGAGACTAACCTATCCTCATGGAAAAACTGAATCAAAGCAGTTAATTTCGGCATCTGTTTGTGAGGATTGTTTTACATTAAAAAAAAGGGTTCAATTTGGCTTAAATGCATTAGATTTTTCATCAGAGGAGCATCCATATGCAATGCTACGAACAAAGTATCAAGAAATTATTGAATCACAACACCATGTTTGTAAAGATAATGATTCAGTTCAACTCACAGATATGTTGTATCAAATTGAATTATATGAATCTAAAAAAGAAAATAAATTTCGCCAACCTAATATTCAAGATCTTTTTTATATAGTAAAGGCTTTGCAGCCAACAGAAGATTCTAGTAATGAGTTATCTGGAAATGTAAAATCTGAAATAGAAAATCTTTCAGACGACAGTACTTATGAAAGTATGAATAATAGTGAATCAGTTTTGACAGAGATTGAAGTGGTTACAAATGAAGATGAATTAGACATTGTTGTGAAAAAAGATGATAACAAGTATGGCATAAAAATTTTTAAAATGGAGGACACAAGTAATGATGAAGTTGAAGAGGATGTTATACTCCCAAGAAATATGTGA
>DENV_001741_XM_012707070.1
ATGGAACTGTTTAGTGCTGCAAATAACATTGAAAAAAAAGATGTGCTAGTTCCACAGACAACAGGAATAACTTTATGCAAAGATGAAAAAGTATCAGTATTATCTAATAAGAGTGATTTAAAAATTGATCATTTACAAAATCAATGTAAACCTTTACATGGTATTATTGCTTTTGTTGATGTTCGAGCAGAACACGAAAACAGATCAAAAGCTGTTTCTAGAGAGTTAGAGAAACTTGGAGCAACAATCTCTGAGAAGTTTACAAAGAATGTTACCCATGTAGTTTTTAAAGATGGTAGGCCTTCAACATACAATCAAGTTCGTAAATATTTAAATGTTTTTTTTGTATCCATTTTATGGGTTGATTCTTGTAAATCGACTATGTCTTGGGTAGATGAGGCTTTATTTCCTGCAAAAGTTCCCCAATATATAGAATCGCCATGTCAGCCAGCTAGAGCTAAAAGAGTAAAATCACTTCAACCAAAATCTTTTGAAGATGAAATGTGCAACAGCGCAAAGAAAGCAAAAAGGAAACAGGATCGATTAAATAAAATGAACAAAGCTGTTGATACTCCAGATCAGATCATCTGTCATGACAGTCAGGAATATGAAAAAAGTTCTGATTTGTATAAGTTGCTTGCTACTCCACGACCTGTTCCTGATACTCCCTGGATACTTGAATTTATTAATAGCTCTAATACTGAACCTGAAAATATACATGAAGATGTGCAATGTAAATTGAATTTTGATGAAGAAGTTACAAACCATTGTAATGGTGCGTCTTTACAAAGAAAAAAGGCACAAAAAAAGGATTTAAAAGTTGGTTTTAATGTACAGCATTTTTCTGAAAGATTATCTTTGTCAAAAGAGGAAGAAAAATTTAATTCAAGTTTATATGAGAAATCATGTTGCACTCCGTTAAAATCATTTGATACTCCTGAAATTTTGCTTACTAATTGCTTAAACGAATCTTCTCCTTTTGGAACCAGTTCTAAAGAATCTGACTCTTCTTGTGTACTTAATGCAATAAGTAATACTAATGTACAGCATAAAAACATTACAGAAAATTCATTAGATTTGACTCATAATAAGAGTCCTAGGAATTTTAGTAATCACTATGAACAGCTTTGTGGCCAATGTGGGTTTGATAAATCTCAACAAAAAAAAATTCCCGAATCTCTGAATAATTCTTGTGTTTGTTCTTGTAGCAATCTTAATAATGAAAATCTATTAAAAGAAACACTGATCTTCAACAACTCAATTAACTATTCTCCAAAAATAAATGAATCTGATTGTTGTCTAGGAAAGATTAAAAAAAAGAAGCTTTTATCAATGGTAAAAGTAACACAACAAGAAAATGTAATAAGCCCTACAAATAAAAAAGGAAATGTTTCTTTGTCTCATGATATAGATGAAGTTGTTAATAAATCTACATTCTCAATACCATTAATGGAAAAGTTATGTTTATTGTCTGTTAAAGACACAGATACAAATGATAGCAAACAGTTAAGTATAAATTGTTTTAATGATAGTCTTGTGACCAAAGCATTGTTGCCACAAAAAGAATTACTGCCTTCTCGTTCATCTGAAAGACTGAAATCTTTGCATCGAAGATCTTCAGGTGGCGACTTTAAAGTCACCAATATGAAATTCAGAAAAAAAAAATCTGTGGTTTGTGAAAATACTCAACATTTTAATACCAAGAAATGTAAAAACATGATTTCTAGTTTTCCTCCGGAGATAAATAATAAACTCAACCTCTCATCAAATAAAGATTTTCTGAAAGTTCATATGGATTCAGAATTAGTTGAAAGTAGTGGATTAATAAACTCTTTAAAATTGAATCAGGAGATTATCCCTGATAGTACAAAATTTAGTAATGATAATGATTCAGGAATTTCTGATGGTGAAGTAGATAATTCTTGTTTAATTAAATCACATCAAATTTTACATCAATCAAAGACTTATTCAAAGTTAAATCCATCATTAGTTGCTACCAGCTTGCACTCTAGTGAACATGATTTTTTTAAAGCTGCATCAAAACATCTTGGAGGTTTTCAACTGCGTAAAAATGTTTTTCATGATACTACTCATGTAGTTTCTGGTAGTGGTAGAAGAACGCTAAATGTTCTATATGCTATTATCAAAGGTTGCTGGCTGTTATCTCCTAAATGGGTCTCTGATTCTTATAATGATGGTAAATGGCTTCCAGAAGATAAATATGAATTAGTTGAACATTTTCCTGCTGCACAGATTTCTCGCTCACAACGTATCTTAGAAGGTAGAAGTAGACATACTACTCTTTTCTCAAAATTACTTCCAATATACTTAGCTGAAAAAACATTTCCCTCGCATGAAGACTTGGAAAAGTTGATATTAGAATGTGGAGGCAAGTTAACAGCATCATTAAGGAAAGCTGGTATGGGCATTGGTCACATAAGATGTAGGAGAAAAAATTTTTGTGCTGTTTCAGAAAAATGGTTATTAGATTCCATTTCAAATGGACAAGTGTTGTCTACTCAAAGTTATGAAATTCAAACTCGTGATCGCGATGAAAGTCCTGAGTTTTAA
>DENV_001796_XM_012705854.1
ATGGGAAATTCAAGCAACAAGAAGCTCCATGATGGTGTCAATGGTCCGATCAGCCTAAAAAGTTTCGTTATACTTCGATCAATTGGAAAGGGGGCATTTGGAAAGGTATCAATTGTAAAAATGAAGTCTACAAATCGATTGTATGCTCTCAAGTATATGTGTAAGAAAAAAATTGTTGAACAAAATGCCAGTAAAAATGTACTACGTGAAGTTGAAATACTCAAAATGCTTCATTATCAATTTATTGTTAACTTGCAGTTTTCATTTCAAGATGATCGTTACATGTACATGGTGATTGATCTAATGCTAGGTGGAGATTTGCGTTTCCATATAAATCAAGGTCACACATTTACAGAAGCTGAAGTAACATCTTATATATTAGAAATGGCACTTGCTCTCGAATATCTAAAGGAGAAATCTATACTTCATAGAGATATTAAACCAGAAAATTTACTTCTTGATAGTAATGGGCACATACATTTGTCTGATTTTAATATAGCAACTTGGATACCTGATGGAAAACTTGCAACCTCTATCAGCGGAACTAAGCCTTATATGGCTCCAGAAGTTTTTGAAACTGAAGCTGGTACTTGTGTTGGATACTCTTTTGAAGCTGATTGGTGGAGCATGGGTGTTTCTTTATTTGAAATATTATGCAAAGAGCGACCATTTAAAATCTGCTGTGATTCGCCTTCAGAAAATTTAGAAGTTTTGGAAAAAACAAAGATAGTTTTGGCAATTCCAATCACAATGATTATGTCACAACTGATGTTAGCTTTGTTGGAGTTTGATAAAAATAGAAGGCTATCTAGTGTCAACGATTTAAAGTTGTATATTAATGACTATGATGCTCGCTTGGAGAAAGCATCAAAGAAGCAACTTAATGCTATTTTTATACCAAGTAGTGAGAAATTAAACTGTGAAGCTATTCATGAACTTGAAGAAATGATAACTGAATCAAATCCTCTTCAAAAGCAGCGTAAAAAAAAGCTAACAAAAAAGCAACCTTCTTGTGTTGACATCAATGATCCTATAGAAGAGTTATCAAGGAAATTTTCTTCTTTCCAAAGAATCAGTTCGTCAAATGATGAAAAAGAAATGACTGTTGAAACTCGTGCTATTCTTGACACTTCCATGTACTCAAATAGTCATTTCAGTTCTCCAAATTATAATTCTCCTGGTACTGTTTTATCTCCAAAAATTCCAATAAATATTGGTGCCAAGACTTTAATGGCCTCTAACAGGAGCAAAAATCTATCAATTTCGACTGAAAATTTTGGGATAGTTCGTATTGAAGAACGTGGTTTAAAGAGTGAACATTCTCAAAACTGTAGTACTGCGTCATCTGCTATTTTAGATGGTTCTTAA
>DENV_001804_XM_012704397.1
ATGTCGCTTTATAGACATAATAAACCCAAAACAACGCCGTTTAGTCATCAAACCATTGGAGTTTTGGATCAAAAAAGTAGCGTTAATTTGCAGCCATTAGTATTAACCGAAGATTATTCAGACAGAGAAATGCCCCGGTCTGCATCAGAATCTGCCATTGCAGCAATGATATCTGAAAAAGAATTTCTTCTTCCACAAAGACAAAAAAATAGCCAATATGCGCCACTAACGGCTTATTTAAAACCAAATAAACACAGATCATCGCTTGCTACGTCTGAGACTCTGGCTCTATATCAAGCTTTGGATCATGATCGCCGTAAAAGTTGTATTACAATGAACGAATTAAAATCTCGTTTAGATAAAAAAGTTATACAGCTTGCAAACTCGCCATCACATACATACAGGACTCAAATAACATTTGAAGAGTGGTTAACTAGAAAAGAGTTTAATAGAAAAAAAAATTTAGTAGACTTAAACGTGATGCAAAAAGATAAGTTACAACTTTTTAAGCTCAAAAATTCTCCGAATAAAAAAACATATGATCAATGGATGGCTGAAAAAATCGAAAAAATAAAAGAGGAAAAGACAAAACTGCAACAAAATGAAACAGAAAAATCTAAAAATGATAAAAAAGACGCAGAAAAAAAATACACTGACTGGTTAATAAAAAAATACGAGAAAGATACTTACGAACAAATAGTTGTGTGGAAAAAACTTCAAAATATGAACAATAAAGAAAATGATTCAAATCAAAAATAG
>DENV_001833_XM_012707850.1
AATAAGTGTGTATTAGAAATGTGTTCTGCACAAGAAACTGCTCAGTTAATCACCCAGTCCAACATATGTGTTTGGGCTGACCTATCATATGAGGAAATGTGTAAAATAAATTTATTTGAATGGCCAGAGGATGTAAAGAATTTCTTGTGTCATAAATTTGGGTTTCAATTCGAAAGTCTTTCACTAAAAGACAGTGCTATTGTTGACTTGTTTTATTATACATTACTTTTTGCCAAAAACAATAATTTCAATGAAGAACAGACATCAGCATTGTTTAGCATTATAAAGAGAGTTCATACAAAGGCAACAGAAACATCATTTGGAAATTTAGAAGAGACTATTGAATATTTTCGTTTTCTACTTGGATGCCACAGTGCTAAGAGACCACCATTTTGCATTCAGCTATATAATTTGAATGAAATAAGCCTCATCAATACATACGTAGTAAAAACATACTTTAGACATTTTAAGTTATACAAGTATGCATTTACTCCTAAGGTTGTGTTGAATATAAAAGCAAGTTATAATGGTGTCTATGAAGATACTCCAAAAGTTAATTTAGATGAAGAAACTTTGCAATATGATGCTAATGAGAACAAAGCAGAAATTTGTGTTGAAAAAAAAGAAACAGAAGAAATTGTTGAAGTTGATGAGCCTCCTGCTGTCAAGGAATTAAAACAACTTATTGAATCATCCTTGGATGAACACATTCGAAAGCTGACATTAAACGTAGAAGAAAAGTTAAAAACAAACGAAGCTCTGATGACGCAGTTGACTAAAGAATCAACAAAATCGCTAACA
>DENV_001835_XM_002162487.2
ATGTTCCTTCTGTTTATTTTGTTTTTCTTCAATACAAAAAATATCGAAGCACAAGCTCCTTGCATTTGCAATTCAACAAAGATAACAGAATTGCATATCTGTACGTCGTGGGCTAAAGCAGATATACTTGCCAACTTTAATGGAACTTGTTATGGAGAAAAATTATTTGAGGCTATAAAGTATATTAAAGGAAAGATTGTCAAGTTGGGTGAAACATCAAAATTGTTTGAAAAATGCCGCGAACAACTTTTAAATGAAATAACTTTGAAACAAAATCCAGTTTTTGATGAGTACGACGCTTGCACAGTTGACATCTATTGCCAAATAGACAAACTAAAAAACATGCTCAAAATAAAAATATCAGAACTTGAAAAAGAATCGGATAACGAAAAATCGACTTTTGGCGACTATGCTGCTGGTCTATATGAAAAATTATGGCAAAAAATTTAA
>DENV_001838_XM_012702156.1
AAAAATAAGAGAATAACAATGACTATGTTTTCCTTGTATTTTCTGGTTGTCACAATTTCCACAATCTTGGCTTGCACAGACAAATCTTCATCGCTATGGTGCAGAGATAATAGTTTTCTATGCAAAAGCCCAAACTGGATTTCTCGTATGATTGAAAATTGCCAAAGAACTTGCAATTACTGCACAATGACTCTTCCTCCTACAACTACATCTGGCACCACAACTACATCTGGTTGCTACGACAAAACCTCTACTCAATGGTGCACTGAAAATATTTTACTATGCACAAACCTTAATTGGGTCTCGTACATGATTCAAAGTTGCCAAAGAACCTGCAATTACTGTACAATAACCACTATTCCTCGTACTCAATTGCCAACTGGACCAGTAACAACTGATACATCTCAAACAGAATGTGGCAATCCTAGATTTCAAACTGGTCGTGTAATTGCTGGAGCAACTCCTAAGAAAGGTGCATGGCCTTGGCAAACATTACTTTTTGAAAATGGAATAGAGTTTTGTGGAGGGACACTTATTCATAGAGAATGGATACTAACAGCTGCTCATTGCATACATGGCAAAGAATACGAACCAGCACAAATAGTAATTAGGACTGGTGAACACATTATAGATGTTAACGAAGGAACCGAAGAAAACATTGAAGCTGTTAAAATTATAAAACATAAAGAATACAATCCATTAACACATGACAATGATGTTGCACTTATAAAGTTGGCAAGACCTTGTAAACTAAACAATCACGTCAGCACTGCGTGTTTACCTTCTAATGAAGCTACATTAGGAACTTTGTGCTTTATTACAGGTTGGGGTAAAACAAGTCATCCTGGAAATATGACAAACGTTCTCCAGCAAGGAAAAATGAGTATTGTGGACCAAACAACCTGTGAAAGTTTAAACAGACAAACTATACCTCATCCTATAACTAAAGCCATGCTTTGCGCAGGTGACGGTGGAGCAACTCGAATGTCTGGTTGCCATGGTGATAGCGGTGGCCCTTTAGTTTGCAGCATTGGTGGACGGTGGTTTGTTCACGGCACTGTTAGTCACGGATCTGGAGAATGCCGTTCGGACGAAACTTACACAGTCTTTGCAAAAGTTAGTTACTTTAAGTCGTGGATTAGTTCAATAATAACTAATGACAATTAG
>DENV_001838_XM_012702157.1
AAAAATAAGAGAATAACAATGACTATGTTTTCCTTGTATTTTCTGGTTGTCACAATTTCCACAATCTTGGCTTGCACAGACAAATCTTCATCGCTATGGTGCAGAGATAATAGTTTTCTATGCAAAAGCCCAAACTGGATTTCTCGTATGATTGAAAATTGCCAAAGAACTTGCAATTACTGCACAATGACTCTTCCTCCTACAACTACATCTGGCACCACAACTACATCTGGTTGCTACGACAAAACCTCTACTCAATGGTGCACTGAAAATATTTTACTATGCACAAACCTTAATTGGGTCTCGTACATGATTCAAAGTTGCCAAAGAACCTGCAATTACTGTACAATAACCACTATTCCTCGTACTCAATTGCCAACTGGACCAGTAACAACTGATACATCTCAAACAGAATGTGGCAATCCTAGATTTCAAACTGGTCGTGTAATTGCTGGAGCAACTCCTAAGAAAGGTGCATGGCCTTGGCAAACATTACTTTTTGAAAATGGAATAGAGTTTTGTGGAGGGACACTTATTCATAGAGAATGGATACTAACAGCTGCTCATTGCATACATGGCAAAGAATACGAACCAGCACAAATAGTAATTAGGACTGGTGAACACATTATAGATGTTAACGAAGGAACCGAAGAAAACATTGAAGCTGTTAAAATTATAAAACATAAAGAATACAATCCATTAACACATGACAATGATGTTGCACTTATAAAGTTGGCAAGACCTTGTAAACTAAACAATCACGTCAGCACTGCGTGTTTACCTTCTAATGAAGCTACATTAGGAACTTTGTGCTTTATTACAGGTTGGGGTAAAACAAGTCATCCTGGAAATATGACAAACGTTCTCCAGCAAGGAAAAATGAGTATTGTGGACCAAACAACCTGTGAAAGTTTAAACAGACAAACTATACCTCATCCTATAACTAAAGCCATGCTTTGCGCAGGTGACGGTGGAGCAACTCGAATGTCTGGTTGCCATGGTGATAGCGGTGGCCCTTTAGTTTGCAGCATTGGTGGACGGTGGTTTGTTCACGGCACTGTTAGTCACGGATCTGGAGAATGCCGTTCGGACGAAACTTACACAGTCTTTGCAAAAGTTAGTTACTTTAAGTCGTGGATTAGTTCAATAATAACTAATGACAATTAG
>DENV_001838_XM_012702158.1
AAAAATAAGAGAATAACAATGACTATGTTTTCCTTGTATTTTCTGGTTGTCACAATTTCCACAATCTTGGCTTGCACAGACAAATCTTCATCGCTATGGTGCAGAGATAATAGTTTTCTATGCAAAAGCCCAAACTGGATTTCTCGTATGATTGAAAATTGCCAAAGAACTTGCAATTACTGCACAATGACTCTTCCTCCTACAACTACATCTGGCACCACAACTACATCTGGTTGCTACGACAAAACCTCTACTCAATGGTGCACTGAAAATATTTTACTATGCACAAACCTTAATTGGGTCTCGTACATGATTCAAAGTTGCCAAAGAACCTGCAATTACTGTACAATAACCACTATTCCTCGTACTCAATTGCCAACTGGACCAGTAACAACTGATACATCTCAAACAGAATGTGGCAATCCTAGATTTCAAACTGGTCGTGTAATTGCTGGAGCAACTCCTAAGAAAGGTGCATGGCCTTGGCAAACATTACTTTTTGAAAATGGAATAGAGTTTTGTGGAGGGACACTTATTCATAGAGAATGGATACTAACAGCTGCTCATTGCATACATGGCAAAGAATACGAACCAGCACAAATAGTAATTAGGACTGGTGAACACATTATAGATGTTAACGAAGGAACCGAAGAAAACATTGAAGCTGTTAAAATTATAAAACATAAAGAATACAATCCATTAACACATGACAATGATGTTGCACTTATAAAGTTGGCAAGACCTTGTAAACTAAACAATCACGTCAGCACTGCGTGTTTACCTTCTAATGAAGCTACATTAGGAACTTTGTGCTTTATTACAGGTTGGGGTAAAACAAGTCATCCTGGAAATATGACAAACGTTCTCCAGCAAGGAAAAATGAGTATTGTGGACCAAACAACCTGTGAAAGTTTAAACAGACAAACTATACCTCATCCTATAACTAAAGCCATGCTTTGCGCAGGTGACGGTGGAGCAACTCGAATGTCTGGTTGCCATGGTGATAGCGGTGGCCCTTTAGTTTGCAGCATTGGTGGACGGTGGTTTGTTCACGGCACTGTTAGTCACGGATCTGGAGAATGCCGTTCGGACGAAACTTACACAGTCTTTGCAAAAGTTAGTTACTTTAAGTCGTGGATTAGTTCAATAATAACTAATGACAATTAG
>DENV_001842_XM_012703627.1
ATGGTTGAACCGCTTACAATGAAGCGCAAAATTGGTTTAGTTATAATAATTTTGGTTCCAATTGTCATATATGTAATTTATAATAACGCAAAAAATTCTAGCTTAGTGTCATTAAAAAAATTGGTGTTCGATAATATCCTTACTTCAAAATCTGATATAGAAAAAATCAAGAGTTCTCAAGATGTTTTAGTTAAATTTGCTGAAAACATTGAAAAAAAAATGAAATTAATTTCATTCCAAGCTCGAAATAACATTAAAAATGTTAAAGAGATTCGTACCAACCAGGAAACATTAATTAATATTGTACAAGCTAGAATTCTAAATATTGATAAAGAAAATGCCAATGTTGATAAGTATGATTTAGATTTAAATGAAAGTCAGCTGTCTGAAATGAATATTGAGGAAGAAACCATAGCTATGAACTCACCTACAACAGATACTGATTTGCATGATAAATGGATAGTTGTTACAAGTATATTTTATCCAACTAAAGATATTAAGTCTTTAGCTGCTATTAAAGGATGGAAACTTGTTGTTGTAGGAGATACTAAGACACCAAAAGACTGGAGACTTGATGGTGTTATTTACATTAGTGTTGAAGATCAAAAAAATTTGGGTTATGAAACAGTTAATCTATTAAAATATAGAGCATATACTCGCAAGAACATAGGCTATTTGTATGCTATTCAACATGGTGCTAAGTATATATATGACACTGACGATGACAATGTTCCCAATACAGGTAAAATTGACTTTGATATGACTTTAAAAAGAAAATATTTGGTCTACCATTCAAATCGTACCTTTTATAATATTTTTGCTCATTTTGGTCAGAGTACATTGTGGCCCCGGGGTTATCCCTTAAGTTTCATTGGAGATCTTCCTATACGAACATATCGCAAGTGTTTAAATACGGAACCATATGTCCAGCAGGGTGTTGTTAATGGAGATCCTGATCTTGATGCTATTCAAAGGTTAACTAGGAAAGATTCAAATGTTAAATTCAATATCAAGTTTGATGATAAACAAGAGCCAGTTGTGTTACCTCATAAATCGTTTACTCCTTATAACTCTCAAAATACATTTCACAGCTATAATGCTTTTTGGGGCCTGCTTCTCCCTCAAACAACTGCCTTTCGTGTCACTGATATTTGGAGATCGTACATCACTCAACGGTTGCTATGGGATATTGGTGGTCATCTTGCATATTATGGTCCTAATGCGTATCAAGATCGTACTGGACATGATTATCTGCTCGACTACCTTGATGAAAGTGCACTATACAATGATTGCTTAACATTAACAAACTTTTTGTTGCGTTGGAAAAGCAACAAAAATTCGGTACTCACTCGTTATTTTGAACTCATTAAAGACTTATACAAGCAAAAAATACTTAAAATTAGAGATGTCCATATAGCTAAAGCTTGGGTTCGTGACCTTTTAAGTTTCGGATATCAAGCTCCTAACATTACAAAAACAAAAATGGAATGTTCAGAAGAAATATATCATATTTATCCTAATGAACAACCATCTAGTTTTCCAAGAACTGGTCTCAATTATATTAATGTCAACTCGGTTGATAAAAAACCCTAA
>DENV_001866_XM_004209542.2
TTCAAGATGGCTGCATTTTACAAGTACATCTGCCGTTTCGAAAATTGTAGAAAGAAGTTTAGTTCGCTTGTTGACCTTATTGATCATATTGAATATCTTCATATTATAAGAGATCCTATTGTTTTAAATCAGCAAGAACTTTCTCAACCACCTGCAATCGCTTTAAGTTATGTTAACTGCTTTTTTTCCGAAAACTTAAGGAAAGCTCGACCTACTTTACCTTCCGATATTGAGTTAAAACGATCATGTGAAATAGAGAAACCATCTTTAAACAATTCCGAAGTATACAGTGACAGTTTAGACAGCTTTTTGGATGAAAGTGATGTTTTCTCAGACGTTGGAAGTGACGATTCTTGTCAATCATGGGTTGCTAATAATATCAATGCTATCAAAGTACAAACAGACTCTAATTTAATAAACGTATCAACTTCTTTACCCAATACAATAACTAGTGAGAGTTTACAAGGCAAATTTACATGTCTAGAGGACAGTGAAGGTAAAAAACGGTTTTTATGTACTGTTCCTGGTTGTTCTAAGCGCTACAAAAATATTAATGGAATAAAATACCATGTAAAAAATGGGCACAATAAAAAAGAAGGTTTATCAAGTGAAATTAAAAAAAGTTATATTTGTCATTGTGGTAAAGCTTACAAAAGTCAAAGTGGAATGCGACACCATCAAAACACTCAACATATATTAACAGGACCTACTACTCAAAATCATTTATCTCCATATACACCTGTACAATTTGATGCAAGAGTTGATAACAATTTTAAACAACCACAAGCAAAAATTATGAAATTAAATCCAGTTGAAGAACTTTATCAACCCCATACACCTCCTTCTCCCGAAAATCTTGTGAGCTAG
>DENV_001875_XM_012707912.1
ATGGGAGCTAAGGAATCAAGAATTTTATTTTTAAAATTTGAAGATGCACAAGAAAGAGTTTCTCATGAAGAGCTTCAACGTATTGAAAACTCTTTTAAGAGAATTGCTGGAAGCAACAGTTTTATATCAAAGCAGATGTTTTGCAGTGATGTTTTAGGAGACTCAGTTCCAATTAGGTTAGCAGAGCAGATTTACCTGGTTTGTGGTGGAACATCAAAGGGTATAAGTTATCGAGATGTCATGTTAATATTGGTTCTAATAACTAAAGGCACTGTTGATGAAAAAGTTAAATTTATATTTTCATTGATGTCTATGGATGGTGTAACAGTTACGCAAGAAGACATGGAAAATTTTTATTCTGCTTGTGATGGAGGTTGTATGTTAGCATCAACCATTAGAAATGCTTTCGTGCTGCATGAAAAGTTATTTTACAATGATTTTCATGAATGGTTATTGGCAAATGTGGATTTTTGCTCTGTGACACGGTGGCTTTTAGAAGAGCAACTTGGGGAGCATGGGGTTAAACTTTCTAGTACAAATGATGTTCCTTCATTTTATAAATGTTTAGCAAATATTTCAATGTTGAGTGAGTCAGACATAGTTGAAATTGAAAAACGTTATTGGCAAATGAAAAGCTGTTCTAAAAGTGGTTATTTTGATTTTGATACCTTCAAACTGTTTGTATCTCCACCATTTCCCGATCTTCATTGTCAAAGTTTTTTTAACTATTTCGATCTTAACAATGATCAAGTTATTGATTTAAAAGAAATGATTTGTGGTATATCAACATTATGTAGAGGTTCAACTACCAAAAGGCTTAAAGCTTCTTTTGCAATCTTTGACATAAATCTTGATAACAATTTATGCAATGAAGAGTTAAACAACATGGTGTCAACACTCCATGAGATTTATTCAAAGTGTCCTGGCGATACCTCAATTGCTAAAGAAGAAATTATACAAGGATTAGTACCTAATGAGGAAAATAAAGTTACATTTGATCAATTTCGAATATGGGCATCAACAAGTTCACATATTCATGAATTCTTGCTGTTGATATTTCAGATTTGTCATATTTCATTTGGATTGCGTCCAGCGTTAAAGGAAGAGGAGGGTTTGATAGTAGGTCGTTGGTTGGAGCGGGATACAAAGGAAGGACTTAATCCCAGCTCACTTTATTATATTGTTTCAATGGATTGGTGGAAGACTTGGATGAATTATGTAAAATATGAGGATATTGTTTCGCCTGATATAGGTCCTCAAAAATCTCCAGAAAAGCTTCACGAAAGTAAATTAAGTCTATCATCTTCTAATTCAAGTATATCCGGTGAAAGCTCTGCAAACAAATTACCTGCAAAGAGTTTAACATTGCATGGAAATTTATCTAAAGAAATAGTTGTAAAACCAGGATGTATTGACAACCATCAACTTTTAGTTCCAAATGATGGTAGAAAATTAGTAGTGTTAACCGGTGAAGGTGGAAAATTGAAATCCAATCAACTGCTTATATTAGGAACACATTATGAAGTTGTATCGGAACCAGTATGGAAAGCTTTATTGTCTTGGTATGGAGCAAATGTTGCATTACCAAGAACTGTTCTAAAAATACCAGGCTCCAAAGAAGCTGTTCTTGAGCTTTATCCCATTCAAGTGTTTCTTTATAGGCATATGCAACCGGCAAAACATTCAGTTTTTTATAATTCGGTTAATATTAATCATCTAATAAGTATGGTCTCTGGAAACAATGATCATAGTAATACAAGCCTGGAGTCAACTGTAATACCAAGAAGATATCTGGCATATACAGCTTCTTTTAGTCGCAAAAATACTTTAAAACAGATCTTAGAATTTATAAGCTTAAAGATGAAAGTAAACCTAAATGATTTGCGCTTGTGGAAAATGCAGGAGAAAAGTCTAATTCTTTTGGAAGAAGAAGATAAATCGGTTGAAGATTTAGAACTCAAAGATGGAAGTCATCTTCTTATTGAAATTCGAAATCAAGACCTAAGTTGGCCGGAAGAAATGAATGTTGTAGTTGCAACGCGAAATTTTAAAGAGCGTTCTTATACAGGTTTACTTGAAAAAGGGGCAACTGGTCTTCACAATCTTGGAAACACTTGTTTTATGAATTCTGCAATTCAATGTCTCAGTAACACAAATCCATTAACTAAATACTTTCTATCAAAATTTTTTTTATATGAGCTTAACAAAACAAATCGATTAGGCATGAAAGGTGTGTTAGCAAAGAAGTATGGTGACCTCACAGCTGATCTATGGAGCGGCTTTTACAGGAGTATAGCCCCAGTTAAACTACGTTTTACAATAGGAAAATATGCACCTTGCTTCAATGGTTTCCAACAGCACGACTCACAGGAGTTGCTTTCTTTTTTGCTTGATGGACTGCATGAAGATCTTAATAGAGTTCATGACAAACCTTACGTTGAGTTAAAAGATAGCAATGGAAGACCAGATGATGAAGTTGCTTATGAAGCATGGCAAAATCATATAAAACGAAATCAATCTATTGTTGTGGATTTGTTCCAAGGACAACTGAAATCCCAAGTACGTTGTTTACATTGCCAGCATATAAGTGTACGTTTTGATCCATTTATATTTCTTTCATTGCCTCTTCCTCTAGAAAGTTTGATTCATCTTCAAATTCCAGTATTTTTATCAAATCACAAAACAGTGTTAAAGTATGGTTTACTTTTATCATATGATGCAACTATTGCTATGGCTAGAAAAGAATTAGCCAAACTTTGCAATGTAGAAAGCTTGCTGCTTGTTGAAATTATTGGAGGGAAAGTTCAAAATATCCTCTATGAGTTTCAGAAAGTTAGTTCAATACTTGCTGAAAATATATATGCATATGAAATTGATGATTTTACCATAACCTATTTACATAAAATTTCTGAACCAATGAGTGTAAACATTAAAGAGTGCATAAAAAGTGTAAACCATAGCTCAGCAGGTTCTACTCCAGTTTCTTCAGATTTAATAGATACAAAAAAGAAATTATTAAAGAATGTAAAACCAAAACTTTTTATAAGTAAAGAAAAGGTTTATCCTACACACGAAAGTGTTTGCAATAATGAAAAAAATAATGAATATAACTTTTATAAAACATTTGATGTTCAAAATAAAGACTTTTATCATTCTGTCAATGGTTTAGATCAAAATATAGTTAATGACTTGGATCATACATCAGATTTAAATCATACAAAAACCACCGATCACCGAAACCATGCAATCACCGATCTTAGCATTCATCTTCCAGATGAAATAAAAGGAACAATAAACACAACTCCTGTTCACAAAATAAGTTCAAGTTTGGAAGTAGCGAATGATTGTACTCATACTTTGGTTATAGCTATGAATAGAAAAATGATTCAGTCCAATTCATATTTTGTTTCATGGCAAAAATATCGTCCAATTACTTTTGGTATACCTGTTGTGTTTGCTTGTTCCAAGAATATGACTAATCAAAATCTATATGATTGTATTTTACTGCATGTCTCACGTTATATAAATGGAATTGTTTTTAAAAAAGGTGAATATCCATTTGAAATAAAAGTTGTTAATAAAGATTGTAGTTTCTGCTCTTTGTGTCCCTGGTACAAATTTTGCCGTGGTTGTGTGATTCAATGTGATTCTCATCGATTTGCTTATACAAGTTCTTACTTAGCAATTGATTGGGATTCTATGATTCTTCACTTATATTACCAATATTCAAAAGAAAAGCAGTTTGATGATCATATAAGCATTGGAGAGAGTTTTGCTCAGCTTCACAAAACTGTATCGCTTGACACATGTTTGAAAAATTTTACTGAAGAAGAAGAATTAGGAGATGATGAAACATGGTATTGTTCAAAATGTAACATGCATCGTAAAATTGCAAAAAAATTTGATATATGGAAATTACCTCCTATTTTAGTTATACATCTTAAACGTTTTCATATGATAAACAATCAATGGGTAAAATCAAATAAGCATGTGCGTTTCCCATTTGATTCATTTAATCCATCAGTTTATATGACTAAAATCAAGACCAGCTTGAGTTCTAATATGTCATGTAAAGAAACGCATGATGATTCTCCTTGCCTATCGGTAACTGATATTAAAAGGCTTGAGGAAACGAATGGCTCATTAACTTCAGACATAAATTATCAAATCTGTGGTTCAAGTGAAGAAAGCAACTACAATGGTTCAAGTAAAGAAAACAGCTACAATCTTTATGCAATATCTTGCCATTCAGGAATATTAAACGGTGGTCATTATGTTACATATGCAAAAAATCCAAATGGAAAATGGTATTATTATAATGACAGCTCCTGTAAGGAAGTTAATCCTAGTGTGTTGAGTAATGAAATACCATATATGTTGTTTTATGAGAGGCAAAATCTCGATATTTTATCATATATGCCAGATATTGAAGGTAAACAACCCGTTGATGTTCAGATAGAAGAAGATGAATTTGAAAGAGAAGCAAAAAAACACTGTTCAATTATGTGA
>DENV_001883_XM_002154305.3
AACGAAAGGCTCATCATGGCGAAAACTCCTAAACTAGCCTCGGCTAGTTTTATGTACACACCACCTTTATCTGATGAAGTCTCTACTTCTAACAGGTTTATTTGCAACATTTATAAAGAAAAACCTCCTTGTTTTTGCCTCGACGACGTTGATGATAATATAAACAAAGATAAAAAAGTAGATTTTCTCAAAGAACTTTTATCCAAATCAATGATAAGCACAGTTTGTAAAAAAATTTTAGATAGTCTTGCTGATCGTGATTTATTAAGAGCCTCACATGTAAGTTCAACTTGGCGTTCAATTATTAGATATGTTGACATTAAGTCAGGGAGAAGAATGAATCGATTTTTAAAAAAGCTAAAGAGGTCACATGAGTTTAATAAAGAAAACAGAGAATGCGTGAAGAAAACAACTTTACTTGGTCCATTACGTTTGCCTTTATTGACATCTAATGTAAATGTTGATGCAAATACTCCTTCAAAATTGTTAAAAGTTGAAAGTAATACATTTTTAAACTCAGATTTAAACTTTCTTTTAACATCTAAGGATAAATATAAACAATGCCCTGAGTGTCAGTCTCCGTCTAAAATATCTTATCAAAATGTCGGACATTGTACCAAGTGTAATACAGACTTTTGTATACATTGTTTTTATTCAAAAGAAAAGCACTCGCCTACGTGTCAAGTTATGGGTGGTTCAGGTACTTTAGGCTCACCTAGAAAACTAACAAATGCATACTGTCATCAATATTCTATAAATGCAAAAGATAACAAAGCTCGTTTGAAAAGACTGTGA
>DENV_001888_XM_002168603.2
ATGACAAAAATTAAAATGTTATTAAGAAGTGTGTTAAAAAACTGGTTCCTTATTGGAATTGTTGTATTTATTTTTGTGGCTCACCAGATGCCATGGATTGGAGTGAACAATGGGCCACTGTATCCACAATTTACAATTAAGTATCTAGCTGTAATTGTTATATTTTTTAATAGCGGATTGTCTTTAAGACCCGATGATCTAAGTTCTGCATTCTTTAGTTGCAAAATACATTTGGTGATTCAACTATTTACCTTTTTTTTTATACCAGTATTTATATATTTAATTGTTGAGTTTTTAAAATCAATAACAAACGTAAACGAGTATCTTCTACGAGGGATTCTTGTTGTCAGCTGCATGCCACCTCCAGTTTCATCAGCAGTTATTATCACAAAGTCTATTGGAGGAAATGAAGCAAATGCTGTATTCAATTCTGCACTTGGAAGTTTTCTTGGTATATTTATAACTCCTGTAACTCTCTTTGGATTTGTAGGAGTCTCTGGGTCAATTCCAATAATGCAAATTGTTACACAGCTAACTATTACTGTTGTTATTCCTCTTATACTTGGTCAAGTGGTTAGAAGTTATGTTAAAAGTTGGCTTGAAAGAAAAAAGCCCCCTTTGAGTGGAATTGGAAGTTTTATGTTGTTGCTTATTATTTTTGGAGCATTTTGTGACACATTTTCAAGTAATATGGATGGACTTGGCTTTTCAGATCTATTATTTGTGATAATGTTTATTTTAGTTATGCAGTTATTATTGCTTCGTGTGATATTTGTTTTAAGCACAAAGTTGAATTTTTCAAAAGAAGATGTTGTTGCTGTCATGTTTTGTTCAACTCATAAATCTTTAACGCTTGGAATTCCTATTTTAAAAATAATTTATATGAATGATCCTTTCCTTCCATTTCTTTGCATACCGCTTTTGATTTACCATCCATCTCAAATTTTATTAGGAGGTTTTTTAGTTCCTCATGTTAAAAGTTGGCTATATGGGAAAAGACGTAGTTTTGCACGTGGTGTTTAA
>DENV_001891_XM_004209161.2
ATGATCATCGATAAAGTTTTAATATTTAGTTTTAAGTTAATGATTTTAAATTTAATATTACCCAATGTCGTTTCTGAAGAGGATACTGTAATACAAACTTACAAAATTGAAGGGAAAGTTTCTGTACTTCAATCTAATGGGGAAAATAAAAATACAGAATGGATGCAAGATACTGTTGTTATTGTGGATGGAGGTAACTATAGAGGATTTCTTAAAGAAGATGGTACTTTTGTTGTTAGTTCTATACCCTCTGGAACATATATAGTTGAAGTTGCATCTCCAAACTATCAGTTTGAACTTATGCGTGTTGATATAACTAAAGGTGGAAAGATTCGTGTACGAAAAGTAAATTTTTTATCAATCAACTCAGTTCAAACAGCTCCTTATCCGCTGAATTTTTTTGCAACAGAGCGTGCAGCTTTTTTCGAACTGCGTGAAGAATGGAAAGTTAAAGACTTTCTTTTTAACCCAATGGTACTAATGATGGTATTACCATTCCTCTTTATTTTTGCAATGCCAAAACTTGTTGCAATGGCTGATCCTGAAGCTCAAAAGGAGATGCAGTCACAAATGAGTGTTTTGAATAACCCCCAAAAATTACCTGATTTATCTGAAATGATGTCTAATTGGTTTAGTGGAGGTGAGAAAAAAAAGAAGACTGCAACAACTGTAGCTGTTAAAAAAGCTGGAAAGCGTAGATAA
>DENV_001897_XM_002164877.3
AAACTTTTTAGTCCCTGTGTAATAAGCTGTAATACTAATAAAATGGTTAATATGTTACTTGTTGCTAAGAAGGGGTTTGGTTTAGGAATCAGTGCTTTATTAGTATACAAGTTTAAGGAATATATTACTGAAAAGCCAATCCTAAATCCCGTTGTTTCAGAGGCATTGTCAGTAAATTTGCCACTGCCAGAGTCTTTGTCCGTAAAGAAGTCTTTACCTTCCAGAATTGAGCTACTATCTTTAATGAAAAGTGGAACTGAATATGATATATTAGTGATTGGTGGTGGAGCCACTGGCTGTGGTGTTGCTCTTGATGCTTGTACAAGAGGTCTTAAAACAGCGTTAGTTGAAAAGGGAGATTATTCATCTGGTACAAGCAGTAGAAGTACAAAACTTATTCATGGTGGTGTGAGATATTTACAATCAGCCATTATGAATTTTGATAAAGAACAATACCACTTGGTCAAAGAAGCATTACATGAGCGTGCAGTAATCCTTAAAAATGCTCCAAATGCATCAGAAACACTTCCTATACTTCTTCCAATTTACAAGTGGTGGCAAGTTCCATACTTTTGGATTGGTATCAAAATGTACGATCTTGTAGCTGGTAGAGAGTTAATGAAAAAAAGTTATTATATCAGCAAGGAAAAAGTTCTTGAACAATTCCCCATGTTAAAAAAAGAAAATTTATGTGGTGGAATTGTATATTTTGATGGGCAACAAGATGATGCTCGTATGAATTTGTTATTGGCTTTAACTGCAATACGTAGTGGTGCAACTTGTTTAAATCATGTTGAAGTCATAGATCTTCTTACTAATCAGGACAATGAAGTTTGTGGTGCACATGTTCAAGACAAGTTTACGGGCGAAGAGTGGTATATAAAAGCAAAATGTGTTGTAAATGCAACTGGTCCATTTACTGATGCTATTAGAAAAATGGGTGACAAAAGTAGTAAGAGTATTTGTCAACCAGCTTCAGGAGTTCATATTGTGTTGCCAGATTATTATTGTTCTCGTAAAATGGGGCTAATTGACCCATCAACAAGTGATGGGCGTGTTATTTTTTTCTTACCTTGGCAAGGCCGTACTATTGTTGGAACTACTGATCAAAAATGTGAAATAACAGACACCCCAGTTCCAACCCAAGAAGATATTGACTTTATTATAAAAGAAGTATCCAAATATTTTTCTGACCTTAAAGTTCGCCATGAAGATGTTTTATCATCATGGAGTGGAATTCGTCCTTTAGTGTTAGATCCTTCTTCACCTGACACTCAATCATTGTCTAGAAATCATGTTGTCCATGTCAGTGACAATAAGCTTGTGACTATTGCAGGAGGTAAATGGACAACTTATCGTGCTATGGCTCGTGATGCAGTGGATGCTGTCATAAGCTCAAACAATTTTATTGCAAGCAAATGTGTCACGGAAAAGTTATTTTTAGAAGGAGGTGAAGGATGGCACCTGACACAGTATATAAAGCTTATTCAAAAATATGGCTTAGATAGTGATGTAGCAGAATATCTTTCAAGAGCATATGGTAATAGAGCATATGAAATAGCTGAACTTGCAACTAAAAATAACTTAGGTCAAAGATTGGTAAATAATTTCCCATATATACAAGCAGAAATTGATTATAGTGTAAAAGAGGAATATGCTTGTACAGCTGTTGACTTTTTAGCAAGAAGAATTCGACTTGCATTTTTAGATGTTAGTGCTGCTAACAGTATTTTGCCTTTTGTTGTGACAAAAATGGGGGATCAACTAGATTGGAACAAAGAACGAAGAAAGAAAGAAATTGAAGATGCAAAAAGATTTTTATTGACAATGGCTGTTAAATAA
>DENV_001907_XM_002157348.3
ATGAGCATGATGGTGCAGAAACAGGGTTTCCAGCGTGCTCAGTTGACACTCCAGGAAGTGCAAGATCTTGCAGATCGTCAACGTCAACAAATCCTTTACAACAGCCAGGAAATTATGGAGAAACAAAAACAACTAATGAGAATGCACACAGACTTTAAAACACGCTTTAAAATTCAAAATGGATCTCAATCTATGTCTGAAGATATGATTCCTACTGGTCCATCTGCACCTGGATTGAAACAGGCACGCATTTCTTCCCCTCAGTCAACTGCACAAAGTCCTAGCACCCCAGAAATTAAACCTGAAAAAGAACAATATGCAAGAATGCTTAGACAAACTTATCAAAATATGGGTAAAATGCAAAATAGAAATCAACTTCTGCATGATTTGAACATAAAGAAATTTACTAATATTGAGTTAGGTTATGAACTTAATAAAGTTCGATCCATCTTTGCTTCAAAACAAAATGAGTTAGCTGAAGCAGTTAAAAAGGTTGATGTGTTAACTCATCAATTAGATAGTCGTAGAAATAGTGCATCTGGAGCATCTGTACCAACACCTGAACGTATTAACAGAAGAAAAAAGATTCAAGCTGCAAAGGATGAAGTGGATCGATTACGAAATGAACTTATAGTACGGAATGAAATGAGCTCTCAGCAAAGTCATCAACTTCAGCTTCAACGAGACATTATACTAGAAAAAAAAGCTGAGCTGCGAGAGCTTAATAATCGTATGAATGAACTTGGCAATGCTTTAAAAAATCAAAATAATCAACCTGGAAATCAGAAAGAAATAGATGTTTCAAAAGATAATCAGCAGTTACGTTTTAATGACACTTATTTGCAAGATACTTTAAATCGAAAACGCTCAGTAGGAAACAAACCTATTGTAGTTGACATAAATTCGAATATAGTTGCTACTGAAAAGGAATCATTAAACAAAAATTCTGTTGAGCAAGTATCAAAAACTTTGTCAGCTGACACTCCTTTACCTCTAGAGGAATTTAAAAAGAATTTATCTACATTTAAATTACCCAAACCCTTACCACCTCAACGTACAACTCCTGTCTCTATTGTTGAAAAAAAGGAAATTCCTATATATACCACTAAAAGTAATGAGGAAAATATTACATTGCTTCGCCAAGATATAAAAGGTGAATTACTAGAAGACAAAAAGTCTATCAACATCGCACCTCTAAATAGCTTGACTAACTCAACTCCATATTCTGATTTATCACTCTCATTTGATTCAGACAAAATTGTCATAAAGTCAAATGATTCAGCTCTAAATTCAATTATAAATAAATCTGATGATAGTTCTAAACATTTAGTACCTGTTAAACCAACCTTGTCAGTTAAACCAATGATGGAAAACAACAATCTTGATAAAATTGATGATAGCAATGCAGCATATTATGTGAAACCGTTAAATGATATAACTGTTTCTGAATATAACAAAGAAATTTTTATTCCTCAGCCTGATTATCCTAATGACTTCCCTAGTGAACCTGACGGATTTGAACTTTCTTTCGCTGATATTGATGAAATTAATGAAACTCAAACAGATCTTTGGACTGGAAGCTTGATTCCTCAATCACCATACGATAGTGAGTCTGATGATTTTGAAAATGTTCCTGTTCCATTAATTATAAGCTTACCTCCTGAGAAAATGCCTCCACCCATTCTTATGAAACCTGATAAACCTAGAAAACCTAAACGTAAACTAGTGCTAGACCCTTTTGCATTGTTGCTTGATTCTGCATTAGAAGGAGAGTTAGGATTAGTTAAAGAAATTTTGAACCAGGTTCCTAATCCAAGTCGTGCTAATCCTGAAGGTATCACTGCTTTACACAATGCTGTATGTGGTAATCATAAAGACGTTGTACGTTTCCTTGTTGAAGTTGGTTGTGATATCAATTCAGCTGACAATAATGGATGGACTCCTTTGCACTGTGCCGCATTTTATAATGATACTGAGTTATGCAGGTTTCTTGTTGAACACGGTGCTTCAGTATTTGCAATGACCTACACTGATTATCAAACACCTGCACATAAATGTTCTCAACTTGATGACAACTATGATAATTGCTTTGGTTACTTGCATGAGTGTAAAGAAAATGTTGGACGTATAAATGGTGGACTTGTTCACGCTCTCTTTGACTATACAGCTGAGAGCGACGATGAACTAAGTTTTTATTGTGGTGACACGCTCACTGTTTTAAAAAGAGGTGATAATAATGAAAAAGAATGGTGGTGGTGTCGCAATAAAAATGGAGAAGTTGGATATGTTGCGTGTAATTTAGTTGGCAATTTTCCTCGTATTGCAGCAGAAGTTTGA
>DENV_001910_XM_012708890.1
GGAATAAATTTAAAAAGTGTTATGCCAGTCAGTCACGTTAAATTAGATGAATTTGCAAAAGAATTGCTAGAGTATATTTTTAATCAAAATAATATCGATTACAAGGACTTGATAAACTTATCAAAATGCTGTAGAAGATTTTATATTGTTTGTCAGAATGATCATTTATGGAAAAATAAAATTTTAACAAGATGGTCCTGTAAATTACCTGTCACATTGAGCTATAGAAGTCTTTGTGAAGAGCTGCATGTTGTTGATAAGAAACTCAAATTTAAAATCTCAGTAATAGCAAGAAAGTTTTATGTGCCAAACACATTTGCAGAGAACATCATAGAAGAAGAATTACAAGGTTTTTTGACTGAAAAAGATAAGAAAATTGATATTCTTATATGTGCATTGATTACGCTAAAAAACTCATGTGAATTAGACACAAAATATTATGCTGAGAAGATTTACAATCATGTGTTCTACAAAAAGTTAAAACAAAAATGGAATGATGCTGTTACTAACAATTCACTGCTGAAAGGTGCTGTCTTAATATCAAAATGGTGCAACCCAAATAGTTTTGTTAGTAGAAAAACAATAGAGAAACAGATTGATGATATCATTAGCCTTATAAAAAACACAGGTGTAAATATTGATGACATTTCTCAAAATTCTTCATTGGAACAAGTAATGGAACTTGTACAAGCTATTAACTTGATAATTTATAGTAAAATGCATTTCCAAGGAAACTCAGATTTTTACTATGACATTCATAACTCTTTTATAGATTTGGTCCTTCAAAGAAGAACTGGAATCCCAATAAGCTTAGGAGTGCTATACATCGTTATTGCAAAGAAGCTTGGGTTAACATTACAAGGGGTGAATTTTCCAGGTCATTTTCTTCTTTGTGGAAATGCAAAAAAAGATGGAAAAGAATTTAAATTTTATTTGGATGCATTTAATAATGGTGAAGTTCTCACAGAAAATCAATGTTTAGAGAGGTTTTTACCTGATGTCAGTCGGTCTAATGCGCAACGAGAAACATTATTTCGCAAAGCACAAACCAAAGAGATATTTATCCGAATGACAGCAAATGTTGTAAATATTCACAGACACTGGGCAAGTTTGGATTCAAGCTCACTAGAAACGCTTCAATCTTCACTTGAGTTAATGCTATTACTTTCTCCAAATGATGATGAAAGTCGGTTACTGTTGTCAAGGATATATCTTCATTATGGCATCAACTTTAAACTTGTTGTTGAAAATTTAAGGTACTTAATTGCATCTAGTCGTCGGTTTGATTCAAATATTCTTGATCAATTGCTTCTTCAATCATATGAAAAGCAAAATTTAACTCATAATCAAAGAGATCCTAAGTTAAAAAGTTCTTGTGAAAATAAAGATGTCTTATATCGCATTGGTATGGTGATGAGGCATCTAAGGTATAATTATATTTGTGTAATATATGGATGGGATAATGAATGTATTATGAATGAGGAGTGGAAAATGCAGATGGGAATTTACAATTTAAAACATAAAGACAAGCAACCGTACTATAATGTACTTGTGGATGATGGATCTACACACTATGTTGCTCAAGAAAATATTGTTCAAACTAAAATGGAAAGAGTTATAAACCACAAAGAAATTGGAAAGCATTTTAAAAGGTTCAATGGAAACTATTATGAAGCAACAGAAATGCTTTTGGAACTATTCCCAGAAGATCAGATGGAAGCTGATAAACATTTTTTTACTGAAATGCAGGACTAG
>DENV_001912_XM_012703280.1
ATGGTTGGAAACAATGATCTCTTACCTAAAAAAAAAAAGAATAAAGAAACTAAACTTAAAAAATCTGAGAGCGAGGAAGAGATAGAGGAGAAGTACTATGATGATTTTGACAGTAGCAGTTTTGTTGATGAAAGCGAAGAAGAAAATGAAAATATTGATGTGGACGAAAATATTATAGAACAGATTGAACTGCCTGATAATATTCGGAGATTTAAACCACCATCTCTAAAAGAAAAAAAATCTGTTCATTTTGATTGCAGTGATGAAGAAGGAGAAGATGATGAGCAGGAAGATAATTTAATAGATGAGAAGAGCAGTTATAAAGCTGAAAATCTGTCAAAAAAGCGTTTGGTGGCTGTTTTTATGTTGTTCCCAATTTTTTTCGGTGGCATTGTTATGATTTTTGAAATGTTTGGAAAGTTTAAATGGGAAAAAACCACCATGCAGTTTAGTGCTCTAGCTTTTGGTGCCGTGATAGCCTTATTTTTTCTTGCTCGTGTACCTTTGTATCGTTCTTTATTAAAACTAGTATTATGCTTTGCATGGGTTATTTTTTTATTACCAACTTACCAGGTCTATAAATGTTCCCCTATTGAACTAAAAAATGATATGATTGGTACTTGGTTTAGTGTTAAAACAGAAGCATTTTCATTTTTAGAGAGTACCTATACAACAAGCAATTGTTTTAAATCTTTGACACTGCATGCACCTTATACATTGTCATTTATGTCTCCTAAAGTAGTTTTAAAAGTCGAAATAGATGATTTGATTAGTCTGAAAAACGAAACTTCTACTGAAAACGAAGAAACAGAAGTACATTACTTTTTACTGGTTTCTAAGAGAAGCGTAAAGCAGCGGTTTCACAAAATCTATATGCTTGCTGTTGCAACTTCAAAAGATGCAAATTTATTAGAAAATTCTCTTATTCTTAGCACAGAGGAAAAGCGAAAAAATGTTCTTATGGTGTCAGGATCAATATTAAATATAGATCAAATAGATTTACCATTGAAAGAGGAGTTAGAAACTTTGAAGTATTTAGTTAGACCCATCAAGTTTCAAATTGAAACAGTAAAATATGCAAGTCGATATTCAAAGCTTCATTAA
>DENV_001927_XM_002166338.3
ATGAACTTTTGCTTTCTGGTTTTATTTTATTTTGTGGCTATCTCTCAATGCATGATAATAAAGTACAAAAAATGCACGTCTCCAGCATCAAGTGCTGTTATTGGCGATGTTATAATTACCCCATGTGATAGCCTTCCTTGTTCGTTTAAACGAGGTGGGAGTGGTAACATAAAAATTAATTTTCAAGCAACAAAAAATAATTCTGAGCTTACCTCAGTAGTAAAAGGAAAAATTGGTCCACTATGGGTTCCATTTCCACTATCTCAACCAGATGCATGTCAAAATGAAGGAATTACTTGTCCAATAAAAGATGGGCAATCATACCTTTTTTCGTATGATTTACCAATTTCAACAACATATCCTGCGATCTCATTAGTCGTTAGCTGGGAGATACAAGACGAAAATGGCAACGATGTGGTGTGCATTCAGCTTCCGATAAAACTCGAATAA
>DENV_001939_XM_012705604.1
ATGTTTTATGATCCATTAAGCAAACGAAAGATGTCATTGGGATTGTTTGGTTCGTGTATGCAGATAAATTCCTCTGAATTTTCTAATTCCAGAAACTCTTCTAGCTCAAGCAAATCTTTTTCTAAAAGAACTTTACAAACTAATCAAACCGCTAAGAAAAACAAATGGCCGTCACTAGTTTTGCTCACAAAAGCAGAAGAATTAGTTATAGTAAATGGAAGAAATAGAAGAAGGTTTCCTGATCCTGTTCGAGATCGGTCAATTTTATTGGCTTGTTTAGACCCTTTTACTGAAAATATGTTGTATCTCTGTCATTGTAAACATCAAAGAACAATAAATGCTAATCCAGCTGTATTTAAGCAGAGAGTGACTTTAGATGATGACGAATGTCAATATTTTATAAGTCTTGATATTATTCAAATTGATGATAGTAATGATACTCAAATAAACTATGATGACATATTAAAAAACTTTCTCATAGCAGACGTTCGTGAGCATGCAATTGCTGGAGAATGTCTTCCTGCTGGAGTGTCTGGATATTGGGTTCGGATTTTTGGTCCACAAAGAAAGTTTAAGTTTATAGTGTCATTATGGAGAGATATATCTGAAAATATAAAATCACGAACAGATGGACTAATGAAAATTGGAGAAATGTGTATAAATATTTTAAATACTGGTGTAAGCAGAGCAAAAAAAAAACAAAAAAAGAATAATGCATTATCAGCTTCTCGAACCATGATGAATAGTTCAAATATAAATATTAGTAACAGTTTTCCATCTTTTTGTTCTCGTGAACTCTACATCCTTATGTCAACTTCATTGCGCGAATGTTTAGAAAATGGCAAGTTTGATTTGTTTGAAGAAATGTATTCAAAATTCTCAGGAGACTTGACAATAAAAAATCAAGATAATATTGAACTTAATCATTTTTTAAGCAGCGAGAAAGCTCTTTTTTTAGCCATGCAAGGGAAGCTTGCTGAAGCAAAACACCTTCTACAAACAACAGTAGAAAAAAGTGTACCGAAGAGTCCGAATAAAATTTTTTTATTAAATAAAGCATATCTTGTTTTAACAAATGTGCACATTATTGAAGGAAATTATGGTACAGCTGAAGAATGTTTAAATGTTTTACAAGTTGACAAAAAAAATGGTACACCTTTTGATGATGCTGCTTTTTTTTATTATCTATATGGAATTATTTTAATGAATTTTGGAAAATCTTTGCAAGCTTTTTCTTCAAGTTTATGGAAAGAAAGTTATGAAGCGTTTATTAATTCTCTAAATAGCTTTGATCAATCTTCACCATCTATGTTAAATCAACGATGCAAAATTATACTAAACATCGTACGTTTATCATTATATGCAATTTCTAGAAAAATCAAAATTCCATCAATTAGTTTATCTGAATTATGTCCAATTTGCAACGATATTTCTGATGTAAAAGAATGTATTAAAATGGTAGAAATGATTAGTTTACATAAAATGTCTGCCAGGACCTTTTGTTTGCTTAATCTTGTAAAAGCAGAAGTTGTTTTTAATGAAAATAACTGGGCTGCTGGTTATGCTATGTTGGAAGATCTTGAAAAAGAATGCTCAAAATTAAAATTTAAAGATATAAGCTTATTAGGTGATAGTGTGAGATCCTGGTGGAGATCCAAGGAGTACAAAGAATTTATGCTGAGTATAGAAAATGATTGCGTTTCAGATCTTTCATCTGAAAATGTAACTCAAGATACT
>DENV_001943_XM_002167730.3
ATGTCTCTATTTTACTCTAAGAACTCAGATAAAACAGCAAAAAATCCATCTGTTCATATTACATTACCAATATGTTGTCATATATGTCTTGGCAAGGTAAAAGATCCTGTATTATGTTCTAACAACCATGTTTTTTGCAAGTTTTGCTTAGATGAATGGCTAAAAAACAGCGAGATTTGTCCAGCCTGCAGAACCTCTATAAATGAAGAAAAACCATATAAAAAAATTTTAGGTAGTCTTGAAGACTCATCTAACATCAATATGAATGACCCTTCTATCAGAACTCATATGAGGCGGACAAGAATGAAAATGATTTTTGAAGAGTTTCAGAGTGACATGGATTGCCTTGAAGAAAGATTAGGAATTATGACAAAAGAAAATGAGACCTTAAAAGAAATTAATGCAGATTTATGCAAAAGAATAAATGAAAAGGAAGAAAAATCAAACAATATATGCAAAGAAACTGAAGAAATATCCACTATTTTGAAACTATCCAGCAAACTTCAACAAATGATAATTGCTAATGAAGAGCTTTCAAGATCAAATGTTGAGCTTAAAAAGGAGTTACAAACTATAAATAGTGAAAGAGAATCAATGATGAAAGAAATAAAAAGGCTACAAGAAGACTCCAACTTCAATTCATCACCACACAAGTACAATAAATATGCAATGGTGGCACTACAGACCAAAAATGATAACTATGAACGCGAAATTCAGCAGTGGATGAAAGCACTCAAAAATGCGGATAATATTATAGAGGAGCTTACAATTGATTTGGAAAAATATAAAAATATGAAACGTATGAATGCACCTATAGGAACTGATTTACTTGCATCTCAAGAAGATTTCGGAAACGGTTTAAGGAGTTATCCCTCGTGTCTTGAACATAGTAGAGTAACAAGTCCTCAGGAAATAATTGATAATCCTCAAGTACGAGATGAAATTGGTGGCGACAACAATTCATCTTCTTCATATCTTTATCCCGCGTGTTCGAAACTTGTTGAATTAACAAAAGCACATCGCTTACAAGATAATAATTTTTCTTCTGTTCGCAATTTGTTTCCAGAATCCACTCGCCGCGTAAGCCGTATAGATTTAGTTACTGATCAAAATTTTGTTACTGATCGATCGAAATCATGCAACTTAAGCAGTATTAGAATCGATGACAATCAGTCGAATATTGTTTCTGCTAATCGTAACTCAGAATTTATTGACGCACATAGTTTTTCTTCTAAAAATTCTTTAATTTCAGATAACGATAGCTCTCCGCTCAAAAAGGTCAAAGTTGAAGGCGATACATGA
>DENV_001964_XM_012706663.1
ATGTTTATATCTTTAAGTGATATGGCTGCAGTCGATTTAGTTGGTATCACGATTTTTGAAAAAGACTTAGATGGAGAAATTATTTGTTCATGGATTTATCCTAGTATTAATGCTGAGTTAAAAAGGTACTTTATTGGAAAATGTAACTTCGTACTTTCTGAACATGATCAGATAACTTTTTATTATGGACACATTCAAACAATTTGGTACTATGTTAGTGTTTCTAAAGAAGATAATATTACTAAAAAAAAGATCAAAGATGTCTACATTTTTACCATTAGTAATAGTTTTAATCCTGAATTTCATGAAGCGCTTGGAAAAGAGTTCCTAAAGAGTTATACATTTGGCATGTCTGCAATACTTAATCAATATTTATCAATTTATACTAAAGGTTTTTGTACATGCTGTGATTTATCTATGTTAACAGCAGAAAAGTTTGATCAGTATAAAGCATATTCACAAACATGTATAAAAGAGTTGATCACTTTATTTGGTATGGAAATAGTATTATTGTACATTGGTATGCTTCTCAAAAAACGCATAGTTATATATGCACCAAAACTTCAGATGCTTTTAGACATTTGCAGATCTATGCCAGCCTTGACTTATCATCGCCTTAACTGGAATATAGTTTATCCACATATGAGTTTGAATGACGCAAATGATATAAACACTCTGAAAAAGCAACGTACATATGTCGTAGGTTTCACTGAAGCTGGTCTTGAAAATAGAAATGATCTTTATGATTTATTCATTAATGTTTCTGATGCTGAAGTAGTTATCAATCCTGACTCAAAAGAGTATTTTCAGATGAGTAAGTTGCATAAAGATATTGCGACCTACTTAGTTCAAACATCTCAAGATGATGATGTTGGAGATGATGATATCATTAAGGGTTTAACAAAGAAAACCAAAGATATTATCGATAGTTTGAAAAACATGGACTCAGAAAATCAGACCAATCCTGGTGTTTCAATGGATTTACTAAAGTCAAAAAATTTGAGTAAAGCAATGCAAGCTTTTTTATTTAATCTTGCATCGGCGGAAGGTTTAGTGAAAATAATTTCATAA
>DENV_001967_XM_004209046.1
ATGAAGAGTTGCGGTTTGCATGTTTTCTACTTAACAACAATTTTTAAGTTTATCTTGTCTCAACTTCCTTCAAATATTCAATCACTTGAGTTAGAGTTTGCTTCTGTAGCAGAGACATATGCACCTGAACGTAGACTGCTGGTAACTACAGAAGATGATGAAGAAAGCTTGGATAAAAAGAAAAGAATACTTTGTATAGGAGACTCTATTACACTCGGATATTACGGTGTTCCAAAACACTTTCACCCATATAGTTATAAGCTGCGAAAACTATTACAGCAACAGTTCGGTGACGAAGTTGAAGTAACTTCAAAAGGAGTTGGTGGAGAAAGAGTACATAAAGAAATGTATGCACGTCTACAACGTGAACTAAGTGTTAAAAGATACGATTTGGTAATCATCTTAGGGGGTGTCAACGATTTGGTAACTTTAGATTGCTTACACACAATTGATCTGTTTGAAGAAATTCGCGCTTTGCATGAAATTGCCAGAAGTCAAAACATTAAAACGGTTGCCATGACAATTTTAGAAGCACATGTCTTAGTTAAAAAAATTAAATTTATGGATGAGAGATCTTTTGAAGCAATGCGAATGCTTACAAATTACAAAATAAGACAAATGGTTGACGACATGACGTCACTTTGTGATACATCGCTAAAGTTCCCTTTTAGTTCACTACCTTGGGACATGCAAAAAAAGCTATGGTCTACTGATAAGGTTCATCCAACTCCGGAGGGTTACGATATACTAGGTGAAATTGTTTTTGATTGTATAAAAGAAGATATTTACAATTTGTAA
>DENV_001993_XM_002165424.3
ATGTTTGATTTTGATGATATTGTCAATGAAATAAATAAAGAAACAATACCAAACGAGCTTCTTTTACTTAATGAATGTCTTCTTGCAAAGCAATGCAAGAATTCGTTGATTGCTTTCTTAAATAATGATTTTTTGAATGCTGCAACGCTTTCTCAAAGCTTGTTGGATGTTGCTTGGGAAGAATTAAATACTGGGCATTGGAGTAACGTTAATATCACCTGGAGGCATTTGTATACTTTTGCATCACTCATAAAAGCATTATCTTTAGCCAAAATGGAGTTATTTCAGCCAGCGATTCACGCATGTGATATGGGACTTATGATGGGTGCACCAATATTTATAAACATTCTAGCACGTGTAGTTTCAAGGATAACTTGTTATATGAATTTATGTCAAAATGTTATAAACAGTGCTCAAGATAATAAAAATTCATTTGACTCATATGGTTCATATGATGATCATGAGCCAGTTGAAAAAAAAAAAAAGGGTAGTTATCCACAACTTTCCATAAATCACATTATAAAACGTATTACATCTCCTTCCTTGCTTCATTTTGAACAAACATATATGTCTAATGAAATACCTATAATTATATCAGACGGTGTACAACATTGGCCTGCCTTTTCAAATAGGAAATGGGATATTAGTTACATTAAAAAAGTTGCTGGTTCAAGAACAGTGCCTATTGAAGTAGGAGATAAGTATACTTCTGAAAATTGGACCCAAAAATTAATAAGTGTAGGTGAGTTTATTGATAAGTATATATGTACGAATAACAAAATTGGTTACTTGGCCCAGCATCAGTTGTTTGAGCAAATACCAGAACTTCGTGATGATATATGTATACCAGATTATTGCTGTATATCTGAGCAAGAAAACAATAGAGTAATGACACATGCATGGTTTGGACCAAAAGGAACAGTTTCTCCTTTACATCACGATCCATATCATAATTTGTTTGTGCAGGTTTTAGGTGAAAAATATATTCGTTTATATGATCGTAAAGATTCTGAAAATCTATATCCGCATGAATCACAGATGCTTAACAATACAAGTCAAGTTGATTTAGAAAACGTAGATGCAGAAAAATTCCCACTGTTTTTACAAACAAATTATGTTGAATGTGTCCTTAAACAAGGTGAAATGTTGTATATACCGCCTAAATGGTGGCATTATGTACGTTCCCTTGAAACAAGTTTTTCTGTTAGTTTTTGGTGGTAA
>DENV_002013_XM_002158702.3
GAATTCTTGGTGCTTATTTCTACTTACTGTGTTTGTTTCAATGAGAAGATTTTAAAGATAAGTGCAATATTACAAAAGACAAATGATTCATTACCTCAAATTTTAGTCAATGGAGATACAAATTCTTCTGATTTATTAGAAGAACTAAGTGAAGATGATAACTCATCTGTTTTGAGAGAAAATTTAGGTAGCAAGAGTTTTCATAAGATTCCAGAAAAAGAATTTGAATTTGAGGAAACAAAGCGAAGAAAAAGATCACTTAAATATCATAAAAAAGATTCTCCTTACAGATTTTCATTGAGCCCTCCAATCAATATTAAGAAAAATGATAAATCTATTTTGCGTAGAAATAGTATTTCGGATTCTTATTACACTGATAATATTGATGATGATGTAATCAATGAGCATTTTATTGATTCAAGTGATCCAGAATTTAGATCATCTCCGATTCTTGAAGAAAGAATATCTATTGAACCTGTGAGTGATAAAATGATTCAAGATCAACGTTTTATAGATTTTCCAGTTGGCGATAAAATTGACAAGCTTATTAGAAATGCTGACAACGAACGTAAACAGTTTGAGCAAATAAATTCACATATTGGTTCAAATTCAATATTCCCAAGCCAAAATAACTTCCTTGGTAATGCTCAAAATATAATTGGATTTCAACCTAATGGTTTTATTTCCCCTCAAAAAAAAGATGTTTTATTAAAAACAAGAAATCAAAATGAGCTAGTTAATTCAAAGAAGTTTCTGCGCAAAGATATACCAACTGTTTCTGATAATAGCAATATTTCACCTATTCAAAAGAGCAAAGATCACCTGTTTTCTGATTTTCGAAAAAGCAGTTCTAAAAAATTAAAAGATTTTTCATCAATTCTCTTTAAAAAAAACCATAAAGCTGATAATATGAACTTTAAGCATACTCTAGGTGTTCCATTTAAAAATTACAAAAGGAATGCATATCCTGAAGGTTCTACAAGTTTTTTAGAGAATAAAAACATAATCAAAGTTATCAATCTGAACTCAAGTGATTCAAATAATGATATTATTATTGATTATGCAAAACAATACAGTGGCAACAAGAGACTAATTGCTGATTTTTCAAAAGGTAACGCAGAATTGATTATCTATCCTTTGAACAATGCTGACTATGATGGGTTGATATCTAAACGAAGTGATATACCTAGTATCCAAACTTTACATTTTGAGAATGTTTTCAAAGCTATGATAGGTGATTATGGCATCAATCGTTGGGTATACTTTGATCTTGACAAAGGAACAAAAAGGTTTGACATTCCTGTCAATACTTCAAACATCATTTCAAAATCTACAAAAAATGAAGAAAAAAAAAATTTGAAACTAAAAGAAACTACAAGTAACAAACCAAAAAGTGAAGATAAAAAAAGTTTGTTTAAAAATAGTTCAATGAATGAAAAAATAAAAAGTGGAAAATATGTTCAAGATAAAGAAAAAACACCTCAAGCTTTCAATGATGATGTATCACAAAATCATAAATCTCAAAAGAAAAACTTACATTTTAGTCGTAAGTCTGGAGATTTAACAAATCAAAATAAAAAGTCAAATTTAAACTTACCTTTTAAGCATAAGATTATTGATGTAACCAATGATGATGGTGATGATGATGAT
>DENV_002048_XM_002162174.3
ATGTTTGATCAAGATGATGATGCAGATAAAATTAGTTTTAATGTTGGTGGTGTAAAATTTGAAACGTTCGCCACTACGCTACTTAATATTGCTGATACTCGATTATCTTGGTTGGCGGAAAATCATCTCCAGGATGGAAAAACAAATCGAAAAGAATACTTTTTTGACCGACATCCTGGAGTGTTTGTTCACATCTTAAATTTTTACCGCACGGGAAAGCTTCATACACCTACGGATGTTTGTGGGCCACTTTTTAGTGAAGAATTGCAGTTTTGGGGAATTGACGAGAAGCAAATGGAGCCTTGTTGTTGGGGCAGATTTACCAAACATAGAGAGGCCGAGGAAGTTCTCAGTACATTTGAGGGACCTTGTTTTGAAGATCTAAGCAGAGAGCGTAAAACTTCTTTTTTATCATTAAAGACAGGATATTTAAATAAGAAACTTTCTTGCATTTGGAAAATAATGGATGATCCATTCTCATCAGAACTTGCTAAGAAGTTCTCTTATCTTTCGTGTATGATGATTTGTGTTTCAATAGCTGCATATTGCATTAGTACAGAAGCAATTTTCAAACAGAATAAAGTTATAAAGAAGATACTAGACAGTATTGAGTATATATGCCTGATATTTTTTACATTTGAACTATTAATACGTGTTATTGTTTGTCCCCAAAAAAAAGTTTTTTTTAAAAACTACGTAAGTTGGTTAGATTTTGCATCGATTATTCCGCCGTACTGTTCGCTGATATTTCCTCAATTTTACCCTCAGCTAATCGAAAACTTGGTAATAATTCGCTTATTAAGAGTAATAAAGTATTTTAAACTTTCGTATGGTTTGCAAGTTTTTATGAAAACACTAAAGTCCAGTTCACACGAGCTTACTTTACTTTTTTTTTTGCTACTTATTCCGGTCATTATTTTTTCAAGTCTTGTATATGCTGTTGAAATAAATATTCACGGAAACAGCACTAAAAATCAATTCACATCAATACCAACTGCGTTCTGGTGGTGTGTAATTACAATGACCACAATTGGATACGGCGATATTGTTCCAGTCACGTGGTTAGGCAAAATATTCGGATCAATCTGTGCTGTAATTGGAGTGCTTATAGTGGCTCTACCAATCTCCATAATTGGAAGTAATTTTAGTGTGTACTATGCTCATGTTAAAGCTCGAATGAATTTGCCTCAAAAGAATCGACGTTTGTTAGAAGGAAATCTCCGAGGCTTGCTAAGACAACCATTGTCCTTATCATCGAGAGATAGAGATCGTCGAACTATCAAGAGACAAGGTATTGATCGATTGAATAATAATGCAATACGAAGGAAAGAAAATAACTCTTCGCCGCAATTTATAGATATGCAAATGAAACGGAAGTTTGCTTTTGAAAGAATAACTAGTGACCATCTTGGAAGCACTGATACAGCATTTACTTTGAGCCTTCAAAGTTTAACTGAACAAAAACCAAACTCGGGCCAAAAAAATGTCATATGTGATAAAAAATATACTTTTGTAAAACAGGTTTCAGATTCGGACCTTGTCGAAAAAAATCGAACTTCTACATTTGAAAGTAACGTTTATCAAGAGAGCTGTGAGAAAATAAATGAAAAAACAACGACGGTTTTGTCAAATAAATTAACAGATAAAAGAAACTCTGATACAGATAAGTATGACGAAAAAAGTGACGGGTCCCGACCAGACCAGACCAGAAAAGAAACAATGAACGGGTTGTCACACGCTGATACGAGTCCCTCAAACTCAATTAATAAAACATTTTCAAATGATGAATATTTTACAGATAGTTTACCAAAAATATGTGTATCCGTAGAAAATCCTTACCATTCGAACGAGTGCAATAGCTGTAGAGAATTAAATTTTTTAAAAGAAGACGATAACTTCAATAAATTGTCTGCGTCTCGTTGCTCGCAAAGAAGCAAAAGCTTAAATAGCATGGATGAACCGCACTATGATAACCAAACCGATCGCATCAGTTTCAAAAATAGTCCATGTCAATCTTCACACTCGATCAATAATTTAGAAACAAATAAATTGTGTTTACCATTTCATATTTCTAAAACTAAACCTGAACTTGGGGTATTTGATCCAACAGATATTGAAGAAACAGAAGTGTTTCGGCGTCATTCAATGTTGAGAATAGAGGATTACTATAATTTTCCTTGCGTTAAAAACAGAGATATTCCAATATTTAAGGATTTCTTTACAGTTAATCAATAA
>DENV_002065_XM_012710245.1
ATGAATTCCATTGCTGTTAAAACTCTAATTCAAAATGATCCTGTTTTAGTTAGAAAGCGACCAATGACTGCCATTCCAGCTGGAGGAATGCGAAGTCCTTGGTCTAACCCAAATGCACATCCTACTGTACCTATTAAAAAGTTTCACATCACATTGTCTCACAAACCTTTTGAATCTGATGTCAGTAAGAAAGCACCATATGCATCTCGACCCAACTCAACTAATTCAGTTAACTATCCAAAAGTTGTGAATGGAAAGACAATAACAATGCCAGCTTATAATCCTCTTGAAGATCCTCATTTAGCTGCTTATTATAAAAGAAAGTTGGGTTTGAAAGCAAGTTTATTGGATGGTGGAAAAAAAAATGTGAAAACAAAACTAGAAGCAACAAAAACTGTTTATAGCATCACAACATTGACTGGAGATGTAAAAAATAGTTATACAAATGCAAGGGTTTTTGTACAAATTCGTGGTACACTCGGAAAAATTCAAAAGCAACAACTTATAAAAAAATCTGAAAGTGATGTTAATGGAAATTCTTCTTTTGTTTTTAAAAGAGCATCTAGTGAAACATTTTTTATTTATTCCAATGATATTGGTGAACTCATATCTTTAGATATAGAGCATGATGGCGTTCTGAGAACTCAAAGTTGGTATCTTGATGCGGTTGTGGTAAAAAATCAAAAGACAAAAAAGTCATGGACATTTCCATGTCAATCATGGTTATCACTGTATGAGTCTGACTGTCAAATTAAAAGAACTCTTAAACCATCTTCAAATAATGAACAGAAGTCTCAAAGAGTAGTTTACGAAATAAGTGTTACCACTGGAGATGTAAAAGGTGCTGGTACAGATGCTCATGTTTTTATAACTATGTTTGGTGATAAGGGAACTGCACCAAGAGTTCAGCTTATAAATAAGAATATAAACACATTCGAAAGATCACAGACAGATGTTTTTAAGATTAAAACCAAGTACTTAGGGATGATACAAAAAATAATAATTGATCATGACAACACTGGTTTTGCACCTGGTTGGTTTCTGGATAAAGTGATCATCACAAATACAGAAAATGTTAAAGAAAAATGGTATTTTATTTGCAATAAGTGGCTTTCAAAGGATGAAGGGGACAAGGAAATATCTAGAACTTTGCTTGGTACAAAAAGTCTAGAGAATGTCCCCTCAGCTCACAAATACACCATAAGCACATACACAGGTGATGTGAGAGGCGCAGGCACAGATGCCAATGTTTATGTTACTTTGTTCAGCAAAGATGGTTGTTCAACAGAAATGCAATTAAATGATTCGAAAAACAATTTTGAACGCAAAAAAGTTGATACATTTAATATTGAATGCCCTGACATTGGTTCATTGACAAGATTAAGAATACGTCATGACAATACTGGAGCTGCAGCAGGGTGGTTTCTTGATAAGGTTGTTGTTAAAAACTCAAAGAATGAAACATTTGAGTTTCCTTGTGGCAAATGGCTTTCAGATTCTGAAGATGATGGGCAAATATCCCGTGATTTAACAGTCATTTCTGCTAATGGAGTTCAAGGAACACCAGGTATACCTTATAAGTTGCACATTACAACAGGTAATGTTAGAGGGGCTGGAACTAGTGCTAAAGTATATGTTATTTTGTATGGCGGAAAAGATGGGGAAAAAAGTAGTGGTAAATTATGGGTACAAAATGGTCGTACAGATAACTTTGAACGTAATCGTACAGATATTTTTAATGTTGAGTGTGCAGAGGAACTTAGTCCTGCTCATCACTTAACCATTGGTCATGATAATTCTGGGATTGGTGCTGGTTGGTATCTTGAAAAGGTTATTCTTGAAGCTCCAACAACAGGAATTAGTCAAACATTTTTTTGTCGAAAGTGGCTTGCTGATGATGAGAATGATAAATTAATTGAAAGAGAATTGTATGAAGATATGGATTACAGAACTCAAAGAGAAATGAAAAATGTATGGAATTTATCTGTGTTTACCAGTGATATTCTTGGAGCAGGTACTGATTCTTTAGTTTCATTTACATTGTATGGTGATAAAGGAAAGACAGAGGAAACAGTTTTAAATAATAAAACAAATAACTTTGAGCGAGGCAGTGTTGATCATTTTAATGTTGAGTTGAAAAAAATAGGAGTTCCATATAAGATTCGTATTGGTCATGATAACTCAAAGATGTATTCAGATTGGCATTTAAGTAAGGTGGAGCTTGAGAATCCTTTATCTAAAGAAAAATACTTATTCACATGTGATAGATGGATTGGTGTTGGAGAAGATGATGGCCAATGTGTTAGAGAATTACCAGCACAAAGTGGTTCTGCACCAGTATTGCCAATTCTACCTTATAAAGTTATTGTTTATACTGGTGATAAGTATGGTGCAGGCACGAATGCTAATGTTTTTATAAATATATTTGGTGAAAGAGGAGATACTGGTAATAGACCTCTGCTGAAGTCAAAAAATACAAATAAGTTTGAAAGAAAACAGATTGATGAGTTCATTGTAGAAGCAGTTGATTTATCTAAATTAACATCAATTAGAATAGGTCATGATGGTAATAACAGTGGAGATGGATGGTATTTAGACAAAGTTATAATCGAAGATCCAAAGACTAAATCAAGCTATCCATTTTTGTGCAATAGATGGTTAGCTACAGATGAAGATGATGGCCTAATTGTTCGCGAGCTTCCTGTTGGTGATTCTGCTACTTTACTAAAAACAACTTCTTATCATGTAAGTGTAAAAACTGGGGATGTTGCAGGAGCTGGTACAGATGCAAATGTTTATTTGATCCTATTTGGAGAAAATGGTGACACAGGAAAGCTTCAATTGCGTCAAGCTCAAACTAAAAACAAGTGGGAGCGAGGAAGAACAGACATGTTTACACTTGAAGCAATGGATATCGGAAAGATTAAAAAATTAATCATTGGTCATGATGGCAAAGGAGTTGGAGCTGGTTGGTTTTTAGAATCTGTAATAGTGGAAATACCATCTCAAGGACAGCATTTAAGATTTTCATGCAATCGTTGGCTTGCAGAAGATGAAGATGATAAGTTGATTGAAAGGGAACTTTATCCTAGCGAAGAGAGAGAATTGTCTAAAAAAGTCCCTTATGAAATAGAAGTTCATACTGGAAATGTGAGAGGTGCAGGAACAAATTCTAATGTCTTTATTGTTCTATATGGTGAAGAGAAAAAGTCAGAAGAGTTTTGGTTACGTAACAAAACAGATAACTTTGAAAGAGCGCAAATTGATAAGTTTAAAATAGAGTGTGATGAAGTCGGCCCATTGACAAAAATAAGAATTGGTCATGATAACTCAGGAATCGGCTCTGCTTGGTTTTTAGATAAAGTGATAGTTAGACGTCTTCAACCTCCACCCAAAAAAAATAAAATTGACACTAAAAATCAAAGTGACAATAAAACAAAAGGGAAGAAAATGTCAACATCCAAAAATCGAATTGATTCAGAAGACAAGAATAAAAAAGAAGATAGCGAAGATGATTGCAACTATTTTTTCCCATGTAATAAATGGTTTTCAAAAAATGAAGATGATGGTCAAATTATTAGAGAGCTTGTTCCCTTTGATGCTACTGGAAAATTTCAAAGAAAAAACTCATTACCTGCTGTTACATATGTTGTTCATGTATACACTGGAGACCTGGTAGGGTGTGGAACAAATGCTAATGTATTTTTGACTCTTTATGGAGACAAAGGTGACAGTGGTGAGAGAGAATTAAAAAAATCTGAAACAAATATGGACAAGTTTGAAAGAAATCAGGTAGATGTTTTTAAAATTGATGCAGTGAGTCTTGGAAAGTTAGCTAAAGTCAAAATTCGACATGATAATTCTGGACTAAGTTCAAGTTGGTTTTTAGACAAAGTTGTTGTTGAAGATACCAAAGAAAATGCTAAGTATCTATTTCCTTGTGAACGTTGGTTATCAAAAACAGAAGACGATGGCTCACTTTCACGAGAATTAGTTGCAGTAGATCAAGTTGACTATGAAAGAAGAAAATCCCGATCTCTAGAGCGCCAAAAATCACTTAAAAGATCGAAATCGATTGCTGGGGACAATGTCGATCTTGAACAAATGGCTGAACAAACTACATATAACATCAGTGTAAAAACAGGAGACATATCGGGTGCTGGAACAAATGCCAATGTTTATATTGTTCTTTTTGGAGAAAAAGGAGATTCAGGTAAAGTTGAGTTAAAAGCATCAAAATCTAATAAAAATAAATTTGAAAGAAATCAAACAGATATATTTACAACAGAGGCTGTTGATCTTGGAGATCTGACAAAAATTAGAATCGGTCATGACAACAAAGGTGGATTTGCTGGTTGGTATCTAGATAATGTAAGTATTGATGCACCTTCTATTGGTAAAAAATGGATGTTTCCAGCAGGTAGATGGCTTGACAAAGATAAGGATGATGGAAAATTAGAAGTTGATCTTTATCCATCTTCTGATAGACAAGAGGTCTATCAAAAATATGTCCCTTATGAAATTGTTGTTTACACAAGTGACTTACCTGGTGCAGGAACAGAAAGTAATGTTTTTATTGCTCTCTATGGTATGGGTGGCATTTGTACGAATGATGTATTTTTAAATGATACTAGCAAAAAAAGAAAAGAATGTTTTAACAGAGCCTCAGTAGATGTTTTTGTTAGAGAATTAGTTGATGTTGGGGAGCAGATTGATAAAATACGTATTGGTCATGACAATAAAGGCTTTGGTGCAGCATGGCATTTGGACAAAGTGGAAGTAAGAAAACTTGTGGACAATAAAGGAGTAAAGAAAAAATCAGGATCATTAACTTTCACTTTTCTTTGCAATCGGTGGCTTGCAAAAGGTGAAGATGATGGTGCTATTGTCAGGGAGTTGGTTCCATCAAAAATTGTGGAGGAGTCAGTTGATAAGAATGGAAAGATATCTGTTTCTGAACAGAGAGTGGATGCTATTCTAGAAATTCACAAATACGAAGTCCATGTGTATACTGGAGATGTTAAAGGGGCAGGAACAGATGCAAATGTGTTTTTGATTATGTTTGGTGAAAATGGAGACACTGGAGAACGACAGTTGTTAAAAAGTGAAACAAACCGCAACATGTTTGAAAGAAAAAATGATGATATGTTTCTTTTGGAAGCAGCTGATCTTGGTTATATTCATAAAGTTATTATTCGTCATGATGACAAAAATATTGGTTCTGATTGGTTTTTGGATAGGATTGAAGTAATTGATACATCTGAACATAATCGAAAGTTTATATTTAATTGTGAAAGATGGTTGGCTAAAAAGAGAGATGATGGAAAAATCAAAAGAACTTTATATGAAAAAAGTTACGAGGGGGATCGAAACTCCTTACATTCATCAGTAGGATCACTTTATGGAAGTAGGATGATATCTGGTAGCAGCGTTAGTGTTGCTAGTTTAGAAGCACCACAAAAGTCTTTATTAAAAAGAAGTGATAGTGCTGATTCAGTTTTTAAACAACAAGTGAATGGTAAAATGAAAAAATCTTCTTCAAAAGTGTCCTTGGGTGGAGCATCAACATTAGGATGCCTTCTTGAAAGTATTCCTTATACTGTGCGCATATGGACAGGAGAAAAACCTGAAAGTTCCACTGAAGCTAATGTTTTTATAGTTTTCATTGGTACAGACGGTGCTTCACCAAAAATTCCTTTAGAGCTCATTGGAAAGGATAGTTTTAAATCTGGTTCTGTTGAAACATTTTCTGTTCAATCTGAGGATATAGGAGATATGAAGAAAATAGAGCTTGGGCATGATGGCTATCTTCCAAAAGATAGTTGGTATGTGAATAAAGTGGAGGTGGATGTTCCTACAACTGGGCGTAAATATTTTTTTCCTTGTCAATGTTGGCTTGGCAAAGACAAAGAAGATGGAAAAACTGCTAGAATCTTTTCAGTTGATGAAAACAAAGATGTGTCTTATAAACCAAAGATTCTTTACCAAATTACTTTCTATACTGGTGATATAAAAAATGCTGGAACTGACTCTGATATAAAAATGACTTTGTTTGGCCTACAAGGTCAATCTTCAGAAATTAAACTTGATAAAGGAGAAGAGAGATTTGAGCGTGGTTCAGTTGATATTTTTCGCATGGATATTGAAGATGTTGGAACTTTAACAAAACTTCGAATTGGACATAATGGAAAAGGAAGTCGTCCACATTGGTTTCTTGATAAGGTTGTATTCATGAACTTAATAACTGAAAAAGTTGTTGTATTCAACTGTGGTCAATGGTTCTCAAAAACAGAAGGTGATAAAAAAAAAGTTCGTGAGTTACCAGCTGAAATGGAAGGAAAGAAGATGGTGGCAGAAACGAAGTATACGATCAGTGTAAAAACAGGTGATATACAAGGTTGTGGCACAGATGCTAATGTTTATATGATACTATTTGGAGAAAATGGTAGCTCTGATGAGTTAAAATTAAAAGAATCCTCAACAAACAAAGACAAGTTTGAGCGTGGAAACACTGATATTTTTTCATTTTCAATGCTCAGCTTAGGCAAACTTACAAAACTTCGAATTTGGCACGATAACAAGAATATGCGAGCTGGTTGGTTTTTATCCTATGTAGAAGTCATTGATGGCAGTACTAATGAAAAGTTTTTGTTTCCATGTGAAAGATGGCTTGCTAAAGATGAAGATGATGGAAGTATAGTTAGAGAATTGGCTTGTGCAACTAAGTCATCAAGTGAAAAGAAAAAAAAATCTGCTATGATGGAATATGAAGTCACAGTGTTTACATCAGAGAAGAAAAATTCAGGAACATCCCTTAATGCAATGCTTATTTTAGTTGACATAAATGATAAGAAATCTGATGAGCTTATTATTCAAAATTCAGCAAAAAATAAAGTTCTTAGAAGTGGTCAAACTGATACCATGCGTTTTGTGACAAAACCATTAGACAGATTAAAAAGTATATACATCTGTTTGGTGGAAAAAAAAGAAGCCAGTGATACTGCTAAAAAATGGCATTTGGATAAAATTGTTATAAAAGATGTTGTTGCTGATGTCAGTTATCTATTTAATTGCAATGATTGGATTAAATTATCACGTGTGCAGTTAGACTGCTCTGGTGAAGAAAAATCAAAAGTTGCAACAATAAGAGAATCTGTTCCAATACAATATGAAATAAGAGTCTATACTGCAGACATAAAAGGTGCAGGCACTAATGCTAATGTTTTTCTTACTCTGTTTGGAGAGAATGGTGACTCAGGGAAGCGCGAGCTTAAAAAAAAATTTAAAGATTTGTTTGAAAGAGGCAACATGGACGATTTTAAAATTGAATGTTTGGACTTAGGAAAGCTAACTAAATTAATCATTGAACATGATAATAAAGGATTTAAACCGGGTTGGATGTTAGATAAAGTTGAAGTTACAAACACTAAAGATAACACAGATATTGTTTTTCCCTGCGAACAATGGTTAGACAAGAAAAAAGGCGATAAAGCTATAATTCGAGAACTATATCCATCACCATAA
>DENV_002087_XM_002166086.3
ATGAGTCAACGTCAGGATCCAAGTGATTTTCTAAAGCAAATTATTGGACGTCCAGTCGTAGTAAAGTTGAATTCTGGAGTTGATTACAGAGGTGTTCTAGGTAGTTTAGATGGTTATATGAACATTGTTCTTGAGCAAACTGAAGAGTATGTAAATGGACAGTTAAAAAACAAATACGGTGATGCGTTTCTTCGTGGAAATAACGTTCTTTATATCAGCACGCGTAAACAGAAAGTCTAA
>DENV_002104_XM_012698998.1
ATGAATGAATATCGCACAAGAAATCAAAGCTCATCAATATTTGGTCAAAGCAGTTTTGAACAAAATGATTCTAAAAAAATCTTACATGGAACTCTTTCTCCAAAAAAATCTGCTCCAGGATGTGTTCCCAAACTTGTCATGGATTCTTTGCTTAATGATAATGACTTAACATATACCAAAGTTCATAAAGATAGTTTTGTGAAAGACACATCTGTTAGTCACCATGGAGGCTGGCAGGTTAACCAAACTATTCAAACAAAAAATTCACTTTCAAAGCATGCTGATGTTCCTGATCTTGAGTTAAATTTATCTCAGAGCAACAATGCATTAGCAAGCCTTTCCATAGCTGCTAAAAAAGTAAAAGATGATATGTCAAATGATCGCAAAAATCAACTTAAAGATGAGAAGGAAAGAAAAATCTGGCAGAGTAGTTTAAACTTTGTAGACAAAGCTGTGTTCAATGATCAACTTGACAGATTCAAGATTGAAGAAGAAAAACCATCTATAGAATTTCCAAAGTTTGGGTTTAATAACAAATTTGATCCACGACAAAAGAGACAGCAAGATATTTATCAATCACGGTCGATTTTACAAAATTCAGAAAATAGTGATGTTTTGAACCGGTTAAGTTTCAGCGCTAGAATAATATCTACAGATGGTCAAAATTCTCGAAGAGAAATTAATGGTGTGTTCTTTGTATCAGATAAGTCCCTCACAATGTATGAGTTTAGACAATTTGGTAATAGATCAAATGCACTTCCCTTTATACAGCGTGGTTGTTATCATCATTTAAAAGGTTATTACAAAGGTGAAATGTACTGTCTTTTTGATATATGCCCTGGTAATGATCTTTTGTTTGAAACATCTCAACATGCAACATTACCTGACTCAATGAAAAAAAAGGCTTTTGCTGTTTTTCGTATAACAGATGTTGATGCAGCATGCAAAAATAAGTATTTGTATGATGGTAAAAAAAGAGATGAAGTTGAACAAATTATGACAGCATATAAAATGAAATTTCATGAAGACAAGAAAATTGTTTCTAAAATTGCTTCAAACATCTGTAAACAGTTGAAAACACGTGCTACTAAAACTCTAGTTAATATATACCATCATTTTAAGTTGGTAGACAAGCAACATGTGGGTCTTTTAAATCATGATGAAGTGAAAACAGTTTTATCTAAATACAGAATTATTATAGATGATGAGCAATTTGAAGAGATCTGGGCATTAATTGACAAATACCAAGATAACAGAATAGATTTTTTAGACTTTTCAAGAAGTTTTATTGGTGAAATGTCAGAAATAAGAAAGTTTTGGGTTCGAAAAGCCTTTTCTAAAATTGATGCTAATCGTACTGGATGTGGAAAATTAAGTGACATCCGAAAATTTTATTTAGCTAAGCAGACATCTGTGCTAAAAGAATCAAATTTAGTAGATGAATTAACTCAAGGTTCCCAAGATTACAAACCTCCTAAAGATTACAACAATGAATACATCACATACACGCTTTTTGAAGCATATTACGAAGGAGTGAGCCTGGGAATTGACTCGGACGATGAGTTCATAGCATTAGTTCGTAATTGTTGGACAATTTAA
>DENV_002119_XM_012699695.1
ATGAATGATTCGTGTGGCAATTTTACAACAATAAGTAACGAGATTAATAATATTTTGGTTACAACCTACATTTTGATTATATTTTTATCAATAATTGGAAATTGTGCCGTTTTTACGGTTGTTGCTGCAAACAGACATATGCGAACTGTTACAAATCTTTTAATTTGCAACTCGTCCGTTGCAGATTTATTAATTACATTCTTACCAACCACCTATGAAGTTTTGGATCTTGTGAAGTACAAAGGAGTATGGTCAATGGGATCATTTATGTGCTCATTTTTATATTTATGTAACTACTGCTCAGTTTCAGCTTCAATATTTACACTTTTGGTTTTAGCAGTAGATCGATACTGCGCAATCATGAACCCGTTTAAAAAGTTAGTAACATTAAACATGCTAAAGTTTATAATACCTGTCATTTGGACGTCTTCTTTATGTTTTGCTTCACCAGTACTATTTACACAGAAAGTTATTATTGAAAATAATAAAAAAGTATGTGCAGAAACATGGCCTGATTTTATGCCCACTAAAAGTGCGCGTCATTATACAGTGGTTTTGTTCACGTGTTTATATCTTATACCTTTGATAATCATTTTGATATTGTATAGTATCATGGCTATAAAACTAACATCTTCTGTAAGCATGGACGATAATTCTAGTTCATATAGATCATGCACAGTTGAATCAAAAGAGGAAATTGCCATGGAAAATATTATTGAAAATAACAATTGGCTAGATTCAATTCGAAAAGAAAAGGTTGAAGTATTTTTAAGAAATAAGTATATATATAAGAAAAAAATGCAAAAAAGAAATAAAATTAATGTACTTCCAAAAAAGAGCGTGTTACGAAAACGTCGCGTCATTCGAATGTTAGTTGCTGTAGTAATGAACTTTGCAATTTGTTGGGGTCCAGTTCACATTATACAATTCTTGTCATATTTTCATCCTTTTTATATTCATTGTCAGCAAGCATTACGTAAAGCGGCATACTTTGGATACGTTATACAATATGCTAACAGTAGCATTAACCCAATGCTATACTTTTTATTGAGCGTCACTTATCGCAAAGGATTACGACAAGCACTAAAATTACTACCTTGGGTGAGAAAAAAAGAAAAAGCTTTGGGAGTTAGGACCAGAAAAATAACTAAAACATCGCTTCTATGCAGCGATTCAAATATTTGCGAGAAGAGTACTTAA
>DENV_002124_XM_012698512.1
ATGCAGAACATATCGTCCACATATTTTAAAGTAGAGCAACTTTTGAGTGAAATTCAAGAACTTGTGGCAAACATTCTAAGTGTTCATTCCAAAGAATCAGTTCCACTTAATGATGACAATTTGCTGGTACATAGATTATGCATGGCGCTTGAAAATATTTTTCGAGCTGGTGCTAAAGAAAAGTATAGTTTTACTGGCGCAAAGAAAGATTTTTGGAATTTTCTTAGTGAAAGTTTGCCCAAGGAAGAAATTATTCGTTTTATCAATTCTATTTCTGACTTTAGAACTTACCAAGGTAAAGGAAGGGCTTTTATTAGACAAGCTTTAATGGAGAAGTGTTTGGCAGACATGCTTCAGCGTTGCATCATCAATGAAAAATTTATTAAAGATTATTTTGAAGCTGGCTCAATTTTCCAAAACAAAACTCTTTTTGGCTCTTTGATAAATTCTCTTTATGATTTAAATTCTATACCATTTAATCTTCCTTATAAAGGTTATGATTTGGATAGAAGTTGGCCTTCATTTTCCAGAACAGCTTTTTATGAGAAAAAAAGGTCAAGTTCACAATCAAGTTTGCTTACTTTGAATGAAGAGGTAGTTTCAGATCTTTTTTTGCTTCTGAAAAATCACATAAATATGATAGATGTCTTGTTAAGAGACTGGGACAATGGATTTAAGCCAGAAAGTATTTCAAAAGTGTACAGTCATCCTTTAGAAGAATTTATTGACATGCTTATGGCTGTACATTCTGAGCTAGTTAAATTAAAACTAAATCACCAAAAATTAAATGATGACTTGAATGCTTTAGAAAAAGAAAAAATGTTTATTCAAGTAGATTCTGATTTCAGAATAAAGCAACTACAGGAACAGAGTAAAGAAATTGAAAAAAATCTTCTTCTGTCAAATCAATCAGAGCTGGATGCCTTAAAGTCTGAGAATGATATGTTGTTAGAAAAATGCAAGGTTCAAGAAGAAAAGTTATACAAATATTTTAATACAACTAACGACTTTACTCATAAAATAGCAAACCTAGAAGAGCAAAATAAGGTGCTGAAATTAGAAATAAGCAATCTTACATATGAGTTAAACAAAAAAAATGAAACTATTGCGGTACAAGAGAAAGAATTGTTAGTTTTACAAAATATAAATGCAAAATCTGAACAAAAGTTTGAGGAGTTGATGAGAGATATTAAAGATCAAATTCAAGAGAGTCATGTTAGTTTAAATGATCAAATTCAAGAAAGTCATATTAGTTTAAATAGTAAAAGAGAATATATTTTGAAAATTCAAAATTTAGAGAAAAAACTGGAAGATGAATCTCGTAAAAAAGAAACTTTGTTAAAAAAGAATGAATTTAATTCAGAAAAACAGTTACATGATATGTGGCAAGTATTCATTAATGAGGTAGCAAATTTGTTTAAAGCAGATATAAGTAAGGATCAAATTGATGATGTCATTAGTTTGCATTGTGGAGAAGATGCTGCTTTAAAGATTATAACCAAGGTCCACAATCAATTTGAGGCTACTAAAGTATTAAAAACTCAAGCAGAAGAATCTGCAGAAAATCTTAAACTTGAAAAAACAAGACTAGAGAAAGATTTAAATGATTTACAAAAAGAAATTTTAGCATTTCAAAACCAAGTTGACATCTTAAAAGCAGAAATTAGCATCTTGAATAGAGAAAATGAAGTTGCTCTTAAAGATAATGAATTTCTCAAGGCTGAGGTGCAAAAAGTAACAATTGGTTTTGAAAGTTTCAAATTGAAGTTTGAACATGAAGAGAATGCAAGAAAATCTCAAGAGGCTTCTTTCAAAAATGAAATATGTATACTATCAGAAGAAGTAAAAAGTTTGGAATTTCATCTCAGTACAAATGAAATAAAATACAAAGATACTTTAAAGGAAAAAGAAAGCTGTAAAGTTGACTATGAAAAGTGCAAAATGGACTACAAGGAGTTGGTTAACTCTTTTGAAAATATTCAAAGCTTAAACAGTTCAAATTTAAAAGAAATCTTATATTTACAAGAAGAAAACAAACAAAAAATTACTGAGATTTTAGAAATGAAGTCAGAAATTGATAATCTTAAATTAGAATTAAAAAACTGCTTTAAAGAAAAAGAAGATGTTTGTGAATTATATCAAAAAACTAAAGAAGACTTTGATAGATTGAATATAGAAAAATCAATTAGTGAACATAAGCATGAAGAAATAATACAACAAATTAAAAGTGACACTGATGATATGAAAGATCAACTTATAAAACTTGCTAAAGATAAAGAAGAACTTTGGGAGCAAAAAAATGCTTTGGAAATTACACTACATTCTAGGATAGCAAACTACTGTATAGATGATAAAGATGTAGAAAAATGTATGCATTGTTTGAAAATATTTTCTTTGGCTAACAGAAAGCATCATTGTCGATTGTGTTGTGGTACATTCTGTAAAGTATGCTCTAATGAAAAAATTCAAACACAATTCAGCAGAAAAAAGATTAGATGTTGTCAAACTTGTGTTCATTTGTTCAAAGATAAATACTCGTTAGAAGATGTTATAGCAGATGATGTTTCATCAGACACAAGTAGCATTTATGTTGTTAATGTCAGCTCATTAACTGAAGAGGATCTAGACGAGTTGTCTCCAGGTGGCTTTGAAGAACTAGATCAGAATGATGTCAATAATTCAAAAATAATTAGCAAGAATATGGAATCTATAAGACTTTATGAGAATGACATCAAACAAAATGCTATTGTACCTATTGTTCAACAAGATAATGAGGGTCCAGGTGACAAAATGGATTTTTTAATTACAGCTGGAACTCAATGTCTTTTTCCTTTAGTTATTGGAAGCATAAAATTTGAGTTGGTTTGGGAGTTTGAGTCATCTCCAAAAGACATTAGTTTCGGGATTGCTTATAAAGAAAATGAACAGCTTTTGGACAATCAAATTGAGACTGTTATACCATTGTCACGTTACTGTTCACACAGACAAATCATTCATGGAAGAATGCCAGTTGACAAACCAGGAATTTACATAATAATTTTTAGCAATTTATACTCAAGATTTTTATCTAAAAACGTTAAATTTTCGTTCCGATTGTGTCCATTAATTACTGATTGCAAACGTTAA
>DENV_002134_XM_002154108.3
ATGGATTGGAAAGATCTACTATCAGCTAGCAACGAAGAGCTTTTGAAGCTTAGAGAATATTCAGGATGTGATTTGGAAATTAAGTTAATTCAGCTTATGAATGGATCAAGTCACCAGACAAATTTAAAAGATGCTGCGTTGGTCGATTGTTTTTTCAATATTTATAAATTTTTTCAGCACCATGACTTATACAGGTATCTATTTACTGTAGGTCAGGAACAACAAGAGTTATTGAAAGAGTTGAATTTCCAAGCTCTTCCCCAGATGCAAACATTTCCTCCTCCACTTGATGAAGCAATTAATGAAGAGTGGTTGCGCATTGAATATCCTACCAATCAACATTTAGAGGAAATTGAAAATGAGTCATGTGAAAGTAATGCAAACATAAAATCTAATGTTACATTAGATGATATTTGTAAAGAAACTGCTGAAAACCTATTGTCAACATTAACGAAAAGCAAAATAAAACTTTTAGTCAATGAATCAGCAGAGAAAAAGTTAAATACTGTTCAGCAAAATTTGAAGCAGAGAATTGAAGATAAAGAAGCATCACTTTTAAAAGTCTTACAAAAGTTTACTTTGTCGTGA
>DENV_002142_XM_004208152.2
ATGTCCTTAATAACTGGAAGTATAAAATCAATTTTAACGATCAAAATAAAACATCGCCATGATAGTTTTTCTGATCAAATTTCACGAATATTTGTTGCAAAAATGTTCCTTGTTGCTAGTTTAGTAGTCGGAGTTGATTGGTTTCATGATACTGTATTTTGTGTTCTTCCTAAAAATTCAAAAATGTCAGAGAATTTTGTTCACAGTGCATGTTGGATACAAGGATTTTACATATATCCGCAAATGGAGAGTTTCGTCAACGAGTCTGCATACCATGGAATTCCACAATACGTTGAGCTCGATGGGATTTCAAACGAGGGAAATTTTTTGTGTAAAACAGTAAAGAAGTTGTATAAACGAAATACCAATTGTAATCCTATGGAAAGACATTATTTTGCTCATTTTCAATGGATGCCTTTCTATATTGCTAGCTTAGCAGTACTTTTTTATGTTCCATATTTTTTATTTCGTATAGTCAACTCAGATCTGATTAGTCTCCAACTTCACATGAAGATTTCAGAGATTGATTCTGAGGAGATAGTGCAAAATTATTTTAATCACCACGTTAATTCAAAGTCAAAAATGCGTTTAAGAATTTTTTTTAATGTGATTATAAAATGCATGTACGTCTTTGTTAACTTATTTGCGTTCAAAGTTTTGAATGTCCTTCTCAACGGGCAGTTTATTAACTACGGTATGAGCTGGGCCAAATGGTTGATTCAAAATGCATCTGTTCAGTATGCTAAAGGATTTGCCGCCACACCAGGAAACAAAATGCTCCCCACCTTTGGTTTTTGTGATATTCATGAGTTATCGCTTGATGGTCATTATGCTACAGAAAACAAAAATAAAATCATTTGTGAAATCTCTTCAAACATTTTGTATCAATATGCAATGGTTCTTCTCTGGTTTGTTTTGGTTTTTGGGATATTTGTTTCCACCGTTGGTTTGCTGGAGAATATTTTTACTCATGTCTTAACTGCATATTGGAAGTCCAAACCTCCGTGTGGATCAAATAATATTTATCGTTACTTAACATTTCGAGAGTGTGAATATTTAGCATATATTAGGAACAAAAATTTTGCGGTATTTGGAAATGTTGTTAGAATTATTGCTGCTAAAAATTGTCTTCTTAAGAGTGTCATTCCACTACATTTAATTGCCCAAAAAGTAGCCAATAACCGCGTAATCACTAAATCGGTTAATGGTTTTAACAACTCGTCGTTAGATGATATTGGGGATTGCTCACCTGAGGAACTGAATTTTTTTCGTAGTACCGATCATGAAATGACCAAAATGAAATTTAAAGATCGAATGAAAGCCGAAACAAAATATGCGCTTTTAGATGATTTGCTTTCCGGTGGTTTATAG
>DENV_002146_XM_002167754.3
AGTAAAAAAATGCGATTACAACGCTTGATTGTGTTTACGTTTGCGCTGATTGTTATTTTTTTTAAAAGTACTTTTATAAATTTTATATATATTGACTGGGTATTTATTTTGAAAAAAAATATAACTAAAAGCACTGAAAGACTACAAAGAATGAATTTAAATGCTAAAATCCCTAAAAGATTAGAACATGGGAATTCAAACGCATGCATTTTACCATCCCTTAATCCTTTTGACCCGGAAATAATGCGTTATGTAAAACCTGTTCGCATGACTTGTTCCGAAAGAAGTTTTGGTAAAGTAACAATCGATGGATGGTTTGTTTTATCGTCATCAAATGTTTTAAACTTAAGCATCAGCTACATTTACAGAGACAATCCAAGCAAAAAGTTTATAAATGAAGATTTTGGTGTAAAATTTTCAGAACCTACTATTGTAAAAAGAAACAAGAATGGTACTTTTAAGCATAAGTTGTCTAATGACTTTATTAAAGTTGAAATTTATTTTGAAAAGTTCCATCATCTTGAATTTCATGCTCATATCAGCACTCGTTCACAAGAACTACTCAGAAAAGTCTCAATGAAAAGAAAAGATGCACATGGTTTAGGATTGGATGTTGTTTTTCTAATGATAGATTCTCAATCAAATGCTAATTTTCATCGTCATCTTAAAAAGGCTATGCCAAAGCTTTTGAATGATGAAAATACTATTTTACTAAATGGGCACACTGTAGTTGGTGATGGTACAACAGCACAGCTTTTGGCAATTCTTGTAGGTGATCGCGAAAAATATCTTCCAGAAGCAAGACGAAGCGTAGATAACGCAAGTACATGTGATCAATTCAATTTCATATTTAATGATTTCCACAAAGCTGGCTATCTTAATATGTTTAGTGAAGACAATCCAGAATGGGGTGCTTTTCACTATCGTTTAAATGGCTTTAATACTTTACCAACATCATGGTATATTCGTCCATTTTGGCTTGCTAAGAAACCTTCTCATAAATGTGACGTCGAATATAACAATATAATGCTAAAAACTTTTACTGAAACTTTTGAAGACTTGCCAAAAGTATCTCTTATAATCAATTCAGCCATTGCACACAATGATTTTAATGGTTTACAAGTAATTGATGATGACATACTTGAAATCATAAATTATTTTAAATCTCCAGTCAGGATTAATCATACTATTCTTGTTATATTTGGTGATCACGGTGCACGAATTGGTCCTTTCCGCACAACACTTCAAGGAAAGTTAGAGCAAAGAATGCCATTTTTTTCAATTACTTTACCGCCAGACTTTAATGTTAAATATCCTAAGATGTTTATAGCTTTGAAAAAAAATTCGAACGTTTTAACCAATCATTTTGATATTTATGCTTCCCTTCATCATATACTGAGTTACCCAGATCTTCCAAAAAAGAAATTTATTGGTCAGAGTTTATTTACTAAAATTGATCCTGCAGTTAGAACATGCAATAATTCTGGTGTTGAAGACCATTGGTGTCCTTGTTTAAACTATAAAAACGTTCCAATAACAGATAAAATTGTGCTAATGGTAGCTCATGAAACCGTTCGTTATATAAATTCTCTCATTAATAAAAATAAAGATTCTGCAAAGCTTTGTTCTAACTTAACATTAGGAAATATTTTATTAGCAGGCCTAAAAACTCCGAAAAATGATGTCATTCAATATGTAAAAACATCTAAAAACCAAGAATGCGATTCATGTGGAATCGTCTATGATACTGCGGTGAAGTCTAAAAAATTTTACGAAGTTGTTTTCGTCGTGTTACCTAGCAGTGGAACTTTTGAAGCAAATGCTGAAGTTTTACCCGAAAATTATTGTAGATCCAAATATCAGCAGAATAAACTTATATGGAAATCAACCTCATTGTATTATTAA
>DENV_002149_XM_002169144.2
ATGAGTAAAAATAACGATCTTAACTCTAAAGTTCTGCAATATGAAGATTTCCTGAATTCCAAGTTAAAATCTGATCTCCTTGAGGTCCATAAACAACGTGATTTAGTTTATAAAGAAATGGCTGAATATCTTCAGTTGAAGAAAACTATTGAAATAATACAACAACAGCAAAAGGAAAACATCAACTCTCATAAGCAATTTGAATTACGTACTAAAATAGATTTAGGGTGTAATTTTTACTGTCAGGCACTTATTCCAGATACATCTTTTGTGTATGTTTCAGTTGGTTATGGATACTTTGTTCAAATGACTTTAGAAGAAGCAATTATTTTTATAAATAAGAAGATGAAAATTCTTACAGAAAAAAGTGATCGTTTTGTAAAAGATTCAGCAAAAATAAAAGCTCATATTAGATTAGTGATGGAGGGCTTAAGAGAAATTCAAAATTTAAATGTAGAGAAATAG
>DENV_002156_XM_012706525.1
ATGTGGATTCGATTGATAGTTATTATCTTGCTGGGTGTGGCGTACGGCAAGCAAGCAAAAAATACCTCTCCAAAAAGTCATATTAATGTGTCTCGATTACATCAGCCTTCTAAAAGAGGTACGATTGTTACGAAAAATTATAACGAATACACTGGTACAAAACCAATTCGGAGACAAGAAGTTATACACGTGTTAAACGAGAAAAATGTGGAAAATGATGACGATATTGAATCTTATGGTAAAGTAATAGACTCCAACAACGATGAAGTAACAAACAAAGACAGCAACACGAAAGCAAAAAGTTATGTTCCGGAAGGTAAAACCAATTCAGTATTACATACTCGAGAGTTAATTGCTAAAATAAAAGAGATTCAAGACAAACTTTTTAAAAGAACTAATGCCAAAGAACTAGCAGATGAGTTGGCGCAAATGTCTCCTGATTCTTCTTCACCATTAAATAAAAAAAAAGATTTAGACGATCATTCTAACGAAAGTGTTGCGAATAATAAACTTGATCAAGACTTCTTTCAGTCCGAAATAAAATCGTTGGATGAAGTTATAAAAAATATTTCAGCTAAAAGACTGTTAAAACAATACGAAACTAAAAAGACAATAAAAGATAATGCTAATTCTAGTAGTCCAATAACAAGCATCGGAGACGGTTCTAAAGGTCCCGTGAGAAGAAAAATAATTCCTGAAGAGGTTGTTGATAAAATATTAGAAAAATTTCAGCAACTAAGATCAGAAGCGAAACACATGGCGCTATTGGAAGCACAGAATAAGAACTTAAATGAGGATAAGAATAGCGCTCAAACTCAAGAAACACAAGCTTCAAATCCATATGCTAGTATTGGACCTGCAAAGGAAAACCTTGAACTAAAAAATCGAACAGGTGGTGCAGTGAAATCGATAGGAATTAATTTAAAACCGGATTCGTTACCAATAGCTTATACAAACCCATCTTCTATATCTCTAAACAATCAAGTTGGATCGGTGCAGATACCTATTGAAAACAGTGCTTCAGAAGCTGCTAAAGACCTTGGAAGTATAAAAGAAATACCAGGTGTTCCATTAATGTTCATAAAAAACGGAGAAGCATTAGTTCCAGTATATGGAAGTAATTCTCATCCAAAAATTTCATACACAGACACAGGTATGGCAGAATTAAAGGCAAATCCATCTGTAGGTTTACCTAGTTTACCGGTTAATATAGTTCCTCTGGCAAGTCCTCAGCAACAATCGTCTGCGTTTACAGAGCTTAATCCGATGGATCAATTTCTTACGACGCAATCTGTACAACAGTCAGTCCTCAAACAGCCGTATATAAACAATTTTATGCCCGCTCATTTAAGTCAAGCACCACCCAGTTTACGCTGTGAAATAGCAGGAATTAGTTGTCCAACACCTACAATTGCTCAACTTTTTCAACAAGCATCAAGCCTTCGTGAACAGCTGCAACAAGAGCAAATGGAAAACATGCATCAATTAAGTAAAAACTATATGGCTTTGCCATCACCACAGCAGTTGCAGCAAGAACAATACATTCGTCAATATAACCAGCGCCAGCAAAAAATTCAAGAGTTGCAATTATTAAAGCAAGAACAAGAGCGATTGCAAGCACAGCAACAACAACTGGCTTCTGGTTTGTCAAATTTTGAACAAAATAATTTTGAAAACAATAACAGAAATTTGCATATTCCTGAGAATATTGACATAACTCATAATAATTTCCCACATTTTATAAAAGATAAATTACCGCAAATACAACTGCAACAAGAACACCAGGAAGAGGCCGGAAACTATCCTATAAATAACTTATTTGGAAGCAACTCTCCATCTATGCAAACCGAGCCATCAACTATTTCTCTAATCAATGATATTTTAAAAACGCCAGACATTCCTCACTTAACCACACAAGTTATGGATGAAAACTCTCCTTATCACTATAGAGCCAATCAGAATGATCAAACAAATACAAGAGGTTTTAATGATTTTACAAGTAATTTCGCTAATTCAAATAGTGGCGCAATTCAAAGCATGCGCACTGGAGATATTCAATTCAATCTAAAACAGAATCTCGCAAAATCAAATTATCCAGGAGAATCTTCTATGATTGAAAATACGCAAAATTTTATGCATGATCCCTCAAGTGTTTCACAAATACAAAACTATCCAACAAATCCTGTTCTTCCTCTAAGAAGAAATCCGTTTCCAGAGCATGATGATATCGAGGATCAAGACAACTTTCACGATAAGAATGCTGTTTTGAATAATATATCTGACCCACCAACCGAACAATCTGAAGAAGAAGAAAGTCGTTTTCGTAACCAAAATCCAGATGAACTTTTAAATTATGCAAATATGAGATCAATGGAACGTAGTTTTCATCCAGATAATCGTCCAACTGCATCGATAGATTCTTTAAATAGAGATGAAAACCGCATATCAAATATTCAACAAGGCTCTGAAAGAGCATTGATGAGGATAGGAAACACAGTTGATCCTTCTACATTACTAGACAAAATTCAAGGTACGGAACTTAAAGGAGGTCTTTTGGGCGCTGGTGATCCTAACTGGTTCAGCCCAACTTTTAAAAATAATGAAGATAAAGAATCTATATTAGATAGTTCACCGGATGATTTATTAGAATCTCTTCGAAAGCAAAACGATAAAATCTTTGAAAAAAATGGACAGGATATGGCGTTAGAATTCAGAAAAAGTCACCTTCAAACTGAATTTGGTAGATCAAGAGCAGATATTCCGGATGGTATAGATCCAAGTTTTGCTGATGAAATTCAGCCTATTCCTGCTAGATTCGATGTTAGGTCTAAAGAAAGGTATTTACAAAGTCATCCTAGTTTATATAAAAACAATATTTATCGGAACGTTCAATCAAAAATAAACAATCAACCAACTCAGTTTTCAGTGCTATCTGGGGATATGGTTCAATATAAGCATGGGCGCATGTCTGTTGATTCATCAAACGTAATAAACTCATTTCTTTCAGAGTCGCCGCAATATAGAAATAAAATTCTTCGACCTACGCCTTCCTCTGTTAAAAATGACTCTCTTAAATATTTTGTTAGAAATACAATAGCAAAAACTTTACCTGACGACTCTATTAAACATAGATTCGATAAAAGCCTATCAAATGACACTGTTTTGGTCCAAAAAAACGAAAATTATGAAAAAAAAACAATTAGTCATAGATCAAAAACATTCATACCTAATGATCAATCAATTCAATTATTATATGGAACAGATAAAAAAAAATTTGTAAATATTAAAACAAAATCTAAGTATAACGTGACAGAAAAAATAAAAAGAAATAAAATCAGTATAGTCAAACTTCCTGTATAA
>DENV_002161_XM_012701107.1
ATGAAATTTAAAGCTAAAATGATGCATCGAGGTAGTGTCAAACAAAAATCTTCGGCAAATGAAGACAAGCACGTAGAAGCGTGCAATACCGAAGGAGATAGAGACGTTTTTACAAACAGTTCAGAAAAAACTTACGAAAAAGAAAAACATTTTGAATCTTGCCAAAACGTAGTTAATGAAAATTTGCCATTAGATAGAAGGAAATTTTCAAAAAGCTCCGTTCCCAATCCCGAAAATAATTATAACTTTGAGACTGTTGAAAATATTAATAATGACAAAAACATTTCATCACATACAAAATATGCTTCCAATTACAATCACATCAATCATTCTCTAACTTCCCTTAAAAGTTGCAACACTACGGAAAGCGACATATTGCATTTAAAAGGAAAAACAAACACTGCTAGAGTAAAATTACAGACAAGTTTTAATACAACAACAAGTTTACCTTTTGAACAATCAATCGAAGAGCAAGACCTTCGAACCCAAGTGGGGCAATGTGGTTGTATGTCGAAAAGATATGTTCTGGCAATATTAAGTTTCTTTGGATTTTTTAATGTTTATTGTTTACGTGTAGATCTTAGCGTAGCGCTGGTTGCTATGACTAACAACCATACTAGAGTGATGTTTAATGGGACAGAATACTTGGTAGCACCTGAATTCAATTGGAGTACTCAACTTCAAGGTCACATATTGTCAGCGTTTTATTATGGTTATTTGTTAACGCAGATACCTGGAGGTTACATAGCAGCAAGATTTGGTGGTAAAAACTTGTTTGGTATAGCTATTTTATTTAGTGCAGTTTTGACATTAATGACTCCAATGGCTTCTAGATCTCATTGGATGTGGTTATTTTTACTACGTTTGATAGAGGGTTTATGTGAGGGATGCATTTATCCGGCTATGTACGCTCTTTGGAGTAGATGGGCGCCACCAATGGAAAGAGCGAAGCTTGTTACTATACCCCATTCAGGTTCTTATGCTGGATCAGTTGCTGGTACTCTAATTGCTGGATATTTATGCGAATTATGCGGTTGGGCGTGGGTATTTTATTTGTTTGGTTTACTTGCACTTATGTGGGTGGCGGTGTGGATGATTATGATAAGCGATTCACCTGAAGAAGACAATCACATTTCGACTGAAGAAAAAAACATGATATTAAAAAGTTTAGAAGAAGATCAAACTTCACATCTATTAAAAGGTTCACTACCTTGGCAAAAAATAATCACATCGATGCCATTTTTAGCAATTCTTGTGGCGCATACATGTGAAGGATGGGGCTTTGGAACTATGCAAACTGGTCTTCCTAAATTTTTAAGCGAAGCTATGAACTTTCGAATTTCAAAGACTGGAGAATATACAGCAACATTATATTTAGTCATGGGAATTAACGTATTTTTATCAGGCCAGTTAGCCGATTTCATACGTCAACGCTGTTATCTTTCGGTGACTACTACTCGAAAAAGTTTTACTGTTATAGGTTTCTTGGCTAATGCTGTAGCATTCATAATCTCAATGTACATGTTTAGTCCGGAAGGAGCTGTTATTGTAATTATTGTTGGCGCTGGTATAGAGACACTGGCTTGGGCTGGTTTTGGAATAAACCACTTAGATATAGCTCCAAGATATGCCAGTGTGTTGTTTGGTATAACTAACACTTGTGCAACAGTTCCGAATATTTTAAGTCCAATTTTAGTGGGTGTACTTACAGATTTAGGCGAGGCAGGATCAGGGGGGCGACAACATTGGGATCGTGTGTTTTATATCTCAGCGGCTATGTTTTTATTTGGAGCCTTGTTTTATGGTTTTTTTGCTTCAGGAGAAAGACAATCGTGGGCTGCAGATAAAAGTGACGAAAGCTTAGAAGAAGAAGTTATAAAAGAAGTTATAGATCAAACAGAGCAGAATGAAAATACAGCACAAACTAAATCAAAATAG
>DENV_002176_XM_012705597.1
ATGTTTTCAATATTTTTCTTGTTAACAATTATATATGGTGTAGTAACAGATATCGATAAGTGCCCTAATGTGCCTTTGGGATGTAGATGTAATCATAAAAATAAAGGTTTTGCAATTTTATGTAAAAATTTGAATTTTGTATCATTGGCAGCCTTACCTACAAATATTAGTATGGATATAGATTTAGAAGGAAGTTATTTACAATTTCTTAATGAATCCTCATTCCCTCATCCAAATAAAATTAAAAAGCTTATTTTAAGAAATTGCGGGATTGAAGTTTTGGGTGCTCGAACCTTTCATGGCTTTTTAGCTCTCAAAATATTAGATTTATCCAAGAATCGTATCACTCAGATATCAGAAAGCGTTTTTCAAGGTTTGGAAAACAGTAAACTTTTACATATAGATTTACGAAATAATTATATTTTGTCAATATCTCAGCGTGCTTTTGAAAAAGTTTCTTCTAATGATTTAGATTTAAGTGGACAAAGAAACTATAGAGGAAAAAGAGCTGAGCTGATTGCATACAATGATTTTTTAACACTGTCTAAAATTAAAAAATTATCATTAGATGATAACCAGCTTTTGTGCGATTGCAACATAAAGTGGATAGGTAACTGGCTGTCAAAAGATGGACAGCTATCAGAAAAAACAAGTTGTTATTACCCTGAGCAACTTCGTGGAAAATCACTTAAGGATCTTCTAAATTCATCATGGAACTGTGGAGAGCATCAACAGTCATTCTTTGTTCCAAACTTTCAGTTGATTCCTTCCAAAAATCAAATTGGCTTTGAAAATGATGAAATGCAGTTTACATGTTTTTCAACATGGATCATGAAGAGCTATATGATGTGGATTAAAAATGGGAAAGAGTTGTTTACTGATAAACTAAAAAGAATAGAAATACGGCATCATTCCAACTTAACATTAGCTGTACACAGTAGTGTTCTTTTAATACATAGGTTGAATTTGATAGATTCTGGAGCAATAATGTGTCAGCTACTTGTACATGGTTCTGGAAATGTTTCATCAACTATAAATCTTTCTGTTATTTCAAAAAATAGTCCAAATTGCAAAATGAGTGTCACAAAATCTGATCAAGGACACATAATGTGGCCAACTGCTTATTTTAATACCACTATTAAAGCAAAATGTCCTTATGGTGGTGTTTCATTAGCTGAGCGTAGTTGTGGAAATGGTACATGGAATAATTTTTCTATGGAAAACTGTTTTTTTGGTAACCCTATTACAAAGGCGCTTCAATTGTTCCACATGAATGTTAAAGCTGCAGAAAGTACTGATGGAAAGACTATTGTTGATATTGTTCATAATTTTAACATTTTTCTTCATGAAAAATATTACTATATTAAAAGCAAATTTGATTTCTATTATATAACAAGGATAATATTCTATATCATGAAGTTTTCTAGATCTCTGGATAAATCTCAGTATACAAATTTTATCTGGGGATCAATTGGTTTAATTATTATGAAACACAAGGAGTTACATTCTCTTGAAGAAAAAGTTAATAATTATAGTGCTATTTTTAGATTTCAGCAACTTCTTGAGACATTCCTGTATGAAGAATCTTCCAAAAAATCGTGGTCTTTTTCTATCGAAAATCATCCCATATTAGCTGCTCTGTCATATAAAGTGAATACAGAAAAATTGGTGCAGTGTTATGTTATAAGCTCAAACATTCCTAAGATCAAAGGAAAATCAAATAAAATAGTTTGTGCAATAGAAAAAAACAGCTCTATAGAAAAGAATGCAGTTGTTTCAATTAGCTTTGCTATGAAAACTGTGCAGCTTTCTATAATAACGTTTACAGATAATACTTTTTTTCCTTGTCACGGTAACCATAAGATAACGTCTTCTGTGGTTGGAATTCAAATATTTAATGCAAAAGACCAAAGTAGTTTGATAGATACAAACGAGCATTACCAAATTATTTCTTTCCACAAAGTTATTGGGTTTGCAAAATCTAATATTGTTTTATGGGATAGAGATATGAGCGAATGGAAACCAGCTACTAGTTGTTCAAGTCTAAATGATATGTCTGTGAATGCATTCCATTATAAATGTTCTTTTGATAATCTGGAGAAAATGAATTACTTTGCACTGTTAGCAGAGATCCCTGCTTCAACAATGATAAAGTTCCAATACATGGAAATAGTTATATACTTTGGTGCAGTTTTATCTACAGTTTTTCTTCTATTTACATTTGTTCTTTACTCAGCTTTAAGAGAACTTCGTTTCAATCGAGGTGATGCAGCTGCTATAATGAACTTAATGTTGTCTCTCATTATTGGACAATTAACATTTTTCTGTGGCATTCATCGCACAGATGTTGAGTTTCTTTGCAAAGGTGTTGCTTTCATATTGCATTATTTTCTATTGAGTTCCTTATTATGGCTGGGCTGTGGGAGTGTTATGTTAATGAAACTTTTAACTCGAAAGAAAAAAAGTAGAATGTCAAAAGTGATAGCAAAGATTGAACAACATGATCCTGTTCTTAAGTACTATATCATTTCTTGGGGTGTACCATTAATAATTTGCAGTGTTACAATAGCTTATGATCATAAAAAATACAAAACTGATCGACTTTGTTGGTTGGCTCCAAATACATCGATTGGTGCTTTTGTGTGTCCAGCAGTTTTTTTTTTGCTGGGTGACCTTTTCATATTATGTTATTTGCATGCTGTCATTAATAAACTATATCCAGTTTTAAATGAACCTGTTAAAGAAAATCCTTCAGTTACTCGATATAAAAACAAAGTCGAAAATCACACACACACAAAACCCTCAATATTAGAATATGAGTTTCCAAACAGAAATGAACTCATAAATTTGCTTCATGGAAATCTTTTGTTGCTCTTATTTTTTTGTCTATTAATTGTTTTCACAAAGATGATTTTCATTTATAAAGATACTACATCAGGGTATTTGTATTATATATTCAGTTATGCTTCAGCCGTTTCCAATGTTATTTTAGGATTAGTAACAGTTTGTTTTTATTGCTTACCAAGAGGTGATATACGTAATAGAATTAAAAAAATTTTAGGATGTTTCCATTGGAAGAAAGAAGAGTTGACAATACTCACATGTCCTAACTTAGGTGAAAGTTTAGAAGTTAACAACAAATCAAATGAACTGTTGGATGCTGGTTCAGAATCTCATGGAGTTTTTGGGCTCAGTGATATTGTTAGTTCAGAATCATCTTATCCAATCGTGTGTGCTGCTGTAGCAGATCATTGCTCCAGTATTGAGATAGATAATAAAAGAGCATTTAATCAAGTAAATCAAAGGTTGAATCCAACTCCATCAGAAGTAAGTGGTCACACTTCAATTGGTGAATGTTCATTAAATTCAAGGCCTTGTCAAAAAAATACTAATAATCCTAAAAGTTCTGACATTCCTGAAAATTTACGTAATTTTGTTCCTGAAAACTGGCGTCCAGTAAGACGTAGAGTAAAAAAAGGGACTTTATTTTATCCATATGTAAATACAGATAATTCTATTAAAAGTCCTCTAATGGTGCATGCTTCAATGAATCATGGGTTGACAGTGCATGGATCAAATACAAGTTCTGTCACAAGTACCAATATTGGTATAACCTCACTAAATATAAATAAAAAACAAGCAGCAAAAAATTTAGCAATGTATAATGAGTTATTTAATAAACCTAAGTTGGTTTATGAGCCTTACTTTAGTTCTAATGGTTCTACCAATCAACCAATTACACAAAACGCTTTTTATAACAACTATAATGATTTCAACAGGAATATTGATGATAGATTGTATGGTCCCAATTTGTTGTCACCAACTTTTCTTCCAATTCAATATAATAACACTGAAAGTGTAAATCAAATTCCTTTGAATTTTTTAAACAGTAACCAAGCAACTAACAATTATAAGAGCATGCTTGTTTGTGAAAATAATTTCTCAGAGCATAGTTCTTCAGAACGTGATAATATTAAAGACCATAAGCTAGCAACAGTTCATGAAATAAATGATACTGTAAATAATAAATCATTAGAAGAAACATTACTAAAGAAAGCTCCTATTTTATACATTCCTTTACCACATATAACAAAAAAGCAGTTTGAATTATGCGCAGAAACACAATGTTAA
>DENV_002199_XM_012703579.1
ATGAATGCGTATGTCAGAAAAAGAGACAAATTGCTATCAGTTGTAAATCGACTACATACTGAAGGAGTAATTGCGCTGGAAGAAATCAAATCGATTTATAATAAGGACTACCTTAAAAGTGTTGTGTGTCCATTTTTGTTAGAAGATAGACAGATCACAAACACCATAGAAGTTGAACCTGGAAATGGGGCCAAAATTTCATGCAGAGGTTATCTTCTGCGGCAAAAAAGATATGAGGGGTCTTCATCTTGTGATAATTGTGGTCATATAGTATTTAAATTATTTTCTATTCCTGATACTGAAGTTCAAACAAATTTAAAAGACAAATGTACAAACATAAAGGTTTGCAAAACATGTTTAAATGAACATGGTGGTTTTCAAATCAGTGGGAAAAAAATACAAAAAAAAGAGGTACCTTCTTTAACTGAATATCTTCCAAATGGAATGACTTCTACAAGGGCTTCAAATTCTTGGTACTTTGTTAGAAAAGATATATGTTCTAATAAATCATCTAAACGACCAATTACCTACAAAATTTCTTGTCTTTCTGATTTGAGTGATATGAGTGATGAGGAAGCAGAATCTTCTATGGATTTTAAAAATGATTTGATTTTGATTTCAAGAAAACCTCCAATAGTTAATGTGAATGATTCTAAAGATATCCTAAATTTGATACTTTTTCCATCATTTATTGATGATATACCTATTGCGATTTCTCCTCATTTAAGAGAAAAACAAACTTTTAATGTGAAAGCATTAGTCCATGATACCCTTAGTGAGTTAGTTGAAAAAGTTGTCTGTGCTACAGACAAAGCTGTTCAAATTGAAGAGCTACTACAGAACACTAAAACTAATGAAACCCCACAAAACATCATTACAAATTTACTTGAAAACATTGAAGATAATATTGCTTTAGTCATTGATAATAAAGCTAATAATATAGTTGATGTTGATAGTTCTACTAAGGTTTTAGCTAAAGGTGATTACAGATTGGTTGAAAGTTTAGACTATGAGAAAAAAAAATTACTAGGTAACGATAAAAATCAAGTCTTTTTGTATGCTGGAGTTTGCAGTTTGGTTACACCTATTATTCAGCAAAAAGGACATTTTATTTATAATGCATCTCGGTCATCACTATACAACAGATGGGGTTTATCGTTAAAAAATGAACATATTCCAAACTATTTGCAGCAAAGAAAAGCAAAGCCAGCAAGTTTTTCTTATAGATTAAGAAAACGAAATCTTGACATGTTTTTACACAAAAAGTTAGAAAATGAAAGTGAATGGAAAGCGTCTGAAAAACAGGTTGATTTGAAGAAATCAAAAGATGAATTATCTGATGAAAACAATCTTGAATTTTATAAAAAGGATGCCTCTTCAACTACACTGAAAAATGTTCAGCTTTTTGAAACTTGTGTTACTTGTAAAAAAGTATTCAAAAGTTTTCAAGCTTACAAATTGACAAATGGTCATGAAACTGTTAGAAAGTCTGGTGTTGTCCACTGCAAAGAGTGTGCTGACAAAAATTTGTATGAAGTAATGAAAAAGGATAAAAACTTTGAGAAGTTCAAAACCACAACCAATTGGCACATCAACTCAGAGGAAATTACTGCAGCAAAAAATTTGAATCCATTAAAGAGGAAACTTTTGAATGTAATCTCAAATAATAGCTTTGAAAAAAAAATGAAGTCTCCAGACAGAGATAAAGTTGTGGTTGATTTAACTAAGCCATCAAACGTTAAGTTAAAAAATCAAACAAAAAGTTTGGAAGAAATTGTTGCAAAAAGTAATGGAAAATATTTGTGTGTCCAGTCTTCTTCGTCACCTTCTTCAGCGTCCTCAAAAATTAATTACACTAATTCCTCTTTAGACGCATTAGCAGGGTCTGATATAGTGATTAATGGAAGGTCTTACAAGATAGACGCTGAATTCAAGTTAAATGATTTGTTAAAAAATAACGAAGCTGCAAATAAACTTGGCACCACTCAGAAAGCATTTCTGACTCAGTTACCTGGAATTCTTCAGCGAGTAAATCCAAAAAAAACTTACGTTCAAAGTAAAGTTGGAGGCACTTCGTCTAATTTAGAATCAATGAGGCGTACTGCTTATTCTTATCCTGTCAAGCAGCATATTGTTTCGACTTTATCAGAAAGTTTACAGAAAAATTCTCTGACGTTTGCGTCACCTTCAGTGCGATTATCGGTTCCATCCTTTTCTCCTAAAGTAATAGTCTCCGCGCGTCCAAATGCATCTTACATATCAATAAAACCAACTCCCGCAAATCTCTTTTCTTCTACACCGATAAAGAAAGGAGAAAAAAGTTCCTTCTCAACGAACACGCAGTGGTCAATAAGCCCAAAAAGCTCATCAACTCCGTCAATAGTAAAATCAAGCGGTTGCACACAGATTATTACTTCTTCCAAATCTACTTCATCGATTAACATCCCAATCAATCAAAGTTGCAAGATAAATTTAACATCATTTCAGCTTAAACCTCCTTATAACAATCCAGACCAGAAAGTAAAACATTTTTCAGCCTCACAATCGCATAGAATAAAACAATACTCGCATTCTACCGACAACTTCAAAATTGTCAATAAAGTTAATGATATCTCGAATAATCTTGACAAAAAGAGTTCAAAAACTTTATCAAATCCAGTGCCGATTAAACATTTATCTACAGCAGAAATAACTTGTAAAATAGAACCAAATATAGTATAG
>DENV_002203_XM_004209232.2
ATGGCATCATTTGTGTATCAAAGATCATACCCAAGATGGAAGGAGCCTTTTAATTTTAAAAATGAGAATGCTCATTCAACTCAACAAAATAAACTACAGAAACAAATGTCATTATCTAAAGAATATGGTAGTGCCATTATATCGCGAGATTTAGCTAAAGAAGACATTTTAGTTAGTACATCAACAGTTAAAGTTGAAAATGACAGTGAGTCAACAAATTTAGATGATATTAAATCACTATGGGGTATTAAATTAAGACATGTTGTAGTGAAAGATAATCAATCTTCTTCAAATTCTAATGAAGTTGATTCTTTGTTTGATTTTGGTTATTCAAAAAGTCCTACAGAAAATGATTCTGGAGGTTTTGTTAAAAATGTTAAGAAATTAGATCGCAGCATTTCATTAGATTATTTAGCCAAGGACTCAAATTATGTAAATAAAAAAAATAATATTAGTTTAAACAACCAAAAAAGTTATGAAATATTATCTGATGTTATAAAACCAGAAAAAAAACCTAAAATCAGAAGAACTAAAAGTCTTTTTATGCAAACTATAAGTAATCAGATATTTTATCAACCAGTTGATGCTGAAGTTGTTGTTAAAAAACCTGTTCTAAACCTTGAAGAGCTTTTAATGAAAGATGAAAAAAAGCTAAGAGGTACTGTTTATAATGAACAAATATCAAACGATATACCTGAGGAAAAAATGAACTTATTAAACATTAGCAAACCAGAAATAGCTAAATCTCCTATTTCAAAGGAAAAAACTATTTCTGAAAATGTTCAGTTAAATAAGGTATCAAATTTTGATATAAAAAGTAAGGATAAAATTCTGATAAGTTCTAAAGAGAAAAAAAATCCAGAAGTAATACACTACCCAATCAGCACAAACCAATTTGCAACTTCAACTGAATTAGTTTCATCAAAAGATAGCAAAAGTATTAAAAACCAACAGCCAGATGTTAAAATTTTGAAAAAAATGAGTTTGCAACCTTCCATAAATTATAGTCCCATCAGTGTCGTAAAAACTGATGTAATTCCTGATTTTAAAAAAAACATTGTGTTTAATAAAACTGATGCAAGCCCAGCTTCAGAGTTTAAAAATAAAAACACTGTTTCTAATGAAACTGATACAAGTACAGCTCCAGAATCAATGAAAAATGCTGTTTTTAATAAAACTGATGCAAAAACAGCTCCAGAATTGAAAAAAAACATTGTCTTTAATAAGCTGGGTCAAGTTATAGTAAATGATTATGATGCTAAAGAACCAAAAGTTTCAAATATTGATATGAAAGATGTTTTACCAAAAGAAAGCTTAGATTCAACACTTTCTGTTGGAAACTCAAAAGAAATGGCTAACAGCAATCAGTCAACCACTGTTAATACAAAGGTTGATAACAGTAGTTATGTGTCTAGTAATCAGTCATCTGGGGTCAAAGTTTACCAAGAAGATGATCACAAAATAAATAAACATTCAGAAGAAAAAATACCTATTTCAAGCAGTATTTTTTATGAAAATAATAATATTGCAAGTACTAATTTTAACTCGTATTCTTCTCTTAAAATAATAGATTCAAAAATCTCAAAATCTATAGAAACAAATATTAAAGAGAATCCTAGTAATGTTGTTATAGAGCGTATTAATGATATATCTAAAAAAGAAAATTTTACTCAAAAACCTTATTTGGCATTTGACTTAAATCCTAATAATCAACGCATCAGTCGATTAACCATTATACCAGGGGTTGATAGAGATGCACAACTAGAATATGGTAAATATCAAATTGGAGTTAAAAATCTGAATGGTAGTAACAACTTACAGAACTTTAAAGTTTTAATATTTACTTCAAACAATCTCGATGAGGAGTTTAGCGAGGAAGAGTTGTTTGTTCCTAAGGTTGTTTACAATGGAGTAGTGGAGCAAATCAAGTCTATTTTGTTGACTAATAAATTATCTGGTCAAAAAAAAAAGGTGGTTTTTGCTGTTAAGAATTTAGAAACCATATATTCTTATCCTTCAGAAGATCCGATTGAAGATTTTTATACAGACTCTGACGTTGACATATTGCTAGCAGAGGAGAATGAGACTAATACTTCTATATTTGGTATTGAAAGCGCTATTAAGCAAGAGCGTGAACGTCTTATTAAAACTTATTATGAAAATCAAGTTCAAGAAAAAGTACAACCAACGCTCAGTACAGAAGGAGATCATTACCAAATTCATTCAGTTCAGGAAGATGGCGGAGTAATGTTATTTTAA
>DENV_002212_XM_004209762.1
ATGTCAAAAAAAGGTTCATACAGAAAATATGCCAATTTTGAATTGGTAGCTGCAGCTAAAATGGTCAATGAACAAAAAATGTCTATTTACAAAGCAGCAAAAATCAATGAAGTTCCATGGAGTTCACTTAAAGATTTTTTGAAACGTGATAATGTTGAATTAGTTCCAAAAATGGGAAGACCATATACACTTACATCAGGCCTTGAAATACAAATATTAATCTATTTCATAAAGATGCAAGAACTTGGCTTTGGTTTGACTGTGTTACAGGTAAGAAAAATAGCTCACAAAATAGCCACTACAGCTGGACGTGGATCTTATTTCAATGAAGACAATGAATCTGCTAGCAAGTGGTGGTGGGTGAATTTCAAAAAGAGGTATAATCTTACACTTAGAGTTCCTGAAAATCTTGCTGCTTATAGGGCATCGATGGCTAACAGTCATATGATCAGTGATTTTTATTCAAAGCTTGATTCATTAATGATCCAATTAGGTATTAAAGATATGCCTGGCCGCCTTTGGAATTGTGATGAAACTGGACTATCTTATGTAGTAAAGCCTAATAAAGTAGTCACTGCTATTGGTAAACGTTATGTTTATAAAAGAACTTATGCTGATCGTGGAGAAACGCATACACTTTTAGGATGTGTATGTGCCAATGGATCATGGATTCCACCTTTAATTATATTCAAAGGCGTTAGATGGAACGATAATCTTAAAGCTGATTGTTTACCAAACTGTATGGTAAAATTATCTCCAAAAGGATGGATTAATAGTGACTTATTTTTGGAATGGTTTAAATTTTTTATTGATTCTATTCCAAGTGAACGACCTGTGATATTATTCATGGATTCACATGCATCACACATTAACATGGGTGTTATATTACTTGCAAAAGAAAATGAAATATATTTATTTACATTTCCAGCTCATACTAGTCATTTATTACAACCACTAGATGTAGGAATATACAAGCCACTTAAGTCAAACTGGGCCACTAGCTTAAATGACTTTATGAGGGAAAATCCTGGAGAAAAATCAAATCGGACAATTTTCATACAATATTGA
>DENV_002219_XM_012700673.1
ATGGAATCCGAATCAGTTAAGCAGACAAAAGATGATTTTCCACAATTCCAAGAAGAAGATGACGAGTCGGAAAACAAGCAAACCATATTTCAAAAGTTTATAAAAAATCTTAGAAAAGTAAAAAAAGACAAATGGACGCTGCTTGTTTTATTGCTTTTTAATGGTCTTTACCTGTTTTTTGGAGGGTTAGTTTTTTACTTGTTGGAAAGGCACACACTTAATTCGTCACGGAAAATAGAGCAAGTGAAAATGCTGTTTAATTTTTTTCAGACGTTAAATACTTCGACAGAAACCCGACAGTCAAGCACTTTTGATACACTTAGTTCAATGGATATTCAAAAAATTGATAAAATCATTGAGAAGATTTCCAATGAACGAGAGGAATGGGAAAGAAGCGATTGGACAATACCAAAATCTGTCTTTTTTGCTTCTACGGTAGTCACCACAATAGGTTACGGAAACTTAGCACCATCCACAGCGTGGGGGCGTAGCTTTTGCGTTCTGTATGCCATAATTGGTATTCCACTAACACTCGTTTTACTTGCAATGGTGGGGAAAACGCTTTCATCTAGCATAAACACTTTGTGCCGAATCATTGTAAACAATGTACAGAAATATTTATACTCCGGATACAAGTACGACAGCATGGAAGGAGTCACAGAGTTAAACGCTCCTGTTTGGTTAGCAATTACTTTTATCATGATATTCCTCTCACTCGATGCACTCGTTTTTATGTGTTTGGAGGATTGGTCATACTTTAAAGCACTATATTTTCTTTTTATAACACTGACGACAATAGGGTTTGGTGATATTGTTCCGCAAGGTACAAAAGCTATTTGGTTTCACGTCACTTTGTTATATGTTGGACTTGCTGCAGTCTCAATCACTATAAATTTGATTATTGCTAAAGTTCGAATCCAATACCACAAGCAAAAACAAAAAATAAAGTTTGTTAAAAAATTGGAAAGAAAACTTACTAAAACTTTTCCTAATGAGAATACACCTTTGACTAAAGCTATTGATAGTGATAACTAA
>DENV_002219_XM_012700674.1
ATGGAATCCGAATCAGTTAAGCAGACAAAAGATGATTTTCCACAATTCCAAGAAGAAGATGACGAGTCGGAAAACAAGCAAACCATATTTCAAAAGTTTATAAAAAATCTTAGAAAAGTAAAAAAAGACAAATGGACGCTGCTTGTTTTATTGCTTTTTAATGGTCTTTACCTGTTTTTTGGAGGGTTAGTTTTTTACTTGTTGGAAAGGCACACACTTAATTCGTCACGGAAAATAGAGCAAGTGAAAATGCTGTTTAATTTTTTTCAGACGTTAAATACTTCGACAGAAACCCGACAGTCAAGCACTTTTGATACACTTAGTTCAATGGATATTCAAAAAATTGATAAAATCATTGAGAAGATTTCCAATGAACGAGAGGAATGGGAAAGAAGCGATTGGACAATACCAAAATCTGTCTTTTTTGCTTCTACGGTAGTCACCACAATAGGTTACGGAAACTTAGCACCATCCACAGCGTGGGGGCGTAGCTTTTGCGTTCTGTATGCCATAATTGGTATTCCACTAACACTCGTTTTACTTGCAATGGTGGGGAAAACGCTTTCATCTAGCATAAACACTTTGTGCCGAATCATTGTAAACAATGTACAGAAATATTTATACTCCGGATACAAGTACGACAGCATGGAAGGAGTCACAGAGTTAAACGCTCCTGTTTGGTTAGCAATTACTTTTATCATGATATTCCTCTCACTCGATGCACTCGTTTTTATGTGTTTGGAGGATTGGTCATACTTTAAAGCACTATATTTTCTTTTTATAACACTGACGACAATAGGGTTTGGTGATATTGTTCCGCAAGGTACAAAAGCTATTTGGTTTCACGTCACTTTGTTATATGTTGGACTTGCTGCAGTCTCAATCACTATAAATTTGATTATTGCTAAAGTTCGAATCCAATACCACAAGCAAAAACAAAAAATAAAGTTTGTTAAAAAATTGGAAAGAAAACTTACTAAAACTTTTCCTAATGAGAATACACCTTTGACTAAAGCTATTGATAGTGATAACTAA
>DENV_002258_XM_002154953.3
ATGTGTGAAAATCCTATGGCTCTGCCATCAAATAATTATGCTAAAATTAAAGAAGAATCTGATATTATCAAAGAGACTTATACCCATATCATGGATAATTCTTCAGATAGTTTCTGCAATATTGTTAATTCTGACGTTTTTAGTGCATCATTAACTGAGCAATTAGAAGAGATTTCAGATTATCAAGAAATGATTCAAGGAGAATGTCTTCTTCCAATTTCAAATTCAATTTCAGGAATTGAAGCCAGTGACATTGGAAATTTGCTTGATCAATTTTTGAAATATGAGCAGGGGAGTGAATGTTATTCGTATCCAGGTTCTACTTGTTGGAGTCCAACAGAGTCACCTTCTGAGGACTCAAACAATGATTCAGTACTTGGTCAGTTAATGATTGTAAAACAAGTTTTAAGCATAGAGGCTGAAGATACAGAAACAATTTCATCTTCTGACTTTCAGGAATCTGTTAACAATAATATATCTTGCAAACCAAATGGAGATGGTTTACTTAGAACAATTAATGGTATCCATCCAAAAGGAGATAATAAACGAATGGCAGATAGTCCAAAATTTGCTAAATTTAAGAAAAAGAAAATATCCAAAGAACCTCCATTAAGAAGAAGCATGTCAGGACCTACAACTCCAAGGTGTATTTCACCTACTCATGTCATTCCTATAGAAGAAATTAAAAAGAGAGAAGCAAAACTAATAGAAGCTCTTGCTTTTTCTGTCCCAAAAGAAAAGATAAAAAAAAACCATATTCTTATTAACAATAATGTCAATTTAGTTCCTCAGTCAGAAAATCTTGAAAGTCATATACTTAGTCGTCTTCAGCCAGTTGTATCAAAAAGAAATAAAATAACAGTTCGAAAAGAAAATGATTCAACGTCTTTACAAGTAGCCATTGATCCTCGGTTGACTAAAGAGGCATATGGCGAGTCGAAGAATGTAACACAATTTTTGGATACTAATTTAACAGAAAATTCATTATTAAAAAGGAAGCACTCTGAACTTGAAGATGATTTAACAATTGTTGATATGACCGTTGATCACGATGTACTACCTACCAAAATATCACTTTCTTGCAACACTCCCTCAAGTTTAAAGTTAAAAGCTGATCAAGAAACTACAGAACAAATTAAAACTGAGCAATCAGAAACTACAGAACAAATTAAAACTGAGCAGTCAGAAACTACAGAACATATTAAAACTGACCAATCAGATTCTACTTATATTTCAGTAAATAACAATAATAAAAGTGAATCATTAGATAATAATGCTTCAACTAAGATAGTAGATGATACTGAGGATTGTAAGAAATTACTTAAAAATTATAGGAAAAATACTACAAATGAAGTATCAGATATATTTACTTTTGATTCTCAGGTCAAATCTGAAAATAATAATGACAATCTATTAACTTTAAGTCACACAAAATCAAATAATGTCCTAGATAAAACATTAAATGATAGTAAAAAAAGGTATCATTCAAATAGTCCTCGTAATCGTTCTAGAAGTAAATCTCGAAATCATTCTCGAAGTTCTTCTCGAAATCGTTCTAGAAGCCCTTATAAAATATATTCGAAAGCCAGTAAAGGAGGTGTATCACGAAGTAGAAGTCGATCTCGATCAAACAGTGTTAATTCATTTCGATCAAGCTTTGATGATCACAAAAAACGCTTGTCGTCTGAAAGTGATCATGAAGTAGAAGACATTAACGAAAAGCTTACTGAATTGTCAAACCCAGTTCCATATGACATTGAACATGAACGTAAATTGAGATTTTTAGTTGGAAAAGCTGCTAAAGGAGATTTTGAAAGAAGAAATATTTATGTAGGTGGAATCTCAAAAGATACCACAAAATCTAGTTTAAATGAGCGATTTCAACGTTTTGGTCAAATAGAAAAAATTACTTTGCATTTTAGAGATAAAGGTGATAATTATGCCTTCATTGTTTATGAGGAACCAGAAGATGCCAAAAGAGCAATTGAAGAGGGAAATGATGATGCGAGTTATCCAATGCTTGAACTTTGCTTCGGTGGAAGAAGAAAGTTTGTTGGTGGAAGTTATGTTGATTTTGACGGGAACAACAGTTATTTAGAAGAAAAGGTGCGGCGTGACGTAAGTTTACGCTGTGAATCTCCTGAAGATGACTTTGATAAACTTTTAAAAATGGCACTGAAAGAAAAATCGGTCGATAGAATTATAAGAGAAACTACGCCAGAATGGACGTAA
>DENV_002271_XM_012699525.1
ATGCCTAAAAAGAAACGAATTTTCGGTAAGAACAGTATAAAAGATGAAAAACCACGCAAAAAACTTAAAAGTGATCCTGATTTGAGAGCGAATAACACGATTGATTATTATAAATTGATAAATTACGAGTTAAAGAGAAAAATTGGTGATTATGTTCCTCGAAAAATTTTTAACTACAAACTATTTTCTTCCATAAAACCTGCTGAAAAAGTATCATGCTGCACTAATGAAGGATCATATGGAAGTGAAGCAATATACAACATAGAATTTTCAAAAGATAATAAAATATTAATCGCAGCTGGTGCTAAATCTGAAATAAGTTTGTTTGACCCATTAAGTTACCAAAAAATAAATTCTGTAGATTCTAAACACACGGATGGTGTAAATTGCCTAACGTTTTTAGATTCAAGGTTGTTTACAACATCTTCTGATGATCAGACTATTGCAATATGGGACATACGCAATCTTTCATCGCGCGTTTCTACTTTAACTGGTCACACTGGTTGGGTTAAAGATGTTTCATACATGCCACAATCAAATCGTTTAATTTCTTCAGCTTTTGATGACACAGTTAGAGTGTGGAATATAAATGACTTCGAGAAAGATGGTTGTATTAAAAGTGAACAAGTATTAGATATTAAATACCTTACAAGGACAAAGTTATCTCAAGACTGTTCAAAACTTGTTGCCGCAACTACGTCAGGTCATTTCTTTGTTATAGATAACATTGACTTAGAGTTTTTAAAAATTGATGCAAACTGTGAACTTCAAAAGTTTCTATATGAATCCCCTAATATTCCCAAAATGACCAAATCAAGAAAAAGAAATAGAATAGAGTTTATAATAGATTTTCCATTAAATAGTAATCCATGGTGTATCACATCTGTAATAACACATCCAAATAGCAAAAGTGTAATATCAAGATATTCAAGTGAGGTTGATCATGCAGAATGGACAGTTGTTCATGATATTGAAGAAAAATTTGAAAATGAAACAAATTCAAATCGTTTAAAATACTTTATATCAGAACCAAGTGCTGCTCCAGGTTACATCAAAGAATTAAGTTTTAATGAGGATGGAAGCTTAATTTGTTCGCCATTTGGTAATAGCATTAGGTTTCTTGCTTTCAATAAAAAATGTGATAGTGAACCTATTGATGGAAACAAACCATGTTGTTTGGAAGAAATTAATTTTGTCACATTTCATAACTTTCCAGTGCTAACGGCAAGATTTGCTTTTGGACTACCATTAGTTGCATCTGGTTGCTTGGGCGGCCATGTGTGTTTTTATCAAACGCGATTTTAG
>DENV_002273_XM_012704189.1
GCTTCCACAACTGCTTCAAGTTGTTCTCAGTTATTAAGACAATGCGAAGCATTGAAGGCTGCCATTCTTGGAAAATCAAATGAAGCTACAAACGTTTTATCAGATGAATTTGTATCTAGGCAAAGACTAGAAACTATTTACAAAAATCTCCTACTCACCGACATCCAATTTGCTCTTGATAATAAAGTGGAACTTGAACTATGGAACCATGCATTTAAAGGGCACATAGATATTTTAAGACAAAGAATAAAAGAAAAAAAGCTGAACACTGAAAAGAATGAACTGCAAGCAAAACTTTCATTGTTCATTGATACATCAAGTGGTTTTTATTTTCAATTGCTTCAAGATTTTTGTGAGCGTTATGATTTGGATTTACCATATCATGGTAAAGCAAGTCAGTTTGGAATTTTAAATGTCAATAAAAAGTTATACTCGGGGACAAAACCAAAGATGAATTCCTGCTTATATATTTGTCAAGATTGCTTGGTTCATCTTGGAGATCTAGCTCGTTATCGAAATGACCTTCAACATGCAAATGCTTTTTATGAATTGGCTGCAAAGATTCTTCCAGGAAACGGTCAGCCATATAACCAGTTAGCAATTTTGGCCAGTGCAAGAAACAATACACTTCTTGTGGTTTTTTACTATTTAAAAAGCATTTCAGTTGCAAATCCTTTTCCAGCTGCATCTTCAAATTTATTGAAGACATTAAGTCAAATTTGCAGCAAGCCTAACTATAGTATTTTAGGTAAATCTATGGGGTTGACTGTTGGAGAGTTTTCTGATTTATTTCTACAACTTATTGGTTGTATTCATTTGCAACAAGATGCTGGAAAGTTATCAGTTTTGAGAGAGAAAGTTTTGCAAGACTTTAAGGATATAGTTCAAGAAATGTCTGAAGTACAGGTTGTACTTGTTGCTGGTATCTGCATTTTTATTCTTTCAAAAAATAAACTTTACAATGATCGTACCATCGAGAGCATATCAGATGATGAATCAGACACATGGCATCTTATTCTTTCATTGAGCGTTGGAATTTTGCAAACACTAGTTGTGTTATCTGTTGAAGTGATTAGTACAAATGATTTATCTTGTGAGAAAATGAAATTTTTACCTGGCATAAAAGTGTTTTGCGATTGGATAATTTGTAATAATCTGAATTTGTTTGAAGAAAAGCAACTTCGAGATAATCTTGAATTATTCCATGGCTTGGCAAGACTTGGTAATCTACTCCAAGAAATGTATCCTGAAAAAGAAAAATCATGTATGCCTTTATTGGAAGATTGGCAACTTTTTGGAATTCTCAGTCTTAGAAAAGTGCACAAGCGTTTTGATTTTAAAGTGCAACTAAATAAAGTGAGTAATGAAGAACAATATTCAATTCGTACTACCAGAATCATACAGTTTTTAGAATGGTTGACGCAGCAGCATATTCCTTCTAAGTTTATCTCCAAAGATGAAAATACTGGTGATTTTATCTGTTTAGCACAGACTCGTATTGAAGACAATGTTACTGTAAACCCAGATGCTTTTGGTATGGCCGTCAAAGGACTTTTCGATGTTCTTCCAAATATTCACCAGAAAAAGAATGATTCACGAAGCAAATCACCATTTTCTGAAAATAGATCTTTATTTCGAACTGATTCTGAAGAATGTGGCATTCAGGATTTATCTTCTGTGAGGGGTCCTATTAACTCATATTCACTTTTTGATACTATGTGGAATGTTAATTTGCAGAATGTATCTCCAGGAGATCATTCTAAAGAAACATCTCCGATGATGCCTTTAAGTAGTTTATTTCCTGTTTCTGGTCAAACTTATATGGGTTCAGCACAGCTACCTGTTGGTTCAGCTCCTATTAATAGATCTACTGATCATCAATATCAACCTTCATCTTCACCACAACAGCTTTTTACCCAATCTCAGCCGCTTGCAAGACACACCTTATACAGTCAAGATCGTTCTGATCAATTACCTACTCAATTGAAATCCCTCCATTTAAGTTCATCTGTGCCTAACTCTATGGTTCAATCACCTATGAGTCCTATCAATCAGCATTCTCTTTCATTTGTTGAGCAACAACAACAAAGCGCATCTCCTATGAAGTCTGTTGTAAACTCTCAATACTCCTATAACCATCAAGTGCAGCCTGGTTTTATAAATAATCATCTAGTGCATCCAAACTCTTTTGTAAATCAATTCCCAAGCTCATCAAGTCCAAATTTTGGTGTAATTGGGCAGACTGCTGTAAGAGCACCACCTGGTATTACTGGTAATTCTATGCCTTCCCCTGTGAAAAATAATCATCAAGGTGTCTCAGGTTTATCTGCGGTATCTGAAGACAACTGGGTTTCCTCTAACGGTCTTCCTATTGCTTCAAGCAATCGAAGTATCTGGAGTTCCAACTTTGCGATGGGTCAAGGTGCGCTCTCCCCACTTGAGCAGCTTCTTCAGGAACAAAAGCGTCATCAGCGCCCAAAATAG
>DENV_002279_XM_012704549.1
ATGAATAACTATATTTTGATTGAGTTAATCATTAATTCGTGGCACATTTTGAAAGCATCTAATGTAAAAATAAATAACGAAAACGCTACTTGGCTCGGTAAGCAGCAGATAAAAAATGAATCCAATGATGAAATAGAAGGTGCTTTACCAGAAGTAGCGCTTCAAATAGCGATGAAAAACTACAACAAAGTTGCAAAGCCAAAAGGAGTCGTACAAGTTGAACTTGATATTCGCATTTTATCATTTGATAACCTGGATGAGAGCTCAATGAAATACAACATGGATTTTTATTTTTCGCAATATTGGTATGATGAAAGACTAAAAATTTTTCCAGAAATTCCAGATTGCTCCGTTAACATTGTTGGAAAAAGTGCGGAAGATTTCTGGATGCCTGATACTGTGTTTGTGAACTCGAAAGCAACCAATTTCCATTTTGTAACTGTAGAAAACCGATTTACTACTGTAAATCTATCAAATGGAATGATTTTACATCATGCAAGAATAACCACAACTGCATCTTGTCGAATGGATTTTAAAAATTATCCTTTTGATGAGCAAACCTGCTATTTAGCAATTGAAAGCTATGGCCATGATCAGTCATATATAGTTTATAAATGGTATTTAAATGAAAATTTAACTGATGAAAAGTACATTGCTGTTCATGATAAAGAAATGGCAAACTATGACGTCACCAGTGCTTTTAAGAGCTACGAAAAGACTCCTCATCACGAAACATCATTTTCAAGTGCTACAGCAAAGTTTACATTTCGCCGGCGCCGAGAGTACTTTATTTTGCAAATTTACTTACCATGTGCGGTAATTGTGGCGGTAACCTGGGTATCATTTTGGATTACACCAGCTGCAGTTCCTGCGCGTTGTGGTATCTTAGTGACATCTTTGCTGACGCTGATCACAATGCTTAGCATTACTAACGCAAGTATGCCAAAAGTTGGGTATATAAAAGCATTGGACTTGTATTTGTTTGCGTCACTTATCTTTGTTTTTTTTGCTTTGATTGAATATATTTTAGTTCTCAACACCTCGCATAAAAAAAAGAGAGCAAAAAGAGACAAAGAAGGAAATTTATTTATTGGTTCGCAATTGAAATCAGATTACAAATTTTCGGATATAGTCGATTTTTCAAAAAACATCCAAGAAAAAGCAGATTTGATCAATGATTTTATTGATTATTCGAAAGATGCTACATTACTTTACCAGCAGTTGCACACAAAAAAAATAAGTCAAAACGAAAGACCAGAAGAAATTCACATTAAATGCGAGAGCCGAAAATTGCTCAATGAAAAGCTAAAGATAAAATTTAAAAACCGAAACTCAACATTTTTTTTAGAAAACGAAATTGTCGAGATTGAGATTGCTCCAAAAGACGAAAATATTTCGTTTTCTGCAATTGATTACTTTGCTCGCGTTTTTTATCCTTTTTTATTCATTAGTTTTAATGTATTCTACTGGTTGTTCTATTATAGAAATTGA
>DENV_002284_XM_002162918.3
ATGAGTGCTTTAAGTTTATTGCATGAAGAGTTAAAAAAGAAACTAAATGATTGTAAATGTTTGCAAAAAATTCAAGATGAAGAATTCAAATGTCAGCTTTCAGCACAAACCAAACAAGTTAATGATATGACTTTGAAATGTTTTTCAAGTTTTCTTGAAACTTCTAAAAAAGTAATATCCCTATATGATACAAATAATGAATCTTCTCAGTTTTTTTTTCAATATCCTCTTGATGATGTTTTTGCAGAAGAAGAGAAATTCACTTCTGCTCTTGCAGAGTACACTAAAAAACAGTTTTTCCAGGGCATCAGTGATATAGCAGAAACTAAAGATACTTCTCAGTATGGTTTATTGGATCTTAGTAATCCAGACACTCAAATTTTAAAAGGAGAGAGTCAAGAGGAGAAAATGAAACATCGTAATGAACTACTTCGTCTCCAGTCACAGTACATGCAAAGTGAAATGAAACGTCTTCAGTCTGAAGTTAATTTTCATGGTGTAAAAAAAGCTCTTGAAACTGCAGAAGAACAAATAAAAATGCTGACTTCAGACTCATTCAATATTGATGAAATAGATTTTGACAAAGAAATTAGGTTATTAACTGCTGAATTAAAATCAAAGAAAGAATCACGTGACAACATGTTCAATGGTGAAATTAAAACAATATTGTTTGAACTTGAACAACTTTATTCAACTAAAATTATAGATGGAAACTGTGATCTGAAGATTGCTCGTCAAAAGTATTTTTTAGAAAAATTAGACGAGGTGATTAAACATTTGACACATCAGAGTTCTAGACAGCATTGTCTTTCATTGATGTATGAATTAGAACTTAAAGAACATCGAAATACATATTATCTACTTGCTTCTGTAAAAACTCTTCTTAGTAATGAAATCAAATCAATGGAATCTAGAATTAAATTCTTAAATGAACCATATTTCAAAGACATACCAAAAGATAGTGAAACAATTTTATCTAATGATACATTTGCTAATAGGCTCTATGATGCTATTGTACCTCCCAGCGACAAAGTAGTTTTATACAAAACTTATCAAGATATAGCAGATCATGCAAAACAAGCAGTACCACTGGAAAGTTATGATGAACTCGAACAACTAAAGGATTTACAAACAGCATTGAAGAACGTAGAGCACTTTTTGCAAAATAATTACCTGAAAGAAGGAGAACAGATTTCTTCTCTAACTAGCAATATTGAAGAAAATCTCTCGCATTCAGAGCTTCAAGTTAATGAAATAATAAAAGACATTGTTTATAAAAGAAAGATTCTTTCGATGGATCCGTATAAAAATATGGAAAGAGATTTGTTTCCATACTTCTTTAATAATCCAGTCTTACTAAAGCAATGCTTTAATGAAGTGAATTTGTCGGAAAATTCTTTAATATAA
>DENV_002291_XM_012698345.1
ATGAGTAAGAATAACACAACAGAAAAAAGAGATATGGTCATTACAAGGGAAAGTTTGCGCATTCCTAGAACTCGCAGTACAACTACTAGATGCCTGACTCCCCAACAACAAGAAACTAAGGAAGAGGTTTCTACCCTCGAAATAGAGCCACCAATCAGACAACCAAAATGTCGTAGACAGTGGGAACAGTGGAGTGAAGAAGACCAAGAATGTTTTTTTCAAGGGTTAGCTGAACATGGAAAAGATTATGCTAAAATAAGAATATTTATGCAGAAAAAAAGAAAATTCAAGAGTAGTGATGATGCAAAAACTAGTGAACAAATTCGTTATTTTTATCATAGAACGTGGGCAAAAATATCTAAAACATTACTGCTATTACCTGAGCCTGACCCCAAAAAAGCTTGCAGACGTGAAATGCACTACATGATATGTTTAGGTGAACTCAGAAAAAAAGGTGTTCATGGCTTAGGTGAGAAAGTTGCAAAACAACTTGATGAACTTGTTACTAAAGGTTCAACTTATGTGAGATACAAAGGTCGCAATGTTAGGGTTCGTCCACCTAATAGGTTTTTAAAAAAACTATACAGAGATAATAATAGTATACCTGATATTACATTACCAAAATGTGTGAGCATTGAGTTCTTGCCCTACTCGAACTCAGCATTTAATTATGTTCAGAAGCATGCATTTAACCCTCGTTTGAGATTTTTAAATGTTAATATTAATGCTAAATTCTCAGAAGTATTTGATATGTTTGATAGACGCTTTAATGATTTGTATACTAATGAAAATTTAAATCTTTTAATTTACCCTTCACTGCCAGATGACATTGATCAAAATCAATATGAAGAGAAGTTATCTCATGCAAAAGATATTTTTGAAAATAAGAAATCAGAAACACCTATTGTATTGGAAGATGCTCTTAGAAGTTCAGACAAAGAAGAATTGCCTGTAACAGAAGATGAAGATACATGTTGTGAGTTTCCAAAAATATTTGGAATTAAACATCTCAATAAAGAACCAATAGCACATTCAGAGCCTGTTCCAGAATCTTTTAAGGGCTACTTTACTTATTCCACAGCAGAAAAAGTTCATCTGAGAACACTTTTTGTTGCAGCAGGCCAAAAAGAACTTTTGAAATTTAAGTACGATTGGAAACTGTTTGAAGAGAAAAAACCGTCTTTTTATGTTGATACCCTTCAATTTTTAGTGACATTATCAAAAGCTGAAAATGAAAAAAAACAAACTAAGATAAAGCCTAAGGCCAATGTTAACCCTCAAGTTAAACAAAATCCAACTATTTGTGCTAAGGAACAAAAACTTGTAGTACCAGGTGTTATTTCCAATGCAGCTCTTAATGGGATACGTGTTGTAAATGGAAAAGAATTTGCCATTCCTTTTAGACCACGTCCTGGTCGAAAAGTACCTATAAGTTCAACTCAAAGGATTAACCAAAATAGGTTGTTAATACCAAGAGTTGGTTCCAACTCAAACAGTTTAAGTAATGCTGTTGCAGTTAATTTAATACCACAACCAGAGCAGCTTGTACAGTTTGCTAACCTTCCACCTGAATCTATCATGTTAGTTAATAGTGAAATTTCTAAAAATTCGCTTTCCTCACAAGTATATTCGTCACAAGTTGGTGCACCTGTATATAGTTTTTATGAACAGTCATCTACTCATCCTTATGGAAATATCAACAGTTCTAGTGCAGATACACAATTATCTTATGAAGAAGTAGTATTGGATGAGGGTTTTAATAATCAGCATTTTAAGTCTTTATCGAACATTATAACCACTGCATCTGCATTTCAGAATGATCAAAATAAAAAACTAAATTTGTTACAAACACCAAATAAAAAGGCTTCTCAACCTGTCCCATCTTCTCCTAATCTTGACTGGTTAAATGCTGAATCAGTGGATCTCACATTGACTGAATCATGCTTTTTGAATGTCTGTGAGATGCAAGCATTGCAGCAACAAAAGGAATCAAACTGCTTAGAAATGTTATTAAATGATGCAAATTCACAGCATTCAAAAAGTCTAAAGGCGATGGTACTGCATTCCTTAGTTTCGAATGATCGTGCAGTTGATCCCGTTTTACCGATGTTTCACAACGGAGAATCATCGCACGGTCCTCTCGATGGACTTACCTTTGAATTATCTAATCAAGGCGAGATTAAACCGAAAGAGCATTACCTCTAA
>DENV_002304_XM_002164022.2
AAACTTTTTAGTCCCTGTGTAATAAGCAACATGATTAAGCAAAAAGTTTGCAATGCTACTGATCTTCGTGAAGGAGAGCTTAAAGAGTTTGATTTAGGACCAGGAAAAGTGTTACTATCAAAAGTAAATGGTCAAATTAGTGCTGTTAGTTCTAAATGTACCCATTATGGGGCACCTCTTATAACTGGAGCATACAAAAATGGTAAAGTTAGATGCCCTTGGCATGGAGCATGTTTTAGCACTATTACTGGAGACATAGAAGATTTTCCAGGTCTTGATTGTTTGCAAATGTTCAAAGTAGAAGTGAATGATGGAAAAGTTATTGTGACAGCCAGTGAAGAGAGTTTAATCAACTTTCGCCGTGTCAAAAGTATGGATGGATATTGCAGTGGAAATAAAAATATTATTTTAATTCTTGGTGGAGGTGTATCAGCTTTAATTTGTGCAGAGACCTTAAGACAAGAGGGTTACCAAGGTGAAATAATCATGGCAACAAAAGAGTCACATGTTCCTTATGATAGAACAAAATTGAGTAAAGCACTAAATACTAAACCAAGTGATTTGTATTTAAGAGATAATAATTTTTTAAACGAAAAAGGTATAATAATGGCTTTTGATAAACTTGCTGTCTCTGTTGATATAATTCAAAGAAAAGTTACATTTGCTGATCATTCAGTTCAAAGCTATACTAAATTGTTTATTGCAACAGGCAATCAGCCACGCCGTCTTGATATACCTGGAAATGATTTAGAAAATATTTTTTACTTAAGAACTCCTGAAAATGCTAATGACATAGATTCTGCTTGCATTAATAAAGATATTGTTATATTGGGTTCAGGATTTATAGGTATGGAGTTAGCATGTTACTTTGTCAATAAAGCAAAATCAGTTTCTGTTGTTGGTCTTACAAATGTTCCGTTTGAAAAATTGTTGGGAGAACGTGTAGGAAAATCATTAAAAATGTTACATATAGCTAAAGGCGTAAAATTTTTTGAATCTTCAATAAAAGAGCTGATTGGTACACAAGGAAAGGTGGTTGGAGTTGTACTTACTGATGGAACTTTGATAAAAACTGATGTAGTCATTTCAGCAATAGGTGTGAGCCCTTCCACAGAATTTCTTGAAAACTCTAGCGTTGTAAGGGATGAGCGTGGCTTCATAAAAGTAGATCAGTTTATGAAGTGCTACACTGATGTTTATGCTGGAGGTGATATTGTGTCTTTTCCATATGTTTATGATTCTGGTAAATATATAAATATTGGCCATTGGCAAGTAGCATCTGCGCATGGGCGTAATGCAGCTCTTAACATGCTTGAAAAGAATGTTCCACTTATTACTGTGCCATTTTTTTGGACTTCATTGTATGGAAATTCACTCAGATATGCTGGTCACTGTTCATCTTTTGATCAAATTTTGTATGAAGGGAATGTTGAAGAGCTGAAATTTGTCGCATATTACTGCAGAGATGGACAAGTTCGTGCTGTTGCATCAATGAATTGTGGCGCAAAAGCATCTGAAATGGCTTTTAAAATCGAATCTGGAGATATCAAACCACCTGATAACATTTAA
>DENV_002344_XM_002170294.3
GCGCTATGTGATATACTCAAAATGGATAAAAATCCTGAAAACAAGGACTCGTTGGTTTCAGATGATACTTCCAACGAGTACAGTATAGAGAAATCTCCTTTGTTAAATGTTGAAAAGAGATTACCTTTAGAGTGTTCCCAGAAAAGTTCATGTTACTTGTATTTTCTGACTATATTCACAGCCATTGGAGGTTTTTTATTTGGATATGATACTGGCGTTATATCTGGAGCAATGATTCCTTTAAAAAAACAATTTGATTTGACTAACTTAATGCAAGAAGCCATTGTAAGTATGGCTCTTGTAGGTGCTATAATTGGTTCTCTTGTATCAGGGATATTAAACAACTGGTATGGGCGTAGACCTTCAATGATTACTGGTGGATTTCTTTTCACTATAGGTTCAATTTGTATGGGAGTAGCAAATGGCCCTGTTTTAATATTAGTGGGACGACTGTTTGTTGGATTCGGAATAGGATTGGTAAGCATGGCTGTTCCACTTTATATTGCTGAAGCAGCTCCTTCTAATATGAGAGGAAAACTGGTTACAATCAATGTGTTATTTATAACATTTGGTCAATTTTTTGCTTCATTACTTAATGGGGCTTTCAGTCATATCAAAAAAGACAGTTGGAGATATATGCTTGGAGCTGCTGCATTTCCTTCATTTGTACTTTTTGTTGGTTTTTTTTGGATGCCAGAAAGTCCACGCTGGCTTCTTAATGAAGGTTTTGCTGAAAAGGCTCGCAAGGTTTTAATCAGACTGCGTGGAACTAATAATGTTGACGAAGAATTCAATCAACTAGCTGAGATGTTGCAAGCAACACAGAAAAAAAATGGAAGTATAAAAGATATACTAAGACTAAAACATACGCGAAGAGCTCTAGCAATAGGATGCGCTTTGCAAGCATTTCAACAGCTTTGTGGAATAAATACTGTCATGTACTACAGCGCTACTATCATTGAATTGGCTGGTGTAGAAGATGAACACACAATAATATGGTTAGCAGCTGTAGTCGCTGCTGGAAATTTTGTATTTACAATTTTGAGCATTATGCTTATTGAACATGTTGGGCGACGAAAGTTAACACTAGTTAGTATATTTGGTGTATCTGCTGCACTTCTTTTGCTTGCTTTCATGTTTTGGAAACTGGAACATGAATCATGGAAGATAACTTACATGGTTCAACCACTTGATGAAATATGCAGTACTCAAAAAACATGCCAATCTTGTTTAAATGATGAAAAGTGTGGTTTTTGTTACATTGCTGATGGGAATCAAGTTTTGCATGCTTCATGTTTACCATTTGGAAATAATAAAGGCGTTTCACCACTCTGCGATCAAAAATACTATTCTAATGTTACTTCTAGTGTCCCTAAGTGGAGTGGCATTTGTCCAACGGCATATCCTTGGTTTCCAGTACTAGCTATGACATTTTACTTAGCTATGTTTGCACCAGGCATGGGTTCTATGCCTTGGTGTATTAATGCAGAGATTTATCCAATATGGGCACGTAGCACTGGAAATTCAATATCTACTGCTACAAATTGGGTTTTGAATTTGCTAGTATCGCTAACTTTTTTAAATATTATGGACTGGTTGACTAGGTTTGGTGCTTTTTTATTTTATTCCTCTGTAGCATTTGTTGGATTTTGGGTATTTTATTTATTTTTACCGGAGACAAAGAGCAGAAACCTAGAAGATATCGATAGTTTGTTTAAAGGATCGTTGTTTATTCCATGCAAAAAGAAAATTTAA
>DENV_002356_XM_012710101.1
AAAATTGGTGAGCATGCCTCAGGATTTTCAATGTTGCAGTTTAGCGGATTATCAGTTTCTGATTTTTTTCAGACAACACAAGTAGCATTTAAGCCGTTTCTAGGTTCCATTATGCTTGAAGTTAGTCTTGATTTTAGGCCTGTTATTGATCTTCTTGGATCACATATTAATCTTGGGACTAGTGATCAGCCTATAAGATTAATTAATGCAATTGGAAAGATTGATCTTATTAATCAAGAAGAAAGTTTTTTTTGTGGAGATATAAAAGATTTGACAGTTGCAAAAATTTTGCAAGCTTTTAGTTTACACTCCAAATTAAATGAAGTGCCAGTTATTAAAGATGCAAAGTTTATTGGTATAGCAAAAGCTATTTATCACGACGCAAAAAAAGACAAAAAGGTTAGTTGTCTAGAAGAAACAGTCTCACCTGGATTAAATATTAGAGGTAGACTGCGAATCTCAGCTAGCGTTATTGTTAGTGTTCATGTTTCATTTAATGAAACAACTACAGGCTTCTTCATGCAGTGGGAAAAAAAGATTTTCTCAAAAGGGTTGATACAATTTAAGAAAACGGAAGAAAAATATAATGATGGACCTATGTTAACAAGTTGGATTTGGAAAAGTCCCAATCAAGTTTCGAAAACTCATTTTATTTCTTATGTTGTTGCTATTGGAATGGAAATGAAAAATGCAGAAGTTGTAGTTGAAAGGCGACTTGATGGTTTTCTTTATTTTTTATTCACAACAAAAGGAAATTTGTATAATGAAATAAATATGATAATGGAGTATAAAGGATCAGAGAGATTGGATGATGATTTCAAGGTTTCTGGCAGAGTTCTTGACATAAGGAAGTCAAAGGAATTGATTTCAACTCAAGTGGATGGAATTTTTCATAAGTTTTTTACTATGTTTAACATGCATGCAAAACAAAGTGCAGATATGTTGAAAAATGTAAGCATGCTGGTTGAATCTTTTGAGACTTCGCACTTTAGTTCTAGTGGGATACTTAATGAGCTGGTGATTAAATTAAAAGAATGTGAAAAAAAGGTCAAAGAAAATATTCTTTCAATTGAAACTGATTGCGCTGACAGCTGCTCAAGGAAACCTATAGAAATTCCGATCGTAACTCAACAAGATTTTAGCAGTAATGATATTGGAAATTTACAGATTCAGATTATGTCATCAAAATGGGCAGTAAATGTATCATGTGTAGCTGCTTGTGAAGTTGAAAAAGGAATTGCTTTTAAAAAGTCTCAAGATTTTCTAATATCTGCTCGGAATTATTATCCACAATATGAAAAACAAAAGTTATTGCAGCTTAAGTTAGAGAAGTTTCTTACAATGGCACGCAGTATCAAAAATATTTCTGAAAATACAAGAAATCGATTTGAGAAAGAATCTCGTAAAGCCAACAAGCTTGTAAAAAAACACGAAGAGAATGCACACACAGATTGGTTTGAAATTCATGATATTTTTATACCTGAGGTTGCTGTGTCTACTCTAAAAGGAAAACTACCTTGTCTAACATTTAGGCTGAGATTTAGTTTATATAAAGAAATTAAAGAAATAAATGAATTAGTTTGTTTAAATGGAGAGTTTTATGAAAATGTTGCTATTGCAATATTTGAAACATTGTTCACTAAGTCCGATTTACGTTCATATTTTCAAAGCTTTGACCGTTTGAGATTGTCTCATGCTAAAGTGATGAGTCATCAGAATAGTTTAATTAAACTTCTTCAAGATGACAGCAATCATAATGATGTTCATCTAAATTTTGATGAAGTATATAATGCAACTAAAATGTATCAAAGAAGCAGTATTTTTGTTTTCCCACCTATTAATGATAAGAAAAATACAGACATATATGAAAAGGACTTTAAGAAACTTACTATGACTGTCTTGCCCCAATATTTTGTTCATAGCTATAAGACATCTTTGGTTATGTTGCAAAAGTCACCTTGGGCAATTATAAAAACAGGATTGAACCCTTCAAGTACTTCAACTGATCGTATAAATGTTACCTTACCACAAGACAATGATTGTGTTACTTACAACAGTGTAGTGATGAGATACTCTCGCCTCACTAATCTACTTGCAGATTTAGTAGATGCATATAAAGATGGTATATCCACATATACTTCCACAAGAGATAACTTGGTTGATTCGCTACATGTTTTAGATTCAAAGATAACTAATGAAGCCAATCGTACATACTACACAAAAGGTCAATTAAAAGATATGATTTATTGGAGTGTTCGTGTATGGAAAGGTGTCGAAGACTGGGTTCAGGATTCAACTCATCAATTTGAGGATCATAATAAAAATGCCATCGCTTTATTAACAGATCAGTTAGATATTGCTTATGGTTCAGATAAAACAACAACTGCAGCTGATTTTATTGAGTATTTATCGCAAGTTGCAAGAAACGCTTTAAAGAAACTAGAAATCGAAAAATCATTAAACGTTGAGAAGCGTAATTTGCGTCTGAAACAAGAAGATCATATTCAAAGCATTGCTATCACTCTCTCTGCTTTCCTTCGTAATAAAGATATATCTTTGGATGAAGCTTCAACAAGATTACCATCACTTAAATCTGAAATACGTGAGCTTCTATTGAAAGTACCGCAATGTGATACTCCACCCTAA
>DENV_002363_XM_002159776.3
ATGCCTTTATCTGACTACACGAACTTAATAAATAATGTAAATACAAATGATAATAATTTAACTCCAAAAGCTAAGTTGGCTGCCCAACTATACAAACAAAATCAACAACCAATGCAGCATTTGTCCGAAGAGATAAAAAAAGCAAAACCTCATGTGACAACAAATGAAAATTGCGATGAACCATTATTAAGAGAAAATCCCCGAAGGTTTGTTTTATTTCCAATTCAATATAAAGATATATGGAAAATGTACAAGCAAGCTGAAGCCTCGTTTTGGACAGTTGAAGAAGTTGATTTGGCTGCTGATGCAGTTCATTGGGAAGAAAAGTTGAAGCCTCAGGAAAAGTATTTTATCTCTCATGTTCTTGCATTCTTTGCTGCTAGCGATGGAATTGTTAATGAAAACCTTGTTGAGTGTTTCAGTCAAGAAGTTCAACTACCAGAAGCAAGAGCATTTTATGGGTTTCAAATTGCAATTGAAAACATCCACTCAGAAATGTATTCTTTACTCATTGATACTCTCATTAAAGATCCGATAGAAAAGTCAAATTTATTTAATGCAATTGAAACCATGCCCTGTGTTCAAAAAAAAGCAGTTTGGGCACTAAAATGGATTAACAAAGATTGTGCTTCTTTCTCTGAACGTGTTGTTGCATTTGCTGCAGTGGAAGGAATTTTTTTTTCAGGATCTTTTGCAGCTATATTTTGGCTTAAAAAAAGAAACCTTTTACCTGGAGTAACTTTCTCAAATGAATTGATCAGTAGAGATGAGGGTTTACATTGTGACTTTGCATGTCTTATGTATAAACATATTGTAAACAAGCCTTCTGAAGAACGAGTAAAACAAATTATTCGAGATGCCGTAGCTATTGAAATTGAGTTTTTGACTGAGTCTTTACCCTGTGATCTTTTAGGAATGAATAAAAGTCTTATGAAAACTTATATTGAATTTTGTGCTGATAGATTAATAAATGCTCTTGGTTATTCAAAGGAATGGAATGTTGAGAATCCTTTTGATTTTATGGAGAATATATCATTAGCAAGGAAGGCAAATTTCTTTGAAAGTCGTGTGTCAGATTATCAAAAGGCAGGTGTCATGGACTCAATCAATACAATGACAAATAAAAATCTTAAGTTTTCTGATCTAGATGATTTAGATTTTTAA
>DENV_002372_XM_012699154.1
ATGAATGAAAATAACTTAAAAAAAACAAATTTTAAAGGCTTATATGGGGTGGTTATTGCCTCAGTTGTGATTCCAGCAATTACATTTTGTGTGTCTTTAGCAGTTGGGTATAAATCTCAAACAGTTAATTCAACGTATACTCCTTTTGTTAGTGAAGCTGGTGACCAAAAACCTAATTCAAGTATTTTTACTTTGGGATTGTCGCTTAGCGGTATGATGACAATGGTTATTATTATAATTAGATTTTACCAAGTTAAATTTTATTTTACAGAAAGAAATGAATGCTTTAGTCGAATAAACAATTTTTCTCTAATATGTGGTATAACGTTAGTGTTTGGCGAATTCATTGTGGCAGCCTTCCAGCTTTCAAACATCACACCTATCCATTTCCTAGGTGCTGGTATGAACTTTCTAGGTGCGGTGTTATATTGCGGAACTCAGTGTTATTTCACTTCTAAAAATCCAAAAGCTATTTTCTTTTTTCGTGTCATATCTACTGTTACTATGGCATTTTCATCAATGGTGTTTGTAGTTTTCATGGTGCCACCTTTGACTCGACATAACCGTAATGGCGAAAATATCGCACAGACTTTTGAATGGATTCTTGTCACCTGCCAGTTAATTTTTATGCTCACATTTTTGTATGACTTTCGTAGATTGGAAGTTGAGTTCAGATTTAAGCAAATTGATCCGCAAGATTCCGATAATGATAAAATGCCACAAGATTTCGATAATGATAAAAAAACATTTCTAAACTTTACTTTCTTCAATGATCGAAAAGATTACGAGACTATTAATTA
>DENV_002380_XM_012705691.1
[truncated: 44,217,975 more chars]
