# Supplementary material for: Molecular signature of an ancient organizer regulated by Wnt/β-catenin signalling during primary body axis patterning in Hydra
Source: Commun Biol. 2019 Nov 26;2:434. doi: 10.1038/s42003-019-0680-3 (PMC6879750; doi:10.1038/s42003-019-0680-3)
Supplement: Supplementary file 9 — Supplementary Data 7 [file 42003_2019_680_MOESM9_ESM.txt]

!gaf-version: 2.0
Hydra vulgaris IND-PUNE	db.DENV_010834	DENV_010834	0	GO:0016021	PMID:0000000	ISO	0	C	0	0	gene	taxon:6087	26042016	IPR_BLAST
Hydra vulgaris IND-PUNE	db.XP_002165404.3_DENV_166922	XP_002165404.3_DENV_166922	0	GO:0005515	PMID:0000000	ISO	0	F	0	0	gene	taxon:6087	26042016	IPR_BLAST
Hydra vulgaris IND-PUNE	db.DENV_001099_XP_004206548.1	DENV_001099_XP_004206548.1	0	GO:0005525	PMID:0000000	ISO	0	F	0	0	gene	taxon:6087	26042016	IPR_BLAST
Hydra vulgaris IND-PUNE	db.DENV_001099_XP_004206548.1	DENV_001099_XP_004206548.1	0	GO:0007264	PMID:0000000	ISO	0	P	0	0	gene	taxon:6087	26042016	IPR_BLAST
Hydra vulgaris IND-PUNE	db.DENV_044632_XP_002153782.2	DENV_044632_XP_002153782.2	0	GO:0046872	PMID:0000000	ISO	0	F	0	0	gene	taxon:6087	26042016	IPR_BLAST
Hydra vulgaris IND-PUNE	db.DENV_044632_XP_002153782.2	DENV_044632_XP_002153782.2	0	GO:0003676	PMID:0000000	ISO	0	F	0	0	gene	taxon:6087	26042016	IPR_BLAST
Hydra vulgaris IND-PUNE	db.DENV_148126_XP_002156156.1	DENV_148126_XP_002156156.1	0	GO:0005515	PMID:0000000	ISO	0	F	0	0	gene	taxon:6087	26042016	IPR_BLAST
Hydra vulgaris IND-PUNE	db.DENV_148126_XP_002156156.1	DENV_148126_XP_002156156.1	0	GO:0005634	PMID:0000000	ISO	0	C	0	0	gene	taxon:6087	26042016	IPR_BLAST
Hydra vulgaris IND-PUNE	db.DENV_041371	DENV_041371	0	GO:0005515	PMID:0000000	ISO	0	F	0	0	gene	taxon:6087	26042016	IPR_BLAST
Hydra vulgaris IND-PUNE	db.DENV_041371	DENV_041371	0	GO:0008270	PMID:0000000	ISO	0	F	0	0	gene	taxon:6087	26042016	IPR_BLAST
Hydra vulgaris IND-PUNE	db.DENV_191152_XP_002163780.1	DENV_191152_XP_002163780.1	0	GO:0005524	PMID:0000000	ISO	0	F	0	0	gene	taxon:6087	26042016	IPR_BLAST
Hydra vulgaris IND-PUNE	db.DENV_191152_XP_002163780.1	DENV_191152_XP_002163780.1	0	GO:0015986	PMID:0000000	ISO	0	P	0	0	gene	taxon:6087	26042016	IPR_BLAST
Hydra vulgaris IND-PUNE	db.DENV_191152_XP_002163780.1	DENV_191152_XP_002163780.1	0	GO:0045261	PMID:0000000	ISO	0	C	0	0	gene	taxon:6087	26042016	IPR_BLAST
Hydra vulgaris IND-PUNE	db.DENV_191152_XP_002163780.1	DENV_191152_XP_002163780.1	0	GO:0046933	PMID:0000000	ISO	0	F	0	0	gene	taxon:6087	26042016	IPR_BLAST
Hydra vulgaris IND-PUNE	db.DENV_191152_XP_002163780.1	DENV_191152_XP_002163780.1	0	GO:0046961	PMID:0000000	ISO	0	F	0	0	gene	taxon:6087	26042016	IPR_BLAST
Hydra vulgaris IND-PUNE	db.DENV_191152_XP_002163780.1	DENV_191152_XP_002163780.1	0	GO:0015991	PMID:0000000	ISO	0	P	0	0	gene	taxon:6087	26042016	IPR_BLAST
Hydra vulgaris IND-PUNE	db.DENV_191152_XP_002163780.1	DENV_191152_XP_002163780.1	0	GO:0016820	PMID:0000000	ISO	0	F	0	0	gene	taxon:6087	26042016	IPR_BLAST
Hydra vulgaris IND-PUNE	db.DENV_191152_XP_002163780.1	DENV_191152_XP_002163780.1	0	GO:0033178	PMID:0000000	ISO	0	C	0	0	gene	taxon:6087	26042016	IPR_BLAST
Hydra vulgaris IND-PUNE	db.DENV_191152_XP_002163780.1	DENV_191152_XP_002163780.1	0	GO:0015992	PMID:0000000	ISO	0	P	0	0	gene	taxon:6087	26042016	IPR_BLAST
Hydra vulgaris IND-PUNE	db.DENV_191152_XP_002163780.1	DENV_191152_XP_002163780.1	0	GO:0046034	PMID:0000000	ISO	0	P	0	0	gene	taxon:6087	26042016	IPR_BLAST
Hydra vulgaris IND-PUNE	db.DENV_061389_XP_012561036.1	DENV_061389_XP_012561036.1	0	GO:0016021	PMID:0000000	ISO	0	C	0	0	gene	taxon:6087	26042016	IPR_BLAST
Hydra vulgaris IND-PUNE	db.XP_004208371.2_DENV_004811	XP_004208371.2_DENV_004811	0	GO:0004930	PMID:0000000	ISO	0	F	0	0	gene	taxon:6087	26042016	IPR_BLAST
Hydra vulgaris IND-PUNE	db.XP_004208371.2_DENV_004811	XP_004208371.2_DENV_004811	0	GO:0007186	PMID:0000000	ISO	0	P	0	0	gene	taxon:6087	26042016	IPR_BLAST
Hydra vulgaris IND-PUNE	db.XP_004208371.2_DENV_004811	XP_004208371.2_DENV_004811	0	GO:0016021	PMID:0000000	ISO	0	C	0	0	gene	taxon:6087	26042016	IPR_BLAST
Hydra vulgaris IND-PUNE	db.DENV_105460	DENV_105460	0	GO:0004222	PMID:0000000	ISO	0	F	0	0	gene	taxon:6087	26042016	IPR_BLAST
Hydra vulgaris IND-PUNE	db.DENV_105460	DENV_105460	0	GO:0006508	PMID:0000000	ISO	0	P	0	0	gene	taxon:6087	26042016	IPR_BLAST
Hydra vulgaris IND-PUNE	db.DENV_112000	DENV_112000	0	GO:0005515	PMID:0000000	ISO	0	F	0	0	gene	taxon:6087	26042016	IPR_BLAST
Hydra vulgaris IND-PUNE	db.DENV_189807_XP_012555445.1	DENV_189807_XP_012555445.1	0	GO:0005524	PMID:0000000	ISO	0	F	0	0	gene	taxon:6087	26042016	IPR_BLAST
Hydra vulgaris IND-PUNE	db.DENV_022375_XP_002163492.1	DENV_022375_XP_002163492.1	0	GO:0003676	PMID:0000000	ISO	0	F	0	0	gene	taxon:6087	26042016	IPR_BLAST
Hydra vulgaris IND-PUNE	db.DENV_022375_XP_002163492.1	DENV_022375_XP_002163492.1	0	GO:0008152	PMID:0000000	ISO	0	P	0	0	gene	taxon:6087	26042016	IPR_BLAST
Hydra vulgaris IND-PUNE	db.DENV_022375_XP_002163492.1	DENV_022375_XP_002163492.1	0	GO:0008168	PMID:0000000	ISO	0	F	0	0	gene	taxon:6087	26042016	IPR_BLAST
Hydra vulgaris IND-PUNE	db.DENV_022375_XP_002163492.1	DENV_022375_XP_002163492.1	0	GO:0016491	PMID:0000000	ISO	0	F	0	0	gene	taxon:6087	26042016	IPR_BLAST
Hydra vulgaris IND-PUNE	db.DENV_022375_XP_002163492.1	DENV_022375_XP_002163492.1	0	GO:0055114	PMID:0000000	ISO	0	P	0	0	gene	taxon:6087	26042016	IPR_BLAST
Hydra vulgaris IND-PUNE	db.DENV_022375_XP_002163492.1	DENV_022375_XP_002163492.1	0	GO:0016300	PMID:0000000	ISO	0	F	0	0	gene	taxon:6087	26042016	IPR_BLAST
Hydra vulgaris IND-PUNE	db.DENV_022375_XP_002163492.1	DENV_022375_XP_002163492.1	0	GO:0002098	PMID:0000000	ISO	0	P	0	0	gene	taxon:6087	26042016	IPR_BLAST
Hydra vulgaris IND-PUNE	db.DENV_025053_XP_012565668.1	DENV_025053_XP_012565668.1	0	GO:0005509	PMID:0000000	ISO	0	F	0	0	gene	taxon:6087	26042016	IPR_BLAST
Hydra vulgaris IND-PUNE	db.DENV_025053_XP_012565668.1	DENV_025053_XP_012565668.1	0	GO:0005515	PMID:0000000	ISO	0	F	0	0	gene	taxon:6087	26042016	IPR_BLAST
Hydra vulgaris IND-PUNE	db.XP_012558717.1	XP_012558717.1	0	GO:0003723	PMID:0000000	ISO	0	F	0	0	gene	taxon:6087	26042016	IPR_BLAST
Hydra vulgaris IND-PUNE	db.XP_012558717.1	XP_012558717.1	0	GO:0003964	PMID:0000000	ISO	0	F	0	0	gene	taxon:6087	26042016	IPR_BLAST
Hydra vulgaris IND-PUNE	db.XP_012558717.1	XP_012558717.1	0	GO:0006278	PMID:0000000	ISO	0	P	0	0	gene	taxon:6087	26042016	IPR_BLAST
Hydra vulgaris IND-PUNE	db.XP_012556093.1	XP_012556093.1	0	GO:0003677	PMID:0000000	ISO	0	F	0	0	gene	taxon:6087	26042016	IPR_BLAST
Hydra vulgaris IND-PUNE	db.XP_012556093.1	XP_012556093.1	0	GO:0006355	PMID:0000000	ISO	0	P	0	0	gene	taxon:6087	26042016	IPR_BLAST
Hydra vulgaris IND-PUNE	db.XP_002155757.1_DENV_088746	XP_002155757.1_DENV_088746	0	GO:0045454	PMID:0000000	ISO	0	P	0	0	gene	taxon:6087	26042016	IPR_BLAST
Hydra vulgaris IND-PUNE	db.XP_002163815.1_DENV_184239	XP_002163815.1_DENV_184239	0	GO:0005840	PMID:0000000	ISO	0	C	0	0	gene	taxon:6087	26042016	IPR_BLAST
Hydra vulgaris IND-PUNE	db.XP_002164077.2_DENV_039067	XP_002164077.2_DENV_039067	0	GO:0016021	PMID:0000000	ISO	0	C	0	0	gene	taxon:6087	26042016	IPR_BLAST
Hydra vulgaris IND-PUNE	db.DENV_055883_XP_002163967.2	DENV_055883_XP_002163967.2	0	GO:0003840	PMID:0000000	ISO	0	F	0	0	gene	taxon:6087	26042016	IPR_BLAST
Hydra vulgaris IND-PUNE	db.DENV_055883_XP_002163967.2	DENV_055883_XP_002163967.2	0	GO:0006749	PMID:0000000	ISO	0	P	0	0	gene	taxon:6087	26042016	IPR_BLAST
Hydra vulgaris IND-PUNE	db.DENV_055883_XP_002163967.2	DENV_055883_XP_002163967.2	0	GO:0016021	PMID:0000000	ISO	0	C	0	0	gene	taxon:6087	26042016	IPR_BLAST
Hydra vulgaris IND-PUNE	db.DENV_123381	DENV_123381	0	GO:0005515	PMID:0000000	ISO	0	F	0	0	gene	taxon:6087	26042016	IPR_BLAST
Hydra vulgaris IND-PUNE	db.DENV_123381	DENV_123381	0	GO:0008270	PMID:0000000	ISO	0	F	0	0	gene	taxon:6087	26042016	IPR_BLAST
Hydra vulgaris IND-PUNE	db.DENV_091869_XP_012558220.1	DENV_091869_XP_012558220.1	0	GO:0004618	PMID:0000000	ISO	0	F	0	0	gene	taxon:6087	26042016	IPR_BLAST
Hydra vulgaris IND-PUNE	db.DENV_091869_XP_012558220.1	DENV_091869_XP_012558220.1	0	GO:0006096	PMID:0000000	ISO	0	P	0	0	gene	taxon:6087	26042016	IPR_BLAST
Hydra vulgaris IND-PUNE	db.DENV_091869_XP_012558220.1	DENV_091869_XP_012558220.1	0	GO:0005524	PMID:0000000	ISO	0	F	0	0	gene	taxon:6087	26042016	IPR_BLAST
Hydra vulgaris IND-PUNE	db.DENV_033493_XP_012559683.1	DENV_033493_XP_012559683.1	0	GO:0005515	PMID:0000000	ISO	0	F	0	0	gene	taxon:6087	26042016	IPR_BLAST
Hydra vulgaris IND-PUNE	db.DENV_000324	DENV_000324	0	GO:0003677	PMID:0000000	ISO	0	F	0	0	gene	taxon:6087	26042016	IPR_BLAST
Hydra vulgaris IND-PUNE	db.DENV_068557_XP_002158945.1	DENV_068557_XP_002158945.1	0	GO:0005524	PMID:0000000	ISO	0	F	0	0	gene	taxon:6087	26042016	IPR_BLAST
Hydra vulgaris IND-PUNE	db.DENV_068557_XP_002158945.1	DENV_068557_XP_002158945.1	0	GO:0034314	PMID:0000000	ISO	0	P	0	0	gene	taxon:6087	26042016	IPR_BLAST
Hydra vulgaris IND-PUNE	db.DENV_068557_XP_002158945.1	DENV_068557_XP_002158945.1	0	GO:0005885	PMID:0000000	ISO	0	C	0	0	gene	taxon:6087	26042016	IPR_BLAST
Hydra vulgaris IND-PUNE	db.XP_012556708.1_DENV_206166	XP_012556708.1_DENV_206166	0	GO:0006508	PMID:0000000	ISO	0	P	0	0	gene	taxon:6087	26042016	IPR_BLAST
Hydra vulgaris IND-PUNE	db.XP_012556708.1_DENV_206166	XP_012556708.1_DENV_206166	0	GO:0008234	PMID:0000000	ISO	0	F	0	0	gene	taxon:6087	26042016	IPR_BLAST
Hydra vulgaris IND-PUNE	db.DENV_123386	DENV_123386	0	GO:0003676	PMID:0000000	ISO	0	F	0	0	gene	taxon:6087	26042016	IPR_BLAST
Hydra vulgaris IND-PUNE	db.DENV_123386	DENV_123386	0	GO:0008270	PMID:0000000	ISO	0	F	0	0	gene	taxon:6087	26042016	IPR_BLAST
Hydra vulgaris IND-PUNE	db.XP_002158197.1_DENV_180963	XP_002158197.1_DENV_180963	0	GO:0004611	PMID:0000000	ISO	0	F	0	0	gene	taxon:6087	26042016	IPR_BLAST
Hydra vulgaris IND-PUNE	db.XP_002158197.1_DENV_180963	XP_002158197.1_DENV_180963	0	GO:0005525	PMID:0000000	ISO	0	F	0	0	gene	taxon:6087	26042016	IPR_BLAST
Hydra vulgaris IND-PUNE	db.XP_002158197.1_DENV_180963	XP_002158197.1_DENV_180963	0	GO:0006094	PMID:0000000	ISO	0	P	0	0	gene	taxon:6087	26042016	IPR_BLAST
Hydra vulgaris IND-PUNE	db.XP_002158197.1_DENV_180963	XP_002158197.1_DENV_180963	0	GO:0004613	PMID:0000000	ISO	0	F	0	0	gene	taxon:6087	26042016	IPR_BLAST
Hydra vulgaris IND-PUNE	db.XP_002158197.1_DENV_180963	XP_002158197.1_DENV_180963	0	GO:0016301	PMID:0000000	ISO	0	F	0	0	gene	taxon:6087	26042016	IPR_BLAST
Hydra vulgaris IND-PUNE	db.DENV_176642	DENV_176642	0	GO:0042384	PMID:0000000	ISO	0	P	0	0	gene	taxon:6087	26042016	IPR_BLAST
Hydra vulgaris IND-PUNE	db.DENV_176642	DENV_176642	0	GO:0042073	PMID:0000000	ISO	0	P	0	0	gene	taxon:6087	26042016	IPR_BLAST
Hydra vulgaris IND-PUNE	db.DENV_176642	DENV_176642	0	GO:0030992	PMID:0000000	ISO	0	C	0	0	gene	taxon:6087	26042016	IPR_BLAST
Hydra vulgaris IND-PUNE	db.DENV_176642	DENV_176642	0	GO:0031514	PMID:0000000	ISO	0	C	0	0	gene	taxon:6087	26042016	IPR_BLAST
Hydra vulgaris IND-PUNE	db.XP_012558935.1	XP_012558935.1	0	GO:0003676	PMID:0000000	ISO	0	F	0	0	gene	taxon:6087	26042016	IPR_BLAST
Hydra vulgaris IND-PUNE	db.DENV_131708	DENV_131708	0	GO:0016021	PMID:0000000	ISO	0	C	0	0	gene	taxon:6087	26042016	IPR_BLAST
Hydra vulgaris IND-PUNE	db.DENV_131708	DENV_131708	0	GO:0005384	PMID:0000000	ISO	0	F	0	0	gene	taxon:6087	26042016	IPR_BLAST
Hydra vulgaris IND-PUNE	db.DENV_131708	DENV_131708	0	GO:0005886	PMID:0000000	ISO	0	C	0	0	gene	taxon:6087	26042016	IPR_BLAST
Hydra vulgaris IND-PUNE	db.DENV_189264	DENV_189264	0	GO:0016021	PMID:0000000	ISO	0	C	0	0	gene	taxon:6087	26042016	IPR_BLAST
Hydra vulgaris IND-PUNE	db.DENV_189264	DENV_189264	0	GO:0046872	PMID:0000000	ISO	0	F	0	0	gene	taxon:6087	26042016	IPR_BLAST
Hydra vulgaris IND-PUNE	db.XP_012560565.1	XP_012560565.1	0	GO:0005890	PMID:0000000	ISO	0	C	0	0	gene	taxon:6087	26042016	IPR_BLAST
Hydra vulgaris IND-PUNE	db.XP_012560565.1	XP_012560565.1	0	GO:0006813	PMID:0000000	ISO	0	P	0	0	gene	taxon:6087	26042016	IPR_BLAST
Hydra vulgaris IND-PUNE	db.XP_012560565.1	XP_012560565.1	0	GO:0006814	PMID:0000000	ISO	0	P	0	0	gene	taxon:6087	26042016	IPR_BLAST
Hydra vulgaris IND-PUNE	db.XP_012557119.1_DENV_141373	XP_012557119.1_DENV_141373	0	GO:0005515	PMID:0000000	ISO	0	F	0	0	gene	taxon:6087	26042016	IPR_BLAST
Hydra vulgaris IND-PUNE	db.XP_012557119.1_DENV_141373	XP_012557119.1_DENV_141373	0	GO:0006886	PMID:0000000	ISO	0	P	0	0	gene	taxon:6087	26042016	IPR_BLAST
Hydra vulgaris IND-PUNE	db.XP_012557119.1_DENV_141373	XP_012557119.1_DENV_141373	0	GO:0017137	PMID:0000000	ISO	0	F	0	0	gene	taxon:6087	26042016	IPR_BLAST
Hydra vulgaris IND-PUNE	db.DENV_050561	DENV_050561	0	GO:0004222	PMID:0000000	ISO	0	F	0	0	gene	taxon:6087	26042016	IPR_BLAST
Hydra vulgaris IND-PUNE	db.DENV_050561	DENV_050561	0	GO:0005524	PMID:0000000	ISO	0	F	0	0	gene	taxon:6087	26042016	IPR_BLAST
Hydra vulgaris IND-PUNE	db.DENV_050561	DENV_050561	0	GO:0006508	PMID:0000000	ISO	0	P	0	0	gene	taxon:6087	26042016	IPR_BLAST
Hydra vulgaris IND-PUNE	db.DENV_050561	DENV_050561	0	GO:0016021	PMID:0000000	ISO	0	C	0	0	gene	taxon:6087	26042016	IPR_BLAST
Hydra vulgaris IND-PUNE	db.DENV_045266	DENV_045266	0	GO:0003824	PMID:0000000	ISO	0	F	0	0	gene	taxon:6087	26042016	IPR_BLAST
Hydra vulgaris IND-PUNE	db.XP_012555545.1_DENV_068111	XP_012555545.1_DENV_068111	0	GO:0004930	PMID:0000000	ISO	0	F	0	0	gene	taxon:6087	26042016	IPR_BLAST
Hydra vulgaris IND-PUNE	db.XP_012555545.1_DENV_068111	XP_012555545.1_DENV_068111	0	GO:0007186	PMID:0000000	ISO	0	P	0	0	gene	taxon:6087	26042016	IPR_BLAST
Hydra vulgaris IND-PUNE	db.XP_012555545.1_DENV_068111	XP_012555545.1_DENV_068111	0	GO:0016021	PMID:0000000	ISO	0	C	0	0	gene	taxon:6087	26042016	IPR_BLAST
Hydra vulgaris IND-PUNE	db.DENV_032647	DENV_032647	0	GO:0001669	PMID:0000000	ISO	0	C	0	0	gene	taxon:6087	26042016	IPR_BLAST
Hydra vulgaris IND-PUNE	db.DENV_032647	DENV_032647	0	GO:0060271	PMID:0000000	ISO	0	P	0	0	gene	taxon:6087	26042016	IPR_BLAST
Hydra vulgaris IND-PUNE	db.DENV_032647	DENV_032647	0	GO:0031514	PMID:0000000	ISO	0	C	0	0	gene	taxon:6087	26042016	IPR_BLAST
Hydra vulgaris IND-PUNE	db.DENV_032647	DENV_032647	0	GO:0007224	PMID:0000000	ISO	0	P	0	0	gene	taxon:6087	26042016	IPR_BLAST
Hydra vulgaris IND-PUNE	db.XP_012555400.1	XP_012555400.1	0	GO:0004930	PMID:0000000	ISO	0	F	0	0	gene	taxon:6087	26042016	IPR_BLAST
Hydra vulgaris IND-PUNE	db.XP_012555400.1	XP_012555400.1	0	GO:0007186	PMID:0000000	ISO	0	P	0	0	gene	taxon:6087	26042016	IPR_BLAST
Hydra vulgaris IND-PUNE	db.XP_012555400.1	XP_012555400.1	0	GO:0016021	PMID:0000000	ISO	0	C	0	0	gene	taxon:6087	26042016	IPR_BLAST
Hydra vulgaris IND-PUNE	db.XP_012555544.1	XP_012555544.1	0	GO:0003676	PMID:0000000	ISO	0	F	0	0	gene	taxon:6087	26042016	IPR_BLAST
Hydra vulgaris IND-PUNE	db.XP_012560618.1	XP_012560618.1	0	GO:0005216	PMID:0000000	ISO	0	F	0	0	gene	taxon:6087	26042016	IPR_BLAST
Hydra vulgaris IND-PUNE	db.XP_012560618.1	XP_012560618.1	0	GO:0006811	PMID:0000000	ISO	0	P	0	0	gene	taxon:6087	26042016	IPR_BLAST
Hydra vulgaris IND-PUNE	db.XP_012560618.1	XP_012560618.1	0	GO:0016020	PMID:0000000	ISO	0	C	0	0	gene	taxon:6087	26042016	IPR_BLAST
Hydra vulgaris IND-PUNE	db.XP_012560618.1	XP_012560618.1	0	GO:0055085	PMID:0000000	ISO	0	P	0	0	gene	taxon:6087	26042016	IPR_BLAST
Hydra vulgaris IND-PUNE	db.XP_012555688.1	XP_012555688.1	0	GO:0008152	PMID:0000000	ISO	0	P	0	0	gene	taxon:6087	26042016	IPR_BLAST
Hydra vulgaris IND-PUNE	db.XP_012555688.1	XP_012555688.1	0	GO:0016491	PMID:0000000	ISO	0	F	0	0	gene	taxon:6087	26042016	IPR_BLAST
Hydra vulgaris IND-PUNE	db.XP_012555688.1	XP_012555688.1	0	GO:0055114	PMID:0000000	ISO	0	P	0	0	gene	taxon:6087	26042016	IPR_BLAST
Hydra vulgaris IND-PUNE	db.XP_002168591.2	XP_002168591.2	0	GO:0000723	PMID:0000000	ISO	0	P	0	0	gene	taxon:6087	26042016	IPR_BLAST
Hydra vulgaris IND-PUNE	db.XP_002168591.2	XP_002168591.2	0	GO:0003678	PMID:0000000	ISO	0	F	0	0	gene	taxon:6087	26042016	IPR_BLAST
Hydra vulgaris IND-PUNE	db.XP_002168591.2	XP_002168591.2	0	GO:0006281	PMID:0000000	ISO	0	P	0	0	gene	taxon:6087	26042016	IPR_BLAST
Hydra vulgaris IND-PUNE	db.DENV_082880	DENV_082880	0	GO:0016021	PMID:0000000	ISO	0	C	0	0	gene	taxon:6087	26042016	IPR_BLAST
Hydra vulgaris IND-PUNE	db.DENV_082880	DENV_082880	0	GO:0055085	PMID:0000000	ISO	0	P	0	0	gene	taxon:6087	26042016	IPR_BLAST
Hydra vulgaris IND-PUNE	db.XP_012554248.1	XP_012554248.1	0	GO:0003700	PMID:0000000	ISO	0	F	0	0	gene	taxon:6087	26042016	IPR_BLAST
Hydra vulgaris IND-PUNE	db.XP_012554248.1	XP_012554248.1	0	GO:0005634	PMID:0000000	ISO	0	C	0	0	gene	taxon:6087	26042016	IPR_BLAST
Hydra vulgaris IND-PUNE	db.XP_012554248.1	XP_012554248.1	0	GO:0006355	PMID:0000000	ISO	0	P	0	0	gene	taxon:6087	26042016	IPR_BLAST
Hydra vulgaris IND-PUNE	db.XP_012554248.1	XP_012554248.1	0	GO:0046983	PMID:0000000	ISO	0	F	0	0	gene	taxon:6087	26042016	IPR_BLAST
Hydra vulgaris IND-PUNE	db.XP_012565273.1	XP_012565273.1	0	GO:0005515	PMID:0000000	ISO	0	F	0	0	gene	taxon:6087	26042016	IPR_BLAST
Hydra vulgaris IND-PUNE	db.DENV_084124	DENV_084124	0	GO:0005515	PMID:0000000	ISO	0	F	0	0	gene	taxon:6087	26042016	IPR_BLAST
Hydra vulgaris IND-PUNE	db.DENV_084124	DENV_084124	0	GO:0008270	PMID:0000000	ISO	0	F	0	0	gene	taxon:6087	26042016	IPR_BLAST
Hydra vulgaris IND-PUNE	db.DENV_084124	DENV_084124	0	GO:0046872	PMID:0000000	ISO	0	F	0	0	gene	taxon:6087	26042016	IPR_BLAST
Hydra vulgaris IND-PUNE	db.DENV_180165	DENV_180165	0	GO:0005515	PMID:0000000	ISO	0	F	0	0	gene	taxon:6087	26042016	IPR_BLAST
Hydra vulgaris IND-PUNE	db.DENV_080690_XP_004210026.2	DENV_080690_XP_004210026.2	0	GO:0003924	PMID:0000000	ISO	0	F	0	0	gene	taxon:6087	26042016	IPR_BLAST
Hydra vulgaris IND-PUNE	db.DENV_080690_XP_004210026.2	DENV_080690_XP_004210026.2	0	GO:0005525	PMID:0000000	ISO	0	F	0	0	gene	taxon:6087	26042016	IPR_BLAST
Hydra vulgaris IND-PUNE	db.DENV_080690_XP_004210026.2	DENV_080690_XP_004210026.2	0	GO:0007264	PMID:0000000	ISO	0	P	0	0	gene	taxon:6087	26042016	IPR_BLAST
Hydra vulgaris IND-PUNE	db.DENV_080690_XP_004210026.2	DENV_080690_XP_004210026.2	0	GO:0005509	PMID:0000000	ISO	0	F	0	0	gene	taxon:6087	26042016	IPR_BLAST
Hydra vulgaris IND-PUNE	db.DENV_080690_XP_004210026.2	DENV_080690_XP_004210026.2	0	GO:0031307	PMID:0000000	ISO	0	C	0	0	gene	taxon:6087	26042016	IPR_BLAST
Hydra vulgaris IND-PUNE	db.DENV_080690_XP_004210026.2	DENV_080690_XP_004210026.2	0	GO:0007005	PMID:0000000	ISO	0	P	0	0	gene	taxon:6087	26042016	IPR_BLAST
Hydra vulgaris IND-PUNE	db.DENV_101003_XP_002159992.3	DENV_101003_XP_002159992.3	0	GO:0005230	PMID:0000000	ISO	0	F	0	0	gene	taxon:6087	26042016	IPR_BLAST
Hydra vulgaris IND-PUNE	db.DENV_101003_XP_002159992.3	DENV_101003_XP_002159992.3	0	GO:0006810	PMID:0000000	ISO	0	P	0	0	gene	taxon:6087	26042016	IPR_BLAST
Hydra vulgaris IND-PUNE	db.DENV_101003_XP_002159992.3	DENV_101003_XP_002159992.3	0	GO:0016020	PMID:0000000	ISO	0	C	0	0	gene	taxon:6087	26042016	IPR_BLAST
Hydra vulgaris IND-PUNE	db.DENV_101003_XP_002159992.3	DENV_101003_XP_002159992.3	0	GO:0006811	PMID:0000000	ISO	0	P	0	0	gene	taxon:6087	26042016	IPR_BLAST
Hydra vulgaris IND-PUNE	db.DENV_101003_XP_002159992.3	DENV_101003_XP_002159992.3	0	GO:0016021	PMID:0000000	ISO	0	C	0	0	gene	taxon:6087	26042016	IPR_BLAST
Hydra vulgaris IND-PUNE	db.DENV_029990	DENV_029990	0	GO:0004672	PMID:0000000	ISO	0	F	0	0	gene	taxon:6087	26042016	IPR_BLAST
Hydra vulgaris IND-PUNE	db.DENV_029990	DENV_029990	0	GO:0005524	PMID:0000000	ISO	0	F	0	0	gene	taxon:6087	26042016	IPR_BLAST
Hydra vulgaris IND-PUNE	db.DENV_029990	DENV_029990	0	GO:0006468	PMID:0000000	ISO	0	P	0	0	gene	taxon:6087	26042016	IPR_BLAST
Hydra vulgaris IND-PUNE	db.DENV_029990	DENV_029990	0	GO:0005057	PMID:0000000	ISO	0	F	0	0	gene	taxon:6087	26042016	IPR_BLAST
Hydra vulgaris IND-PUNE	db.DENV_029990	DENV_029990	0	GO:0007165	PMID:0000000	ISO	0	P	0	0	gene	taxon:6087	26042016	IPR_BLAST
Hydra vulgaris IND-PUNE	db.DENV_029990	DENV_029990	0	GO:0035556	PMID:0000000	ISO	0	P	0	0	gene	taxon:6087	26042016	IPR_BLAST
Hydra vulgaris IND-PUNE	db.DENV_029990	DENV_029990	0	GO:0005622	PMID:0000000	ISO	0	C	0	0	gene	taxon:6087	26042016	IPR_BLAST
Hydra vulgaris IND-PUNE	db.DENV_029990	DENV_029990	0	GO:0046872	PMID:0000000	ISO	0	F	0	0	gene	taxon:6087	26042016	IPR_BLAST
Hydra vulgaris IND-PUNE	db.DENV_029990	DENV_029990	0	GO:0004674	PMID:0000000	ISO	0	F	0	0	gene	taxon:6087	26042016	IPR_BLAST
Hydra vulgaris IND-PUNE	db.DENV_004821_XP_002159052.2	DENV_004821_XP_002159052.2	0	GO:0052689	PMID:0000000	ISO	0	F	0	0	gene	taxon:6087	26042016	IPR_BLAST
Hydra vulgaris IND-PUNE	db.DENV_004821_XP_002159052.2	DENV_004821_XP_002159052.2	0	GO:0006482	PMID:0000000	ISO	0	P	0	0	gene	taxon:6087	26042016	IPR_BLAST
Hydra vulgaris IND-PUNE	db.XP_002169940.2	XP_002169940.2	0	GO:0000077	PMID:0000000	ISO	0	P	0	0	gene	taxon:6087	26042016	IPR_BLAST
Hydra vulgaris IND-PUNE	db.XP_002169940.2	XP_002169940.2	0	GO:0005634	PMID:0000000	ISO	0	C	0	0	gene	taxon:6087	26042016	IPR_BLAST
Hydra vulgaris IND-PUNE	db.XP_002169940.2	XP_002169940.2	0	GO:0006281	PMID:0000000	ISO	0	P	0	0	gene	taxon:6087	26042016	IPR_BLAST
Hydra vulgaris IND-PUNE	db.DENV_002972	DENV_002972	0	GO:0005622	PMID:0000000	ISO	0	C	0	0	gene	taxon:6087	26042016	IPR_BLAST
Hydra vulgaris IND-PUNE	db.DENV_002972	DENV_002972	0	GO:0000155	PMID:0000000	ISO	0	F	0	0	gene	taxon:6087	26042016	IPR_BLAST
Hydra vulgaris IND-PUNE	db.XP_002166528.3	XP_002166528.3	0	GO:0008033	PMID:0000000	ISO	0	P	0	0	gene	taxon:6087	26042016	IPR_BLAST
Hydra vulgaris IND-PUNE	db.XP_002166528.3	XP_002166528.3	0	GO:0016740	PMID:0000000	ISO	0	F	0	0	gene	taxon:6087	26042016	IPR_BLAST
Hydra vulgaris IND-PUNE	db.XP_012566622.1	XP_012566622.1	0	GO:0015074	PMID:0000000	ISO	0	P	0	0	gene	taxon:6087	26042016	IPR_BLAST
Hydra vulgaris IND-PUNE	db.XP_012566766.1	XP_012566766.1	0	GO:0046983	PMID:0000000	ISO	0	F	0	0	gene	taxon:6087	26042016	IPR_BLAST
Hydra vulgaris IND-PUNE	db.DENV_098529	DENV_098529	0	GO:0005739	PMID:0000000	ISO	0	C	0	0	gene	taxon:6087	26042016	IPR_BLAST
Hydra vulgaris IND-PUNE	db.DENV_098529	DENV_098529	0	GO:0005747	PMID:0000000	ISO	0	C	0	0	gene	taxon:6087	26042016	IPR_BLAST
Hydra vulgaris IND-PUNE	db.DENV_098529	DENV_098529	0	GO:0022900	PMID:0000000	ISO	0	P	0	0	gene	taxon:6087	26042016	IPR_BLAST
Hydra vulgaris IND-PUNE	db.DENV_098529	DENV_098529	0	GO:0016021	PMID:0000000	ISO	0	C	0	0	gene	taxon:6087	26042016	IPR_BLAST
Hydra vulgaris IND-PUNE	db.DENV_001193	DENV_001193	0	GO:0003735	PMID:0000000	ISO	0	F	0	0	gene	taxon:6087	26042016	IPR_BLAST
Hydra vulgaris IND-PUNE	db.DENV_001193	DENV_001193	0	GO:0005622	PMID:0000000	ISO	0	C	0	0	gene	taxon:6087	26042016	IPR_BLAST
Hydra vulgaris IND-PUNE	db.DENV_001193	DENV_001193	0	GO:0005840	PMID:0000000	ISO	0	C	0	0	gene	taxon:6087	26042016	IPR_BLAST
Hydra vulgaris IND-PUNE	db.DENV_001193	DENV_001193	0	GO:0006412	PMID:0000000	ISO	0	P	0	0	gene	taxon:6087	26042016	IPR_BLAST
Hydra vulgaris IND-PUNE	db.DENV_001193	DENV_001193	0	GO:0015934	PMID:0000000	ISO	0	C	0	0	gene	taxon:6087	26042016	IPR_BLAST
Hydra vulgaris IND-PUNE	db.DENV_018617	DENV_018617	0	GO:0005789	PMID:0000000	ISO	0	C	0	0	gene	taxon:6087	26042016	IPR_BLAST
Hydra vulgaris IND-PUNE	db.DENV_018617	DENV_018617	0	GO:0016758	PMID:0000000	ISO	0	F	0	0	gene	taxon:6087	26042016	IPR_BLAST
Hydra vulgaris IND-PUNE	db.DENV_018617	DENV_018617	0	GO:0016021	PMID:0000000	ISO	0	C	0	0	gene	taxon:6087	26042016	IPR_BLAST
Hydra vulgaris IND-PUNE	db.XP_004212794.1	XP_004212794.1	0	GO:0007160	PMID:0000000	ISO	0	P	0	0	gene	taxon:6087	26042016	IPR_BLAST
Hydra vulgaris IND-PUNE	db.DENV_100259	DENV_100259	0	GO:0005524	PMID:0000000	ISO	0	F	0	0	gene	taxon:6087	26042016	IPR_BLAST
Hydra vulgaris IND-PUNE	db.DENV_100259	DENV_100259	0	GO:0006298	PMID:0000000	ISO	0	P	0	0	gene	taxon:6087	26042016	IPR_BLAST
Hydra vulgaris IND-PUNE	db.DENV_100259	DENV_100259	0	GO:0030983	PMID:0000000	ISO	0	F	0	0	gene	taxon:6087	26042016	IPR_BLAST
Hydra vulgaris IND-PUNE	db.DENV_146976	DENV_146976	0	GO:0004672	PMID:0000000	ISO	0	F	0	0	gene	taxon:6087	26042016	IPR_BLAST
Hydra vulgaris IND-PUNE	db.DENV_146976	DENV_146976	0	GO:0005524	PMID:0000000	ISO	0	F	0	0	gene	taxon:6087	26042016	IPR_BLAST
Hydra vulgaris IND-PUNE	db.DENV_146976	DENV_146976	0	GO:0006468	PMID:0000000	ISO	0	P	0	0	gene	taxon:6087	26042016	IPR_BLAST
Hydra vulgaris IND-PUNE	db.DENV_185831	DENV_185831	0	GO:0003676	PMID:0000000	ISO	0	F	0	0	gene	taxon:6087	26042016	IPR_BLAST
Hydra vulgaris IND-PUNE	db.DENV_146977	DENV_146977	0	GO:0004672	PMID:0000000	ISO	0	F	0	0	gene	taxon:6087	26042016	IPR_BLAST
Hydra vulgaris IND-PUNE	db.DENV_146977	DENV_146977	0	GO:0005524	PMID:0000000	ISO	0	F	0	0	gene	taxon:6087	26042016	IPR_BLAST
Hydra vulgaris IND-PUNE	db.DENV_146977	DENV_146977	0	GO:0006468	PMID:0000000	ISO	0	P	0	0	gene	taxon:6087	26042016	IPR_BLAST
Hydra vulgaris IND-PUNE	db.XP_012564671.1	XP_012564671.1	0	GO:0005634	PMID:0000000	ISO	0	C	0	0	gene	taxon:6087	26042016	IPR_BLAST
Hydra vulgaris IND-PUNE	db.XP_012564671.1	XP_012564671.1	0	GO:0006352	PMID:0000000	ISO	0	P	0	0	gene	taxon:6087	26042016	IPR_BLAST
Hydra vulgaris IND-PUNE	db.DENV_023916	DENV_023916	0	GO:0004930	PMID:0000000	ISO	0	F	0	0	gene	taxon:6087	26042016	IPR_BLAST
Hydra vulgaris IND-PUNE	db.DENV_023916	DENV_023916	0	GO:0007186	PMID:0000000	ISO	0	P	0	0	gene	taxon:6087	26042016	IPR_BLAST
Hydra vulgaris IND-PUNE	db.DENV_023916	DENV_023916	0	GO:0016021	PMID:0000000	ISO	0	C	0	0	gene	taxon:6087	26042016	IPR_BLAST
Hydra vulgaris IND-PUNE	db.DENV_164894	DENV_164894	0	GO:0003840	PMID:0000000	ISO	0	F	0	0	gene	taxon:6087	26042016	IPR_BLAST
Hydra vulgaris IND-PUNE	db.DENV_164894	DENV_164894	0	GO:0006749	PMID:0000000	ISO	0	P	0	0	gene	taxon:6087	26042016	IPR_BLAST
Hydra vulgaris IND-PUNE	db.XP_012555494.1_DENV_071824	XP_012555494.1_DENV_071824	0	GO:0003824	PMID:0000000	ISO	0	F	0	0	gene	taxon:6087	26042016	IPR_BLAST
Hydra vulgaris IND-PUNE	db.DENV_002979	DENV_002979	0	GO:0015074	PMID:0000000	ISO	0	P	0	0	gene	taxon:6087	26042016	IPR_BLAST
Hydra vulgaris IND-PUNE	db.DENV_002979	DENV_002979	0	GO:0004190	PMID:0000000	ISO	0	F	0	0	gene	taxon:6087	26042016	IPR_BLAST
Hydra vulgaris IND-PUNE	db.DENV_002979	DENV_002979	0	GO:0003676	PMID:0000000	ISO	0	F	0	0	gene	taxon:6087	26042016	IPR_BLAST
Hydra vulgaris IND-PUNE	db.DENV_002979	DENV_002979	0	GO:0008270	PMID:0000000	ISO	0	F	0	0	gene	taxon:6087	26042016	IPR_BLAST
Hydra vulgaris IND-PUNE	db.DENV_150495	DENV_150495	0	GO:0004672	PMID:0000000	ISO	0	F	0	0	gene	taxon:6087	26042016	IPR_BLAST
Hydra vulgaris IND-PUNE	db.DENV_150495	DENV_150495	0	GO:0005524	PMID:0000000	ISO	0	F	0	0	gene	taxon:6087	26042016	IPR_BLAST
Hydra vulgaris IND-PUNE	db.DENV_150495	DENV_150495	0	GO:0006468	PMID:0000000	ISO	0	P	0	0	gene	taxon:6087	26042016	IPR_BLAST
Hydra vulgaris IND-PUNE	db.DENV_060037_XP_012553848.1	DENV_060037_XP_012553848.1	0	GO:0006506	PMID:0000000	ISO	0	P	0	0	gene	taxon:6087	26042016	IPR_BLAST
Hydra vulgaris IND-PUNE	db.DENV_060037_XP_012553848.1	DENV_060037_XP_012553848.1	0	GO:0016021	PMID:0000000	ISO	0	C	0	0	gene	taxon:6087	26042016	IPR_BLAST
Hydra vulgaris IND-PUNE	db.DENV_060037_XP_012553848.1	DENV_060037_XP_012553848.1	0	GO:0017176	PMID:0000000	ISO	0	F	0	0	gene	taxon:6087	26042016	IPR_BLAST
Hydra vulgaris IND-PUNE	db.DENV_099390	DENV_099390	0	GO:0003677	PMID:0000000	ISO	0	F	0	0	gene	taxon:6087	26042016	IPR_BLAST
Hydra vulgaris IND-PUNE	db.DENV_099390	DENV_099390	0	GO:0006313	PMID:0000000	ISO	0	P	0	0	gene	taxon:6087	26042016	IPR_BLAST
Hydra vulgaris IND-PUNE	db.DENV_099390	DENV_099390	0	GO:0015074	PMID:0000000	ISO	0	P	0	0	gene	taxon:6087	26042016	IPR_BLAST
Hydra vulgaris IND-PUNE	db.XP_002158431.3_DENV_054858	XP_002158431.3_DENV_054858	0	GO:0003676	PMID:0000000	ISO	0	F	0	0	gene	taxon:6087	26042016	IPR_BLAST
Hydra vulgaris IND-PUNE	db.XP_002158431.3_DENV_054858	XP_002158431.3_DENV_054858	0	GO:0008168	PMID:0000000	ISO	0	F	0	0	gene	taxon:6087	26042016	IPR_BLAST
Hydra vulgaris IND-PUNE	db.XP_002158431.3_DENV_054858	XP_002158431.3_DENV_054858	0	GO:0032259	PMID:0000000	ISO	0	P	0	0	gene	taxon:6087	26042016	IPR_BLAST
Hydra vulgaris IND-PUNE	db.XP_002158431.3_DENV_054858	XP_002158431.3_DENV_054858	0	GO:0006139	PMID:0000000	ISO	0	P	0	0	gene	taxon:6087	26042016	IPR_BLAST
Hydra vulgaris IND-PUNE	db.DENV_200183	DENV_200183	0	GO:0016020	PMID:0000000	ISO	0	C	0	0	gene	taxon:6087	26042016	IPR_BLAST
Hydra vulgaris IND-PUNE	db.DENV_099393	DENV_099393	0	GO:0046872	PMID:0000000	ISO	0	F	0	0	gene	taxon:6087	26042016	IPR_BLAST
Hydra vulgaris IND-PUNE	db.DENV_099393	DENV_099393	0	GO:0016491	PMID:0000000	ISO	0	F	0	0	gene	taxon:6087	26042016	IPR_BLAST
Hydra vulgaris IND-PUNE	db.DENV_201965	DENV_201965	0	GO:0003677	PMID:0000000	ISO	0	F	0	0	gene	taxon:6087	26042016	IPR_BLAST
Hydra vulgaris IND-PUNE	db.DENV_203208	DENV_203208	0	GO:0030246	PMID:0000000	ISO	0	F	0	0	gene	taxon:6087	26042016	IPR_BLAST
Hydra vulgaris IND-PUNE	db.DENV_031216_XP_012556005.1	DENV_031216_XP_012556005.1	0	GO:0016021	PMID:0000000	ISO	0	C	0	0	gene	taxon:6087	26042016	IPR_BLAST
Hydra vulgaris IND-PUNE	db.DENV_031216_XP_012556005.1	DENV_031216_XP_012556005.1	0	GO:0016192	PMID:0000000	ISO	0	P	0	0	gene	taxon:6087	26042016	IPR_BLAST
Hydra vulgaris IND-PUNE	db.XP_012562822.1_DENV_159679	XP_012562822.1_DENV_159679	0	GO:0003684	PMID:0000000	ISO	0	F	0	0	gene	taxon:6087	26042016	IPR_BLAST
Hydra vulgaris IND-PUNE	db.XP_012562822.1_DENV_159679	XP_012562822.1_DENV_159679	0	GO:0006281	PMID:0000000	ISO	0	P	0	0	gene	taxon:6087	26042016	IPR_BLAST
Hydra vulgaris IND-PUNE	db.DENV_163639_XP_002160624.2	DENV_163639_XP_002160624.2	0	GO:0008152	PMID:0000000	ISO	0	P	0	0	gene	taxon:6087	26042016	IPR_BLAST
Hydra vulgaris IND-PUNE	db.DENV_163639_XP_002160624.2	DENV_163639_XP_002160624.2	0	GO:0016616	PMID:0000000	ISO	0	F	0	0	gene	taxon:6087	26042016	IPR_BLAST
Hydra vulgaris IND-PUNE	db.DENV_163639_XP_002160624.2	DENV_163639_XP_002160624.2	0	GO:0051287	PMID:0000000	ISO	0	F	0	0	gene	taxon:6087	26042016	IPR_BLAST
Hydra vulgaris IND-PUNE	db.DENV_163639_XP_002160624.2	DENV_163639_XP_002160624.2	0	GO:0055114	PMID:0000000	ISO	0	P	0	0	gene	taxon:6087	26042016	IPR_BLAST
Hydra vulgaris IND-PUNE	db.DENV_099394	DENV_099394	0	GO:0009279	PMID:0000000	ISO	0	C	0	0	gene	taxon:6087	26042016	IPR_BLAST
Hydra vulgaris IND-PUNE	db.DENV_099394	DENV_099394	0	GO:0004872	PMID:0000000	ISO	0	F	0	0	gene	taxon:6087	26042016	IPR_BLAST
Hydra vulgaris IND-PUNE	db.DENV_099394	DENV_099394	0	GO:0006810	PMID:0000000	ISO	0	P	0	0	gene	taxon:6087	26042016	IPR_BLAST
Hydra vulgaris IND-PUNE	db.DENV_143000	DENV_143000	0	GO:0005515	PMID:0000000	ISO	0	F	0	0	gene	taxon:6087	26042016	IPR_BLAST
Hydra vulgaris IND-PUNE	db.XP_002165335.1_DENV_073631	XP_002165335.1_DENV_073631	0	GO:0009190	PMID:0000000	ISO	0	P	0	0	gene	taxon:6087	26042016	IPR_BLAST
Hydra vulgaris IND-PUNE	db.XP_002165335.1_DENV_073631	XP_002165335.1_DENV_073631	0	GO:0016849	PMID:0000000	ISO	0	F	0	0	gene	taxon:6087	26042016	IPR_BLAST
Hydra vulgaris IND-PUNE	db.XP_002165335.1_DENV_073631	XP_002165335.1_DENV_073631	0	GO:0035556	PMID:0000000	ISO	0	P	0	0	gene	taxon:6087	26042016	IPR_BLAST
Hydra vulgaris IND-PUNE	db.DENV_157402	DENV_157402	0	GO:0005789	PMID:0000000	ISO	0	C	0	0	gene	taxon:6087	26042016	IPR_BLAST
Hydra vulgaris IND-PUNE	db.DENV_157402	DENV_157402	0	GO:0004573	PMID:0000000	ISO	0	F	0	0	gene	taxon:6087	26042016	IPR_BLAST
Hydra vulgaris IND-PUNE	db.DENV_157402	DENV_157402	0	GO:0009311	PMID:0000000	ISO	0	P	0	0	gene	taxon:6087	26042016	IPR_BLAST
Hydra vulgaris IND-PUNE	db.DENV_157402	DENV_157402	0	GO:0006487	PMID:0000000	ISO	0	P	0	0	gene	taxon:6087	26042016	IPR_BLAST
Hydra vulgaris IND-PUNE	db.DENV_201968	DENV_201968	0	GO:0005524	PMID:0000000	ISO	0	F	0	0	gene	taxon:6087	26042016	IPR_BLAST
Hydra vulgaris IND-PUNE	db.DENV_201968	DENV_201968	0	GO:0009245	PMID:0000000	ISO	0	P	0	0	gene	taxon:6087	26042016	IPR_BLAST
Hydra vulgaris IND-PUNE	db.DENV_201968	DENV_201968	0	GO:0009029	PMID:0000000	ISO	0	F	0	0	gene	taxon:6087	26042016	IPR_BLAST
Hydra vulgaris IND-PUNE	db.XP_002163603.2_DENV_021945	XP_002163603.2_DENV_021945	0	GO:0016021	PMID:0000000	ISO	0	C	0	0	gene	taxon:6087	26042016	IPR_BLAST
Hydra vulgaris IND-PUNE	db.XP_002163603.2_DENV_021945	XP_002163603.2_DENV_021945	0	GO:0042254	PMID:0000000	ISO	0	P	0	0	gene	taxon:6087	26042016	IPR_BLAST
Hydra vulgaris IND-PUNE	db.DENV_026019	DENV_026019	0	GO:0046983	PMID:0000000	ISO	0	F	0	0	gene	taxon:6087	26042016	IPR_BLAST
Hydra vulgaris IND-PUNE	db.DENV_026019	DENV_026019	0	GO:0003676	PMID:0000000	ISO	0	F	0	0	gene	taxon:6087	26042016	IPR_BLAST
Hydra vulgaris IND-PUNE	db.DENV_072377	DENV_072377	0	GO:0003723	PMID:0000000	ISO	0	F	0	0	gene	taxon:6087	26042016	IPR_BLAST
Hydra vulgaris IND-PUNE	db.DENV_072377	DENV_072377	0	GO:0000166	PMID:0000000	ISO	0	F	0	0	gene	taxon:6087	26042016	IPR_BLAST
Hydra vulgaris IND-PUNE	db.DENV_019484	DENV_019484	0	GO:0005089	PMID:0000000	ISO	0	F	0	0	gene	taxon:6087	26042016	IPR_BLAST
Hydra vulgaris IND-PUNE	db.DENV_019484	DENV_019484	0	GO:0035023	PMID:0000000	ISO	0	P	0	0	gene	taxon:6087	26042016	IPR_BLAST
Hydra vulgaris IND-PUNE	db.DENV_201969	DENV_201969	0	GO:0008270	PMID:0000000	ISO	0	F	0	0	gene	taxon:6087	26042016	IPR_BLAST
Hydra vulgaris IND-PUNE	db.DENV_201969	DENV_201969	0	GO:0005634	PMID:0000000	ISO	0	C	0	0	gene	taxon:6087	26042016	IPR_BLAST
Hydra vulgaris IND-PUNE	db.DENV_201969	DENV_201969	0	GO:0006355	PMID:0000000	ISO	0	P	0	0	gene	taxon:6087	26042016	IPR_BLAST
Hydra vulgaris IND-PUNE	db.DENV_201969	DENV_201969	0	GO:0043565	PMID:0000000	ISO	0	F	0	0	gene	taxon:6087	26042016	IPR_BLAST
Hydra vulgaris IND-PUNE	db.XP_012561477.1	XP_012561477.1	0	GO:0004672	PMID:0000000	ISO	0	F	0	0	gene	taxon:6087	26042016	IPR_BLAST
Hydra vulgaris IND-PUNE	db.XP_012561477.1	XP_012561477.1	0	GO:0005524	PMID:0000000	ISO	0	F	0	0	gene	taxon:6087	26042016	IPR_BLAST
Hydra vulgaris IND-PUNE	db.XP_012561477.1	XP_012561477.1	0	GO:0006468	PMID:0000000	ISO	0	P	0	0	gene	taxon:6087	26042016	IPR_BLAST
Hydra vulgaris IND-PUNE	db.DENV_054232_XP_012559769.1	DENV_054232_XP_012559769.1	0	GO:0003676	PMID:0000000	ISO	0	F	0	0	gene	taxon:6087	26042016	IPR_BLAST
Hydra vulgaris IND-PUNE	db.DENV_054232_XP_012559769.1	DENV_054232_XP_012559769.1	0	GO:0005524	PMID:0000000	ISO	0	F	0	0	gene	taxon:6087	26042016	IPR_BLAST
Hydra vulgaris IND-PUNE	db.DENV_054232_XP_012559769.1	DENV_054232_XP_012559769.1	0	GO:0004386	PMID:0000000	ISO	0	F	0	0	gene	taxon:6087	26042016	IPR_BLAST
Hydra vulgaris IND-PUNE	db.DENV_120335_XP_012561907.1	DENV_120335_XP_012561907.1	0	GO:0046872	PMID:0000000	ISO	0	F	0	0	gene	taxon:6087	26042016	IPR_BLAST
Hydra vulgaris IND-PUNE	db.DENV_042650_XP_002159470.1	DENV_042650_XP_002159470.1	0	GO:0005737	PMID:0000000	ISO	0	C	0	0	gene	taxon:6087	26042016	IPR_BLAST
Hydra vulgaris IND-PUNE	db.DENV_042650_XP_002159470.1	DENV_042650_XP_002159470.1	0	GO:0042325	PMID:0000000	ISO	0	P	0	0	gene	taxon:6087	26042016	IPR_BLAST
Hydra vulgaris IND-PUNE	db.DENV_150811_XP_012558982.1	DENV_150811_XP_012558982.1	0	GO:0016747	PMID:0000000	ISO	0	F	0	0	gene	taxon:6087	26042016	IPR_BLAST
Hydra vulgaris IND-PUNE	db.XP_002169323.1_DENV_037351	XP_002169323.1_DENV_037351	0	GO:0016021	PMID:0000000	ISO	0	C	0	0	gene	taxon:6087	26042016	IPR_BLAST
Hydra vulgaris IND-PUNE	db.XP_002169323.1_DENV_037351	XP_002169323.1_DENV_037351	0	GO:0055085	PMID:0000000	ISO	0	P	0	0	gene	taxon:6087	26042016	IPR_BLAST
Hydra vulgaris IND-PUNE	db.XP_002169323.1_DENV_037351	XP_002169323.1_DENV_037351	0	GO:0005215	PMID:0000000	ISO	0	F	0	0	gene	taxon:6087	26042016	IPR_BLAST
Hydra vulgaris IND-PUNE	db.DENV_141689_XP_002158070.2	DENV_141689_XP_002158070.2	0	GO:0005215	PMID:0000000	ISO	0	F	0	0	gene	taxon:6087	26042016	IPR_BLAST
Hydra vulgaris IND-PUNE	db.DENV_141689_XP_002158070.2	DENV_141689_XP_002158070.2	0	GO:0016021	PMID:0000000	ISO	0	C	0	0	gene	taxon:6087	26042016	IPR_BLAST
Hydra vulgaris IND-PUNE	db.DENV_141689_XP_002158070.2	DENV_141689_XP_002158070.2	0	GO:0055085	PMID:0000000	ISO	0	P	0	0	gene	taxon:6087	26042016	IPR_BLAST
Hydra vulgaris IND-PUNE	db.DENV_141766	DENV_141766	0	GO:0003677	PMID:0000000	ISO	0	F	0	0	gene	taxon:6087	26042016	IPR_BLAST
Hydra vulgaris IND-PUNE	db.DENV_141766	DENV_141766	0	GO:0015074	PMID:0000000	ISO	0	P	0	0	gene	taxon:6087	26042016	IPR_BLAST
Hydra vulgaris IND-PUNE	db.DENV_141766	DENV_141766	0	GO:0006310	PMID:0000000	ISO	0	P	0	0	gene	taxon:6087	26042016	IPR_BLAST
Hydra vulgaris IND-PUNE	db.XP_012561548.1_DENV_053928	XP_012561548.1_DENV_053928	0	GO:0005515	PMID:0000000	ISO	0	F	0	0	gene	taxon:6087	26042016	IPR_BLAST
Hydra vulgaris IND-PUNE	db.XP_012561548.1_DENV_053928	XP_012561548.1_DENV_053928	0	GO:0035556	PMID:0000000	ISO	0	P	0	0	gene	taxon:6087	26042016	IPR_BLAST
Hydra vulgaris IND-PUNE	db.XP_012561548.1_DENV_053928	XP_012561548.1_DENV_053928	0	GO:0005622	PMID:0000000	ISO	0	C	0	0	gene	taxon:6087	26042016	IPR_BLAST
Hydra vulgaris IND-PUNE	db.DENV_123576_XP_002162910.3	DENV_123576_XP_002162910.3	0	GO:0016020	PMID:0000000	ISO	0	C	0	0	gene	taxon:6087	26042016	IPR_BLAST
Hydra vulgaris IND-PUNE	db.DENV_123576_XP_002162910.3	DENV_123576_XP_002162910.3	0	GO:0030001	PMID:0000000	ISO	0	P	0	0	gene	taxon:6087	26042016	IPR_BLAST
Hydra vulgaris IND-PUNE	db.DENV_123576_XP_002162910.3	DENV_123576_XP_002162910.3	0	GO:0046873	PMID:0000000	ISO	0	F	0	0	gene	taxon:6087	26042016	IPR_BLAST
Hydra vulgaris IND-PUNE	db.DENV_123576_XP_002162910.3	DENV_123576_XP_002162910.3	0	GO:0055085	PMID:0000000	ISO	0	P	0	0	gene	taxon:6087	26042016	IPR_BLAST
Hydra vulgaris IND-PUNE	db.XP_004206724.2_DENV_042148	XP_004206724.2_DENV_042148	0	GO:0016021	PMID:0000000	ISO	0	C	0	0	gene	taxon:6087	26042016	IPR_BLAST
Hydra vulgaris IND-PUNE	db.DENV_109813	DENV_109813	0	GO:0003777	PMID:0000000	ISO	0	F	0	0	gene	taxon:6087	26042016	IPR_BLAST
Hydra vulgaris IND-PUNE	db.DENV_109813	DENV_109813	0	GO:0005871	PMID:0000000	ISO	0	C	0	0	gene	taxon:6087	26042016	IPR_BLAST
Hydra vulgaris IND-PUNE	db.DENV_109813	DENV_109813	0	GO:0005515	PMID:0000000	ISO	0	F	0	0	gene	taxon:6087	26042016	IPR_BLAST
Hydra vulgaris IND-PUNE	db.XP_002162897.1	XP_002162897.1	0	GO:0046983	PMID:0000000	ISO	0	F	0	0	gene	taxon:6087	26042016	IPR_BLAST
Hydra vulgaris IND-PUNE	db.XP_012560731.1	XP_012560731.1	0	GO:0000723	PMID:0000000	ISO	0	P	0	0	gene	taxon:6087	26042016	IPR_BLAST
Hydra vulgaris IND-PUNE	db.XP_012560731.1	XP_012560731.1	0	GO:0003678	PMID:0000000	ISO	0	F	0	0	gene	taxon:6087	26042016	IPR_BLAST
Hydra vulgaris IND-PUNE	db.XP_012560731.1	XP_012560731.1	0	GO:0006281	PMID:0000000	ISO	0	P	0	0	gene	taxon:6087	26042016	IPR_BLAST
Hydra vulgaris IND-PUNE	db.XP_012566238.1	XP_012566238.1	0	GO:0016021	PMID:0000000	ISO	0	C	0	0	gene	taxon:6087	26042016	IPR_BLAST
Hydra vulgaris IND-PUNE	db.XP_012566238.1	XP_012566238.1	0	GO:0055085	PMID:0000000	ISO	0	P	0	0	gene	taxon:6087	26042016	IPR_BLAST
Hydra vulgaris IND-PUNE	db.XP_012564090.1	XP_012564090.1	0	GO:0004672	PMID:0000000	ISO	0	F	0	0	gene	taxon:6087	26042016	IPR_BLAST
Hydra vulgaris IND-PUNE	db.XP_012564090.1	XP_012564090.1	0	GO:0005524	PMID:0000000	ISO	0	F	0	0	gene	taxon:6087	26042016	IPR_BLAST
Hydra vulgaris IND-PUNE	db.XP_012564090.1	XP_012564090.1	0	GO:0006468	PMID:0000000	ISO	0	P	0	0	gene	taxon:6087	26042016	IPR_BLAST
Hydra vulgaris IND-PUNE	db.DENV_063645	DENV_063645	0	GO:0016021	PMID:0000000	ISO	0	C	0	0	gene	taxon:6087	26042016	IPR_BLAST
Hydra vulgaris IND-PUNE	db.DENV_063645	DENV_063645	0	GO:0042765	PMID:0000000	ISO	0	C	0	0	gene	taxon:6087	26042016	IPR_BLAST
Hydra vulgaris IND-PUNE	db.DENV_113333	DENV_113333	0	GO:0015969	PMID:0000000	ISO	0	P	0	0	gene	taxon:6087	26042016	IPR_BLAST
Hydra vulgaris IND-PUNE	db.XP_002170419.1	XP_002170419.1	0	GO:0046983	PMID:0000000	ISO	0	F	0	0	gene	taxon:6087	26042016	IPR_BLAST
Hydra vulgaris IND-PUNE	db.DENV_158270	DENV_158270	0	GO:0004222	PMID:0000000	ISO	0	F	0	0	gene	taxon:6087	26042016	IPR_BLAST
Hydra vulgaris IND-PUNE	db.DENV_158270	DENV_158270	0	GO:0006508	PMID:0000000	ISO	0	P	0	0	gene	taxon:6087	26042016	IPR_BLAST
Hydra vulgaris IND-PUNE	db.DENV_180628	DENV_180628	0	GO:0016021	PMID:0000000	ISO	0	C	0	0	gene	taxon:6087	26042016	IPR_BLAST
Hydra vulgaris IND-PUNE	db.XP_012554414.1	XP_012554414.1	0	GO:0035556	PMID:0000000	ISO	0	P	0	0	gene	taxon:6087	26042016	IPR_BLAST
Hydra vulgaris IND-PUNE	db.XP_002164606.2_DENV_199924	XP_002164606.2_DENV_199924	0	GO:0005515	PMID:0000000	ISO	0	F	0	0	gene	taxon:6087	26042016	IPR_BLAST
Hydra vulgaris IND-PUNE	db.XP_012555854.1	XP_012555854.1	0	GO:0004222	PMID:0000000	ISO	0	F	0	0	gene	taxon:6087	26042016	IPR_BLAST
Hydra vulgaris IND-PUNE	db.XP_012555854.1	XP_012555854.1	0	GO:0006508	PMID:0000000	ISO	0	P	0	0	gene	taxon:6087	26042016	IPR_BLAST
Hydra vulgaris IND-PUNE	db.XP_012560928.1	XP_012560928.1	0	GO:0004672	PMID:0000000	ISO	0	F	0	0	gene	taxon:6087	26042016	IPR_BLAST
Hydra vulgaris IND-PUNE	db.XP_012560928.1	XP_012560928.1	0	GO:0005524	PMID:0000000	ISO	0	F	0	0	gene	taxon:6087	26042016	IPR_BLAST
Hydra vulgaris IND-PUNE	db.XP_012560928.1	XP_012560928.1	0	GO:0006468	PMID:0000000	ISO	0	P	0	0	gene	taxon:6087	26042016	IPR_BLAST
Hydra vulgaris IND-PUNE	db.XP_012560975.1_DENV_081679	XP_012560975.1_DENV_081679	0	GO:0005515	PMID:0000000	ISO	0	F	0	0	gene	taxon:6087	26042016	IPR_BLAST
Hydra vulgaris IND-PUNE	db.XP_004206066.1_DENV_041764	XP_004206066.1_DENV_041764	0	GO:0003779	PMID:0000000	ISO	0	F	0	0	gene	taxon:6087	26042016	IPR_BLAST
Hydra vulgaris IND-PUNE	db.DENV_076269	DENV_076269	0	GO:0019509	PMID:0000000	ISO	0	P	0	0	gene	taxon:6087	26042016	IPR_BLAST
Hydra vulgaris IND-PUNE	db.DENV_076269	DENV_076269	0	GO:0008782	PMID:0000000	ISO	0	F	0	0	gene	taxon:6087	26042016	IPR_BLAST
Hydra vulgaris IND-PUNE	db.DENV_076269	DENV_076269	0	GO:0008930	PMID:0000000	ISO	0	F	0	0	gene	taxon:6087	26042016	IPR_BLAST
Hydra vulgaris IND-PUNE	db.DENV_076269	DENV_076269	0	GO:0009164	PMID:0000000	ISO	0	P	0	0	gene	taxon:6087	26042016	IPR_BLAST
Hydra vulgaris IND-PUNE	db.DENV_028672	DENV_028672	0	GO:0005515	PMID:0000000	ISO	0	F	0	0	gene	taxon:6087	26042016	IPR_BLAST
Hydra vulgaris IND-PUNE	db.DENV_028672	DENV_028672	0	GO:0008270	PMID:0000000	ISO	0	F	0	0	gene	taxon:6087	26042016	IPR_BLAST
Hydra vulgaris IND-PUNE	db.DENV_028672	DENV_028672	0	GO:0046872	PMID:0000000	ISO	0	F	0	0	gene	taxon:6087	26042016	IPR_BLAST
Hydra vulgaris IND-PUNE	db.DENV_127367_XP_002163146.3	DENV_127367_XP_002163146.3	0	GO:0005515	PMID:0000000	ISO	0	F	0	0	gene	taxon:6087	26042016	IPR_BLAST
Hydra vulgaris IND-PUNE	db.DENV_127367_XP_002163146.3	DENV_127367_XP_002163146.3	0	GO:0032502	PMID:0000000	ISO	0	P	0	0	gene	taxon:6087	26042016	IPR_BLAST
Hydra vulgaris IND-PUNE	db.DENV_066893_XP_012555662.1	DENV_066893_XP_012555662.1	0	GO:0004672	PMID:0000000	ISO	0	F	0	0	gene	taxon:6087	26042016	IPR_BLAST
Hydra vulgaris IND-PUNE	db.DENV_066893_XP_012555662.1	DENV_066893_XP_012555662.1	0	GO:0005524	PMID:0000000	ISO	0	F	0	0	gene	taxon:6087	26042016	IPR_BLAST
Hydra vulgaris IND-PUNE	db.DENV_066893_XP_012555662.1	DENV_066893_XP_012555662.1	0	GO:0006468	PMID:0000000	ISO	0	P	0	0	gene	taxon:6087	26042016	IPR_BLAST
Hydra vulgaris IND-PUNE	db.DENV_197192_XP_004212172.2	DENV_197192_XP_004212172.2	0	GO:0004672	PMID:0000000	ISO	0	F	0	0	gene	taxon:6087	26042016	IPR_BLAST
Hydra vulgaris IND-PUNE	db.DENV_197192_XP_004212172.2	DENV_197192_XP_004212172.2	0	GO:0005524	PMID:0000000	ISO	0	F	0	0	gene	taxon:6087	26042016	IPR_BLAST
Hydra vulgaris IND-PUNE	db.DENV_197192_XP_004212172.2	DENV_197192_XP_004212172.2	0	GO:0006468	PMID:0000000	ISO	0	P	0	0	gene	taxon:6087	26042016	IPR_BLAST
Hydra vulgaris IND-PUNE	db.DENV_197192_XP_004212172.2	DENV_197192_XP_004212172.2	0	GO:0004674	PMID:0000000	ISO	0	F	0	0	gene	taxon:6087	26042016	IPR_BLAST
Hydra vulgaris IND-PUNE	db.DENV_197192_XP_004212172.2	DENV_197192_XP_004212172.2	0	GO:0007165	PMID:0000000	ISO	0	P	0	0	gene	taxon:6087	26042016	IPR_BLAST
Hydra vulgaris IND-PUNE	db.DENV_028332_XP_012563068.1	DENV_028332_XP_012563068.1	0	GO:0005576	PMID:0000000	ISO	0	C	0	0	gene	taxon:6087	26042016	IPR_BLAST
Hydra vulgaris IND-PUNE	db.DENV_028332_XP_012563068.1	DENV_028332_XP_012563068.1	0	GO:0006030	PMID:0000000	ISO	0	P	0	0	gene	taxon:6087	26042016	IPR_BLAST
Hydra vulgaris IND-PUNE	db.DENV_028332_XP_012563068.1	DENV_028332_XP_012563068.1	0	GO:0008061	PMID:0000000	ISO	0	F	0	0	gene	taxon:6087	26042016	IPR_BLAST
Hydra vulgaris IND-PUNE	db.DENV_057052_XP_012556774.1	DENV_057052_XP_012556774.1	0	GO:0008270	PMID:0000000	ISO	0	F	0	0	gene	taxon:6087	26042016	IPR_BLAST
Hydra vulgaris IND-PUNE	db.DENV_198910	DENV_198910	0	GO:0016757	PMID:0000000	ISO	0	F	0	0	gene	taxon:6087	26042016	IPR_BLAST
Hydra vulgaris IND-PUNE	db.DENV_028675	DENV_028675	0	GO:0003723	PMID:0000000	ISO	0	F	0	0	gene	taxon:6087	26042016	IPR_BLAST
Hydra vulgaris IND-PUNE	db.DENV_028675	DENV_028675	0	GO:0004525	PMID:0000000	ISO	0	F	0	0	gene	taxon:6087	26042016	IPR_BLAST
Hydra vulgaris IND-PUNE	db.DENV_028675	DENV_028675	0	GO:0006396	PMID:0000000	ISO	0	P	0	0	gene	taxon:6087	26042016	IPR_BLAST
Hydra vulgaris IND-PUNE	db.DENV_183063_XP_012564490.1	DENV_183063_XP_012564490.1	0	GO:0005515	PMID:0000000	ISO	0	F	0	0	gene	taxon:6087	26042016	IPR_BLAST
Hydra vulgaris IND-PUNE	db.DENV_091121_XP_012556488.1	DENV_091121_XP_012556488.1	0	GO:0004930	PMID:0000000	ISO	0	F	0	0	gene	taxon:6087	26042016	IPR_BLAST
Hydra vulgaris IND-PUNE	db.DENV_091121_XP_012556488.1	DENV_091121_XP_012556488.1	0	GO:0007186	PMID:0000000	ISO	0	P	0	0	gene	taxon:6087	26042016	IPR_BLAST
Hydra vulgaris IND-PUNE	db.DENV_091121_XP_012556488.1	DENV_091121_XP_012556488.1	0	GO:0016021	PMID:0000000	ISO	0	C	0	0	gene	taxon:6087	26042016	IPR_BLAST
Hydra vulgaris IND-PUNE	db.DENV_091121_XP_012556488.1	DENV_091121_XP_012556488.1	0	GO:0005515	PMID:0000000	ISO	0	F	0	0	gene	taxon:6087	26042016	IPR_BLAST
Hydra vulgaris IND-PUNE	db.DENV_091121_XP_012556488.1	DENV_091121_XP_012556488.1	0	GO:0016500	PMID:0000000	ISO	0	F	0	0	gene	taxon:6087	26042016	IPR_BLAST
Hydra vulgaris IND-PUNE	db.XP_012555805.1_DENV_028937	XP_012555805.1_DENV_028937	0	GO:0004222	PMID:0000000	ISO	0	F	0	0	gene	taxon:6087	26042016	IPR_BLAST
Hydra vulgaris IND-PUNE	db.XP_012555805.1_DENV_028937	XP_012555805.1_DENV_028937	0	GO:0006508	PMID:0000000	ISO	0	P	0	0	gene	taxon:6087	26042016	IPR_BLAST
Hydra vulgaris IND-PUNE	db.XP_012555805.1_DENV_028937	XP_012555805.1_DENV_028937	0	GO:0008270	PMID:0000000	ISO	0	F	0	0	gene	taxon:6087	26042016	IPR_BLAST
Hydra vulgaris IND-PUNE	db.DENV_046871_XP_002160725.1	DENV_046871_XP_002160725.1	0	GO:0005515	PMID:0000000	ISO	0	F	0	0	gene	taxon:6087	26042016	IPR_BLAST
Hydra vulgaris IND-PUNE	db.DENV_198911	DENV_198911	0	GO:0016021	PMID:0000000	ISO	0	C	0	0	gene	taxon:6087	26042016	IPR_BLAST
Hydra vulgaris IND-PUNE	db.DENV_177973	DENV_177973	0	GO:0051287	PMID:0000000	ISO	0	F	0	0	gene	taxon:6087	26042016	IPR_BLAST
Hydra vulgaris IND-PUNE	db.DENV_177973	DENV_177973	0	GO:0004449	PMID:0000000	ISO	0	F	0	0	gene	taxon:6087	26042016	IPR_BLAST
Hydra vulgaris IND-PUNE	db.DENV_177973	DENV_177973	0	GO:0000287	PMID:0000000	ISO	0	F	0	0	gene	taxon:6087	26042016	IPR_BLAST
Hydra vulgaris IND-PUNE	db.DENV_177973	DENV_177973	0	GO:0005739	PMID:0000000	ISO	0	C	0	0	gene	taxon:6087	26042016	IPR_BLAST
Hydra vulgaris IND-PUNE	db.DENV_177973	DENV_177973	0	GO:0006099	PMID:0000000	ISO	0	P	0	0	gene	taxon:6087	26042016	IPR_BLAST
Hydra vulgaris IND-PUNE	db.DENV_191611_XP_012555452.1	DENV_191611_XP_012555452.1	0	GO:0019904	PMID:0000000	ISO	0	F	0	0	gene	taxon:6087	26042016	IPR_BLAST
Hydra vulgaris IND-PUNE	db.DENV_084583_XP_012562617.1	DENV_084583_XP_012562617.1	0	GO:0004930	PMID:0000000	ISO	0	F	0	0	gene	taxon:6087	26042016	IPR_BLAST
Hydra vulgaris IND-PUNE	db.DENV_084583_XP_012562617.1	DENV_084583_XP_012562617.1	0	GO:0007186	PMID:0000000	ISO	0	P	0	0	gene	taxon:6087	26042016	IPR_BLAST
Hydra vulgaris IND-PUNE	db.DENV_084583_XP_012562617.1	DENV_084583_XP_012562617.1	0	GO:0016021	PMID:0000000	ISO	0	C	0	0	gene	taxon:6087	26042016	IPR_BLAST
Hydra vulgaris IND-PUNE	db.DENV_076345_XP_004206881.2	DENV_076345_XP_004206881.2	0	GO:0016021	PMID:0000000	ISO	0	C	0	0	gene	taxon:6087	26042016	IPR_BLAST
Hydra vulgaris IND-PUNE	db.XP_004210224.2	XP_004210224.2	0	GO:0003677	PMID:0000000	ISO	0	F	0	0	gene	taxon:6087	26042016	IPR_BLAST
Hydra vulgaris IND-PUNE	db.DENV_035218	DENV_035218	0	GO:0005515	PMID:0000000	ISO	0	F	0	0	gene	taxon:6087	26042016	IPR_BLAST
Hydra vulgaris IND-PUNE	db.DENV_035218	DENV_035218	0	GO:0051301	PMID:0000000	ISO	0	P	0	0	gene	taxon:6087	26042016	IPR_BLAST
Hydra vulgaris IND-PUNE	db.DENV_035218	DENV_035218	0	GO:0016021	PMID:0000000	ISO	0	C	0	0	gene	taxon:6087	26042016	IPR_BLAST
Hydra vulgaris IND-PUNE	db.XP_012556574.1_DENV_031253	XP_012556574.1_DENV_031253	0	GO:0005515	PMID:0000000	ISO	0	F	0	0	gene	taxon:6087	26042016	IPR_BLAST
Hydra vulgaris IND-PUNE	db.XP_012556574.1_DENV_031253	XP_012556574.1_DENV_031253	0	GO:0008270	PMID:0000000	ISO	0	F	0	0	gene	taxon:6087	26042016	IPR_BLAST
Hydra vulgaris IND-PUNE	db.XP_012556574.1_DENV_031253	XP_012556574.1_DENV_031253	0	GO:0006886	PMID:0000000	ISO	0	P	0	0	gene	taxon:6087	26042016	IPR_BLAST
Hydra vulgaris IND-PUNE	db.XP_012556574.1_DENV_031253	XP_012556574.1_DENV_031253	0	GO:0016192	PMID:0000000	ISO	0	P	0	0	gene	taxon:6087	26042016	IPR_BLAST
Hydra vulgaris IND-PUNE	db.XP_012556574.1_DENV_031253	XP_012556574.1_DENV_031253	0	GO:0005622	PMID:0000000	ISO	0	C	0	0	gene	taxon:6087	26042016	IPR_BLAST
Hydra vulgaris IND-PUNE	db.XP_012554732.1_DENV_159529	XP_012554732.1_DENV_159529	0	GO:0003676	PMID:0000000	ISO	0	F	0	0	gene	taxon:6087	26042016	IPR_BLAST
Hydra vulgaris IND-PUNE	db.DENV_177977	DENV_177977	0	GO:0006281	PMID:0000000	ISO	0	P	0	0	gene	taxon:6087	26042016	IPR_BLAST
Hydra vulgaris IND-PUNE	db.DENV_177977	DENV_177977	0	GO:0003906	PMID:0000000	ISO	0	F	0	0	gene	taxon:6087	26042016	IPR_BLAST
Hydra vulgaris IND-PUNE	db.DENV_177977	DENV_177977	0	GO:0046872	PMID:0000000	ISO	0	F	0	0	gene	taxon:6087	26042016	IPR_BLAST
Hydra vulgaris IND-PUNE	db.DENV_162455_XP_002164644.1	DENV_162455_XP_002164644.1	0	GO:0016020	PMID:0000000	ISO	0	C	0	0	gene	taxon:6087	26042016	IPR_BLAST
Hydra vulgaris IND-PUNE	db.DENV_162455_XP_002164644.1	DENV_162455_XP_002164644.1	0	GO:0030001	PMID:0000000	ISO	0	P	0	0	gene	taxon:6087	26042016	IPR_BLAST
Hydra vulgaris IND-PUNE	db.DENV_162455_XP_002164644.1	DENV_162455_XP_002164644.1	0	GO:0046873	PMID:0000000	ISO	0	F	0	0	gene	taxon:6087	26042016	IPR_BLAST
Hydra vulgaris IND-PUNE	db.DENV_162455_XP_002164644.1	DENV_162455_XP_002164644.1	0	GO:0055085	PMID:0000000	ISO	0	P	0	0	gene	taxon:6087	26042016	IPR_BLAST
Hydra vulgaris IND-PUNE	db.DENV_162455_XP_002164644.1	DENV_162455_XP_002164644.1	0	GO:0016021	PMID:0000000	ISO	0	C	0	0	gene	taxon:6087	26042016	IPR_BLAST
Hydra vulgaris IND-PUNE	db.XP_012554829.1_DENV_189439	XP_012554829.1_DENV_189439	0	GO:0005515	PMID:0000000	ISO	0	F	0	0	gene	taxon:6087	26042016	IPR_BLAST
Hydra vulgaris IND-PUNE	db.DENV_170116	DENV_170116	0	GO:0016021	PMID:0000000	ISO	0	C	0	0	gene	taxon:6087	26042016	IPR_BLAST
Hydra vulgaris IND-PUNE	db.XP_012564981.1	XP_012564981.1	0	GO:0000723	PMID:0000000	ISO	0	P	0	0	gene	taxon:6087	26042016	IPR_BLAST
Hydra vulgaris IND-PUNE	db.XP_012564981.1	XP_012564981.1	0	GO:0003678	PMID:0000000	ISO	0	F	0	0	gene	taxon:6087	26042016	IPR_BLAST
Hydra vulgaris IND-PUNE	db.XP_012564981.1	XP_012564981.1	0	GO:0006281	PMID:0000000	ISO	0	P	0	0	gene	taxon:6087	26042016	IPR_BLAST
Hydra vulgaris IND-PUNE	db.DENV_033978	DENV_033978	0	GO:0005975	PMID:0000000	ISO	0	P	0	0	gene	taxon:6087	26042016	IPR_BLAST
Hydra vulgaris IND-PUNE	db.DENV_033978	DENV_033978	0	GO:0004553	PMID:0000000	ISO	0	F	0	0	gene	taxon:6087	26042016	IPR_BLAST
Hydra vulgaris IND-PUNE	db.DENV_033978	DENV_033978	0	GO:0016021	PMID:0000000	ISO	0	C	0	0	gene	taxon:6087	26042016	IPR_BLAST
Hydra vulgaris IND-PUNE	db.DENV_055417_XP_012557206.1	DENV_055417_XP_012557206.1	0	GO:0016021	PMID:0000000	ISO	0	C	0	0	gene	taxon:6087	26042016	IPR_BLAST
Hydra vulgaris IND-PUNE	db.DENV_185603_XP_012557630.1	DENV_185603_XP_012557630.1	0	GO:0003824	PMID:0000000	ISO	0	F	0	0	gene	taxon:6087	26042016	IPR_BLAST
Hydra vulgaris IND-PUNE	db.DENV_185603_XP_012557630.1	DENV_185603_XP_012557630.1	0	GO:0051536	PMID:0000000	ISO	0	F	0	0	gene	taxon:6087	26042016	IPR_BLAST
Hydra vulgaris IND-PUNE	db.DENV_185603_XP_012557630.1	DENV_185603_XP_012557630.1	0	GO:0004109	PMID:0000000	ISO	0	F	0	0	gene	taxon:6087	26042016	IPR_BLAST
Hydra vulgaris IND-PUNE	db.DENV_185603_XP_012557630.1	DENV_185603_XP_012557630.1	0	GO:0005737	PMID:0000000	ISO	0	C	0	0	gene	taxon:6087	26042016	IPR_BLAST
Hydra vulgaris IND-PUNE	db.DENV_185603_XP_012557630.1	DENV_185603_XP_012557630.1	0	GO:0006779	PMID:0000000	ISO	0	P	0	0	gene	taxon:6087	26042016	IPR_BLAST
Hydra vulgaris IND-PUNE	db.DENV_185603_XP_012557630.1	DENV_185603_XP_012557630.1	0	GO:0055114	PMID:0000000	ISO	0	P	0	0	gene	taxon:6087	26042016	IPR_BLAST
Hydra vulgaris IND-PUNE	db.DENV_001051_XP_002166244.2	DENV_001051_XP_002166244.2	0	GO:0005515	PMID:0000000	ISO	0	F	0	0	gene	taxon:6087	26042016	IPR_BLAST
Hydra vulgaris IND-PUNE	db.DENV_066481_XP_002160322.1	DENV_066481_XP_002160322.1	0	GO:0003676	PMID:0000000	ISO	0	F	0	0	gene	taxon:6087	26042016	IPR_BLAST
Hydra vulgaris IND-PUNE	db.DENV_066481_XP_002160322.1	DENV_066481_XP_002160322.1	0	GO:0000166	PMID:0000000	ISO	0	F	0	0	gene	taxon:6087	26042016	IPR_BLAST
Hydra vulgaris IND-PUNE	db.DENV_154320_XP_002156149.3	DENV_154320_XP_002156149.3	0	GO:0005515	PMID:0000000	ISO	0	F	0	0	gene	taxon:6087	26042016	IPR_BLAST
Hydra vulgaris IND-PUNE	db.DENV_040637_XP_012562638.1	DENV_040637_XP_012562638.1	0	GO:0004970	PMID:0000000	ISO	0	F	0	0	gene	taxon:6087	26042016	IPR_BLAST
Hydra vulgaris IND-PUNE	db.DENV_040637_XP_012562638.1	DENV_040637_XP_012562638.1	0	GO:0016020	PMID:0000000	ISO	0	C	0	0	gene	taxon:6087	26042016	IPR_BLAST
Hydra vulgaris IND-PUNE	db.DENV_040637_XP_012562638.1	DENV_040637_XP_012562638.1	0	GO:0005515	PMID:0000000	ISO	0	F	0	0	gene	taxon:6087	26042016	IPR_BLAST
Hydra vulgaris IND-PUNE	db.DENV_040637_XP_012562638.1	DENV_040637_XP_012562638.1	0	GO:0006813	PMID:0000000	ISO	0	P	0	0	gene	taxon:6087	26042016	IPR_BLAST
Hydra vulgaris IND-PUNE	db.DENV_024726_XP_002164768.2	DENV_024726_XP_002164768.2	0	GO:0005515	PMID:0000000	ISO	0	F	0	0	gene	taxon:6087	26042016	IPR_BLAST
Hydra vulgaris IND-PUNE	db.DENV_024726_XP_002164768.2	DENV_024726_XP_002164768.2	0	GO:0007165	PMID:0000000	ISO	0	P	0	0	gene	taxon:6087	26042016	IPR_BLAST
Hydra vulgaris IND-PUNE	db.DENV_053139	DENV_053139	0	GO:0005524	PMID:0000000	ISO	0	F	0	0	gene	taxon:6087	26042016	IPR_BLAST
Hydra vulgaris IND-PUNE	db.DENV_053139	DENV_053139	0	GO:0004672	PMID:0000000	ISO	0	F	0	0	gene	taxon:6087	26042016	IPR_BLAST
Hydra vulgaris IND-PUNE	db.DENV_181496	DENV_181496	0	GO:0005509	PMID:0000000	ISO	0	F	0	0	gene	taxon:6087	26042016	IPR_BLAST
Hydra vulgaris IND-PUNE	db.DENV_170636_XP_002166457.2	DENV_170636_XP_002166457.2	0	GO:0003700	PMID:0000000	ISO	0	F	0	0	gene	taxon:6087	26042016	IPR_BLAST
Hydra vulgaris IND-PUNE	db.DENV_170636_XP_002166457.2	DENV_170636_XP_002166457.2	0	GO:0006355	PMID:0000000	ISO	0	P	0	0	gene	taxon:6087	26042016	IPR_BLAST
Hydra vulgaris IND-PUNE	db.DENV_170636_XP_002166457.2	DENV_170636_XP_002166457.2	0	GO:0043565	PMID:0000000	ISO	0	F	0	0	gene	taxon:6087	26042016	IPR_BLAST
Hydra vulgaris IND-PUNE	db.DENV_170636_XP_002166457.2	DENV_170636_XP_002166457.2	0	GO:0005634	PMID:0000000	ISO	0	C	0	0	gene	taxon:6087	26042016	IPR_BLAST
Hydra vulgaris IND-PUNE	db.DENV_170636_XP_002166457.2	DENV_170636_XP_002166457.2	0	GO:0006351	PMID:0000000	ISO	0	P	0	0	gene	taxon:6087	26042016	IPR_BLAST
Hydra vulgaris IND-PUNE	db.DENV_068826_XP_012556955.1	DENV_068826_XP_012556955.1	0	GO:0005515	PMID:0000000	ISO	0	F	0	0	gene	taxon:6087	26042016	IPR_BLAST
Hydra vulgaris IND-PUNE	db.DENV_085457	DENV_085457	0	GO:0000045	PMID:0000000	ISO	0	P	0	0	gene	taxon:6087	26042016	IPR_BLAST
Hydra vulgaris IND-PUNE	db.DENV_085457	DENV_085457	0	GO:0000421	PMID:0000000	ISO	0	C	0	0	gene	taxon:6087	26042016	IPR_BLAST
Hydra vulgaris IND-PUNE	db.DENV_085457	DENV_085457	0	GO:0006995	PMID:0000000	ISO	0	P	0	0	gene	taxon:6087	26042016	IPR_BLAST
Hydra vulgaris IND-PUNE	db.DENV_085457	DENV_085457	0	GO:0005829	PMID:0000000	ISO	0	C	0	0	gene	taxon:6087	26042016	IPR_BLAST
Hydra vulgaris IND-PUNE	db.DENV_085457	DENV_085457	0	GO:0000422	PMID:0000000	ISO	0	P	0	0	gene	taxon:6087	26042016	IPR_BLAST
Hydra vulgaris IND-PUNE	db.DENV_083506_XP_012563412.1	DENV_083506_XP_012563412.1	0	GO:0005085	PMID:0000000	ISO	0	F	0	0	gene	taxon:6087	26042016	IPR_BLAST
Hydra vulgaris IND-PUNE	db.DENV_083506_XP_012563412.1	DENV_083506_XP_012563412.1	0	GO:0035556	PMID:0000000	ISO	0	P	0	0	gene	taxon:6087	26042016	IPR_BLAST
Hydra vulgaris IND-PUNE	db.DENV_083506_XP_012563412.1	DENV_083506_XP_012563412.1	0	GO:0005089	PMID:0000000	ISO	0	F	0	0	gene	taxon:6087	26042016	IPR_BLAST
Hydra vulgaris IND-PUNE	db.DENV_083506_XP_012563412.1	DENV_083506_XP_012563412.1	0	GO:0035023	PMID:0000000	ISO	0	P	0	0	gene	taxon:6087	26042016	IPR_BLAST
Hydra vulgaris IND-PUNE	db.DENV_083506_XP_012563412.1	DENV_083506_XP_012563412.1	0	GO:0005096	PMID:0000000	ISO	0	F	0	0	gene	taxon:6087	26042016	IPR_BLAST
Hydra vulgaris IND-PUNE	db.DENV_083506_XP_012563412.1	DENV_083506_XP_012563412.1	0	GO:0000902	PMID:0000000	ISO	0	P	0	0	gene	taxon:6087	26042016	IPR_BLAST
Hydra vulgaris IND-PUNE	db.DENV_083506_XP_012563412.1	DENV_083506_XP_012563412.1	0	GO:0000910	PMID:0000000	ISO	0	P	0	0	gene	taxon:6087	26042016	IPR_BLAST
Hydra vulgaris IND-PUNE	db.DENV_083506_XP_012563412.1	DENV_083506_XP_012563412.1	0	GO:0005737	PMID:0000000	ISO	0	C	0	0	gene	taxon:6087	26042016	IPR_BLAST
Hydra vulgaris IND-PUNE	db.DENV_083506_XP_012563412.1	DENV_083506_XP_012563412.1	0	GO:0005634	PMID:0000000	ISO	0	C	0	0	gene	taxon:6087	26042016	IPR_BLAST
Hydra vulgaris IND-PUNE	db.DENV_083506_XP_012563412.1	DENV_083506_XP_012563412.1	0	GO:0045666	PMID:0000000	ISO	0	P	0	0	gene	taxon:6087	26042016	IPR_BLAST
Hydra vulgaris IND-PUNE	db.XP_012561590.1	XP_012561590.1	0	GO:0003677	PMID:0000000	ISO	0	F	0	0	gene	taxon:6087	26042016	IPR_BLAST
Hydra vulgaris IND-PUNE	db.DENV_052880_XP_004208091.2	DENV_052880_XP_004208091.2	0	GO:0003824	PMID:0000000	ISO	0	F	0	0	gene	taxon:6087	26042016	IPR_BLAST
Hydra vulgaris IND-PUNE	db.DENV_052880_XP_004208091.2	DENV_052880_XP_004208091.2	0	GO:0008152	PMID:0000000	ISO	0	P	0	0	gene	taxon:6087	26042016	IPR_BLAST
Hydra vulgaris IND-PUNE	db.DENV_052880_XP_004208091.2	DENV_052880_XP_004208091.2	0	GO:0016874	PMID:0000000	ISO	0	F	0	0	gene	taxon:6087	26042016	IPR_BLAST
Hydra vulgaris IND-PUNE	db.XP_012560150.1	XP_012560150.1	0	GO:0003723	PMID:0000000	ISO	0	F	0	0	gene	taxon:6087	26042016	IPR_BLAST
Hydra vulgaris IND-PUNE	db.XP_012560150.1	XP_012560150.1	0	GO:0006417	PMID:0000000	ISO	0	P	0	0	gene	taxon:6087	26042016	IPR_BLAST
Hydra vulgaris IND-PUNE	db.XP_012560150.1	XP_012560150.1	0	GO:0003727	PMID:0000000	ISO	0	F	0	0	gene	taxon:6087	26042016	IPR_BLAST
Hydra vulgaris IND-PUNE	db.DENV_097263_XP_002160596.1	DENV_097263_XP_002160596.1	0	GO:0007034	PMID:0000000	ISO	0	P	0	0	gene	taxon:6087	26042016	IPR_BLAST
Hydra vulgaris IND-PUNE	db.DENV_097263_XP_002160596.1	DENV_097263_XP_002160596.1	0	GO:0005622	PMID:0000000	ISO	0	C	0	0	gene	taxon:6087	26042016	IPR_BLAST
Hydra vulgaris IND-PUNE	db.DENV_000339_XP_004208625.1	DENV_000339_XP_004208625.1	0	GO:0046872	PMID:0000000	ISO	0	F	0	0	gene	taxon:6087	26042016	IPR_BLAST
Hydra vulgaris IND-PUNE	db.DENV_000339_XP_004208625.1	DENV_000339_XP_004208625.1	0	GO:0003676	PMID:0000000	ISO	0	F	0	0	gene	taxon:6087	26042016	IPR_BLAST
Hydra vulgaris IND-PUNE	db.DENV_023466_XP_012557917.1	DENV_023466_XP_012557917.1	0	GO:0003824	PMID:0000000	ISO	0	F	0	0	gene	taxon:6087	26042016	IPR_BLAST
Hydra vulgaris IND-PUNE	db.DENV_023466_XP_012557917.1	DENV_023466_XP_012557917.1	0	GO:0005737	PMID:0000000	ISO	0	C	0	0	gene	taxon:6087	26042016	IPR_BLAST
Hydra vulgaris IND-PUNE	db.DENV_023466_XP_012557917.1	DENV_023466_XP_012557917.1	0	GO:0009072	PMID:0000000	ISO	0	P	0	0	gene	taxon:6087	26042016	IPR_BLAST
Hydra vulgaris IND-PUNE	db.DENV_023466_XP_012557917.1	DENV_023466_XP_012557917.1	0	GO:0005515	PMID:0000000	ISO	0	F	0	0	gene	taxon:6087	26042016	IPR_BLAST
Hydra vulgaris IND-PUNE	db.DENV_023466_XP_012557917.1	DENV_023466_XP_012557917.1	0	GO:0016853	PMID:0000000	ISO	0	F	0	0	gene	taxon:6087	26042016	IPR_BLAST
Hydra vulgaris IND-PUNE	db.DENV_195899	DENV_195899	0	GO:0003677	PMID:0000000	ISO	0	F	0	0	gene	taxon:6087	26042016	IPR_BLAST
Hydra vulgaris IND-PUNE	db.DENV_195899	DENV_195899	0	GO:0006313	PMID:0000000	ISO	0	P	0	0	gene	taxon:6087	26042016	IPR_BLAST
Hydra vulgaris IND-PUNE	db.DENV_195899	DENV_195899	0	GO:0015074	PMID:0000000	ISO	0	P	0	0	gene	taxon:6087	26042016	IPR_BLAST
Hydra vulgaris IND-PUNE	db.DENV_005545	DENV_005545	0	GO:0015631	PMID:0000000	ISO	0	F	0	0	gene	taxon:6087	26042016	IPR_BLAST
Hydra vulgaris IND-PUNE	db.DENV_183673_XP_002154419.2	DENV_183673_XP_002154419.2	0	GO:0019237	PMID:0000000	ISO	0	F	0	0	gene	taxon:6087	26042016	IPR_BLAST
Hydra vulgaris IND-PUNE	db.DENV_183673_XP_002154419.2	DENV_183673_XP_002154419.2	0	GO:0000776	PMID:0000000	ISO	0	C	0	0	gene	taxon:6087	26042016	IPR_BLAST
Hydra vulgaris IND-PUNE	db.DENV_183673_XP_002154419.2	DENV_183673_XP_002154419.2	0	GO:0051382	PMID:0000000	ISO	0	P	0	0	gene	taxon:6087	26042016	IPR_BLAST
Hydra vulgaris IND-PUNE	db.DENV_157340_XP_012558917.1	DENV_157340_XP_012558917.1	0	GO:0005576	PMID:0000000	ISO	0	C	0	0	gene	taxon:6087	26042016	IPR_BLAST
Hydra vulgaris IND-PUNE	db.DENV_157340_XP_012558917.1	DENV_157340_XP_012558917.1	0	GO:0006030	PMID:0000000	ISO	0	P	0	0	gene	taxon:6087	26042016	IPR_BLAST
Hydra vulgaris IND-PUNE	db.DENV_157340_XP_012558917.1	DENV_157340_XP_012558917.1	0	GO:0008061	PMID:0000000	ISO	0	F	0	0	gene	taxon:6087	26042016	IPR_BLAST
Hydra vulgaris IND-PUNE	db.XP_012557493.1_DENV_079134	XP_012557493.1_DENV_079134	0	GO:0005975	PMID:0000000	ISO	0	P	0	0	gene	taxon:6087	26042016	IPR_BLAST
Hydra vulgaris IND-PUNE	db.XP_012557493.1_DENV_079134	XP_012557493.1_DENV_079134	0	GO:0016020	PMID:0000000	ISO	0	C	0	0	gene	taxon:6087	26042016	IPR_BLAST
Hydra vulgaris IND-PUNE	db.XP_012557493.1_DENV_079134	XP_012557493.1_DENV_079134	0	GO:0016758	PMID:0000000	ISO	0	F	0	0	gene	taxon:6087	26042016	IPR_BLAST
Hydra vulgaris IND-PUNE	db.DENV_057019	DENV_057019	0	GO:0005840	PMID:0000000	ISO	0	C	0	0	gene	taxon:6087	26042016	IPR_BLAST
Hydra vulgaris IND-PUNE	db.DENV_057019	DENV_057019	0	GO:0042254	PMID:0000000	ISO	0	P	0	0	gene	taxon:6087	26042016	IPR_BLAST
Hydra vulgaris IND-PUNE	db.DENV_158319_XP_012563632.1	DENV_158319_XP_012563632.1	0	GO:0016021	PMID:0000000	ISO	0	C	0	0	gene	taxon:6087	26042016	IPR_BLAST
Hydra vulgaris IND-PUNE	db.XP_002158591.3	XP_002158591.3	0	GO:0015629	PMID:0000000	ISO	0	C	0	0	gene	taxon:6087	26042016	IPR_BLAST
Hydra vulgaris IND-PUNE	db.XP_002158591.3	XP_002158591.3	0	GO:0007015	PMID:0000000	ISO	0	P	0	0	gene	taxon:6087	26042016	IPR_BLAST
Hydra vulgaris IND-PUNE	db.DENV_135148	DENV_135148	0	GO:0016020	PMID:0000000	ISO	0	C	0	0	gene	taxon:6087	26042016	IPR_BLAST
Hydra vulgaris IND-PUNE	db.XP_012561787.1	XP_012561787.1	0	GO:0005515	PMID:0000000	ISO	0	F	0	0	gene	taxon:6087	26042016	IPR_BLAST
Hydra vulgaris IND-PUNE	db.DENV_167465	DENV_167465	0	GO:0003723	PMID:0000000	ISO	0	F	0	0	gene	taxon:6087	26042016	IPR_BLAST
Hydra vulgaris IND-PUNE	db.DENV_167465	DENV_167465	0	GO:0006396	PMID:0000000	ISO	0	P	0	0	gene	taxon:6087	26042016	IPR_BLAST
Hydra vulgaris IND-PUNE	db.DENV_167465	DENV_167465	0	GO:0030529	PMID:0000000	ISO	0	C	0	0	gene	taxon:6087	26042016	IPR_BLAST
Hydra vulgaris IND-PUNE	db.DENV_167465	DENV_167465	0	GO:0000166	PMID:0000000	ISO	0	F	0	0	gene	taxon:6087	26042016	IPR_BLAST
Hydra vulgaris IND-PUNE	db.DENV_167465	DENV_167465	0	GO:0005634	PMID:0000000	ISO	0	C	0	0	gene	taxon:6087	26042016	IPR_BLAST
Hydra vulgaris IND-PUNE	db.DENV_193701	DENV_193701	0	GO:0006914	PMID:0000000	ISO	0	P	0	0	gene	taxon:6087	26042016	IPR_BLAST
Hydra vulgaris IND-PUNE	db.DENV_193701	DENV_193701	0	GO:0008234	PMID:0000000	ISO	0	F	0	0	gene	taxon:6087	26042016	IPR_BLAST
Hydra vulgaris IND-PUNE	db.DENV_193701	DENV_193701	0	GO:0005737	PMID:0000000	ISO	0	C	0	0	gene	taxon:6087	26042016	IPR_BLAST
Hydra vulgaris IND-PUNE	db.DENV_193701	DENV_193701	0	GO:0015031	PMID:0000000	ISO	0	P	0	0	gene	taxon:6087	26042016	IPR_BLAST
Hydra vulgaris IND-PUNE	db.DENV_057809_XP_002156176.1	DENV_057809_XP_002156176.1	0	GO:0005515	PMID:0000000	ISO	0	F	0	0	gene	taxon:6087	26042016	IPR_BLAST
Hydra vulgaris IND-PUNE	db.XP_012556766.1	XP_012556766.1	0	GO:0005515	PMID:0000000	ISO	0	F	0	0	gene	taxon:6087	26042016	IPR_BLAST
Hydra vulgaris IND-PUNE	db.XP_012556766.1	XP_012556766.1	0	GO:0005525	PMID:0000000	ISO	0	F	0	0	gene	taxon:6087	26042016	IPR_BLAST
Hydra vulgaris IND-PUNE	db.XP_012556766.1	XP_012556766.1	0	GO:0007264	PMID:0000000	ISO	0	P	0	0	gene	taxon:6087	26042016	IPR_BLAST
Hydra vulgaris IND-PUNE	db.DENV_076724	DENV_076724	0	GO:0005634	PMID:0000000	ISO	0	C	0	0	gene	taxon:6087	26042016	IPR_BLAST
Hydra vulgaris IND-PUNE	db.DENV_076724	DENV_076724	0	GO:0006355	PMID:0000000	ISO	0	P	0	0	gene	taxon:6087	26042016	IPR_BLAST
Hydra vulgaris IND-PUNE	db.XP_012566351.1	XP_012566351.1	0	GO:0046872	PMID:0000000	ISO	0	F	0	0	gene	taxon:6087	26042016	IPR_BLAST
Hydra vulgaris IND-PUNE	db.XP_012565055.1	XP_012565055.1	0	GO:0004930	PMID:0000000	ISO	0	F	0	0	gene	taxon:6087	26042016	IPR_BLAST
Hydra vulgaris IND-PUNE	db.XP_012565055.1	XP_012565055.1	0	GO:0007186	PMID:0000000	ISO	0	P	0	0	gene	taxon:6087	26042016	IPR_BLAST
Hydra vulgaris IND-PUNE	db.XP_012565055.1	XP_012565055.1	0	GO:0016021	PMID:0000000	ISO	0	C	0	0	gene	taxon:6087	26042016	IPR_BLAST
Hydra vulgaris IND-PUNE	db.XP_012565199.1	XP_012565199.1	0	GO:0003676	PMID:0000000	ISO	0	F	0	0	gene	taxon:6087	26042016	IPR_BLAST
Hydra vulgaris IND-PUNE	db.DENV_199786	DENV_199786	0	GO:0006189	PMID:0000000	ISO	0	P	0	0	gene	taxon:6087	26042016	IPR_BLAST
Hydra vulgaris IND-PUNE	db.DENV_199786	DENV_199786	0	GO:0051539	PMID:0000000	ISO	0	F	0	0	gene	taxon:6087	26042016	IPR_BLAST
Hydra vulgaris IND-PUNE	db.DENV_199786	DENV_199786	0	GO:0004044	PMID:0000000	ISO	0	F	0	0	gene	taxon:6087	26042016	IPR_BLAST
Hydra vulgaris IND-PUNE	db.DENV_199786	DENV_199786	0	GO:0006541	PMID:0000000	ISO	0	P	0	0	gene	taxon:6087	26042016	IPR_BLAST
Hydra vulgaris IND-PUNE	db.DENV_199786	DENV_199786	0	GO:0000287	PMID:0000000	ISO	0	F	0	0	gene	taxon:6087	26042016	IPR_BLAST
Hydra vulgaris IND-PUNE	db.DENV_199786	DENV_199786	0	GO:0009116	PMID:0000000	ISO	0	P	0	0	gene	taxon:6087	26042016	IPR_BLAST
Hydra vulgaris IND-PUNE	db.DENV_199786	DENV_199786	0	GO:0009113	PMID:0000000	ISO	0	P	0	0	gene	taxon:6087	26042016	IPR_BLAST
Hydra vulgaris IND-PUNE	db.DENV_196367_XP_002164973.2	DENV_196367_XP_002164973.2	0	GO:0005524	PMID:0000000	ISO	0	F	0	0	gene	taxon:6087	26042016	IPR_BLAST
Hydra vulgaris IND-PUNE	db.DENV_196367_XP_002164973.2	DENV_196367_XP_002164973.2	0	GO:0005737	PMID:0000000	ISO	0	C	0	0	gene	taxon:6087	26042016	IPR_BLAST
Hydra vulgaris IND-PUNE	db.DENV_196367_XP_002164973.2	DENV_196367_XP_002164973.2	0	GO:0016787	PMID:0000000	ISO	0	F	0	0	gene	taxon:6087	26042016	IPR_BLAST
Hydra vulgaris IND-PUNE	db.DENV_196367_XP_002164973.2	DENV_196367_XP_002164973.2	0	GO:0030163	PMID:0000000	ISO	0	P	0	0	gene	taxon:6087	26042016	IPR_BLAST
Hydra vulgaris IND-PUNE	db.DENV_196367_XP_002164973.2	DENV_196367_XP_002164973.2	0	GO:0008233	PMID:0000000	ISO	0	F	0	0	gene	taxon:6087	26042016	IPR_BLAST
Hydra vulgaris IND-PUNE	db.XP_002163691.2_DENV_170250	XP_002163691.2_DENV_170250	0	GO:0005515	PMID:0000000	ISO	0	F	0	0	gene	taxon:6087	26042016	IPR_BLAST
Hydra vulgaris IND-PUNE	db.XP_002163691.2_DENV_170250	XP_002163691.2_DENV_170250	0	GO:0030246	PMID:0000000	ISO	0	F	0	0	gene	taxon:6087	26042016	IPR_BLAST
Hydra vulgaris IND-PUNE	db.DENV_172767	DENV_172767	0	GO:0005096	PMID:0000000	ISO	0	F	0	0	gene	taxon:6087	26042016	IPR_BLAST
Hydra vulgaris IND-PUNE	db.DENV_172767	DENV_172767	0	GO:0007165	PMID:0000000	ISO	0	P	0	0	gene	taxon:6087	26042016	IPR_BLAST
Hydra vulgaris IND-PUNE	db.DENV_203084_NP_001274309.1	DENV_203084_NP_001274309.1	0	GO:0019904	PMID:0000000	ISO	0	F	0	0	gene	taxon:6087	26042016	IPR_BLAST
Hydra vulgaris IND-PUNE	db.XP_002167606.2	XP_002167606.2	0	GO:0008237	PMID:0000000	ISO	0	F	0	0	gene	taxon:6087	26042016	IPR_BLAST
Hydra vulgaris IND-PUNE	db.XP_002167606.2	XP_002167606.2	0	GO:0008270	PMID:0000000	ISO	0	F	0	0	gene	taxon:6087	26042016	IPR_BLAST
Hydra vulgaris IND-PUNE	db.XP_002169722.2	XP_002169722.2	0	GO:0008152	PMID:0000000	ISO	0	P	0	0	gene	taxon:6087	26042016	IPR_BLAST
Hydra vulgaris IND-PUNE	db.XP_002169722.2	XP_002169722.2	0	GO:0016747	PMID:0000000	ISO	0	F	0	0	gene	taxon:6087	26042016	IPR_BLAST
Hydra vulgaris IND-PUNE	db.XP_002169866.2	XP_002169866.2	0	GO:0004197	PMID:0000000	ISO	0	F	0	0	gene	taxon:6087	26042016	IPR_BLAST
Hydra vulgaris IND-PUNE	db.XP_002169866.2	XP_002169866.2	0	GO:0006508	PMID:0000000	ISO	0	P	0	0	gene	taxon:6087	26042016	IPR_BLAST
Hydra vulgaris IND-PUNE	db.XP_002169866.2	XP_002169866.2	0	GO:0006915	PMID:0000000	ISO	0	P	0	0	gene	taxon:6087	26042016	IPR_BLAST
Hydra vulgaris IND-PUNE	db.XP_002169866.2	XP_002169866.2	0	GO:0008234	PMID:0000000	ISO	0	F	0	0	gene	taxon:6087	26042016	IPR_BLAST
Hydra vulgaris IND-PUNE	db.DENV_057160_XP_002167173.3	DENV_057160_XP_002167173.3	0	GO:0003840	PMID:0000000	ISO	0	F	0	0	gene	taxon:6087	26042016	IPR_BLAST
Hydra vulgaris IND-PUNE	db.DENV_057160_XP_002167173.3	DENV_057160_XP_002167173.3	0	GO:0006749	PMID:0000000	ISO	0	P	0	0	gene	taxon:6087	26042016	IPR_BLAST
Hydra vulgaris IND-PUNE	db.XP_012554671.1	XP_012554671.1	0	GO:0005952	PMID:0000000	ISO	0	C	0	0	gene	taxon:6087	26042016	IPR_BLAST
Hydra vulgaris IND-PUNE	db.XP_012554671.1	XP_012554671.1	0	GO:0008603	PMID:0000000	ISO	0	F	0	0	gene	taxon:6087	26042016	IPR_BLAST
Hydra vulgaris IND-PUNE	db.XP_012554671.1	XP_012554671.1	0	GO:0016301	PMID:0000000	ISO	0	F	0	0	gene	taxon:6087	26042016	IPR_BLAST
Hydra vulgaris IND-PUNE	db.DENV_027352	DENV_027352	0	GO:0003676	PMID:0000000	ISO	0	F	0	0	gene	taxon:6087	26042016	IPR_BLAST
Hydra vulgaris IND-PUNE	db.XP_004206062.1	XP_004206062.1	0	GO:0003676	PMID:0000000	ISO	0	F	0	0	gene	taxon:6087	26042016	IPR_BLAST
Hydra vulgaris IND-PUNE	db.DENV_067744_XP_012566590.1	DENV_067744_XP_012566590.1	0	GO:0005634	PMID:0000000	ISO	0	C	0	0	gene	taxon:6087	26042016	IPR_BLAST
Hydra vulgaris IND-PUNE	db.DENV_000334	DENV_000334	0	GO:0003779	PMID:0000000	ISO	0	F	0	0	gene	taxon:6087	26042016	IPR_BLAST
Hydra vulgaris IND-PUNE	db.DENV_000334	DENV_000334	0	GO:0005622	PMID:0000000	ISO	0	C	0	0	gene	taxon:6087	26042016	IPR_BLAST
Hydra vulgaris IND-PUNE	db.DENV_147497_XP_002159500.2	DENV_147497_XP_002159500.2	0	GO:0005509	PMID:0000000	ISO	0	F	0	0	gene	taxon:6087	26042016	IPR_BLAST
Hydra vulgaris IND-PUNE	db.XP_004212576.2	XP_004212576.2	0	GO:0046983	PMID:0000000	ISO	0	F	0	0	gene	taxon:6087	26042016	IPR_BLAST
Hydra vulgaris IND-PUNE	db.DENV_110777	DENV_110777	0	GO:0016021	PMID:0000000	ISO	0	C	0	0	gene	taxon:6087	26042016	IPR_BLAST
Hydra vulgaris IND-PUNE	db.DENV_110777	DENV_110777	0	GO:0055085	PMID:0000000	ISO	0	P	0	0	gene	taxon:6087	26042016	IPR_BLAST
Hydra vulgaris IND-PUNE	db.DENV_125899_XP_012561761.1	DENV_125899_XP_012561761.1	0	GO:0007155	PMID:0000000	ISO	0	P	0	0	gene	taxon:6087	26042016	IPR_BLAST
Hydra vulgaris IND-PUNE	db.DENV_125899_XP_012561761.1	DENV_125899_XP_012561761.1	0	GO:0016021	PMID:0000000	ISO	0	C	0	0	gene	taxon:6087	26042016	IPR_BLAST
Hydra vulgaris IND-PUNE	db.DENV_125899_XP_012561761.1	DENV_125899_XP_012561761.1	0	GO:0007229	PMID:0000000	ISO	0	P	0	0	gene	taxon:6087	26042016	IPR_BLAST
Hydra vulgaris IND-PUNE	db.XP_012563157.1	XP_012563157.1	0	GO:0000723	PMID:0000000	ISO	0	P	0	0	gene	taxon:6087	26042016	IPR_BLAST
Hydra vulgaris IND-PUNE	db.XP_012563157.1	XP_012563157.1	0	GO:0003678	PMID:0000000	ISO	0	F	0	0	gene	taxon:6087	26042016	IPR_BLAST
Hydra vulgaris IND-PUNE	db.XP_012563157.1	XP_012563157.1	0	GO:0006281	PMID:0000000	ISO	0	P	0	0	gene	taxon:6087	26042016	IPR_BLAST
Hydra vulgaris IND-PUNE	db.DENV_103903_XP_002157119.2	DENV_103903_XP_002157119.2	0	GO:0005515	PMID:0000000	ISO	0	F	0	0	gene	taxon:6087	26042016	IPR_BLAST
Hydra vulgaris IND-PUNE	db.DENV_103903_XP_002157119.2	DENV_103903_XP_002157119.2	0	GO:0016740	PMID:0000000	ISO	0	F	0	0	gene	taxon:6087	26042016	IPR_BLAST
Hydra vulgaris IND-PUNE	db.XP_012565893.1	XP_012565893.1	0	GO:0003676	PMID:0000000	ISO	0	F	0	0	gene	taxon:6087	26042016	IPR_BLAST
Hydra vulgaris IND-PUNE	db.DENV_030523_XP_012565113.1	DENV_030523_XP_012565113.1	0	GO:0016740	PMID:0000000	ISO	0	F	0	0	gene	taxon:6087	26042016	IPR_BLAST
Hydra vulgaris IND-PUNE	db.DENV_110778	DENV_110778	0	GO:0016021	PMID:0000000	ISO	0	C	0	0	gene	taxon:6087	26042016	IPR_BLAST
Hydra vulgaris IND-PUNE	db.DENV_110778	DENV_110778	0	GO:0055085	PMID:0000000	ISO	0	P	0	0	gene	taxon:6087	26042016	IPR_BLAST
Hydra vulgaris IND-PUNE	db.DENV_014737	DENV_014737	0	GO:0005524	PMID:0000000	ISO	0	F	0	0	gene	taxon:6087	26042016	IPR_BLAST
Hydra vulgaris IND-PUNE	db.DENV_014737	DENV_014737	0	GO:0016887	PMID:0000000	ISO	0	F	0	0	gene	taxon:6087	26042016	IPR_BLAST
Hydra vulgaris IND-PUNE	db.DENV_201566_XP_012554610.1	DENV_201566_XP_012554610.1	0	GO:0005509	PMID:0000000	ISO	0	F	0	0	gene	taxon:6087	26042016	IPR_BLAST
Hydra vulgaris IND-PUNE	db.DENV_201566_XP_012554610.1	DENV_201566_XP_012554610.1	0	GO:0005515	PMID:0000000	ISO	0	F	0	0	gene	taxon:6087	26042016	IPR_BLAST
Hydra vulgaris IND-PUNE	db.XP_002154382.2_DENV_089445	XP_002154382.2_DENV_089445	0	GO:0007049	PMID:0000000	ISO	0	P	0	0	gene	taxon:6087	26042016	IPR_BLAST
Hydra vulgaris IND-PUNE	db.XP_002154382.2_DENV_089445	XP_002154382.2_DENV_089445	0	GO:0051301	PMID:0000000	ISO	0	P	0	0	gene	taxon:6087	26042016	IPR_BLAST
Hydra vulgaris IND-PUNE	db.XP_002159338.2	XP_002159338.2	0	GO:0016021	PMID:0000000	ISO	0	C	0	0	gene	taxon:6087	26042016	IPR_BLAST
Hydra vulgaris IND-PUNE	db.XP_002154795.2	XP_002154795.2	0	GO:0004867	PMID:0000000	ISO	0	F	0	0	gene	taxon:6087	26042016	IPR_BLAST
Hydra vulgaris IND-PUNE	db.XP_002165068.2_DENV_190303	XP_002165068.2_DENV_190303	0	GO:0008113	PMID:0000000	ISO	0	F	0	0	gene	taxon:6087	26042016	IPR_BLAST
Hydra vulgaris IND-PUNE	db.XP_002165068.2_DENV_190303	XP_002165068.2_DENV_190303	0	GO:0055114	PMID:0000000	ISO	0	P	0	0	gene	taxon:6087	26042016	IPR_BLAST
Hydra vulgaris IND-PUNE	db.DENV_064971	DENV_064971	0	GO:0005634	PMID:0000000	ISO	0	C	0	0	gene	taxon:6087	26042016	IPR_BLAST
Hydra vulgaris IND-PUNE	db.DENV_064971	DENV_064971	0	GO:0003676	PMID:0000000	ISO	0	F	0	0	gene	taxon:6087	26042016	IPR_BLAST
Hydra vulgaris IND-PUNE	db.XP_002163824.1_DENV_086095	XP_002163824.1_DENV_086095	0	GO:0006810	PMID:0000000	ISO	0	P	0	0	gene	taxon:6087	26042016	IPR_BLAST
Hydra vulgaris IND-PUNE	db.XP_002163824.1_DENV_086095	XP_002163824.1_DENV_086095	0	GO:0016021	PMID:0000000	ISO	0	C	0	0	gene	taxon:6087	26042016	IPR_BLAST
Hydra vulgaris IND-PUNE	db.XP_012561062.1	XP_012561062.1	0	GO:0004672	PMID:0000000	ISO	0	F	0	0	gene	taxon:6087	26042016	IPR_BLAST
Hydra vulgaris IND-PUNE	db.XP_012561062.1	XP_012561062.1	0	GO:0005524	PMID:0000000	ISO	0	F	0	0	gene	taxon:6087	26042016	IPR_BLAST
Hydra vulgaris IND-PUNE	db.XP_012561062.1	XP_012561062.1	0	GO:0006468	PMID:0000000	ISO	0	P	0	0	gene	taxon:6087	26042016	IPR_BLAST
Hydra vulgaris IND-PUNE	db.DENV_176657	DENV_176657	0	GO:0051087	PMID:0000000	ISO	0	F	0	0	gene	taxon:6087	26042016	IPR_BLAST
Hydra vulgaris IND-PUNE	db.DENV_197235_XP_002161854.2	DENV_197235_XP_002161854.2	0	GO:0005525	PMID:0000000	ISO	0	F	0	0	gene	taxon:6087	26042016	IPR_BLAST
Hydra vulgaris IND-PUNE	db.DENV_197235_XP_002161854.2	DENV_197235_XP_002161854.2	0	GO:0005622	PMID:0000000	ISO	0	C	0	0	gene	taxon:6087	26042016	IPR_BLAST
Hydra vulgaris IND-PUNE	db.DENV_197235_XP_002161854.2	DENV_197235_XP_002161854.2	0	GO:0007264	PMID:0000000	ISO	0	P	0	0	gene	taxon:6087	26042016	IPR_BLAST
Hydra vulgaris IND-PUNE	db.DENV_100264	DENV_100264	0	GO:0003677	PMID:0000000	ISO	0	F	0	0	gene	taxon:6087	26042016	IPR_BLAST
Hydra vulgaris IND-PUNE	db.DENV_137312_XP_012561517.1	DENV_137312_XP_012561517.1	0	GO:0003677	PMID:0000000	ISO	0	F	0	0	gene	taxon:6087	26042016	IPR_BLAST
Hydra vulgaris IND-PUNE	db.DENV_137312_XP_012561517.1	DENV_137312_XP_012561517.1	0	GO:0006260	PMID:0000000	ISO	0	P	0	0	gene	taxon:6087	26042016	IPR_BLAST
Hydra vulgaris IND-PUNE	db.DENV_137312_XP_012561517.1	DENV_137312_XP_012561517.1	0	GO:0005634	PMID:0000000	ISO	0	C	0	0	gene	taxon:6087	26042016	IPR_BLAST
Hydra vulgaris IND-PUNE	db.DENV_137312_XP_012561517.1	DENV_137312_XP_012561517.1	0	GO:0000808	PMID:0000000	ISO	0	C	0	0	gene	taxon:6087	26042016	IPR_BLAST
Hydra vulgaris IND-PUNE	db.XP_004211319.2_DENV_026418	XP_004211319.2_DENV_026418	0	GO:0016021	PMID:0000000	ISO	0	C	0	0	gene	taxon:6087	26042016	IPR_BLAST
Hydra vulgaris IND-PUNE	db.XP_012563995.1	XP_012563995.1	0	GO:0004970	PMID:0000000	ISO	0	F	0	0	gene	taxon:6087	26042016	IPR_BLAST
Hydra vulgaris IND-PUNE	db.XP_012563995.1	XP_012563995.1	0	GO:0016020	PMID:0000000	ISO	0	C	0	0	gene	taxon:6087	26042016	IPR_BLAST
Hydra vulgaris IND-PUNE	db.XP_012563995.1	XP_012563995.1	0	GO:0005515	PMID:0000000	ISO	0	F	0	0	gene	taxon:6087	26042016	IPR_BLAST
Hydra vulgaris IND-PUNE	db.DENV_012742_XP_012566995.1	DENV_012742_XP_012566995.1	0	GO:0006812	PMID:0000000	ISO	0	P	0	0	gene	taxon:6087	26042016	IPR_BLAST
Hydra vulgaris IND-PUNE	db.DENV_012742_XP_012566995.1	DENV_012742_XP_012566995.1	0	GO:0008324	PMID:0000000	ISO	0	F	0	0	gene	taxon:6087	26042016	IPR_BLAST
Hydra vulgaris IND-PUNE	db.DENV_012742_XP_012566995.1	DENV_012742_XP_012566995.1	0	GO:0016021	PMID:0000000	ISO	0	C	0	0	gene	taxon:6087	26042016	IPR_BLAST
Hydra vulgaris IND-PUNE	db.DENV_012742_XP_012566995.1	DENV_012742_XP_012566995.1	0	GO:0055085	PMID:0000000	ISO	0	P	0	0	gene	taxon:6087	26042016	IPR_BLAST
Hydra vulgaris IND-PUNE	db.DENV_064979	DENV_064979	0	GO:0003677	PMID:0000000	ISO	0	F	0	0	gene	taxon:6087	26042016	IPR_BLAST
Hydra vulgaris IND-PUNE	db.DENV_022141	DENV_022141	0	GO:0042981	PMID:0000000	ISO	0	P	0	0	gene	taxon:6087	26042016	IPR_BLAST
Hydra vulgaris IND-PUNE	db.DENV_181959	DENV_181959	0	GO:0016021	PMID:0000000	ISO	0	C	0	0	gene	taxon:6087	26042016	IPR_BLAST
Hydra vulgaris IND-PUNE	db.DENV_002982	DENV_002982	0	GO:0003723	PMID:0000000	ISO	0	F	0	0	gene	taxon:6087	26042016	IPR_BLAST
Hydra vulgaris IND-PUNE	db.DENV_002982	DENV_002982	0	GO:0022627	PMID:0000000	ISO	0	C	0	0	gene	taxon:6087	26042016	IPR_BLAST
Hydra vulgaris IND-PUNE	db.DENV_002982	DENV_002982	0	GO:0019843	PMID:0000000	ISO	0	F	0	0	gene	taxon:6087	26042016	IPR_BLAST
Hydra vulgaris IND-PUNE	db.DENV_002982	DENV_002982	0	GO:0003735	PMID:0000000	ISO	0	F	0	0	gene	taxon:6087	26042016	IPR_BLAST
Hydra vulgaris IND-PUNE	db.DENV_002982	DENV_002982	0	GO:0006412	PMID:0000000	ISO	0	P	0	0	gene	taxon:6087	26042016	IPR_BLAST
Hydra vulgaris IND-PUNE	db.DENV_006536_XP_002162848.3	DENV_006536_XP_002162848.3	0	GO:0004655	PMID:0000000	ISO	0	F	0	0	gene	taxon:6087	26042016	IPR_BLAST
Hydra vulgaris IND-PUNE	db.DENV_006536_XP_002162848.3	DENV_006536_XP_002162848.3	0	GO:0033014	PMID:0000000	ISO	0	P	0	0	gene	taxon:6087	26042016	IPR_BLAST
Hydra vulgaris IND-PUNE	db.DENV_006536_XP_002162848.3	DENV_006536_XP_002162848.3	0	GO:0046872	PMID:0000000	ISO	0	F	0	0	gene	taxon:6087	26042016	IPR_BLAST
Hydra vulgaris IND-PUNE	db.DENV_006536_XP_002162848.3	DENV_006536_XP_002162848.3	0	GO:0006779	PMID:0000000	ISO	0	P	0	0	gene	taxon:6087	26042016	IPR_BLAST
Hydra vulgaris IND-PUNE	db.DENV_084139	DENV_084139	0	GO:0003677	PMID:0000000	ISO	0	F	0	0	gene	taxon:6087	26042016	IPR_BLAST
Hydra vulgaris IND-PUNE	db.DENV_084139	DENV_084139	0	GO:0006304	PMID:0000000	ISO	0	P	0	0	gene	taxon:6087	26042016	IPR_BLAST
Hydra vulgaris IND-PUNE	db.DENV_114667	DENV_114667	0	GO:0005515	PMID:0000000	ISO	0	F	0	0	gene	taxon:6087	26042016	IPR_BLAST
Hydra vulgaris IND-PUNE	db.XP_012557534.1	XP_012557534.1	0	GO:0008519	PMID:0000000	ISO	0	F	0	0	gene	taxon:6087	26042016	IPR_BLAST
Hydra vulgaris IND-PUNE	db.XP_012557534.1	XP_012557534.1	0	GO:0015696	PMID:0000000	ISO	0	P	0	0	gene	taxon:6087	26042016	IPR_BLAST
Hydra vulgaris IND-PUNE	db.XP_012557534.1	XP_012557534.1	0	GO:0016020	PMID:0000000	ISO	0	C	0	0	gene	taxon:6087	26042016	IPR_BLAST
Hydra vulgaris IND-PUNE	db.XP_002162482.2	XP_002162482.2	0	GO:0008270	PMID:0000000	ISO	0	F	0	0	gene	taxon:6087	26042016	IPR_BLAST
Hydra vulgaris IND-PUNE	db.XP_012558830.1	XP_012558830.1	0	GO:0003677	PMID:0000000	ISO	0	F	0	0	gene	taxon:6087	26042016	IPR_BLAST
Hydra vulgaris IND-PUNE	db.XP_012563904.1	XP_012563904.1	0	GO:0005515	PMID:0000000	ISO	0	F	0	0	gene	taxon:6087	26042016	IPR_BLAST
Hydra vulgaris IND-PUNE	db.DENV_140904	DENV_140904	0	GO:0005524	PMID:0000000	ISO	0	F	0	0	gene	taxon:6087	26042016	IPR_BLAST
Hydra vulgaris IND-PUNE	db.DENV_140904	DENV_140904	0	GO:0004672	PMID:0000000	ISO	0	F	0	0	gene	taxon:6087	26042016	IPR_BLAST
Hydra vulgaris IND-PUNE	db.DENV_040060	DENV_040060	0	GO:0008270	PMID:0000000	ISO	0	F	0	0	gene	taxon:6087	26042016	IPR_BLAST
Hydra vulgaris IND-PUNE	db.XP_012560460.1	XP_012560460.1	0	GO:0005515	PMID:0000000	ISO	0	F	0	0	gene	taxon:6087	26042016	IPR_BLAST
Hydra vulgaris IND-PUNE	db.XP_002169141.3	XP_002169141.3	0	GO:0005515	PMID:0000000	ISO	0	F	0	0	gene	taxon:6087	26042016	IPR_BLAST
Hydra vulgaris IND-PUNE	db.XP_002169141.3	XP_002169141.3	0	GO:0008270	PMID:0000000	ISO	0	F	0	0	gene	taxon:6087	26042016	IPR_BLAST
Hydra vulgaris IND-PUNE	db.DENV_008104	DENV_008104	0	GO:0043565	PMID:0000000	ISO	0	F	0	0	gene	taxon:6087	26042016	IPR_BLAST
Hydra vulgaris IND-PUNE	db.DENV_008104	DENV_008104	0	GO:0003700	PMID:0000000	ISO	0	F	0	0	gene	taxon:6087	26042016	IPR_BLAST
Hydra vulgaris IND-PUNE	db.DENV_075400	DENV_075400	0	GO:0003677	PMID:0000000	ISO	0	F	0	0	gene	taxon:6087	26042016	IPR_BLAST
Hydra vulgaris IND-PUNE	db.DENV_075400	DENV_075400	0	GO:0015074	PMID:0000000	ISO	0	P	0	0	gene	taxon:6087	26042016	IPR_BLAST
Hydra vulgaris IND-PUNE	db.DENV_075400	DENV_075400	0	GO:0006310	PMID:0000000	ISO	0	P	0	0	gene	taxon:6087	26042016	IPR_BLAST
Hydra vulgaris IND-PUNE	db.DENV_088017	DENV_088017	0	GO:0006486	PMID:0000000	ISO	0	P	0	0	gene	taxon:6087	26042016	IPR_BLAST
Hydra vulgaris IND-PUNE	db.DENV_088017	DENV_088017	0	GO:0008378	PMID:0000000	ISO	0	F	0	0	gene	taxon:6087	26042016	IPR_BLAST
Hydra vulgaris IND-PUNE	db.DENV_088017	DENV_088017	0	GO:0016020	PMID:0000000	ISO	0	C	0	0	gene	taxon:6087	26042016	IPR_BLAST
Hydra vulgaris IND-PUNE	db.DENV_088017	DENV_088017	0	GO:0005794	PMID:0000000	ISO	0	C	0	0	gene	taxon:6087	26042016	IPR_BLAST
Hydra vulgaris IND-PUNE	db.DENV_088017	DENV_088017	0	GO:0030246	PMID:0000000	ISO	0	F	0	0	gene	taxon:6087	26042016	IPR_BLAST
Hydra vulgaris IND-PUNE	db.DENV_088017	DENV_088017	0	GO:0016021	PMID:0000000	ISO	0	C	0	0	gene	taxon:6087	26042016	IPR_BLAST
Hydra vulgaris IND-PUNE	db.XP_012562100.1_DENV_172837	XP_012562100.1_DENV_172837	0	GO:0004672	PMID:0000000	ISO	0	F	0	0	gene	taxon:6087	26042016	IPR_BLAST
Hydra vulgaris IND-PUNE	db.XP_012562100.1_DENV_172837	XP_012562100.1_DENV_172837	0	GO:0005524	PMID:0000000	ISO	0	F	0	0	gene	taxon:6087	26042016	IPR_BLAST
Hydra vulgaris IND-PUNE	db.XP_012562100.1_DENV_172837	XP_012562100.1_DENV_172837	0	GO:0006468	PMID:0000000	ISO	0	P	0	0	gene	taxon:6087	26042016	IPR_BLAST
Hydra vulgaris IND-PUNE	db.XP_012562100.1_DENV_172837	XP_012562100.1_DENV_172837	0	GO:0016021	PMID:0000000	ISO	0	C	0	0	gene	taxon:6087	26042016	IPR_BLAST
Hydra vulgaris IND-PUNE	db.DENV_002987	DENV_002987	0	GO:0003676	PMID:0000000	ISO	0	F	0	0	gene	taxon:6087	26042016	IPR_BLAST
Hydra vulgaris IND-PUNE	db.XP_002157161.1_DENV_035461	XP_002157161.1_DENV_035461	0	GO:0035091	PMID:0000000	ISO	0	F	0	0	gene	taxon:6087	26042016	IPR_BLAST
Hydra vulgaris IND-PUNE	db.DENV_026021	DENV_026021	0	GO:0003735	PMID:0000000	ISO	0	F	0	0	gene	taxon:6087	26042016	IPR_BLAST
Hydra vulgaris IND-PUNE	db.DENV_026021	DENV_026021	0	GO:0005622	PMID:0000000	ISO	0	C	0	0	gene	taxon:6087	26042016	IPR_BLAST
Hydra vulgaris IND-PUNE	db.DENV_026021	DENV_026021	0	GO:0005840	PMID:0000000	ISO	0	C	0	0	gene	taxon:6087	26042016	IPR_BLAST
Hydra vulgaris IND-PUNE	db.DENV_026021	DENV_026021	0	GO:0006412	PMID:0000000	ISO	0	P	0	0	gene	taxon:6087	26042016	IPR_BLAST
Hydra vulgaris IND-PUNE	db.XP_002155489.1	XP_002155489.1	0	GO:0006364	PMID:0000000	ISO	0	P	0	0	gene	taxon:6087	26042016	IPR_BLAST
Hydra vulgaris IND-PUNE	db.XP_002155489.1	XP_002155489.1	0	GO:0032040	PMID:0000000	ISO	0	C	0	0	gene	taxon:6087	26042016	IPR_BLAST
Hydra vulgaris IND-PUNE	db.DENV_008107	DENV_008107	0	GO:0005576	PMID:0000000	ISO	0	C	0	0	gene	taxon:6087	26042016	IPR_BLAST
Hydra vulgaris IND-PUNE	db.DENV_201972	DENV_201972	0	GO:0003735	PMID:0000000	ISO	0	F	0	0	gene	taxon:6087	26042016	IPR_BLAST
Hydra vulgaris IND-PUNE	db.DENV_201972	DENV_201972	0	GO:0005840	PMID:0000000	ISO	0	C	0	0	gene	taxon:6087	26042016	IPR_BLAST
Hydra vulgaris IND-PUNE	db.DENV_201972	DENV_201972	0	GO:0006412	PMID:0000000	ISO	0	P	0	0	gene	taxon:6087	26042016	IPR_BLAST
Hydra vulgaris IND-PUNE	db.XP_012554287.1	XP_012554287.1	0	GO:0003993	PMID:0000000	ISO	0	F	0	0	gene	taxon:6087	26042016	IPR_BLAST
Hydra vulgaris IND-PUNE	db.XP_002169814.3	XP_002169814.3	0	GO:0003677	PMID:0000000	ISO	0	F	0	0	gene	taxon:6087	26042016	IPR_BLAST
Hydra vulgaris IND-PUNE	db.XP_002169814.3	XP_002169814.3	0	GO:0006313	PMID:0000000	ISO	0	P	0	0	gene	taxon:6087	26042016	IPR_BLAST
Hydra vulgaris IND-PUNE	db.XP_002169814.3	XP_002169814.3	0	GO:0015074	PMID:0000000	ISO	0	P	0	0	gene	taxon:6087	26042016	IPR_BLAST
Hydra vulgaris IND-PUNE	db.DENV_025109_XP_002160424.1	DENV_025109_XP_002160424.1	0	GO:0016491	PMID:0000000	ISO	0	F	0	0	gene	taxon:6087	26042016	IPR_BLAST
Hydra vulgaris IND-PUNE	db.DENV_025109_XP_002160424.1	DENV_025109_XP_002160424.1	0	GO:0055114	PMID:0000000	ISO	0	P	0	0	gene	taxon:6087	26042016	IPR_BLAST
Hydra vulgaris IND-PUNE	db.DENV_025109_XP_002160424.1	DENV_025109_XP_002160424.1	0	GO:0006281	PMID:0000000	ISO	0	P	0	0	gene	taxon:6087	26042016	IPR_BLAST
Hydra vulgaris IND-PUNE	db.DENV_025109_XP_002160424.1	DENV_025109_XP_002160424.1	0	GO:0051213	PMID:0000000	ISO	0	F	0	0	gene	taxon:6087	26042016	IPR_BLAST
Hydra vulgaris IND-PUNE	db.DENV_023929	DENV_023929	0	GO:0003735	PMID:0000000	ISO	0	F	0	0	gene	taxon:6087	26042016	IPR_BLAST
Hydra vulgaris IND-PUNE	db.DENV_023929	DENV_023929	0	GO:0005622	PMID:0000000	ISO	0	C	0	0	gene	taxon:6087	26042016	IPR_BLAST
Hydra vulgaris IND-PUNE	db.DENV_023929	DENV_023929	0	GO:0005840	PMID:0000000	ISO	0	C	0	0	gene	taxon:6087	26042016	IPR_BLAST
Hydra vulgaris IND-PUNE	db.DENV_023929	DENV_023929	0	GO:0006412	PMID:0000000	ISO	0	P	0	0	gene	taxon:6087	26042016	IPR_BLAST
Hydra vulgaris IND-PUNE	db.DENV_054466	DENV_054466	0	GO:0003735	PMID:0000000	ISO	0	F	0	0	gene	taxon:6087	26042016	IPR_BLAST
Hydra vulgaris IND-PUNE	db.DENV_054466	DENV_054466	0	GO:0005840	PMID:0000000	ISO	0	C	0	0	gene	taxon:6087	26042016	IPR_BLAST
Hydra vulgaris IND-PUNE	db.DENV_054466	DENV_054466	0	GO:0006412	PMID:0000000	ISO	0	P	0	0	gene	taxon:6087	26042016	IPR_BLAST
Hydra vulgaris IND-PUNE	db.XP_002160794.1_DENV_204668	XP_002160794.1_DENV_204668	0	GO:0016021	PMID:0000000	ISO	0	C	0	0	gene	taxon:6087	26042016	IPR_BLAST
Hydra vulgaris IND-PUNE	db.XP_004209848.1_DENV_075858	XP_004209848.1_DENV_075858	0	GO:0008152	PMID:0000000	ISO	0	P	0	0	gene	taxon:6087	26042016	IPR_BLAST
Hydra vulgaris IND-PUNE	db.XP_004209848.1_DENV_075858	XP_004209848.1_DENV_075858	0	GO:0016747	PMID:0000000	ISO	0	F	0	0	gene	taxon:6087	26042016	IPR_BLAST
Hydra vulgaris IND-PUNE	db.DENV_065795_XP_012554174.1	DENV_065795_XP_012554174.1	0	GO:0005515	PMID:0000000	ISO	0	F	0	0	gene	taxon:6087	26042016	IPR_BLAST
Hydra vulgaris IND-PUNE	db.DENV_029751_XP_012560386.1	DENV_029751_XP_012560386.1	0	GO:0004252	PMID:0000000	ISO	0	F	0	0	gene	taxon:6087	26042016	IPR_BLAST
Hydra vulgaris IND-PUNE	db.DENV_029751_XP_012560386.1	DENV_029751_XP_012560386.1	0	GO:0006508	PMID:0000000	ISO	0	P	0	0	gene	taxon:6087	26042016	IPR_BLAST
Hydra vulgaris IND-PUNE	db.XP_012554816.1	XP_012554816.1	0	GO:0005515	PMID:0000000	ISO	0	F	0	0	gene	taxon:6087	26042016	IPR_BLAST
Hydra vulgaris IND-PUNE	db.XP_012555636.1	XP_012555636.1	0	GO:0008270	PMID:0000000	ISO	0	F	0	0	gene	taxon:6087	26042016	IPR_BLAST
Hydra vulgaris IND-PUNE	db.XP_012564069.1	XP_012564069.1	0	GO:0006897	PMID:0000000	ISO	0	P	0	0	gene	taxon:6087	26042016	IPR_BLAST
Hydra vulgaris IND-PUNE	db.XP_012564069.1	XP_012564069.1	0	GO:0005543	PMID:0000000	ISO	0	F	0	0	gene	taxon:6087	26042016	IPR_BLAST
Hydra vulgaris IND-PUNE	db.DENV_171449	DENV_171449	0	GO:0008237	PMID:0000000	ISO	0	F	0	0	gene	taxon:6087	26042016	IPR_BLAST
Hydra vulgaris IND-PUNE	db.DENV_171449	DENV_171449	0	GO:0008270	PMID:0000000	ISO	0	F	0	0	gene	taxon:6087	26042016	IPR_BLAST
Hydra vulgaris IND-PUNE	db.XP_012566661.1	XP_012566661.1	0	GO:0003676	PMID:0000000	ISO	0	F	0	0	gene	taxon:6087	26042016	IPR_BLAST
Hydra vulgaris IND-PUNE	db.DENV_154390	DENV_154390	0	GO:0005975	PMID:0000000	ISO	0	P	0	0	gene	taxon:6087	26042016	IPR_BLAST
Hydra vulgaris IND-PUNE	db.DENV_154390	DENV_154390	0	GO:0016810	PMID:0000000	ISO	0	F	0	0	gene	taxon:6087	26042016	IPR_BLAST
Hydra vulgaris IND-PUNE	db.DENV_149094	DENV_149094	0	GO:0004197	PMID:0000000	ISO	0	F	0	0	gene	taxon:6087	26042016	IPR_BLAST
Hydra vulgaris IND-PUNE	db.DENV_149094	DENV_149094	0	GO:0006508	PMID:0000000	ISO	0	P	0	0	gene	taxon:6087	26042016	IPR_BLAST
Hydra vulgaris IND-PUNE	db.DENV_149094	DENV_149094	0	GO:0006915	PMID:0000000	ISO	0	P	0	0	gene	taxon:6087	26042016	IPR_BLAST
Hydra vulgaris IND-PUNE	db.DENV_031113_XP_002166019.1	DENV_031113_XP_002166019.1	0	GO:0003676	PMID:0000000	ISO	0	F	0	0	gene	taxon:6087	26042016	IPR_BLAST
Hydra vulgaris IND-PUNE	db.DENV_031113_XP_002166019.1	DENV_031113_XP_002166019.1	0	GO:0030529	PMID:0000000	ISO	0	C	0	0	gene	taxon:6087	26042016	IPR_BLAST
Hydra vulgaris IND-PUNE	db.DENV_031113_XP_002166019.1	DENV_031113_XP_002166019.1	0	GO:0000166	PMID:0000000	ISO	0	F	0	0	gene	taxon:6087	26042016	IPR_BLAST
Hydra vulgaris IND-PUNE	db.DENV_031113_XP_002166019.1	DENV_031113_XP_002166019.1	0	GO:0019013	PMID:0000000	ISO	0	C	0	0	gene	taxon:6087	26042016	IPR_BLAST
Hydra vulgaris IND-PUNE	db.DENV_105938	DENV_105938	0	GO:0003677	PMID:0000000	ISO	0	F	0	0	gene	taxon:6087	26042016	IPR_BLAST
Hydra vulgaris IND-PUNE	db.DENV_105938	DENV_105938	0	GO:0008270	PMID:0000000	ISO	0	F	0	0	gene	taxon:6087	26042016	IPR_BLAST
Hydra vulgaris IND-PUNE	db.DENV_105938	DENV_105938	0	GO:0005525	PMID:0000000	ISO	0	F	0	0	gene	taxon:6087	26042016	IPR_BLAST
Hydra vulgaris IND-PUNE	db.DENV_122074	DENV_122074	0	GO:0005515	PMID:0000000	ISO	0	F	0	0	gene	taxon:6087	26042016	IPR_BLAST
Hydra vulgaris IND-PUNE	db.DENV_019495	DENV_019495	0	GO:0003824	PMID:0000000	ISO	0	F	0	0	gene	taxon:6087	26042016	IPR_BLAST
Hydra vulgaris IND-PUNE	db.XP_012565418.1	XP_012565418.1	0	GO:0016021	PMID:0000000	ISO	0	C	0	0	gene	taxon:6087	26042016	IPR_BLAST
Hydra vulgaris IND-PUNE	db.XP_012565418.1	XP_012565418.1	0	GO:0055085	PMID:0000000	ISO	0	P	0	0	gene	taxon:6087	26042016	IPR_BLAST
Hydra vulgaris IND-PUNE	db.XP_012559048.1	XP_012559048.1	0	GO:0004672	PMID:0000000	ISO	0	F	0	0	gene	taxon:6087	26042016	IPR_BLAST
Hydra vulgaris IND-PUNE	db.XP_012559048.1	XP_012559048.1	0	GO:0005524	PMID:0000000	ISO	0	F	0	0	gene	taxon:6087	26042016	IPR_BLAST
Hydra vulgaris IND-PUNE	db.XP_012559048.1	XP_012559048.1	0	GO:0006468	PMID:0000000	ISO	0	P	0	0	gene	taxon:6087	26042016	IPR_BLAST
Hydra vulgaris IND-PUNE	db.XP_012554981.1	XP_012554981.1	0	GO:0003676	PMID:0000000	ISO	0	F	0	0	gene	taxon:6087	26042016	IPR_BLAST
Hydra vulgaris IND-PUNE	db.XP_012554981.1	XP_012554981.1	0	GO:0003723	PMID:0000000	ISO	0	F	0	0	gene	taxon:6087	26042016	IPR_BLAST
Hydra vulgaris IND-PUNE	db.XP_012554981.1	XP_012554981.1	0	GO:0005634	PMID:0000000	ISO	0	C	0	0	gene	taxon:6087	26042016	IPR_BLAST
Hydra vulgaris IND-PUNE	db.XP_012554981.1	XP_012554981.1	0	GO:0006397	PMID:0000000	ISO	0	P	0	0	gene	taxon:6087	26042016	IPR_BLAST
Hydra vulgaris IND-PUNE	db.DENV_139229_XP_012564299.1	DENV_139229_XP_012564299.1	0	GO:0016021	PMID:0000000	ISO	0	C	0	0	gene	taxon:6087	26042016	IPR_BLAST
Hydra vulgaris IND-PUNE	db.XP_012553541.1	XP_012553541.1	0	GO:0006511	PMID:0000000	ISO	0	P	0	0	gene	taxon:6087	26042016	IPR_BLAST
Hydra vulgaris IND-PUNE	db.XP_012553541.1	XP_012553541.1	0	GO:0031461	PMID:0000000	ISO	0	C	0	0	gene	taxon:6087	26042016	IPR_BLAST
Hydra vulgaris IND-PUNE	db.XP_012553541.1	XP_012553541.1	0	GO:0031625	PMID:0000000	ISO	0	F	0	0	gene	taxon:6087	26042016	IPR_BLAST
Hydra vulgaris IND-PUNE	db.DENV_136477	DENV_136477	0	GO:0006535	PMID:0000000	ISO	0	P	0	0	gene	taxon:6087	26042016	IPR_BLAST
Hydra vulgaris IND-PUNE	db.DENV_136477	DENV_136477	0	GO:0005737	PMID:0000000	ISO	0	C	0	0	gene	taxon:6087	26042016	IPR_BLAST
Hydra vulgaris IND-PUNE	db.DENV_136477	DENV_136477	0	GO:0009001	PMID:0000000	ISO	0	F	0	0	gene	taxon:6087	26042016	IPR_BLAST
Hydra vulgaris IND-PUNE	db.XP_012559752.1_DENV_173525	XP_012559752.1_DENV_173525	0	GO:0008318	PMID:0000000	ISO	0	F	0	0	gene	taxon:6087	26042016	IPR_BLAST
Hydra vulgaris IND-PUNE	db.XP_012559752.1_DENV_173525	XP_012559752.1_DENV_173525	0	GO:0018342	PMID:0000000	ISO	0	P	0	0	gene	taxon:6087	26042016	IPR_BLAST
Hydra vulgaris IND-PUNE	db.XP_004211302.1	XP_004211302.1	0	GO:0003676	PMID:0000000	ISO	0	F	0	0	gene	taxon:6087	26042016	IPR_BLAST
Hydra vulgaris IND-PUNE	db.XP_004206372.1	XP_004206372.1	0	GO:0035556	PMID:0000000	ISO	0	P	0	0	gene	taxon:6087	26042016	IPR_BLAST
Hydra vulgaris IND-PUNE	db.XP_004206372.1	XP_004206372.1	0	GO:0005509	PMID:0000000	ISO	0	F	0	0	gene	taxon:6087	26042016	IPR_BLAST
Hydra vulgaris IND-PUNE	db.XP_004206372.1	XP_004206372.1	0	GO:0005085	PMID:0000000	ISO	0	F	0	0	gene	taxon:6087	26042016	IPR_BLAST
Hydra vulgaris IND-PUNE	db.XP_004206372.1	XP_004206372.1	0	GO:0005622	PMID:0000000	ISO	0	C	0	0	gene	taxon:6087	26042016	IPR_BLAST
Hydra vulgaris IND-PUNE	db.XP_004206372.1	XP_004206372.1	0	GO:0007264	PMID:0000000	ISO	0	P	0	0	gene	taxon:6087	26042016	IPR_BLAST
Hydra vulgaris IND-PUNE	db.DENV_076270	DENV_076270	0	GO:0005524	PMID:0000000	ISO	0	F	0	0	gene	taxon:6087	26042016	IPR_BLAST
Hydra vulgaris IND-PUNE	db.DENV_076270	DENV_076270	0	GO:0016020	PMID:0000000	ISO	0	C	0	0	gene	taxon:6087	26042016	IPR_BLAST
Hydra vulgaris IND-PUNE	db.DENV_076270	DENV_076270	0	GO:0017038	PMID:0000000	ISO	0	P	0	0	gene	taxon:6087	26042016	IPR_BLAST
Hydra vulgaris IND-PUNE	db.DENV_179210	DENV_179210	0	GO:0003677	PMID:0000000	ISO	0	F	0	0	gene	taxon:6087	26042016	IPR_BLAST
Hydra vulgaris IND-PUNE	db.DENV_179210	DENV_179210	0	GO:0005634	PMID:0000000	ISO	0	C	0	0	gene	taxon:6087	26042016	IPR_BLAST
Hydra vulgaris IND-PUNE	db.DENV_179210	DENV_179210	0	GO:0006351	PMID:0000000	ISO	0	P	0	0	gene	taxon:6087	26042016	IPR_BLAST
Hydra vulgaris IND-PUNE	db.DENV_031335	DENV_031335	0	GO:0010181	PMID:0000000	ISO	0	F	0	0	gene	taxon:6087	26042016	IPR_BLAST
Hydra vulgaris IND-PUNE	db.XP_012558393.1	XP_012558393.1	0	GO:0016301	PMID:0000000	ISO	0	F	0	0	gene	taxon:6087	26042016	IPR_BLAST
Hydra vulgaris IND-PUNE	db.XP_012558393.1	XP_012558393.1	0	GO:0016772	PMID:0000000	ISO	0	F	0	0	gene	taxon:6087	26042016	IPR_BLAST
Hydra vulgaris IND-PUNE	db.DENV_189737	DENV_189737	0	GO:0005509	PMID:0000000	ISO	0	F	0	0	gene	taxon:6087	26042016	IPR_BLAST
Hydra vulgaris IND-PUNE	db.DENV_189737	DENV_189737	0	GO:0007166	PMID:0000000	ISO	0	P	0	0	gene	taxon:6087	26042016	IPR_BLAST
Hydra vulgaris IND-PUNE	db.DENV_189737	DENV_189737	0	GO:0016874	PMID:0000000	ISO	0	F	0	0	gene	taxon:6087	26042016	IPR_BLAST
Hydra vulgaris IND-PUNE	db.DENV_189737	DENV_189737	0	GO:0005634	PMID:0000000	ISO	0	C	0	0	gene	taxon:6087	26042016	IPR_BLAST
Hydra vulgaris IND-PUNE	db.DENV_189737	DENV_189737	0	GO:0023051	PMID:0000000	ISO	0	P	0	0	gene	taxon:6087	26042016	IPR_BLAST
Hydra vulgaris IND-PUNE	db.DENV_189737	DENV_189737	0	GO:0004871	PMID:0000000	ISO	0	F	0	0	gene	taxon:6087	26042016	IPR_BLAST
Hydra vulgaris IND-PUNE	db.DENV_189737	DENV_189737	0	GO:0004842	PMID:0000000	ISO	0	F	0	0	gene	taxon:6087	26042016	IPR_BLAST
Hydra vulgaris IND-PUNE	db.DENV_189737	DENV_189737	0	GO:0008270	PMID:0000000	ISO	0	F	0	0	gene	taxon:6087	26042016	IPR_BLAST
Hydra vulgaris IND-PUNE	db.DENV_031337	DENV_031337	0	GO:0016491	PMID:0000000	ISO	0	F	0	0	gene	taxon:6087	26042016	IPR_BLAST
Hydra vulgaris IND-PUNE	db.DENV_031337	DENV_031337	0	GO:0055114	PMID:0000000	ISO	0	P	0	0	gene	taxon:6087	26042016	IPR_BLAST
Hydra vulgaris IND-PUNE	db.XP_012554218.1_DENV_053955	XP_012554218.1_DENV_053955	0	GO:0005515	PMID:0000000	ISO	0	F	0	0	gene	taxon:6087	26042016	IPR_BLAST
Hydra vulgaris IND-PUNE	db.DENV_204086	DENV_204086	0	GO:0005509	PMID:0000000	ISO	0	F	0	0	gene	taxon:6087	26042016	IPR_BLAST
Hydra vulgaris IND-PUNE	db.DENV_204086	DENV_204086	0	GO:0007156	PMID:0000000	ISO	0	P	0	0	gene	taxon:6087	26042016	IPR_BLAST
Hydra vulgaris IND-PUNE	db.DENV_204086	DENV_204086	0	GO:0016020	PMID:0000000	ISO	0	C	0	0	gene	taxon:6087	26042016	IPR_BLAST
Hydra vulgaris IND-PUNE	db.DENV_180634	DENV_180634	0	GO:0005515	PMID:0000000	ISO	0	F	0	0	gene	taxon:6087	26042016	IPR_BLAST
Hydra vulgaris IND-PUNE	db.DENV_180634	DENV_180634	0	GO:0008270	PMID:0000000	ISO	0	F	0	0	gene	taxon:6087	26042016	IPR_BLAST
Hydra vulgaris IND-PUNE	db.DENV_189738	DENV_189738	0	GO:0008270	PMID:0000000	ISO	0	F	0	0	gene	taxon:6087	26042016	IPR_BLAST
Hydra vulgaris IND-PUNE	db.DENV_186880_XP_012554870.1	DENV_186880_XP_012554870.1	0	GO:0003676	PMID:0000000	ISO	0	F	0	0	gene	taxon:6087	26042016	IPR_BLAST
Hydra vulgaris IND-PUNE	db.DENV_186880_XP_012554870.1	DENV_186880_XP_012554870.1	0	GO:0008270	PMID:0000000	ISO	0	F	0	0	gene	taxon:6087	26042016	IPR_BLAST
Hydra vulgaris IND-PUNE	db.DENV_186880_XP_012554870.1	DENV_186880_XP_012554870.1	0	GO:0016818	PMID:0000000	ISO	0	F	0	0	gene	taxon:6087	26042016	IPR_BLAST
Hydra vulgaris IND-PUNE	db.DENV_186880_XP_012554870.1	DENV_186880_XP_012554870.1	0	GO:0005515	PMID:0000000	ISO	0	F	0	0	gene	taxon:6087	26042016	IPR_BLAST
Hydra vulgaris IND-PUNE	db.DENV_186880_XP_012554870.1	DENV_186880_XP_012554870.1	0	GO:0005524	PMID:0000000	ISO	0	F	0	0	gene	taxon:6087	26042016	IPR_BLAST
Hydra vulgaris IND-PUNE	db.XP_012556269.1_DENV_077641	XP_012556269.1_DENV_077641	0	GO:0003677	PMID:0000000	ISO	0	F	0	0	gene	taxon:6087	26042016	IPR_BLAST
Hydra vulgaris IND-PUNE	db.XP_012564111.1_DENV_105804	XP_012564111.1_DENV_105804	0	GO:0000154	PMID:0000000	ISO	0	P	0	0	gene	taxon:6087	26042016	IPR_BLAST
Hydra vulgaris IND-PUNE	db.XP_012564111.1_DENV_105804	XP_012564111.1_DENV_105804	0	GO:0000179	PMID:0000000	ISO	0	F	0	0	gene	taxon:6087	26042016	IPR_BLAST
Hydra vulgaris IND-PUNE	db.XP_012564111.1_DENV_105804	XP_012564111.1_DENV_105804	0	GO:0008649	PMID:0000000	ISO	0	F	0	0	gene	taxon:6087	26042016	IPR_BLAST
Hydra vulgaris IND-PUNE	db.XP_012564111.1_DENV_105804	XP_012564111.1_DENV_105804	0	GO:0006364	PMID:0000000	ISO	0	P	0	0	gene	taxon:6087	26042016	IPR_BLAST
Hydra vulgaris IND-PUNE	db.DENV_044942_XP_002163572.3	DENV_044942_XP_002163572.3	0	GO:0016021	PMID:0000000	ISO	0	C	0	0	gene	taxon:6087	26042016	IPR_BLAST
Hydra vulgaris IND-PUNE	db.XP_012561372.1	XP_012561372.1	0	GO:0003676	PMID:0000000	ISO	0	F	0	0	gene	taxon:6087	26042016	IPR_BLAST
Hydra vulgaris IND-PUNE	db.XP_012561372.1	XP_012561372.1	0	GO:0005524	PMID:0000000	ISO	0	F	0	0	gene	taxon:6087	26042016	IPR_BLAST
Hydra vulgaris IND-PUNE	db.DENV_001661	DENV_001661	0	GO:0003723	PMID:0000000	ISO	0	F	0	0	gene	taxon:6087	26042016	IPR_BLAST
Hydra vulgaris IND-PUNE	db.DENV_001661	DENV_001661	0	GO:0003964	PMID:0000000	ISO	0	F	0	0	gene	taxon:6087	26042016	IPR_BLAST
Hydra vulgaris IND-PUNE	db.DENV_127745	DENV_127745	0	GO:0005509	PMID:0000000	ISO	0	F	0	0	gene	taxon:6087	26042016	IPR_BLAST
Hydra vulgaris IND-PUNE	db.DENV_100726	DENV_100726	0	GO:0004672	PMID:0000000	ISO	0	F	0	0	gene	taxon:6087	26042016	IPR_BLAST
Hydra vulgaris IND-PUNE	db.DENV_100726	DENV_100726	0	GO:0005524	PMID:0000000	ISO	0	F	0	0	gene	taxon:6087	26042016	IPR_BLAST
Hydra vulgaris IND-PUNE	db.DENV_100726	DENV_100726	0	GO:0006468	PMID:0000000	ISO	0	P	0	0	gene	taxon:6087	26042016	IPR_BLAST
Hydra vulgaris IND-PUNE	db.XP_012555199.1	XP_012555199.1	0	GO:0005515	PMID:0000000	ISO	0	F	0	0	gene	taxon:6087	26042016	IPR_BLAST
Hydra vulgaris IND-PUNE	db.XP_012555199.1	XP_012555199.1	0	GO:0006629	PMID:0000000	ISO	0	P	0	0	gene	taxon:6087	26042016	IPR_BLAST
Hydra vulgaris IND-PUNE	db.XP_012562721.1	XP_012562721.1	0	GO:0005507	PMID:0000000	ISO	0	F	0	0	gene	taxon:6087	26042016	IPR_BLAST
Hydra vulgaris IND-PUNE	db.XP_012562721.1	XP_012562721.1	0	GO:0016641	PMID:0000000	ISO	0	F	0	0	gene	taxon:6087	26042016	IPR_BLAST
Hydra vulgaris IND-PUNE	db.XP_012562721.1	XP_012562721.1	0	GO:0055114	PMID:0000000	ISO	0	P	0	0	gene	taxon:6087	26042016	IPR_BLAST
Hydra vulgaris IND-PUNE	db.XP_012562721.1	XP_012562721.1	0	GO:0016020	PMID:0000000	ISO	0	C	0	0	gene	taxon:6087	26042016	IPR_BLAST
Hydra vulgaris IND-PUNE	db.XP_012562721.1	XP_012562721.1	0	GO:0005044	PMID:0000000	ISO	0	F	0	0	gene	taxon:6087	26042016	IPR_BLAST
Hydra vulgaris IND-PUNE	db.DENV_136902_XP_012566842.1	DENV_136902_XP_012566842.1	0	GO:0005524	PMID:0000000	ISO	0	F	0	0	gene	taxon:6087	26042016	IPR_BLAST
Hydra vulgaris IND-PUNE	db.DENV_136902_XP_012566842.1	DENV_136902_XP_012566842.1	0	GO:0005737	PMID:0000000	ISO	0	C	0	0	gene	taxon:6087	26042016	IPR_BLAST
Hydra vulgaris IND-PUNE	db.DENV_136902_XP_012566842.1	DENV_136902_XP_012566842.1	0	GO:0006457	PMID:0000000	ISO	0	P	0	0	gene	taxon:6087	26042016	IPR_BLAST
Hydra vulgaris IND-PUNE	db.DENV_136902_XP_012566842.1	DENV_136902_XP_012566842.1	0	GO:0042026	PMID:0000000	ISO	0	P	0	0	gene	taxon:6087	26042016	IPR_BLAST
Hydra vulgaris IND-PUNE	db.DENV_081577	DENV_081577	0	GO:0004672	PMID:0000000	ISO	0	F	0	0	gene	taxon:6087	26042016	IPR_BLAST
Hydra vulgaris IND-PUNE	db.DENV_081577	DENV_081577	0	GO:0005524	PMID:0000000	ISO	0	F	0	0	gene	taxon:6087	26042016	IPR_BLAST
Hydra vulgaris IND-PUNE	db.DENV_081577	DENV_081577	0	GO:0006468	PMID:0000000	ISO	0	P	0	0	gene	taxon:6087	26042016	IPR_BLAST
Hydra vulgaris IND-PUNE	db.XP_012556351.1	XP_012556351.1	0	GO:0000723	PMID:0000000	ISO	0	P	0	0	gene	taxon:6087	26042016	IPR_BLAST
Hydra vulgaris IND-PUNE	db.XP_012556351.1	XP_012556351.1	0	GO:0003678	PMID:0000000	ISO	0	F	0	0	gene	taxon:6087	26042016	IPR_BLAST
Hydra vulgaris IND-PUNE	db.XP_012556351.1	XP_012556351.1	0	GO:0006281	PMID:0000000	ISO	0	P	0	0	gene	taxon:6087	26042016	IPR_BLAST
Hydra vulgaris IND-PUNE	db.XP_012561569.1	XP_012561569.1	0	GO:0000723	PMID:0000000	ISO	0	P	0	0	gene	taxon:6087	26042016	IPR_BLAST
Hydra vulgaris IND-PUNE	db.XP_012561569.1	XP_012561569.1	0	GO:0003678	PMID:0000000	ISO	0	F	0	0	gene	taxon:6087	26042016	IPR_BLAST
Hydra vulgaris IND-PUNE	db.XP_012561569.1	XP_012561569.1	0	GO:0006281	PMID:0000000	ISO	0	P	0	0	gene	taxon:6087	26042016	IPR_BLAST
Hydra vulgaris IND-PUNE	db.DENV_067541	DENV_067541	0	GO:0031929	PMID:0000000	ISO	0	P	0	0	gene	taxon:6087	26042016	IPR_BLAST
Hydra vulgaris IND-PUNE	db.DENV_067541	DENV_067541	0	GO:0031931	PMID:0000000	ISO	0	C	0	0	gene	taxon:6087	26042016	IPR_BLAST
Hydra vulgaris IND-PUNE	db.DENV_022605	DENV_022605	0	GO:0016829	PMID:0000000	ISO	0	F	0	0	gene	taxon:6087	26042016	IPR_BLAST
Hydra vulgaris IND-PUNE	db.DENV_198921	DENV_198921	0	GO:0006950	PMID:0000000	ISO	0	P	0	0	gene	taxon:6087	26042016	IPR_BLAST
Hydra vulgaris IND-PUNE	db.DENV_101276_XP_004210054.1	DENV_101276_XP_004210054.1	0	GO:0006464	PMID:0000000	ISO	0	P	0	0	gene	taxon:6087	26042016	IPR_BLAST
Hydra vulgaris IND-PUNE	db.DENV_027472_XP_002159993.1	DENV_027472_XP_002159993.1	0	GO:0004672	PMID:0000000	ISO	0	F	0	0	gene	taxon:6087	26042016	IPR_BLAST
Hydra vulgaris IND-PUNE	db.DENV_027472_XP_002159993.1	DENV_027472_XP_002159993.1	0	GO:0005524	PMID:0000000	ISO	0	F	0	0	gene	taxon:6087	26042016	IPR_BLAST
Hydra vulgaris IND-PUNE	db.DENV_027472_XP_002159993.1	DENV_027472_XP_002159993.1	0	GO:0006468	PMID:0000000	ISO	0	P	0	0	gene	taxon:6087	26042016	IPR_BLAST
Hydra vulgaris IND-PUNE	db.XP_012556404.1	XP_012556404.1	0	GO:0008152	PMID:0000000	ISO	0	P	0	0	gene	taxon:6087	26042016	IPR_BLAST
Hydra vulgaris IND-PUNE	db.XP_012556404.1	XP_012556404.1	0	GO:0016491	PMID:0000000	ISO	0	F	0	0	gene	taxon:6087	26042016	IPR_BLAST
Hydra vulgaris IND-PUNE	db.DENV_035228	DENV_035228	0	GO:0003677	PMID:0000000	ISO	0	F	0	0	gene	taxon:6087	26042016	IPR_BLAST
Hydra vulgaris IND-PUNE	db.DENV_035228	DENV_035228	0	GO:0005524	PMID:0000000	ISO	0	F	0	0	gene	taxon:6087	26042016	IPR_BLAST
Hydra vulgaris IND-PUNE	db.DENV_035228	DENV_035228	0	GO:0016787	PMID:0000000	ISO	0	F	0	0	gene	taxon:6087	26042016	IPR_BLAST
Hydra vulgaris IND-PUNE	db.DENV_035228	DENV_035228	0	GO:0004386	PMID:0000000	ISO	0	F	0	0	gene	taxon:6087	26042016	IPR_BLAST
Hydra vulgaris IND-PUNE	db.XP_012566277.1	XP_012566277.1	0	GO:0046872	PMID:0000000	ISO	0	F	0	0	gene	taxon:6087	26042016	IPR_BLAST
Hydra vulgaris IND-PUNE	db.DENV_158751_XP_012561702.1	DENV_158751_XP_012561702.1	0	GO:0003676	PMID:0000000	ISO	0	F	0	0	gene	taxon:6087	26042016	IPR_BLAST
Hydra vulgaris IND-PUNE	db.XP_012563874.1_DENV_082409	XP_012563874.1_DENV_082409	0	GO:0005515	PMID:0000000	ISO	0	F	0	0	gene	taxon:6087	26042016	IPR_BLAST
Hydra vulgaris IND-PUNE	db.XP_012560770.1	XP_012560770.1	0	GO:0016021	PMID:0000000	ISO	0	C	0	0	gene	taxon:6087	26042016	IPR_BLAST
Hydra vulgaris IND-PUNE	db.XP_012560770.1	XP_012560770.1	0	GO:0055085	PMID:0000000	ISO	0	P	0	0	gene	taxon:6087	26042016	IPR_BLAST
Hydra vulgaris IND-PUNE	db.DENV_150934_XP_002170748.2	DENV_150934_XP_002170748.2	0	GO:0004601	PMID:0000000	ISO	0	F	0	0	gene	taxon:6087	26042016	IPR_BLAST
Hydra vulgaris IND-PUNE	db.DENV_011127_XP_002157195.3	DENV_011127_XP_002157195.3	0	GO:0005515	PMID:0000000	ISO	0	F	0	0	gene	taxon:6087	26042016	IPR_BLAST
Hydra vulgaris IND-PUNE	db.DENV_011127_XP_002157195.3	DENV_011127_XP_002157195.3	0	GO:0005634	PMID:0000000	ISO	0	C	0	0	gene	taxon:6087	26042016	IPR_BLAST
Hydra vulgaris IND-PUNE	db.DENV_011127_XP_002157195.3	DENV_011127_XP_002157195.3	0	GO:0008270	PMID:0000000	ISO	0	F	0	0	gene	taxon:6087	26042016	IPR_BLAST
Hydra vulgaris IND-PUNE	db.DENV_011127_XP_002157195.3	DENV_011127_XP_002157195.3	0	GO:0018024	PMID:0000000	ISO	0	F	0	0	gene	taxon:6087	26042016	IPR_BLAST
Hydra vulgaris IND-PUNE	db.DENV_011127_XP_002157195.3	DENV_011127_XP_002157195.3	0	GO:0034968	PMID:0000000	ISO	0	P	0	0	gene	taxon:6087	26042016	IPR_BLAST
Hydra vulgaris IND-PUNE	db.DENV_038371_XP_002154569.3	DENV_038371_XP_002154569.3	0	GO:0005515	PMID:0000000	ISO	0	F	0	0	gene	taxon:6087	26042016	IPR_BLAST
Hydra vulgaris IND-PUNE	db.DENV_038371_XP_002154569.3	DENV_038371_XP_002154569.3	0	GO:0018024	PMID:0000000	ISO	0	F	0	0	gene	taxon:6087	26042016	IPR_BLAST
Hydra vulgaris IND-PUNE	db.DENV_005550	DENV_005550	0	GO:0008452	PMID:0000000	ISO	0	F	0	0	gene	taxon:6087	26042016	IPR_BLAST
Hydra vulgaris IND-PUNE	db.DENV_005550	DENV_005550	0	GO:0006396	PMID:0000000	ISO	0	P	0	0	gene	taxon:6087	26042016	IPR_BLAST
Hydra vulgaris IND-PUNE	db.DENV_018170	DENV_018170	0	GO:0003676	PMID:0000000	ISO	0	F	0	0	gene	taxon:6087	26042016	IPR_BLAST
Hydra vulgaris IND-PUNE	db.DENV_018171	DENV_018171	0	GO:0003995	PMID:0000000	ISO	0	F	0	0	gene	taxon:6087	26042016	IPR_BLAST
Hydra vulgaris IND-PUNE	db.DENV_018171	DENV_018171	0	GO:0050660	PMID:0000000	ISO	0	F	0	0	gene	taxon:6087	26042016	IPR_BLAST
Hydra vulgaris IND-PUNE	db.DENV_085464	DENV_085464	0	GO:0005840	PMID:0000000	ISO	0	C	0	0	gene	taxon:6087	26042016	IPR_BLAST
Hydra vulgaris IND-PUNE	db.DENV_085464	DENV_085464	0	GO:0003735	PMID:0000000	ISO	0	F	0	0	gene	taxon:6087	26042016	IPR_BLAST
Hydra vulgaris IND-PUNE	db.DENV_085464	DENV_085464	0	GO:0006412	PMID:0000000	ISO	0	P	0	0	gene	taxon:6087	26042016	IPR_BLAST
Hydra vulgaris IND-PUNE	db.DENV_090760	DENV_090760	0	GO:0005509	PMID:0000000	ISO	0	F	0	0	gene	taxon:6087	26042016	IPR_BLAST
Hydra vulgaris IND-PUNE	db.DENV_090760	DENV_090760	0	GO:0005615	PMID:0000000	ISO	0	C	0	0	gene	taxon:6087	26042016	IPR_BLAST
Hydra vulgaris IND-PUNE	db.DENV_090760	DENV_090760	0	GO:0004222	PMID:0000000	ISO	0	F	0	0	gene	taxon:6087	26042016	IPR_BLAST
Hydra vulgaris IND-PUNE	db.XP_012554597.1	XP_012554597.1	0	GO:0004222	PMID:0000000	ISO	0	F	0	0	gene	taxon:6087	26042016	IPR_BLAST
Hydra vulgaris IND-PUNE	db.XP_012554597.1	XP_012554597.1	0	GO:0006508	PMID:0000000	ISO	0	P	0	0	gene	taxon:6087	26042016	IPR_BLAST
Hydra vulgaris IND-PUNE	db.XP_012554597.1	XP_012554597.1	0	GO:0008270	PMID:0000000	ISO	0	F	0	0	gene	taxon:6087	26042016	IPR_BLAST
Hydra vulgaris IND-PUNE	db.XP_012554597.1	XP_012554597.1	0	GO:0031012	PMID:0000000	ISO	0	C	0	0	gene	taxon:6087	26042016	IPR_BLAST
Hydra vulgaris IND-PUNE	db.DENV_191351_XP_012553896.1	DENV_191351_XP_012553896.1	0	GO:0016021	PMID:0000000	ISO	0	C	0	0	gene	taxon:6087	26042016	IPR_BLAST
Hydra vulgaris IND-PUNE	db.DENV_191351_XP_012553896.1	DENV_191351_XP_012553896.1	0	GO:0055085	PMID:0000000	ISO	0	P	0	0	gene	taxon:6087	26042016	IPR_BLAST
Hydra vulgaris IND-PUNE	db.DENV_092004	DENV_092004	0	GO:0003676	PMID:0000000	ISO	0	F	0	0	gene	taxon:6087	26042016	IPR_BLAST
Hydra vulgaris IND-PUNE	db.DENV_092004	DENV_092004	0	GO:0000166	PMID:0000000	ISO	0	F	0	0	gene	taxon:6087	26042016	IPR_BLAST
Hydra vulgaris IND-PUNE	db.DENV_025008_XP_002162582.3	DENV_025008_XP_002162582.3	0	GO:0005267	PMID:0000000	ISO	0	F	0	0	gene	taxon:6087	26042016	IPR_BLAST
Hydra vulgaris IND-PUNE	db.DENV_025008_XP_002162582.3	DENV_025008_XP_002162582.3	0	GO:0016020	PMID:0000000	ISO	0	C	0	0	gene	taxon:6087	26042016	IPR_BLAST
Hydra vulgaris IND-PUNE	db.DENV_025008_XP_002162582.3	DENV_025008_XP_002162582.3	0	GO:0071805	PMID:0000000	ISO	0	P	0	0	gene	taxon:6087	26042016	IPR_BLAST
Hydra vulgaris IND-PUNE	db.DENV_025008_XP_002162582.3	DENV_025008_XP_002162582.3	0	GO:0016021	PMID:0000000	ISO	0	C	0	0	gene	taxon:6087	26042016	IPR_BLAST
Hydra vulgaris IND-PUNE	db.XP_004207284.1	XP_004207284.1	0	GO:0046983	PMID:0000000	ISO	0	F	0	0	gene	taxon:6087	26042016	IPR_BLAST
Hydra vulgaris IND-PUNE	db.XP_004212358.1	XP_004212358.1	0	GO:0003676	PMID:0000000	ISO	0	F	0	0	gene	taxon:6087	26042016	IPR_BLAST
Hydra vulgaris IND-PUNE	db.XP_004212358.1	XP_004212358.1	0	GO:0003677	PMID:0000000	ISO	0	F	0	0	gene	taxon:6087	26042016	IPR_BLAST
Hydra vulgaris IND-PUNE	db.XP_002160750.2	XP_002160750.2	0	GO:0005509	PMID:0000000	ISO	0	F	0	0	gene	taxon:6087	26042016	IPR_BLAST
Hydra vulgaris IND-PUNE	db.DENV_023472	DENV_023472	0	GO:0003857	PMID:0000000	ISO	0	F	0	0	gene	taxon:6087	26042016	IPR_BLAST
Hydra vulgaris IND-PUNE	db.DENV_023472	DENV_023472	0	GO:0070403	PMID:0000000	ISO	0	F	0	0	gene	taxon:6087	26042016	IPR_BLAST
Hydra vulgaris IND-PUNE	db.DENV_023472	DENV_023472	0	GO:0006631	PMID:0000000	ISO	0	P	0	0	gene	taxon:6087	26042016	IPR_BLAST
Hydra vulgaris IND-PUNE	db.DENV_085469	DENV_085469	0	GO:0016020	PMID:0000000	ISO	0	C	0	0	gene	taxon:6087	26042016	IPR_BLAST
Hydra vulgaris IND-PUNE	db.DENV_085469	DENV_085469	0	GO:0008236	PMID:0000000	ISO	0	F	0	0	gene	taxon:6087	26042016	IPR_BLAST
Hydra vulgaris IND-PUNE	db.DENV_022628_XP_012562661.1	DENV_022628_XP_012562661.1	0	GO:0008168	PMID:0000000	ISO	0	F	0	0	gene	taxon:6087	26042016	IPR_BLAST
Hydra vulgaris IND-PUNE	db.XP_002166193.3_DENV_013820	XP_002166193.3_DENV_013820	0	GO:0008158	PMID:0000000	ISO	0	F	0	0	gene	taxon:6087	26042016	IPR_BLAST
Hydra vulgaris IND-PUNE	db.XP_002166193.3_DENV_013820	XP_002166193.3_DENV_013820	0	GO:0016020	PMID:0000000	ISO	0	C	0	0	gene	taxon:6087	26042016	IPR_BLAST
Hydra vulgaris IND-PUNE	db.XP_002166193.3_DENV_013820	XP_002166193.3_DENV_013820	0	GO:0016021	PMID:0000000	ISO	0	C	0	0	gene	taxon:6087	26042016	IPR_BLAST
Hydra vulgaris IND-PUNE	db.DENV_037873	DENV_037873	0	GO:0005515	PMID:0000000	ISO	0	F	0	0	gene	taxon:6087	26042016	IPR_BLAST
Hydra vulgaris IND-PUNE	db.DENV_115999	DENV_115999	0	GO:0003723	PMID:0000000	ISO	0	F	0	0	gene	taxon:6087	26042016	IPR_BLAST
Hydra vulgaris IND-PUNE	db.DENV_115999	DENV_115999	0	GO:0015935	PMID:0000000	ISO	0	C	0	0	gene	taxon:6087	26042016	IPR_BLAST
Hydra vulgaris IND-PUNE	db.DENV_115999	DENV_115999	0	GO:0003735	PMID:0000000	ISO	0	F	0	0	gene	taxon:6087	26042016	IPR_BLAST
Hydra vulgaris IND-PUNE	db.DENV_115999	DENV_115999	0	GO:0006412	PMID:0000000	ISO	0	P	0	0	gene	taxon:6087	26042016	IPR_BLAST
Hydra vulgaris IND-PUNE	db.DENV_044413	DENV_044413	0	GO:0006413	PMID:0000000	ISO	0	P	0	0	gene	taxon:6087	26042016	IPR_BLAST
Hydra vulgaris IND-PUNE	db.DENV_044413	DENV_044413	0	GO:0005737	PMID:0000000	ISO	0	C	0	0	gene	taxon:6087	26042016	IPR_BLAST
Hydra vulgaris IND-PUNE	db.DENV_044413	DENV_044413	0	GO:0003743	PMID:0000000	ISO	0	F	0	0	gene	taxon:6087	26042016	IPR_BLAST
Hydra vulgaris IND-PUNE	db.DENV_020968_XP_002156974.1	DENV_020968_XP_002156974.1	0	GO:0005525	PMID:0000000	ISO	0	F	0	0	gene	taxon:6087	26042016	IPR_BLAST
Hydra vulgaris IND-PUNE	db.DENV_020968_XP_002156974.1	DENV_020968_XP_002156974.1	0	GO:0007264	PMID:0000000	ISO	0	P	0	0	gene	taxon:6087	26042016	IPR_BLAST
Hydra vulgaris IND-PUNE	db.DENV_020968_XP_002156974.1	DENV_020968_XP_002156974.1	0	GO:0005622	PMID:0000000	ISO	0	C	0	0	gene	taxon:6087	26042016	IPR_BLAST
Hydra vulgaris IND-PUNE	db.DENV_076730	DENV_076730	0	GO:0005524	PMID:0000000	ISO	0	F	0	0	gene	taxon:6087	26042016	IPR_BLAST
Hydra vulgaris IND-PUNE	db.DENV_076730	DENV_076730	0	GO:0016021	PMID:0000000	ISO	0	C	0	0	gene	taxon:6087	26042016	IPR_BLAST
Hydra vulgaris IND-PUNE	db.DENV_076730	DENV_076730	0	GO:0004672	PMID:0000000	ISO	0	F	0	0	gene	taxon:6087	26042016	IPR_BLAST
Hydra vulgaris IND-PUNE	db.DENV_027845_XP_012559859.1	DENV_027845_XP_012559859.1	0	GO:0005085	PMID:0000000	ISO	0	F	0	0	gene	taxon:6087	26042016	IPR_BLAST
Hydra vulgaris IND-PUNE	db.DENV_027845_XP_012559859.1	DENV_027845_XP_012559859.1	0	GO:0035556	PMID:0000000	ISO	0	P	0	0	gene	taxon:6087	26042016	IPR_BLAST
Hydra vulgaris IND-PUNE	db.DENV_027845_XP_012559859.1	DENV_027845_XP_012559859.1	0	GO:0005089	PMID:0000000	ISO	0	F	0	0	gene	taxon:6087	26042016	IPR_BLAST
Hydra vulgaris IND-PUNE	db.DENV_027845_XP_012559859.1	DENV_027845_XP_012559859.1	0	GO:0035023	PMID:0000000	ISO	0	P	0	0	gene	taxon:6087	26042016	IPR_BLAST
Hydra vulgaris IND-PUNE	db.DENV_027845_XP_012559859.1	DENV_027845_XP_012559859.1	0	GO:0005622	PMID:0000000	ISO	0	C	0	0	gene	taxon:6087	26042016	IPR_BLAST
Hydra vulgaris IND-PUNE	db.DENV_044467_XP_012564884.1	DENV_044467_XP_012564884.1	0	GO:0006281	PMID:0000000	ISO	0	P	0	0	gene	taxon:6087	26042016	IPR_BLAST
Hydra vulgaris IND-PUNE	db.DENV_044467_XP_012564884.1	DENV_044467_XP_012564884.1	0	GO:0030915	PMID:0000000	ISO	0	C	0	0	gene	taxon:6087	26042016	IPR_BLAST
Hydra vulgaris IND-PUNE	db.DENV_044467_XP_012564884.1	DENV_044467_XP_012564884.1	0	GO:0005634	PMID:0000000	ISO	0	C	0	0	gene	taxon:6087	26042016	IPR_BLAST
Hydra vulgaris IND-PUNE	db.XP_012553851.1	XP_012553851.1	0	GO:0046983	PMID:0000000	ISO	0	F	0	0	gene	taxon:6087	26042016	IPR_BLAST
Hydra vulgaris IND-PUNE	db.XP_012562284.1	XP_012562284.1	0	GO:0005515	PMID:0000000	ISO	0	F	0	0	gene	taxon:6087	26042016	IPR_BLAST
Hydra vulgaris IND-PUNE	db.XP_012562284.1	XP_012562284.1	0	GO:0007165	PMID:0000000	ISO	0	P	0	0	gene	taxon:6087	26042016	IPR_BLAST
Hydra vulgaris IND-PUNE	db.DENV_199793	DENV_199793	0	GO:0046983	PMID:0000000	ISO	0	F	0	0	gene	taxon:6087	26042016	IPR_BLAST
Hydra vulgaris IND-PUNE	db.XP_012562140.1	XP_012562140.1	0	GO:0003676	PMID:0000000	ISO	0	F	0	0	gene	taxon:6087	26042016	IPR_BLAST
Hydra vulgaris IND-PUNE	db.DENV_193713	DENV_193713	0	GO:0003677	PMID:0000000	ISO	0	F	0	0	gene	taxon:6087	26042016	IPR_BLAST
Hydra vulgaris IND-PUNE	db.DENV_193713	DENV_193713	0	GO:0006352	PMID:0000000	ISO	0	P	0	0	gene	taxon:6087	26042016	IPR_BLAST
Hydra vulgaris IND-PUNE	db.DENV_193713	DENV_193713	0	GO:0016987	PMID:0000000	ISO	0	F	0	0	gene	taxon:6087	26042016	IPR_BLAST
Hydra vulgaris IND-PUNE	db.DENV_193713	DENV_193713	0	GO:0003700	PMID:0000000	ISO	0	F	0	0	gene	taxon:6087	26042016	IPR_BLAST
Hydra vulgaris IND-PUNE	db.XP_004205608.2_DENV_095122	XP_004205608.2_DENV_095122	0	GO:0003723	PMID:0000000	ISO	0	F	0	0	gene	taxon:6087	26042016	IPR_BLAST
Hydra vulgaris IND-PUNE	db.XP_004205608.2_DENV_095122	XP_004205608.2_DENV_095122	0	GO:0005515	PMID:0000000	ISO	0	F	0	0	gene	taxon:6087	26042016	IPR_BLAST
Hydra vulgaris IND-PUNE	db.XP_004205608.2_DENV_095122	XP_004205608.2_DENV_095122	0	GO:0003743	PMID:0000000	ISO	0	F	0	0	gene	taxon:6087	26042016	IPR_BLAST
Hydra vulgaris IND-PUNE	db.XP_012553640.1_DENV_072430	XP_012553640.1_DENV_072430	0	GO:0004383	PMID:0000000	ISO	0	F	0	0	gene	taxon:6087	26042016	IPR_BLAST
Hydra vulgaris IND-PUNE	db.XP_012553640.1_DENV_072430	XP_012553640.1_DENV_072430	0	GO:0006182	PMID:0000000	ISO	0	P	0	0	gene	taxon:6087	26042016	IPR_BLAST
Hydra vulgaris IND-PUNE	db.XP_012553640.1_DENV_072430	XP_012553640.1_DENV_072430	0	GO:0009190	PMID:0000000	ISO	0	P	0	0	gene	taxon:6087	26042016	IPR_BLAST
Hydra vulgaris IND-PUNE	db.XP_012553640.1_DENV_072430	XP_012553640.1_DENV_072430	0	GO:0016849	PMID:0000000	ISO	0	F	0	0	gene	taxon:6087	26042016	IPR_BLAST
Hydra vulgaris IND-PUNE	db.XP_012553640.1_DENV_072430	XP_012553640.1_DENV_072430	0	GO:0035556	PMID:0000000	ISO	0	P	0	0	gene	taxon:6087	26042016	IPR_BLAST
Hydra vulgaris IND-PUNE	db.XP_012553640.1_DENV_072430	XP_012553640.1_DENV_072430	0	GO:0020037	PMID:0000000	ISO	0	F	0	0	gene	taxon:6087	26042016	IPR_BLAST
Hydra vulgaris IND-PUNE	db.XP_012553640.1_DENV_072430	XP_012553640.1_DENV_072430	0	GO:0005622	PMID:0000000	ISO	0	C	0	0	gene	taxon:6087	26042016	IPR_BLAST
Hydra vulgaris IND-PUNE	db.XP_012553640.1_DENV_072430	XP_012553640.1_DENV_072430	0	GO:0000166	PMID:0000000	ISO	0	F	0	0	gene	taxon:6087	26042016	IPR_BLAST
Hydra vulgaris IND-PUNE	db.DENV_167479	DENV_167479	0	GO:0006869	PMID:0000000	ISO	0	P	0	0	gene	taxon:6087	26042016	IPR_BLAST
Hydra vulgaris IND-PUNE	db.XP_004212252.2_DENV_003190	XP_004212252.2_DENV_003190	0	GO:0005515	PMID:0000000	ISO	0	F	0	0	gene	taxon:6087	26042016	IPR_BLAST
Hydra vulgaris IND-PUNE	db.XP_004212252.2_DENV_003190	XP_004212252.2_DENV_003190	0	GO:0006457	PMID:0000000	ISO	0	P	0	0	gene	taxon:6087	26042016	IPR_BLAST
Hydra vulgaris IND-PUNE	db.XP_002169633.2_DENV_144670	XP_002169633.2_DENV_144670	0	GO:0016020	PMID:0000000	ISO	0	C	0	0	gene	taxon:6087	26042016	IPR_BLAST
Hydra vulgaris IND-PUNE	db.DENV_108292_XP_012557680.1	DENV_108292_XP_012557680.1	0	GO:0051087	PMID:0000000	ISO	0	F	0	0	gene	taxon:6087	26042016	IPR_BLAST
Hydra vulgaris IND-PUNE	db.DENV_185396	DENV_185396	0	GO:0004672	PMID:0000000	ISO	0	F	0	0	gene	taxon:6087	26042016	IPR_BLAST
Hydra vulgaris IND-PUNE	db.DENV_185396	DENV_185396	0	GO:0005524	PMID:0000000	ISO	0	F	0	0	gene	taxon:6087	26042016	IPR_BLAST
Hydra vulgaris IND-PUNE	db.DENV_185396	DENV_185396	0	GO:0006468	PMID:0000000	ISO	0	P	0	0	gene	taxon:6087	26042016	IPR_BLAST
Hydra vulgaris IND-PUNE	db.XP_012563633.1	XP_012563633.1	0	GO:0042254	PMID:0000000	ISO	0	P	0	0	gene	taxon:6087	26042016	IPR_BLAST
Hydra vulgaris IND-PUNE	db.XP_012563633.1	XP_012563633.1	0	GO:0042256	PMID:0000000	ISO	0	P	0	0	gene	taxon:6087	26042016	IPR_BLAST
Hydra vulgaris IND-PUNE	db.XP_012563777.1	XP_012563777.1	0	GO:0003677	PMID:0000000	ISO	0	F	0	0	gene	taxon:6087	26042016	IPR_BLAST
Hydra vulgaris IND-PUNE	db.DENV_110781	DENV_110781	0	GO:0004930	PMID:0000000	ISO	0	F	0	0	gene	taxon:6087	26042016	IPR_BLAST
Hydra vulgaris IND-PUNE	db.DENV_110781	DENV_110781	0	GO:0007186	PMID:0000000	ISO	0	P	0	0	gene	taxon:6087	26042016	IPR_BLAST
Hydra vulgaris IND-PUNE	db.DENV_110781	DENV_110781	0	GO:0016021	PMID:0000000	ISO	0	C	0	0	gene	taxon:6087	26042016	IPR_BLAST
Hydra vulgaris IND-PUNE	db.DENV_094653	DENV_094653	0	GO:0006012	PMID:0000000	ISO	0	P	0	0	gene	taxon:6087	26042016	IPR_BLAST
Hydra vulgaris IND-PUNE	db.DENV_094653	DENV_094653	0	GO:0008108	PMID:0000000	ISO	0	F	0	0	gene	taxon:6087	26042016	IPR_BLAST
Hydra vulgaris IND-PUNE	db.DENV_094653	DENV_094653	0	GO:0008270	PMID:0000000	ISO	0	F	0	0	gene	taxon:6087	26042016	IPR_BLAST
Hydra vulgaris IND-PUNE	db.DENV_000340	DENV_000340	0	GO:0003824	PMID:0000000	ISO	0	F	0	0	gene	taxon:6087	26042016	IPR_BLAST
Hydra vulgaris IND-PUNE	db.DENV_000340	DENV_000340	0	GO:0008152	PMID:0000000	ISO	0	P	0	0	gene	taxon:6087	26042016	IPR_BLAST
Hydra vulgaris IND-PUNE	db.DENV_000340	DENV_000340	0	GO:0009058	PMID:0000000	ISO	0	P	0	0	gene	taxon:6087	26042016	IPR_BLAST
Hydra vulgaris IND-PUNE	db.DENV_000340	DENV_000340	0	GO:0016742	PMID:0000000	ISO	0	F	0	0	gene	taxon:6087	26042016	IPR_BLAST
Hydra vulgaris IND-PUNE	db.DENV_030971_XP_012566003.1	DENV_030971_XP_012566003.1	0	GO:0005515	PMID:0000000	ISO	0	F	0	0	gene	taxon:6087	26042016	IPR_BLAST
Hydra vulgaris IND-PUNE	db.DENV_030971_XP_012566003.1	DENV_030971_XP_012566003.1	0	GO:0007165	PMID:0000000	ISO	0	P	0	0	gene	taxon:6087	26042016	IPR_BLAST
Hydra vulgaris IND-PUNE	db.DENV_027361	DENV_027361	0	GO:0016021	PMID:0000000	ISO	0	C	0	0	gene	taxon:6087	26042016	IPR_BLAST
Hydra vulgaris IND-PUNE	db.XP_012559840.1_DENV_185778	XP_012559840.1_DENV_185778	0	GO:0004930	PMID:0000000	ISO	0	F	0	0	gene	taxon:6087	26042016	IPR_BLAST
Hydra vulgaris IND-PUNE	db.XP_012559840.1_DENV_185778	XP_012559840.1_DENV_185778	0	GO:0007186	PMID:0000000	ISO	0	P	0	0	gene	taxon:6087	26042016	IPR_BLAST
Hydra vulgaris IND-PUNE	db.XP_012559840.1_DENV_185778	XP_012559840.1_DENV_185778	0	GO:0016021	PMID:0000000	ISO	0	C	0	0	gene	taxon:6087	26042016	IPR_BLAST
Hydra vulgaris IND-PUNE	db.DENV_092545_XP_012554822.1	DENV_092545_XP_012554822.1	0	GO:0005515	PMID:0000000	ISO	0	F	0	0	gene	taxon:6087	26042016	IPR_BLAST
Hydra vulgaris IND-PUNE	db.DENV_004675_XP_012562048.1	DENV_004675_XP_012562048.1	0	GO:0005524	PMID:0000000	ISO	0	F	0	0	gene	taxon:6087	26042016	IPR_BLAST
Hydra vulgaris IND-PUNE	db.DENV_028434_XP_012560578.1	DENV_028434_XP_012560578.1	0	GO:0005215	PMID:0000000	ISO	0	F	0	0	gene	taxon:6087	26042016	IPR_BLAST
Hydra vulgaris IND-PUNE	db.DENV_028434_XP_012560578.1	DENV_028434_XP_012560578.1	0	GO:0016021	PMID:0000000	ISO	0	C	0	0	gene	taxon:6087	26042016	IPR_BLAST
Hydra vulgaris IND-PUNE	db.DENV_028434_XP_012560578.1	DENV_028434_XP_012560578.1	0	GO:0055085	PMID:0000000	ISO	0	P	0	0	gene	taxon:6087	26042016	IPR_BLAST
Hydra vulgaris IND-PUNE	db.DENV_028434_XP_012560578.1	DENV_028434_XP_012560578.1	0	GO:0016020	PMID:0000000	ISO	0	C	0	0	gene	taxon:6087	26042016	IPR_BLAST
Hydra vulgaris IND-PUNE	db.DENV_028434_XP_012560578.1	DENV_028434_XP_012560578.1	0	GO:0022891	PMID:0000000	ISO	0	F	0	0	gene	taxon:6087	26042016	IPR_BLAST
Hydra vulgaris IND-PUNE	db.DENV_028434_XP_012560578.1	DENV_028434_XP_012560578.1	0	GO:0022857	PMID:0000000	ISO	0	F	0	0	gene	taxon:6087	26042016	IPR_BLAST
Hydra vulgaris IND-PUNE	db.DENV_092154_XP_002158057.2	DENV_092154_XP_002158057.2	0	GO:0016746	PMID:0000000	ISO	0	F	0	0	gene	taxon:6087	26042016	IPR_BLAST
Hydra vulgaris IND-PUNE	db.DENV_126425	DENV_126425	0	GO:0005515	PMID:0000000	ISO	0	F	0	0	gene	taxon:6087	26042016	IPR_BLAST
Hydra vulgaris IND-PUNE	db.DENV_188902_XP_002158188.1	DENV_188902_XP_002158188.1	0	GO:0004175	PMID:0000000	ISO	0	F	0	0	gene	taxon:6087	26042016	IPR_BLAST
Hydra vulgaris IND-PUNE	db.DENV_188902_XP_002158188.1	DENV_188902_XP_002158188.1	0	GO:0006511	PMID:0000000	ISO	0	P	0	0	gene	taxon:6087	26042016	IPR_BLAST
Hydra vulgaris IND-PUNE	db.DENV_188902_XP_002158188.1	DENV_188902_XP_002158188.1	0	GO:0019773	PMID:0000000	ISO	0	C	0	0	gene	taxon:6087	26042016	IPR_BLAST
Hydra vulgaris IND-PUNE	db.DENV_188902_XP_002158188.1	DENV_188902_XP_002158188.1	0	GO:0004298	PMID:0000000	ISO	0	F	0	0	gene	taxon:6087	26042016	IPR_BLAST
Hydra vulgaris IND-PUNE	db.DENV_188902_XP_002158188.1	DENV_188902_XP_002158188.1	0	GO:0005839	PMID:0000000	ISO	0	C	0	0	gene	taxon:6087	26042016	IPR_BLAST
Hydra vulgaris IND-PUNE	db.DENV_188902_XP_002158188.1	DENV_188902_XP_002158188.1	0	GO:0051603	PMID:0000000	ISO	0	P	0	0	gene	taxon:6087	26042016	IPR_BLAST
Hydra vulgaris IND-PUNE	db.DENV_188902_XP_002158188.1	DENV_188902_XP_002158188.1	0	GO:0005737	PMID:0000000	ISO	0	C	0	0	gene	taxon:6087	26042016	IPR_BLAST
Hydra vulgaris IND-PUNE	db.DENV_188902_XP_002158188.1	DENV_188902_XP_002158188.1	0	GO:0005634	PMID:0000000	ISO	0	C	0	0	gene	taxon:6087	26042016	IPR_BLAST
Hydra vulgaris IND-PUNE	db.DENV_135075_XP_002164912.3	DENV_135075_XP_002164912.3	0	GO:0003700	PMID:0000000	ISO	0	F	0	0	gene	taxon:6087	26042016	IPR_BLAST
Hydra vulgaris IND-PUNE	db.DENV_135075_XP_002164912.3	DENV_135075_XP_002164912.3	0	GO:0005634	PMID:0000000	ISO	0	C	0	0	gene	taxon:6087	26042016	IPR_BLAST
Hydra vulgaris IND-PUNE	db.DENV_135075_XP_002164912.3	DENV_135075_XP_002164912.3	0	GO:0006355	PMID:0000000	ISO	0	P	0	0	gene	taxon:6087	26042016	IPR_BLAST
Hydra vulgaris IND-PUNE	db.DENV_135075_XP_002164912.3	DENV_135075_XP_002164912.3	0	GO:0003677	PMID:0000000	ISO	0	F	0	0	gene	taxon:6087	26042016	IPR_BLAST
Hydra vulgaris IND-PUNE	db.DENV_135075_XP_002164912.3	DENV_135075_XP_002164912.3	0	GO:0006351	PMID:0000000	ISO	0	P	0	0	gene	taxon:6087	26042016	IPR_BLAST
Hydra vulgaris IND-PUNE	db.DENV_099376_XP_012560428.1	DENV_099376_XP_012560428.1	0	GO:0008290	PMID:0000000	ISO	0	C	0	0	gene	taxon:6087	26042016	IPR_BLAST
Hydra vulgaris IND-PUNE	db.DENV_099376_XP_012560428.1	DENV_099376_XP_012560428.1	0	GO:0051016	PMID:0000000	ISO	0	P	0	0	gene	taxon:6087	26042016	IPR_BLAST
Hydra vulgaris IND-PUNE	db.DENV_113807	DENV_113807	0	GO:0016787	PMID:0000000	ISO	0	F	0	0	gene	taxon:6087	26042016	IPR_BLAST
Hydra vulgaris IND-PUNE	db.DENV_000344	DENV_000344	0	GO:0005524	PMID:0000000	ISO	0	F	0	0	gene	taxon:6087	26042016	IPR_BLAST
Hydra vulgaris IND-PUNE	db.DENV_000344	DENV_000344	0	GO:0005576	PMID:0000000	ISO	0	C	0	0	gene	taxon:6087	26042016	IPR_BLAST
Hydra vulgaris IND-PUNE	db.DENV_000344	DENV_000344	0	GO:0016021	PMID:0000000	ISO	0	C	0	0	gene	taxon:6087	26042016	IPR_BLAST
Hydra vulgaris IND-PUNE	db.DENV_000344	DENV_000344	0	GO:0004715	PMID:0000000	ISO	0	F	0	0	gene	taxon:6087	26042016	IPR_BLAST
Hydra vulgaris IND-PUNE	db.DENV_000344	DENV_000344	0	GO:0018108	PMID:0000000	ISO	0	P	0	0	gene	taxon:6087	26042016	IPR_BLAST
Hydra vulgaris IND-PUNE	db.DENV_189280	DENV_189280	0	GO:0000166	PMID:0000000	ISO	0	F	0	0	gene	taxon:6087	26042016	IPR_BLAST
Hydra vulgaris IND-PUNE	db.DENV_189280	DENV_189280	0	GO:0046872	PMID:0000000	ISO	0	F	0	0	gene	taxon:6087	26042016	IPR_BLAST
Hydra vulgaris IND-PUNE	db.DENV_189280	DENV_189280	0	GO:0016021	PMID:0000000	ISO	0	C	0	0	gene	taxon:6087	26042016	IPR_BLAST
Hydra vulgaris IND-PUNE	db.DENV_026371_XP_012554254.1	DENV_026371_XP_012554254.1	0	GO:0005515	PMID:0000000	ISO	0	F	0	0	gene	taxon:6087	26042016	IPR_BLAST
Hydra vulgaris IND-PUNE	db.XP_012567189.1	XP_012567189.1	0	GO:0003779	PMID:0000000	ISO	0	F	0	0	gene	taxon:6087	26042016	IPR_BLAST
Hydra vulgaris IND-PUNE	db.XP_012567189.1	XP_012567189.1	0	GO:0007010	PMID:0000000	ISO	0	P	0	0	gene	taxon:6087	26042016	IPR_BLAST
Hydra vulgaris IND-PUNE	db.DENV_088227_XP_012561798.1	DENV_088227_XP_012561798.1	0	GO:0046872	PMID:0000000	ISO	0	F	0	0	gene	taxon:6087	26042016	IPR_BLAST
Hydra vulgaris IND-PUNE	db.DENV_081518_XP_002154438.2	DENV_081518_XP_002154438.2	0	GO:0005515	PMID:0000000	ISO	0	F	0	0	gene	taxon:6087	26042016	IPR_BLAST
Hydra vulgaris IND-PUNE	db.DENV_031225_XP_012562605.1	DENV_031225_XP_012562605.1	0	GO:0006486	PMID:0000000	ISO	0	P	0	0	gene	taxon:6087	26042016	IPR_BLAST
Hydra vulgaris IND-PUNE	db.DENV_031225_XP_012562605.1	DENV_031225_XP_012562605.1	0	GO:0008378	PMID:0000000	ISO	0	F	0	0	gene	taxon:6087	26042016	IPR_BLAST
Hydra vulgaris IND-PUNE	db.DENV_031225_XP_012562605.1	DENV_031225_XP_012562605.1	0	GO:0016020	PMID:0000000	ISO	0	C	0	0	gene	taxon:6087	26042016	IPR_BLAST
Hydra vulgaris IND-PUNE	db.DENV_031225_XP_012562605.1	DENV_031225_XP_012562605.1	0	GO:0008376	PMID:0000000	ISO	0	F	0	0	gene	taxon:6087	26042016	IPR_BLAST
Hydra vulgaris IND-PUNE	db.DENV_031225_XP_012562605.1	DENV_031225_XP_012562605.1	0	GO:0032580	PMID:0000000	ISO	0	C	0	0	gene	taxon:6087	26042016	IPR_BLAST
Hydra vulgaris IND-PUNE	db.DENV_031225_XP_012562605.1	DENV_031225_XP_012562605.1	0	GO:0016021	PMID:0000000	ISO	0	C	0	0	gene	taxon:6087	26042016	IPR_BLAST
Hydra vulgaris IND-PUNE	db.DENV_027464_XP_004209350.1	DENV_027464_XP_004209350.1	0	GO:0003899	PMID:0000000	ISO	0	F	0	0	gene	taxon:6087	26042016	IPR_BLAST
Hydra vulgaris IND-PUNE	db.DENV_027464_XP_004209350.1	DENV_027464_XP_004209350.1	0	GO:0006351	PMID:0000000	ISO	0	P	0	0	gene	taxon:6087	26042016	IPR_BLAST
Hydra vulgaris IND-PUNE	db.DENV_027464_XP_004209350.1	DENV_027464_XP_004209350.1	0	GO:0005622	PMID:0000000	ISO	0	C	0	0	gene	taxon:6087	26042016	IPR_BLAST
Hydra vulgaris IND-PUNE	db.DENV_027464_XP_004209350.1	DENV_027464_XP_004209350.1	0	GO:0003676	PMID:0000000	ISO	0	F	0	0	gene	taxon:6087	26042016	IPR_BLAST
Hydra vulgaris IND-PUNE	db.DENV_027464_XP_004209350.1	DENV_027464_XP_004209350.1	0	GO:0000166	PMID:0000000	ISO	0	F	0	0	gene	taxon:6087	26042016	IPR_BLAST
Hydra vulgaris IND-PUNE	db.DENV_101839_XP_012558939.1	DENV_101839_XP_012558939.1	0	GO:0004784	PMID:0000000	ISO	0	F	0	0	gene	taxon:6087	26042016	IPR_BLAST
Hydra vulgaris IND-PUNE	db.DENV_101839_XP_012558939.1	DENV_101839_XP_012558939.1	0	GO:0055114	PMID:0000000	ISO	0	P	0	0	gene	taxon:6087	26042016	IPR_BLAST
Hydra vulgaris IND-PUNE	db.DENV_101839_XP_012558939.1	DENV_101839_XP_012558939.1	0	GO:0006801	PMID:0000000	ISO	0	P	0	0	gene	taxon:6087	26042016	IPR_BLAST
Hydra vulgaris IND-PUNE	db.DENV_101839_XP_012558939.1	DENV_101839_XP_012558939.1	0	GO:0046872	PMID:0000000	ISO	0	F	0	0	gene	taxon:6087	26042016	IPR_BLAST
Hydra vulgaris IND-PUNE	db.DENV_027367	DENV_027367	0	GO:0016787	PMID:0000000	ISO	0	F	0	0	gene	taxon:6087	26042016	IPR_BLAST
Hydra vulgaris IND-PUNE	db.DENV_027367	DENV_027367	0	GO:0003676	PMID:0000000	ISO	0	F	0	0	gene	taxon:6087	26042016	IPR_BLAST
Hydra vulgaris IND-PUNE	db.DENV_004769_XP_002167170.3	DENV_004769_XP_002167170.3	0	GO:0005515	PMID:0000000	ISO	0	F	0	0	gene	taxon:6087	26042016	IPR_BLAST
Hydra vulgaris IND-PUNE	db.XP_012567159.1_DENV_023634	XP_012567159.1_DENV_023634	0	GO:0004222	PMID:0000000	ISO	0	F	0	0	gene	taxon:6087	26042016	IPR_BLAST
Hydra vulgaris IND-PUNE	db.XP_012567159.1_DENV_023634	XP_012567159.1_DENV_023634	0	GO:0006508	PMID:0000000	ISO	0	P	0	0	gene	taxon:6087	26042016	IPR_BLAST
Hydra vulgaris IND-PUNE	db.DENV_137726_XP_002160921.3	DENV_137726_XP_002160921.3	0	GO:0005634	PMID:0000000	ISO	0	C	0	0	gene	taxon:6087	26042016	IPR_BLAST
Hydra vulgaris IND-PUNE	db.DENV_137726_XP_002160921.3	DENV_137726_XP_002160921.3	0	GO:0010389	PMID:0000000	ISO	0	P	0	0	gene	taxon:6087	26042016	IPR_BLAST
Hydra vulgaris IND-PUNE	db.DENV_137726_XP_002160921.3	DENV_137726_XP_002160921.3	0	GO:0000079	PMID:0000000	ISO	0	P	0	0	gene	taxon:6087	26042016	IPR_BLAST
Hydra vulgaris IND-PUNE	db.DENV_053602	DENV_053602	0	GO:0004045	PMID:0000000	ISO	0	F	0	0	gene	taxon:6087	26042016	IPR_BLAST
Hydra vulgaris IND-PUNE	db.DENV_053602	DENV_053602	0	GO:0016021	PMID:0000000	ISO	0	C	0	0	gene	taxon:6087	26042016	IPR_BLAST
Hydra vulgaris IND-PUNE	db.DENV_068914_XP_002161383.3	DENV_068914_XP_002161383.3	0	GO:0008270	PMID:0000000	ISO	0	F	0	0	gene	taxon:6087	26042016	IPR_BLAST
Hydra vulgaris IND-PUNE	db.DENV_068914_XP_002161383.3	DENV_068914_XP_002161383.3	0	GO:0016021	PMID:0000000	ISO	0	C	0	0	gene	taxon:6087	26042016	IPR_BLAST
Hydra vulgaris IND-PUNE	db.DENV_068914_XP_002161383.3	DENV_068914_XP_002161383.3	0	GO:0016874	PMID:0000000	ISO	0	F	0	0	gene	taxon:6087	26042016	IPR_BLAST
Hydra vulgaris IND-PUNE	db.XP_004211901.2_DENV_038300	XP_004211901.2_DENV_038300	0	GO:0016021	PMID:0000000	ISO	0	C	0	0	gene	taxon:6087	26042016	IPR_BLAST
Hydra vulgaris IND-PUNE	db.XP_012560439.1	XP_012560439.1	0	GO:0005509	PMID:0000000	ISO	0	F	0	0	gene	taxon:6087	26042016	IPR_BLAST
Hydra vulgaris IND-PUNE	db.XP_012560439.1	XP_012560439.1	0	GO:0005515	PMID:0000000	ISO	0	F	0	0	gene	taxon:6087	26042016	IPR_BLAST
Hydra vulgaris IND-PUNE	db.DENV_099577_XP_012563944.1	DENV_099577_XP_012563944.1	0	GO:0005515	PMID:0000000	ISO	0	F	0	0	gene	taxon:6087	26042016	IPR_BLAST
Hydra vulgaris IND-PUNE	db.DENV_099577_XP_012563944.1	DENV_099577_XP_012563944.1	0	GO:0035556	PMID:0000000	ISO	0	P	0	0	gene	taxon:6087	26042016	IPR_BLAST
Hydra vulgaris IND-PUNE	db.DENV_176665	DENV_176665	0	GO:0004252	PMID:0000000	ISO	0	F	0	0	gene	taxon:6087	26042016	IPR_BLAST
Hydra vulgaris IND-PUNE	db.DENV_180181	DENV_180181	0	GO:0006511	PMID:0000000	ISO	0	P	0	0	gene	taxon:6087	26042016	IPR_BLAST
Hydra vulgaris IND-PUNE	db.DENV_180181	DENV_180181	0	GO:0031625	PMID:0000000	ISO	0	F	0	0	gene	taxon:6087	26042016	IPR_BLAST
Hydra vulgaris IND-PUNE	db.DENV_180181	DENV_180181	0	GO:0031461	PMID:0000000	ISO	0	C	0	0	gene	taxon:6087	26042016	IPR_BLAST
Hydra vulgaris IND-PUNE	db.XP_012563011.1_DENV_017622	XP_012563011.1_DENV_017622	0	GO:0005524	PMID:0000000	ISO	0	F	0	0	gene	taxon:6087	26042016	IPR_BLAST
Hydra vulgaris IND-PUNE	db.XP_012563011.1_DENV_017622	XP_012563011.1_DENV_017622	0	GO:0016887	PMID:0000000	ISO	0	F	0	0	gene	taxon:6087	26042016	IPR_BLAST
Hydra vulgaris IND-PUNE	db.XP_012563011.1_DENV_017622	XP_012563011.1_DENV_017622	0	GO:0016787	PMID:0000000	ISO	0	F	0	0	gene	taxon:6087	26042016	IPR_BLAST
Hydra vulgaris IND-PUNE	db.DENV_176666	DENV_176666	0	GO:0004252	PMID:0000000	ISO	0	F	0	0	gene	taxon:6087	26042016	IPR_BLAST
Hydra vulgaris IND-PUNE	db.XP_002165244.2_DENV_171115	XP_002165244.2_DENV_171115	0	GO:0005643	PMID:0000000	ISO	0	C	0	0	gene	taxon:6087	26042016	IPR_BLAST
Hydra vulgaris IND-PUNE	db.XP_002165244.2_DENV_171115	XP_002165244.2_DENV_171115	0	GO:0016973	PMID:0000000	ISO	0	P	0	0	gene	taxon:6087	26042016	IPR_BLAST
Hydra vulgaris IND-PUNE	db.XP_004213126.1	XP_004213126.1	0	GO:0035091	PMID:0000000	ISO	0	F	0	0	gene	taxon:6087	26042016	IPR_BLAST
Hydra vulgaris IND-PUNE	db.DENV_018630	DENV_018630	0	GO:0005813	PMID:0000000	ISO	0	C	0	0	gene	taxon:6087	26042016	IPR_BLAST
Hydra vulgaris IND-PUNE	db.DENV_018630	DENV_018630	0	GO:0051297	PMID:0000000	ISO	0	P	0	0	gene	taxon:6087	26042016	IPR_BLAST
Hydra vulgaris IND-PUNE	db.DENV_194584	DENV_194584	0	GO:0004672	PMID:0000000	ISO	0	F	0	0	gene	taxon:6087	26042016	IPR_BLAST
Hydra vulgaris IND-PUNE	db.DENV_194584	DENV_194584	0	GO:0005524	PMID:0000000	ISO	0	F	0	0	gene	taxon:6087	26042016	IPR_BLAST
Hydra vulgaris IND-PUNE	db.DENV_194584	DENV_194584	0	GO:0006468	PMID:0000000	ISO	0	P	0	0	gene	taxon:6087	26042016	IPR_BLAST
Hydra vulgaris IND-PUNE	db.DENV_033597_XP_012556931.1	DENV_033597_XP_012556931.1	0	GO:0003676	PMID:0000000	ISO	0	F	0	0	gene	taxon:6087	26042016	IPR_BLAST
Hydra vulgaris IND-PUNE	db.DENV_033597_XP_012556931.1	DENV_033597_XP_012556931.1	0	GO:0008270	PMID:0000000	ISO	0	F	0	0	gene	taxon:6087	26042016	IPR_BLAST
Hydra vulgaris IND-PUNE	db.DENV_114671	DENV_114671	0	GO:0006508	PMID:0000000	ISO	0	P	0	0	gene	taxon:6087	26042016	IPR_BLAST
Hydra vulgaris IND-PUNE	db.DENV_114671	DENV_114671	0	GO:0008234	PMID:0000000	ISO	0	F	0	0	gene	taxon:6087	26042016	IPR_BLAST
Hydra vulgaris IND-PUNE	db.DENV_194586	DENV_194586	0	GO:0004672	PMID:0000000	ISO	0	F	0	0	gene	taxon:6087	26042016	IPR_BLAST
Hydra vulgaris IND-PUNE	db.DENV_194586	DENV_194586	0	GO:0005524	PMID:0000000	ISO	0	F	0	0	gene	taxon:6087	26042016	IPR_BLAST
Hydra vulgaris IND-PUNE	db.DENV_194586	DENV_194586	0	GO:0006468	PMID:0000000	ISO	0	P	0	0	gene	taxon:6087	26042016	IPR_BLAST
Hydra vulgaris IND-PUNE	db.DENV_002824_XP_012566918.1	DENV_002824_XP_012566918.1	0	GO:0046983	PMID:0000000	ISO	0	F	0	0	gene	taxon:6087	26042016	IPR_BLAST
Hydra vulgaris IND-PUNE	db.DENV_085925	DENV_085925	0	GO:0016021	PMID:0000000	ISO	0	C	0	0	gene	taxon:6087	26042016	IPR_BLAST
Hydra vulgaris IND-PUNE	db.DENV_003076_XP_012555050.1	DENV_003076_XP_012555050.1	0	GO:0004930	PMID:0000000	ISO	0	F	0	0	gene	taxon:6087	26042016	IPR_BLAST
Hydra vulgaris IND-PUNE	db.DENV_003076_XP_012555050.1	DENV_003076_XP_012555050.1	0	GO:0007186	PMID:0000000	ISO	0	P	0	0	gene	taxon:6087	26042016	IPR_BLAST
Hydra vulgaris IND-PUNE	db.DENV_003076_XP_012555050.1	DENV_003076_XP_012555050.1	0	GO:0016021	PMID:0000000	ISO	0	C	0	0	gene	taxon:6087	26042016	IPR_BLAST
Hydra vulgaris IND-PUNE	db.DENV_068248_XP_012554488.1	DENV_068248_XP_012554488.1	0	GO:0006886	PMID:0000000	ISO	0	P	0	0	gene	taxon:6087	26042016	IPR_BLAST
Hydra vulgaris IND-PUNE	db.DENV_068248_XP_012554488.1	DENV_068248_XP_012554488.1	0	GO:0016192	PMID:0000000	ISO	0	P	0	0	gene	taxon:6087	26042016	IPR_BLAST
Hydra vulgaris IND-PUNE	db.DENV_068248_XP_012554488.1	DENV_068248_XP_012554488.1	0	GO:0030131	PMID:0000000	ISO	0	C	0	0	gene	taxon:6087	26042016	IPR_BLAST
Hydra vulgaris IND-PUNE	db.XP_002154669.1	XP_002154669.1	0	GO:0003735	PMID:0000000	ISO	0	F	0	0	gene	taxon:6087	26042016	IPR_BLAST
Hydra vulgaris IND-PUNE	db.XP_002154669.1	XP_002154669.1	0	GO:0005622	PMID:0000000	ISO	0	C	0	0	gene	taxon:6087	26042016	IPR_BLAST
Hydra vulgaris IND-PUNE	db.XP_002154669.1	XP_002154669.1	0	GO:0005840	PMID:0000000	ISO	0	C	0	0	gene	taxon:6087	26042016	IPR_BLAST
Hydra vulgaris IND-PUNE	db.XP_002154669.1	XP_002154669.1	0	GO:0006412	PMID:0000000	ISO	0	P	0	0	gene	taxon:6087	26042016	IPR_BLAST
Hydra vulgaris IND-PUNE	db.XP_002166370.2	XP_002166370.2	0	GO:0001558	PMID:0000000	ISO	0	P	0	0	gene	taxon:6087	26042016	IPR_BLAST
Hydra vulgaris IND-PUNE	db.XP_002166370.2	XP_002166370.2	0	GO:0005520	PMID:0000000	ISO	0	F	0	0	gene	taxon:6087	26042016	IPR_BLAST
Hydra vulgaris IND-PUNE	db.XP_002166370.2	XP_002166370.2	0	GO:0005576	PMID:0000000	ISO	0	C	0	0	gene	taxon:6087	26042016	IPR_BLAST
Hydra vulgaris IND-PUNE	db.XP_002166370.2	XP_002166370.2	0	GO:0004867	PMID:0000000	ISO	0	F	0	0	gene	taxon:6087	26042016	IPR_BLAST
Hydra vulgaris IND-PUNE	db.DENV_180189	DENV_180189	0	GO:0000166	PMID:0000000	ISO	0	F	0	0	gene	taxon:6087	26042016	IPR_BLAST
Hydra vulgaris IND-PUNE	db.DENV_180189	DENV_180189	0	GO:0046872	PMID:0000000	ISO	0	F	0	0	gene	taxon:6087	26042016	IPR_BLAST
Hydra vulgaris IND-PUNE	db.DENV_180189	DENV_180189	0	GO:0005524	PMID:0000000	ISO	0	F	0	0	gene	taxon:6087	26042016	IPR_BLAST
Hydra vulgaris IND-PUNE	db.DENV_180189	DENV_180189	0	GO:0016021	PMID:0000000	ISO	0	C	0	0	gene	taxon:6087	26042016	IPR_BLAST
Hydra vulgaris IND-PUNE	db.DENV_180189	DENV_180189	0	GO:0000287	PMID:0000000	ISO	0	F	0	0	gene	taxon:6087	26042016	IPR_BLAST
Hydra vulgaris IND-PUNE	db.DENV_180189	DENV_180189	0	GO:0004012	PMID:0000000	ISO	0	F	0	0	gene	taxon:6087	26042016	IPR_BLAST
Hydra vulgaris IND-PUNE	db.DENV_180189	DENV_180189	0	GO:0005802	PMID:0000000	ISO	0	C	0	0	gene	taxon:6087	26042016	IPR_BLAST
Hydra vulgaris IND-PUNE	db.XP_012567094.1_DENV_052910	XP_012567094.1_DENV_052910	0	GO:0046872	PMID:0000000	ISO	0	F	0	0	gene	taxon:6087	26042016	IPR_BLAST
Hydra vulgaris IND-PUNE	db.XP_012567094.1_DENV_052910	XP_012567094.1_DENV_052910	0	GO:0003676	PMID:0000000	ISO	0	F	0	0	gene	taxon:6087	26042016	IPR_BLAST
Hydra vulgaris IND-PUNE	db.DENV_166153	DENV_166153	0	GO:0005272	PMID:0000000	ISO	0	F	0	0	gene	taxon:6087	26042016	IPR_BLAST
Hydra vulgaris IND-PUNE	db.DENV_166153	DENV_166153	0	GO:0006814	PMID:0000000	ISO	0	P	0	0	gene	taxon:6087	26042016	IPR_BLAST
Hydra vulgaris IND-PUNE	db.DENV_166153	DENV_166153	0	GO:0016020	PMID:0000000	ISO	0	C	0	0	gene	taxon:6087	26042016	IPR_BLAST
Hydra vulgaris IND-PUNE	db.DENV_166153	DENV_166153	0	GO:0016021	PMID:0000000	ISO	0	C	0	0	gene	taxon:6087	26042016	IPR_BLAST
Hydra vulgaris IND-PUNE	db.XP_004208890.1	XP_004208890.1	0	GO:0000723	PMID:0000000	ISO	0	P	0	0	gene	taxon:6087	26042016	IPR_BLAST
Hydra vulgaris IND-PUNE	db.XP_004208890.1	XP_004208890.1	0	GO:0003678	PMID:0000000	ISO	0	F	0	0	gene	taxon:6087	26042016	IPR_BLAST
Hydra vulgaris IND-PUNE	db.XP_004208890.1	XP_004208890.1	0	GO:0006281	PMID:0000000	ISO	0	P	0	0	gene	taxon:6087	26042016	IPR_BLAST
Hydra vulgaris IND-PUNE	db.XP_004212524.1	XP_004212524.1	0	GO:0003677	PMID:0000000	ISO	0	F	0	0	gene	taxon:6087	26042016	IPR_BLAST
Hydra vulgaris IND-PUNE	db.DENV_114678	DENV_114678	0	GO:0016021	PMID:0000000	ISO	0	C	0	0	gene	taxon:6087	26042016	IPR_BLAST
Hydra vulgaris IND-PUNE	db.DENV_114678	DENV_114678	0	GO:0005524	PMID:0000000	ISO	0	F	0	0	gene	taxon:6087	26042016	IPR_BLAST
Hydra vulgaris IND-PUNE	db.DENV_114678	DENV_114678	0	GO:0016787	PMID:0000000	ISO	0	F	0	0	gene	taxon:6087	26042016	IPR_BLAST
Hydra vulgaris IND-PUNE	db.DENV_166154	DENV_166154	0	GO:0016021	PMID:0000000	ISO	0	C	0	0	gene	taxon:6087	26042016	IPR_BLAST
Hydra vulgaris IND-PUNE	db.DENV_166154	DENV_166154	0	GO:0005272	PMID:0000000	ISO	0	F	0	0	gene	taxon:6087	26042016	IPR_BLAST
Hydra vulgaris IND-PUNE	db.DENV_099628_XP_002157642.1	DENV_099628_XP_002157642.1	0	GO:0000398	PMID:0000000	ISO	0	P	0	0	gene	taxon:6087	26042016	IPR_BLAST
Hydra vulgaris IND-PUNE	db.DENV_099628_XP_002157642.1	DENV_099628_XP_002157642.1	0	GO:0005681	PMID:0000000	ISO	0	C	0	0	gene	taxon:6087	26042016	IPR_BLAST
Hydra vulgaris IND-PUNE	db.DENV_127904_XP_012560883.1	DENV_127904_XP_012560883.1	0	GO:0005515	PMID:0000000	ISO	0	F	0	0	gene	taxon:6087	26042016	IPR_BLAST
Hydra vulgaris IND-PUNE	db.DENV_188377_XP_002164304.1	DENV_188377_XP_002164304.1	0	GO:0045454	PMID:0000000	ISO	0	P	0	0	gene	taxon:6087	26042016	IPR_BLAST
Hydra vulgaris IND-PUNE	db.DENV_002996	DENV_002996	0	GO:0016021	PMID:0000000	ISO	0	C	0	0	gene	taxon:6087	26042016	IPR_BLAST
Hydra vulgaris IND-PUNE	db.DENV_140915	DENV_140915	0	GO:0004252	PMID:0000000	ISO	0	F	0	0	gene	taxon:6087	26042016	IPR_BLAST
Hydra vulgaris IND-PUNE	db.XP_012564689.1	XP_012564689.1	0	GO:0015074	PMID:0000000	ISO	0	P	0	0	gene	taxon:6087	26042016	IPR_BLAST
Hydra vulgaris IND-PUNE	db.XP_012558175.1	XP_012558175.1	0	GO:0015074	PMID:0000000	ISO	0	P	0	0	gene	taxon:6087	26042016	IPR_BLAST
Hydra vulgaris IND-PUNE	db.DENV_202959_XP_004206552.1	DENV_202959_XP_004206552.1	0	GO:0000413	PMID:0000000	ISO	0	P	0	0	gene	taxon:6087	26042016	IPR_BLAST
Hydra vulgaris IND-PUNE	db.DENV_202959_XP_004206552.1	DENV_202959_XP_004206552.1	0	GO:0003755	PMID:0000000	ISO	0	F	0	0	gene	taxon:6087	26042016	IPR_BLAST
Hydra vulgaris IND-PUNE	db.DENV_202959_XP_004206552.1	DENV_202959_XP_004206552.1	0	GO:0006457	PMID:0000000	ISO	0	P	0	0	gene	taxon:6087	26042016	IPR_BLAST
Hydra vulgaris IND-PUNE	db.XP_012553780.1_DENV_186963	XP_012553780.1_DENV_186963	0	GO:0004930	PMID:0000000	ISO	0	F	0	0	gene	taxon:6087	26042016	IPR_BLAST
Hydra vulgaris IND-PUNE	db.XP_012553780.1_DENV_186963	XP_012553780.1_DENV_186963	0	GO:0007186	PMID:0000000	ISO	0	P	0	0	gene	taxon:6087	26042016	IPR_BLAST
Hydra vulgaris IND-PUNE	db.XP_012553780.1_DENV_186963	XP_012553780.1_DENV_186963	0	GO:0016021	PMID:0000000	ISO	0	C	0	0	gene	taxon:6087	26042016	IPR_BLAST
Hydra vulgaris IND-PUNE	db.XP_012565841.1	XP_012565841.1	0	GO:0009058	PMID:0000000	ISO	0	P	0	0	gene	taxon:6087	26042016	IPR_BLAST
Hydra vulgaris IND-PUNE	db.XP_012565841.1	XP_012565841.1	0	GO:0030170	PMID:0000000	ISO	0	F	0	0	gene	taxon:6087	26042016	IPR_BLAST
Hydra vulgaris IND-PUNE	db.DENV_131403_XP_002162099.1	DENV_131403_XP_002162099.1	0	GO:0005515	PMID:0000000	ISO	0	F	0	0	gene	taxon:6087	26042016	IPR_BLAST
Hydra vulgaris IND-PUNE	db.DENV_131403_XP_002162099.1	DENV_131403_XP_002162099.1	0	GO:0008270	PMID:0000000	ISO	0	F	0	0	gene	taxon:6087	26042016	IPR_BLAST
Hydra vulgaris IND-PUNE	db.DENV_131403_XP_002162099.1	DENV_131403_XP_002162099.1	0	GO:0005634	PMID:0000000	ISO	0	C	0	0	gene	taxon:6087	26042016	IPR_BLAST
Hydra vulgaris IND-PUNE	db.DENV_131403_XP_002162099.1	DENV_131403_XP_002162099.1	0	GO:0006511	PMID:0000000	ISO	0	P	0	0	gene	taxon:6087	26042016	IPR_BLAST
Hydra vulgaris IND-PUNE	db.DENV_131403_XP_002162099.1	DENV_131403_XP_002162099.1	0	GO:0007275	PMID:0000000	ISO	0	P	0	0	gene	taxon:6087	26042016	IPR_BLAST
Hydra vulgaris IND-PUNE	db.DENV_131403_XP_002162099.1	DENV_131403_XP_002162099.1	0	GO:0016874	PMID:0000000	ISO	0	F	0	0	gene	taxon:6087	26042016	IPR_BLAST
Hydra vulgaris IND-PUNE	db.DENV_131403_XP_002162099.1	DENV_131403_XP_002162099.1	0	GO:0004842	PMID:0000000	ISO	0	F	0	0	gene	taxon:6087	26042016	IPR_BLAST
Hydra vulgaris IND-PUNE	db.DENV_171452	DENV_171452	0	GO:0008237	PMID:0000000	ISO	0	F	0	0	gene	taxon:6087	26042016	IPR_BLAST
Hydra vulgaris IND-PUNE	db.DENV_171452	DENV_171452	0	GO:0008270	PMID:0000000	ISO	0	F	0	0	gene	taxon:6087	26042016	IPR_BLAST
Hydra vulgaris IND-PUNE	db.DENV_201983	DENV_201983	0	GO:0016021	PMID:0000000	ISO	0	C	0	0	gene	taxon:6087	26042016	IPR_BLAST
Hydra vulgaris IND-PUNE	db.DENV_100147_XP_012556252.1	DENV_100147_XP_012556252.1	0	GO:0004672	PMID:0000000	ISO	0	F	0	0	gene	taxon:6087	26042016	IPR_BLAST
Hydra vulgaris IND-PUNE	db.DENV_100147_XP_012556252.1	DENV_100147_XP_012556252.1	0	GO:0005524	PMID:0000000	ISO	0	F	0	0	gene	taxon:6087	26042016	IPR_BLAST
Hydra vulgaris IND-PUNE	db.DENV_100147_XP_012556252.1	DENV_100147_XP_012556252.1	0	GO:0006468	PMID:0000000	ISO	0	P	0	0	gene	taxon:6087	26042016	IPR_BLAST
Hydra vulgaris IND-PUNE	db.DENV_100147_XP_012556252.1	DENV_100147_XP_012556252.1	0	GO:0005515	PMID:0000000	ISO	0	F	0	0	gene	taxon:6087	26042016	IPR_BLAST
Hydra vulgaris IND-PUNE	db.XP_012559668.1	XP_012559668.1	0	GO:0005515	PMID:0000000	ISO	0	F	0	0	gene	taxon:6087	26042016	IPR_BLAST
Hydra vulgaris IND-PUNE	db.XP_012558228.1	XP_012558228.1	0	GO:0015074	PMID:0000000	ISO	0	P	0	0	gene	taxon:6087	26042016	IPR_BLAST
Hydra vulgaris IND-PUNE	db.XP_012562450.1	XP_012562450.1	0	GO:0004647	PMID:0000000	ISO	0	F	0	0	gene	taxon:6087	26042016	IPR_BLAST
Hydra vulgaris IND-PUNE	db.XP_012562450.1	XP_012562450.1	0	GO:0006564	PMID:0000000	ISO	0	P	0	0	gene	taxon:6087	26042016	IPR_BLAST
Hydra vulgaris IND-PUNE	db.XP_012562450.1	XP_012562450.1	0	GO:0008152	PMID:0000000	ISO	0	P	0	0	gene	taxon:6087	26042016	IPR_BLAST
Hydra vulgaris IND-PUNE	db.XP_012562450.1	XP_012562450.1	0	GO:0016791	PMID:0000000	ISO	0	F	0	0	gene	taxon:6087	26042016	IPR_BLAST
Hydra vulgaris IND-PUNE	db.XP_012561298.1	XP_012561298.1	0	GO:0003777	PMID:0000000	ISO	0	F	0	0	gene	taxon:6087	26042016	IPR_BLAST
Hydra vulgaris IND-PUNE	db.XP_012561298.1	XP_012561298.1	0	GO:0007018	PMID:0000000	ISO	0	P	0	0	gene	taxon:6087	26042016	IPR_BLAST
Hydra vulgaris IND-PUNE	db.XP_012561298.1	XP_012561298.1	0	GO:0030286	PMID:0000000	ISO	0	C	0	0	gene	taxon:6087	26042016	IPR_BLAST
Hydra vulgaris IND-PUNE	db.XP_012561298.1	XP_012561298.1	0	GO:0005524	PMID:0000000	ISO	0	F	0	0	gene	taxon:6087	26042016	IPR_BLAST
Hydra vulgaris IND-PUNE	db.XP_012561298.1	XP_012561298.1	0	GO:0016887	PMID:0000000	ISO	0	F	0	0	gene	taxon:6087	26042016	IPR_BLAST
Hydra vulgaris IND-PUNE	db.DENV_136480	DENV_136480	0	GO:0046872	PMID:0000000	ISO	0	F	0	0	gene	taxon:6087	26042016	IPR_BLAST
Hydra vulgaris IND-PUNE	db.XP_012563890.1	XP_012563890.1	0	GO:0005272	PMID:0000000	ISO	0	F	0	0	gene	taxon:6087	26042016	IPR_BLAST
Hydra vulgaris IND-PUNE	db.XP_012563890.1	XP_012563890.1	0	GO:0006814	PMID:0000000	ISO	0	P	0	0	gene	taxon:6087	26042016	IPR_BLAST
Hydra vulgaris IND-PUNE	db.XP_012563890.1	XP_012563890.1	0	GO:0016020	PMID:0000000	ISO	0	C	0	0	gene	taxon:6087	26042016	IPR_BLAST
Hydra vulgaris IND-PUNE	db.XP_012563890.1	XP_012563890.1	0	GO:0016021	PMID:0000000	ISO	0	C	0	0	gene	taxon:6087	26042016	IPR_BLAST
Hydra vulgaris IND-PUNE	db.XP_012557709.1_DENV_204104	XP_012557709.1_DENV_204104	0	GO:0005515	PMID:0000000	ISO	0	F	0	0	gene	taxon:6087	26042016	IPR_BLAST
Hydra vulgaris IND-PUNE	db.XP_012557709.1_DENV_204104	XP_012557709.1_DENV_204104	0	GO:0035556	PMID:0000000	ISO	0	P	0	0	gene	taxon:6087	26042016	IPR_BLAST
Hydra vulgaris IND-PUNE	db.XP_012557709.1_DENV_204104	XP_012557709.1_DENV_204104	0	GO:0046872	PMID:0000000	ISO	0	F	0	0	gene	taxon:6087	26042016	IPR_BLAST
Hydra vulgaris IND-PUNE	db.DENV_123861	DENV_123861	0	GO:0005515	PMID:0000000	ISO	0	F	0	0	gene	taxon:6087	26042016	IPR_BLAST
Hydra vulgaris IND-PUNE	db.DENV_123861	DENV_123861	0	GO:0007165	PMID:0000000	ISO	0	P	0	0	gene	taxon:6087	26042016	IPR_BLAST
Hydra vulgaris IND-PUNE	db.DENV_026037	DENV_026037	0	GO:0003735	PMID:0000000	ISO	0	F	0	0	gene	taxon:6087	26042016	IPR_BLAST
Hydra vulgaris IND-PUNE	db.DENV_026037	DENV_026037	0	GO:0005622	PMID:0000000	ISO	0	C	0	0	gene	taxon:6087	26042016	IPR_BLAST
Hydra vulgaris IND-PUNE	db.DENV_026037	DENV_026037	0	GO:0005840	PMID:0000000	ISO	0	C	0	0	gene	taxon:6087	26042016	IPR_BLAST
Hydra vulgaris IND-PUNE	db.DENV_026037	DENV_026037	0	GO:0006412	PMID:0000000	ISO	0	P	0	0	gene	taxon:6087	26042016	IPR_BLAST
Hydra vulgaris IND-PUNE	db.DENV_026037	DENV_026037	0	GO:0006364	PMID:0000000	ISO	0	P	0	0	gene	taxon:6087	26042016	IPR_BLAST
Hydra vulgaris IND-PUNE	db.DENV_067098	DENV_067098	0	GO:0003676	PMID:0000000	ISO	0	F	0	0	gene	taxon:6087	26042016	IPR_BLAST
Hydra vulgaris IND-PUNE	db.XP_012566624.1_DENV_077686	XP_012566624.1_DENV_077686	0	GO:0008083	PMID:0000000	ISO	0	F	0	0	gene	taxon:6087	26042016	IPR_BLAST
Hydra vulgaris IND-PUNE	db.XP_012566624.1_DENV_077686	XP_012566624.1_DENV_077686	0	GO:0040007	PMID:0000000	ISO	0	P	0	0	gene	taxon:6087	26042016	IPR_BLAST
Hydra vulgaris IND-PUNE	db.DENV_046366_XP_002165132.3	DENV_046366_XP_002165132.3	0	GO:0004671	PMID:0000000	ISO	0	F	0	0	gene	taxon:6087	26042016	IPR_BLAST
Hydra vulgaris IND-PUNE	db.DENV_046366_XP_002165132.3	DENV_046366_XP_002165132.3	0	GO:0005783	PMID:0000000	ISO	0	C	0	0	gene	taxon:6087	26042016	IPR_BLAST
Hydra vulgaris IND-PUNE	db.DENV_046366_XP_002165132.3	DENV_046366_XP_002165132.3	0	GO:0006481	PMID:0000000	ISO	0	P	0	0	gene	taxon:6087	26042016	IPR_BLAST
Hydra vulgaris IND-PUNE	db.DENV_046366_XP_002165132.3	DENV_046366_XP_002165132.3	0	GO:0016021	PMID:0000000	ISO	0	C	0	0	gene	taxon:6087	26042016	IPR_BLAST
Hydra vulgaris IND-PUNE	db.XP_012561207.1	XP_012561207.1	0	GO:0016021	PMID:0000000	ISO	0	C	0	0	gene	taxon:6087	26042016	IPR_BLAST
Hydra vulgaris IND-PUNE	db.DENV_131155_XP_002157977.1	DENV_131155_XP_002157977.1	0	GO:0006950	PMID:0000000	ISO	0	P	0	0	gene	taxon:6087	26042016	IPR_BLAST
Hydra vulgaris IND-PUNE	db.XP_012563943.1	XP_012563943.1	0	GO:0005525	PMID:0000000	ISO	0	F	0	0	gene	taxon:6087	26042016	IPR_BLAST
Hydra vulgaris IND-PUNE	db.XP_002159451.3	XP_002159451.3	0	GO:0004348	PMID:0000000	ISO	0	F	0	0	gene	taxon:6087	26042016	IPR_BLAST
Hydra vulgaris IND-PUNE	db.XP_002159451.3	XP_002159451.3	0	GO:0006665	PMID:0000000	ISO	0	P	0	0	gene	taxon:6087	26042016	IPR_BLAST
Hydra vulgaris IND-PUNE	db.XP_002159451.3	XP_002159451.3	0	GO:0016021	PMID:0000000	ISO	0	C	0	0	gene	taxon:6087	26042016	IPR_BLAST
Hydra vulgaris IND-PUNE	db.DENV_092365_XP_012555360.1	DENV_092365_XP_012555360.1	0	GO:0004180	PMID:0000000	ISO	0	F	0	0	gene	taxon:6087	26042016	IPR_BLAST
Hydra vulgaris IND-PUNE	db.DENV_092365_XP_012555360.1	DENV_092365_XP_012555360.1	0	GO:0006508	PMID:0000000	ISO	0	P	0	0	gene	taxon:6087	26042016	IPR_BLAST
Hydra vulgaris IND-PUNE	db.DENV_092365_XP_012555360.1	DENV_092365_XP_012555360.1	0	GO:0004181	PMID:0000000	ISO	0	F	0	0	gene	taxon:6087	26042016	IPR_BLAST
Hydra vulgaris IND-PUNE	db.DENV_092365_XP_012555360.1	DENV_092365_XP_012555360.1	0	GO:0008270	PMID:0000000	ISO	0	F	0	0	gene	taxon:6087	26042016	IPR_BLAST
Hydra vulgaris IND-PUNE	db.XP_012557573.1	XP_012557573.1	0	GO:0005543	PMID:0000000	ISO	0	F	0	0	gene	taxon:6087	26042016	IPR_BLAST
Hydra vulgaris IND-PUNE	db.DENV_072398	DENV_072398	0	GO:0004222	PMID:0000000	ISO	0	F	0	0	gene	taxon:6087	26042016	IPR_BLAST
Hydra vulgaris IND-PUNE	db.DENV_072398	DENV_072398	0	GO:0006508	PMID:0000000	ISO	0	P	0	0	gene	taxon:6087	26042016	IPR_BLAST
Hydra vulgaris IND-PUNE	db.DENV_072398	DENV_072398	0	GO:0008270	PMID:0000000	ISO	0	F	0	0	gene	taxon:6087	26042016	IPR_BLAST
Hydra vulgaris IND-PUNE	db.DENV_126563_XP_012557764.1	DENV_126563_XP_012557764.1	0	GO:0005515	PMID:0000000	ISO	0	F	0	0	gene	taxon:6087	26042016	IPR_BLAST
Hydra vulgaris IND-PUNE	db.XP_012560924.1_DENV_177825	XP_012560924.1_DENV_177825	0	GO:0051301	PMID:0000000	ISO	0	P	0	0	gene	taxon:6087	26042016	IPR_BLAST
Hydra vulgaris IND-PUNE	db.DENV_062323_XP_012559729.1	DENV_062323_XP_012559729.1	0	GO:0004114	PMID:0000000	ISO	0	F	0	0	gene	taxon:6087	26042016	IPR_BLAST
Hydra vulgaris IND-PUNE	db.DENV_062323_XP_012559729.1	DENV_062323_XP_012559729.1	0	GO:0007165	PMID:0000000	ISO	0	P	0	0	gene	taxon:6087	26042016	IPR_BLAST
Hydra vulgaris IND-PUNE	db.DENV_062323_XP_012559729.1	DENV_062323_XP_012559729.1	0	GO:0005515	PMID:0000000	ISO	0	F	0	0	gene	taxon:6087	26042016	IPR_BLAST
Hydra vulgaris IND-PUNE	db.DENV_062323_XP_012559729.1	DENV_062323_XP_012559729.1	0	GO:0008081	PMID:0000000	ISO	0	F	0	0	gene	taxon:6087	26042016	IPR_BLAST
Hydra vulgaris IND-PUNE	db.DENV_062323_XP_012559729.1	DENV_062323_XP_012559729.1	0	GO:0046872	PMID:0000000	ISO	0	F	0	0	gene	taxon:6087	26042016	IPR_BLAST
Hydra vulgaris IND-PUNE	db.DENV_022505_XP_002162028.2	DENV_022505_XP_002162028.2	0	GO:0005507	PMID:0000000	ISO	0	F	0	0	gene	taxon:6087	26042016	IPR_BLAST
Hydra vulgaris IND-PUNE	db.DENV_022505_XP_002162028.2	DENV_022505_XP_002162028.2	0	GO:0016491	PMID:0000000	ISO	0	F	0	0	gene	taxon:6087	26042016	IPR_BLAST
Hydra vulgaris IND-PUNE	db.DENV_022505_XP_002162028.2	DENV_022505_XP_002162028.2	0	GO:0055114	PMID:0000000	ISO	0	P	0	0	gene	taxon:6087	26042016	IPR_BLAST
Hydra vulgaris IND-PUNE	db.XP_012560696.1	XP_012560696.1	0	GO:0003677	PMID:0000000	ISO	0	F	0	0	gene	taxon:6087	26042016	IPR_BLAST
Hydra vulgaris IND-PUNE	db.DENV_193261	DENV_193261	0	GO:0016021	PMID:0000000	ISO	0	C	0	0	gene	taxon:6087	26042016	IPR_BLAST
Hydra vulgaris IND-PUNE	db.DENV_070200	DENV_070200	0	GO:0005515	PMID:0000000	ISO	0	F	0	0	gene	taxon:6087	26042016	IPR_BLAST
Hydra vulgaris IND-PUNE	db.DENV_070200	DENV_070200	0	GO:0008270	PMID:0000000	ISO	0	F	0	0	gene	taxon:6087	26042016	IPR_BLAST
Hydra vulgaris IND-PUNE	db.XP_002165576.3_DENV_118851	XP_002165576.3_DENV_118851	0	GO:0004222	PMID:0000000	ISO	0	F	0	0	gene	taxon:6087	26042016	IPR_BLAST
Hydra vulgaris IND-PUNE	db.XP_002165576.3_DENV_118851	XP_002165576.3_DENV_118851	0	GO:0006508	PMID:0000000	ISO	0	P	0	0	gene	taxon:6087	26042016	IPR_BLAST
Hydra vulgaris IND-PUNE	db.XP_002165576.3_DENV_118851	XP_002165576.3_DENV_118851	0	GO:0016020	PMID:0000000	ISO	0	C	0	0	gene	taxon:6087	26042016	IPR_BLAST
Hydra vulgaris IND-PUNE	db.XP_002165576.3_DENV_118851	XP_002165576.3_DENV_118851	0	GO:0008270	PMID:0000000	ISO	0	F	0	0	gene	taxon:6087	26042016	IPR_BLAST
Hydra vulgaris IND-PUNE	db.XP_004213383.1	XP_004213383.1	0	GO:0046983	PMID:0000000	ISO	0	F	0	0	gene	taxon:6087	26042016	IPR_BLAST
Hydra vulgaris IND-PUNE	db.DENV_022235_XP_012559954.1	DENV_022235_XP_012559954.1	0	GO:0004252	PMID:0000000	ISO	0	F	0	0	gene	taxon:6087	26042016	IPR_BLAST
Hydra vulgaris IND-PUNE	db.DENV_022235_XP_012559954.1	DENV_022235_XP_012559954.1	0	GO:0006508	PMID:0000000	ISO	0	P	0	0	gene	taxon:6087	26042016	IPR_BLAST
Hydra vulgaris IND-PUNE	db.DENV_022235_XP_012559954.1	DENV_022235_XP_012559954.1	0	GO:0016021	PMID:0000000	ISO	0	C	0	0	gene	taxon:6087	26042016	IPR_BLAST
Hydra vulgaris IND-PUNE	db.DENV_131515_XP_002168405.3	DENV_131515_XP_002168405.3	0	GO:0005524	PMID:0000000	ISO	0	F	0	0	gene	taxon:6087	26042016	IPR_BLAST
Hydra vulgaris IND-PUNE	db.DENV_131515_XP_002168405.3	DENV_131515_XP_002168405.3	0	GO:0005737	PMID:0000000	ISO	0	C	0	0	gene	taxon:6087	26042016	IPR_BLAST
Hydra vulgaris IND-PUNE	db.DENV_131515_XP_002168405.3	DENV_131515_XP_002168405.3	0	GO:0016787	PMID:0000000	ISO	0	F	0	0	gene	taxon:6087	26042016	IPR_BLAST
Hydra vulgaris IND-PUNE	db.DENV_131515_XP_002168405.3	DENV_131515_XP_002168405.3	0	GO:0030163	PMID:0000000	ISO	0	P	0	0	gene	taxon:6087	26042016	IPR_BLAST
Hydra vulgaris IND-PUNE	db.DENV_131515_XP_002168405.3	DENV_131515_XP_002168405.3	0	GO:0008233	PMID:0000000	ISO	0	F	0	0	gene	taxon:6087	26042016	IPR_BLAST
Hydra vulgaris IND-PUNE	db.DENV_205875	DENV_205875	0	GO:0005737	PMID:0000000	ISO	0	C	0	0	gene	taxon:6087	26042016	IPR_BLAST
Hydra vulgaris IND-PUNE	db.DENV_205875	DENV_205875	0	GO:0008092	PMID:0000000	ISO	0	F	0	0	gene	taxon:6087	26042016	IPR_BLAST
Hydra vulgaris IND-PUNE	db.DENV_205875	DENV_205875	0	GO:0019898	PMID:0000000	ISO	0	C	0	0	gene	taxon:6087	26042016	IPR_BLAST
Hydra vulgaris IND-PUNE	db.XP_002156877.2	XP_002156877.2	0	GO:0006811	PMID:0000000	ISO	0	P	0	0	gene	taxon:6087	26042016	IPR_BLAST
Hydra vulgaris IND-PUNE	db.XP_002156877.2	XP_002156877.2	0	GO:0016020	PMID:0000000	ISO	0	C	0	0	gene	taxon:6087	26042016	IPR_BLAST
Hydra vulgaris IND-PUNE	db.DENV_058368	DENV_058368	0	GO:0008270	PMID:0000000	ISO	0	F	0	0	gene	taxon:6087	26042016	IPR_BLAST
Hydra vulgaris IND-PUNE	db.XP_012561901.1	XP_012561901.1	0	GO:0006914	PMID:0000000	ISO	0	P	0	0	gene	taxon:6087	26042016	IPR_BLAST
Hydra vulgaris IND-PUNE	db.XP_012556971.1	XP_012556971.1	0	GO:0015074	PMID:0000000	ISO	0	P	0	0	gene	taxon:6087	26042016	IPR_BLAST
Hydra vulgaris IND-PUNE	db.XP_012555531.1	XP_012555531.1	0	GO:0004930	PMID:0000000	ISO	0	F	0	0	gene	taxon:6087	26042016	IPR_BLAST
Hydra vulgaris IND-PUNE	db.XP_012555531.1	XP_012555531.1	0	GO:0007186	PMID:0000000	ISO	0	P	0	0	gene	taxon:6087	26042016	IPR_BLAST
Hydra vulgaris IND-PUNE	db.XP_012555531.1	XP_012555531.1	0	GO:0016021	PMID:0000000	ISO	0	C	0	0	gene	taxon:6087	26042016	IPR_BLAST
Hydra vulgaris IND-PUNE	db.XP_012560605.1	XP_012560605.1	0	GO:0015969	PMID:0000000	ISO	0	P	0	0	gene	taxon:6087	26042016	IPR_BLAST
Hydra vulgaris IND-PUNE	db.DENV_076285	DENV_076285	0	GO:0004930	PMID:0000000	ISO	0	F	0	0	gene	taxon:6087	26042016	IPR_BLAST
Hydra vulgaris IND-PUNE	db.DENV_076285	DENV_076285	0	GO:0007186	PMID:0000000	ISO	0	P	0	0	gene	taxon:6087	26042016	IPR_BLAST
Hydra vulgaris IND-PUNE	db.DENV_076285	DENV_076285	0	GO:0016021	PMID:0000000	ISO	0	C	0	0	gene	taxon:6087	26042016	IPR_BLAST
Hydra vulgaris IND-PUNE	db.DENV_103455_XP_002155033.1	DENV_103455_XP_002155033.1	0	GO:0005921	PMID:0000000	ISO	0	C	0	0	gene	taxon:6087	26042016	IPR_BLAST
Hydra vulgaris IND-PUNE	db.DENV_100732	DENV_100732	0	GO:0003777	PMID:0000000	ISO	0	F	0	0	gene	taxon:6087	26042016	IPR_BLAST
Hydra vulgaris IND-PUNE	db.DENV_100732	DENV_100732	0	GO:0005524	PMID:0000000	ISO	0	F	0	0	gene	taxon:6087	26042016	IPR_BLAST
Hydra vulgaris IND-PUNE	db.DENV_100732	DENV_100732	0	GO:0007018	PMID:0000000	ISO	0	P	0	0	gene	taxon:6087	26042016	IPR_BLAST
Hydra vulgaris IND-PUNE	db.DENV_100732	DENV_100732	0	GO:0008017	PMID:0000000	ISO	0	F	0	0	gene	taxon:6087	26042016	IPR_BLAST
Hydra vulgaris IND-PUNE	db.DENV_140639_XP_002162033.3	DENV_140639_XP_002162033.3	0	GO:0016021	PMID:0000000	ISO	0	C	0	0	gene	taxon:6087	26042016	IPR_BLAST
Hydra vulgaris IND-PUNE	db.DENV_140639_XP_002162033.3	DENV_140639_XP_002162033.3	0	GO:0055085	PMID:0000000	ISO	0	P	0	0	gene	taxon:6087	26042016	IPR_BLAST
Hydra vulgaris IND-PUNE	db.XP_004212616.1	XP_004212616.1	0	GO:0046983	PMID:0000000	ISO	0	F	0	0	gene	taxon:6087	26042016	IPR_BLAST
Hydra vulgaris IND-PUNE	db.DENV_051325_XP_002156246.2	DENV_051325_XP_002156246.2	0	GO:0006412	PMID:0000000	ISO	0	P	0	0	gene	taxon:6087	26042016	IPR_BLAST
Hydra vulgaris IND-PUNE	db.DENV_051325_XP_002156246.2	DENV_051325_XP_002156246.2	0	GO:0008168	PMID:0000000	ISO	0	F	0	0	gene	taxon:6087	26042016	IPR_BLAST
Hydra vulgaris IND-PUNE	db.DENV_051325_XP_002156246.2	DENV_051325_XP_002156246.2	0	GO:0005507	PMID:0000000	ISO	0	F	0	0	gene	taxon:6087	26042016	IPR_BLAST
Hydra vulgaris IND-PUNE	db.DENV_066231_XP_002163970.1	DENV_066231_XP_002163970.1	0	GO:0003677	PMID:0000000	ISO	0	F	0	0	gene	taxon:6087	26042016	IPR_BLAST
Hydra vulgaris IND-PUNE	db.DENV_066231_XP_002163970.1	DENV_066231_XP_002163970.1	0	GO:0006355	PMID:0000000	ISO	0	P	0	0	gene	taxon:6087	26042016	IPR_BLAST
Hydra vulgaris IND-PUNE	db.DENV_066231_XP_002163970.1	DENV_066231_XP_002163970.1	0	GO:0043565	PMID:0000000	ISO	0	F	0	0	gene	taxon:6087	26042016	IPR_BLAST
Hydra vulgaris IND-PUNE	db.DENV_066231_XP_002163970.1	DENV_066231_XP_002163970.1	0	GO:0005634	PMID:0000000	ISO	0	C	0	0	gene	taxon:6087	26042016	IPR_BLAST
Hydra vulgaris IND-PUNE	db.DENV_205879	DENV_205879	0	GO:0009435	PMID:0000000	ISO	0	P	0	0	gene	taxon:6087	26042016	IPR_BLAST
Hydra vulgaris IND-PUNE	db.DENV_205879	DENV_205879	0	GO:0019358	PMID:0000000	ISO	0	P	0	0	gene	taxon:6087	26042016	IPR_BLAST
Hydra vulgaris IND-PUNE	db.DENV_205879	DENV_205879	0	GO:0004516	PMID:0000000	ISO	0	F	0	0	gene	taxon:6087	26042016	IPR_BLAST
Hydra vulgaris IND-PUNE	db.DENV_205879	DENV_205879	0	GO:0004514	PMID:0000000	ISO	0	F	0	0	gene	taxon:6087	26042016	IPR_BLAST
Hydra vulgaris IND-PUNE	db.DENV_010650_XP_004211450.1	DENV_010650_XP_004211450.1	0	GO:0005515	PMID:0000000	ISO	0	F	0	0	gene	taxon:6087	26042016	IPR_BLAST
Hydra vulgaris IND-PUNE	db.DENV_010650_XP_004211450.1	DENV_010650_XP_004211450.1	0	GO:0019904	PMID:0000000	ISO	0	F	0	0	gene	taxon:6087	26042016	IPR_BLAST
Hydra vulgaris IND-PUNE	db.XP_012564017.1	XP_012564017.1	0	GO:0004888	PMID:0000000	ISO	0	F	0	0	gene	taxon:6087	26042016	IPR_BLAST
Hydra vulgaris IND-PUNE	db.XP_012564017.1	XP_012564017.1	0	GO:0007166	PMID:0000000	ISO	0	P	0	0	gene	taxon:6087	26042016	IPR_BLAST
Hydra vulgaris IND-PUNE	db.XP_012564017.1	XP_012564017.1	0	GO:0016020	PMID:0000000	ISO	0	C	0	0	gene	taxon:6087	26042016	IPR_BLAST
Hydra vulgaris IND-PUNE	db.XP_012564017.1	XP_012564017.1	0	GO:0004930	PMID:0000000	ISO	0	F	0	0	gene	taxon:6087	26042016	IPR_BLAST
Hydra vulgaris IND-PUNE	db.XP_012564017.1	XP_012564017.1	0	GO:0007186	PMID:0000000	ISO	0	P	0	0	gene	taxon:6087	26042016	IPR_BLAST
Hydra vulgaris IND-PUNE	db.XP_012564017.1	XP_012564017.1	0	GO:0016021	PMID:0000000	ISO	0	C	0	0	gene	taxon:6087	26042016	IPR_BLAST
Hydra vulgaris IND-PUNE	db.XP_012553580.1	XP_012553580.1	0	GO:0004930	PMID:0000000	ISO	0	F	0	0	gene	taxon:6087	26042016	IPR_BLAST
Hydra vulgaris IND-PUNE	db.XP_012553580.1	XP_012553580.1	0	GO:0007186	PMID:0000000	ISO	0	P	0	0	gene	taxon:6087	26042016	IPR_BLAST
Hydra vulgaris IND-PUNE	db.XP_012553580.1	XP_012553580.1	0	GO:0016021	PMID:0000000	ISO	0	C	0	0	gene	taxon:6087	26042016	IPR_BLAST
Hydra vulgaris IND-PUNE	db.XP_012565313.1	XP_012565313.1	0	GO:0005509	PMID:0000000	ISO	0	F	0	0	gene	taxon:6087	26042016	IPR_BLAST
Hydra vulgaris IND-PUNE	db.XP_012565313.1	XP_012565313.1	0	GO:0005515	PMID:0000000	ISO	0	F	0	0	gene	taxon:6087	26042016	IPR_BLAST
Hydra vulgaris IND-PUNE	db.XP_002170261.2	XP_002170261.2	0	GO:0004170	PMID:0000000	ISO	0	F	0	0	gene	taxon:6087	26042016	IPR_BLAST
Hydra vulgaris IND-PUNE	db.XP_002170261.2	XP_002170261.2	0	GO:0046080	PMID:0000000	ISO	0	P	0	0	gene	taxon:6087	26042016	IPR_BLAST
Hydra vulgaris IND-PUNE	db.XP_002170261.2	XP_002170261.2	0	GO:0016787	PMID:0000000	ISO	0	F	0	0	gene	taxon:6087	26042016	IPR_BLAST
Hydra vulgaris IND-PUNE	db.NP_001274299.1	NP_001274299.1	0	GO:0042981	PMID:0000000	ISO	0	P	0	0	gene	taxon:6087	26042016	IPR_BLAST
Hydra vulgaris IND-PUNE	db.XP_012560841.1_DENV_060376	XP_012560841.1_DENV_060376	0	GO:0003774	PMID:0000000	ISO	0	F	0	0	gene	taxon:6087	26042016	IPR_BLAST
Hydra vulgaris IND-PUNE	db.XP_012560841.1_DENV_060376	XP_012560841.1_DENV_060376	0	GO:0005524	PMID:0000000	ISO	0	F	0	0	gene	taxon:6087	26042016	IPR_BLAST
Hydra vulgaris IND-PUNE	db.XP_012560841.1_DENV_060376	XP_012560841.1_DENV_060376	0	GO:0016459	PMID:0000000	ISO	0	C	0	0	gene	taxon:6087	26042016	IPR_BLAST
Hydra vulgaris IND-PUNE	db.XP_012560841.1_DENV_060376	XP_012560841.1_DENV_060376	0	GO:0004672	PMID:0000000	ISO	0	F	0	0	gene	taxon:6087	26042016	IPR_BLAST
Hydra vulgaris IND-PUNE	db.XP_012560841.1_DENV_060376	XP_012560841.1_DENV_060376	0	GO:0006468	PMID:0000000	ISO	0	P	0	0	gene	taxon:6087	26042016	IPR_BLAST
Hydra vulgaris IND-PUNE	db.XP_004207862.1_DENV_173660	XP_004207862.1_DENV_173660	0	GO:0003824	PMID:0000000	ISO	0	F	0	0	gene	taxon:6087	26042016	IPR_BLAST
Hydra vulgaris IND-PUNE	db.DENV_059518_XP_012565810.1	DENV_059518_XP_012565810.1	0	GO:0005515	PMID:0000000	ISO	0	F	0	0	gene	taxon:6087	26042016	IPR_BLAST
Hydra vulgaris IND-PUNE	db.DENV_059518_XP_012565810.1	DENV_059518_XP_012565810.1	0	GO:0042981	PMID:0000000	ISO	0	P	0	0	gene	taxon:6087	26042016	IPR_BLAST
Hydra vulgaris IND-PUNE	db.XP_004212812.1_DENV_031215	XP_004212812.1_DENV_031215	0	GO:0003677	PMID:0000000	ISO	0	F	0	0	gene	taxon:6087	26042016	IPR_BLAST
Hydra vulgaris IND-PUNE	db.XP_004212812.1_DENV_031215	XP_004212812.1_DENV_031215	0	GO:0006313	PMID:0000000	ISO	0	P	0	0	gene	taxon:6087	26042016	IPR_BLAST
Hydra vulgaris IND-PUNE	db.XP_004212812.1_DENV_031215	XP_004212812.1_DENV_031215	0	GO:0015074	PMID:0000000	ISO	0	P	0	0	gene	taxon:6087	26042016	IPR_BLAST
Hydra vulgaris IND-PUNE	db.XP_004211341.1	XP_004211341.1	0	GO:0000166	PMID:0000000	ISO	0	F	0	0	gene	taxon:6087	26042016	IPR_BLAST
Hydra vulgaris IND-PUNE	db.XP_004211341.1	XP_004211341.1	0	GO:0004812	PMID:0000000	ISO	0	F	0	0	gene	taxon:6087	26042016	IPR_BLAST
Hydra vulgaris IND-PUNE	db.XP_004211341.1	XP_004211341.1	0	GO:0005524	PMID:0000000	ISO	0	F	0	0	gene	taxon:6087	26042016	IPR_BLAST
Hydra vulgaris IND-PUNE	db.XP_004211341.1	XP_004211341.1	0	GO:0006418	PMID:0000000	ISO	0	P	0	0	gene	taxon:6087	26042016	IPR_BLAST
Hydra vulgaris IND-PUNE	db.XP_004210045.1	XP_004210045.1	0	GO:0016020	PMID:0000000	ISO	0	C	0	0	gene	taxon:6087	26042016	IPR_BLAST
Hydra vulgaris IND-PUNE	db.XP_004210045.1	XP_004210045.1	0	GO:0016021	PMID:0000000	ISO	0	C	0	0	gene	taxon:6087	26042016	IPR_BLAST
Hydra vulgaris IND-PUNE	db.DENV_170130	DENV_170130	0	GO:0005515	PMID:0000000	ISO	0	F	0	0	gene	taxon:6087	26042016	IPR_BLAST
Hydra vulgaris IND-PUNE	db.DENV_184530	DENV_184530	0	GO:0016021	PMID:0000000	ISO	0	C	0	0	gene	taxon:6087	26042016	IPR_BLAST
Hydra vulgaris IND-PUNE	db.DENV_184530	DENV_184530	0	GO:0055085	PMID:0000000	ISO	0	P	0	0	gene	taxon:6087	26042016	IPR_BLAST
Hydra vulgaris IND-PUNE	db.XP_002160877.1_DENV_164202	XP_002160877.1_DENV_164202	0	GO:0006364	PMID:0000000	ISO	0	P	0	0	gene	taxon:6087	26042016	IPR_BLAST
Hydra vulgaris IND-PUNE	db.XP_004211485.2	XP_004211485.2	0	GO:0003676	PMID:0000000	ISO	0	F	0	0	gene	taxon:6087	26042016	IPR_BLAST
Hydra vulgaris IND-PUNE	db.DENV_149820_XP_012556144.1	DENV_149820_XP_012556144.1	0	GO:0004379	PMID:0000000	ISO	0	F	0	0	gene	taxon:6087	26042016	IPR_BLAST
Hydra vulgaris IND-PUNE	db.DENV_149820_XP_012556144.1	DENV_149820_XP_012556144.1	0	GO:0006499	PMID:0000000	ISO	0	P	0	0	gene	taxon:6087	26042016	IPR_BLAST
Hydra vulgaris IND-PUNE	db.XP_012553633.1	XP_012553633.1	0	GO:0004725	PMID:0000000	ISO	0	F	0	0	gene	taxon:6087	26042016	IPR_BLAST
Hydra vulgaris IND-PUNE	db.XP_012553633.1	XP_012553633.1	0	GO:0006470	PMID:0000000	ISO	0	P	0	0	gene	taxon:6087	26042016	IPR_BLAST
Hydra vulgaris IND-PUNE	db.XP_012553633.1	XP_012553633.1	0	GO:0016311	PMID:0000000	ISO	0	P	0	0	gene	taxon:6087	26042016	IPR_BLAST
Hydra vulgaris IND-PUNE	db.XP_012553633.1	XP_012553633.1	0	GO:0016791	PMID:0000000	ISO	0	F	0	0	gene	taxon:6087	26042016	IPR_BLAST
Hydra vulgaris IND-PUNE	db.XP_012553777.1	XP_012553777.1	0	GO:0003676	PMID:0000000	ISO	0	F	0	0	gene	taxon:6087	26042016	IPR_BLAST
Hydra vulgaris IND-PUNE	db.XP_012554514.1_DENV_172482	XP_012554514.1_DENV_172482	0	GO:0046983	PMID:0000000	ISO	0	F	0	0	gene	taxon:6087	26042016	IPR_BLAST
Hydra vulgaris IND-PUNE	db.DENV_104078_XP_002161704.3	DENV_104078_XP_002161704.3	0	GO:0003676	PMID:0000000	ISO	0	F	0	0	gene	taxon:6087	26042016	IPR_BLAST
Hydra vulgaris IND-PUNE	db.DENV_104078_XP_002161704.3	DENV_104078_XP_002161704.3	0	GO:0000166	PMID:0000000	ISO	0	F	0	0	gene	taxon:6087	26042016	IPR_BLAST
Hydra vulgaris IND-PUNE	db.XP_012563428.1_DENV_189744	XP_012563428.1_DENV_189744	0	GO:0005783	PMID:0000000	ISO	0	C	0	0	gene	taxon:6087	26042016	IPR_BLAST
Hydra vulgaris IND-PUNE	db.XP_012563428.1_DENV_189744	XP_012563428.1_DENV_189744	0	GO:0008201	PMID:0000000	ISO	0	F	0	0	gene	taxon:6087	26042016	IPR_BLAST
Hydra vulgaris IND-PUNE	db.XP_012563428.1_DENV_189744	XP_012563428.1_DENV_189744	0	GO:0050750	PMID:0000000	ISO	0	F	0	0	gene	taxon:6087	26042016	IPR_BLAST
Hydra vulgaris IND-PUNE	db.DENV_152217	DENV_152217	0	GO:0016491	PMID:0000000	ISO	0	F	0	0	gene	taxon:6087	26042016	IPR_BLAST
Hydra vulgaris IND-PUNE	db.XP_004212978.2	XP_004212978.2	0	GO:0000723	PMID:0000000	ISO	0	P	0	0	gene	taxon:6087	26042016	IPR_BLAST
Hydra vulgaris IND-PUNE	db.XP_004212978.2	XP_004212978.2	0	GO:0003678	PMID:0000000	ISO	0	F	0	0	gene	taxon:6087	26042016	IPR_BLAST
Hydra vulgaris IND-PUNE	db.XP_004212978.2	XP_004212978.2	0	GO:0006281	PMID:0000000	ISO	0	P	0	0	gene	taxon:6087	26042016	IPR_BLAST
Hydra vulgaris IND-PUNE	db.DENV_085470	DENV_085470	0	GO:0004672	PMID:0000000	ISO	0	F	0	0	gene	taxon:6087	26042016	IPR_BLAST
Hydra vulgaris IND-PUNE	db.DENV_085470	DENV_085470	0	GO:0005524	PMID:0000000	ISO	0	F	0	0	gene	taxon:6087	26042016	IPR_BLAST
Hydra vulgaris IND-PUNE	db.DENV_085470	DENV_085470	0	GO:0006468	PMID:0000000	ISO	0	P	0	0	gene	taxon:6087	26042016	IPR_BLAST
Hydra vulgaris IND-PUNE	db.DENV_085470	DENV_085470	0	GO:0004674	PMID:0000000	ISO	0	F	0	0	gene	taxon:6087	26042016	IPR_BLAST
Hydra vulgaris IND-PUNE	db.DENV_085470	DENV_085470	0	GO:0016020	PMID:0000000	ISO	0	C	0	0	gene	taxon:6087	26042016	IPR_BLAST
Hydra vulgaris IND-PUNE	db.DENV_085470	DENV_085470	0	GO:0016773	PMID:0000000	ISO	0	F	0	0	gene	taxon:6087	26042016	IPR_BLAST
Hydra vulgaris IND-PUNE	db.DENV_098091	DENV_098091	0	GO:0016021	PMID:0000000	ISO	0	C	0	0	gene	taxon:6087	26042016	IPR_BLAST
Hydra vulgaris IND-PUNE	db.DENV_098091	DENV_098091	0	GO:0005622	PMID:0000000	ISO	0	C	0	0	gene	taxon:6087	26042016	IPR_BLAST
Hydra vulgaris IND-PUNE	db.DENV_098091	DENV_098091	0	GO:0000155	PMID:0000000	ISO	0	F	0	0	gene	taxon:6087	26042016	IPR_BLAST
Hydra vulgaris IND-PUNE	db.DENV_166619	DENV_166619	0	GO:0003677	PMID:0000000	ISO	0	F	0	0	gene	taxon:6087	26042016	IPR_BLAST
Hydra vulgaris IND-PUNE	db.DENV_166619	DENV_166619	0	GO:0003899	PMID:0000000	ISO	0	F	0	0	gene	taxon:6087	26042016	IPR_BLAST
Hydra vulgaris IND-PUNE	db.DENV_166619	DENV_166619	0	GO:0006351	PMID:0000000	ISO	0	P	0	0	gene	taxon:6087	26042016	IPR_BLAST
Hydra vulgaris IND-PUNE	db.XP_012559781.1	XP_012559781.1	0	GO:0003676	PMID:0000000	ISO	0	F	0	0	gene	taxon:6087	26042016	IPR_BLAST
Hydra vulgaris IND-PUNE	db.XP_012562119.1	XP_012562119.1	0	GO:0003676	PMID:0000000	ISO	0	F	0	0	gene	taxon:6087	26042016	IPR_BLAST
Hydra vulgaris IND-PUNE	db.DENV_005560	DENV_005560	0	GO:0046983	PMID:0000000	ISO	0	F	0	0	gene	taxon:6087	26042016	IPR_BLAST
Hydra vulgaris IND-PUNE	db.DENV_005560	DENV_005560	0	GO:0003676	PMID:0000000	ISO	0	F	0	0	gene	taxon:6087	26042016	IPR_BLAST
Hydra vulgaris IND-PUNE	db.XP_012562036.1_DENV_184688	XP_012562036.1_DENV_184688	0	GO:0005515	PMID:0000000	ISO	0	F	0	0	gene	taxon:6087	26042016	IPR_BLAST
Hydra vulgaris IND-PUNE	db.DENV_005561	DENV_005561	0	GO:0003676	PMID:0000000	ISO	0	F	0	0	gene	taxon:6087	26042016	IPR_BLAST
Hydra vulgaris IND-PUNE	db.XP_002164003.1_DENV_017800	XP_002164003.1_DENV_017800	0	GO:0003735	PMID:0000000	ISO	0	F	0	0	gene	taxon:6087	26042016	IPR_BLAST
Hydra vulgaris IND-PUNE	db.XP_002164003.1_DENV_017800	XP_002164003.1_DENV_017800	0	GO:0006412	PMID:0000000	ISO	0	P	0	0	gene	taxon:6087	26042016	IPR_BLAST
Hydra vulgaris IND-PUNE	db.XP_002164003.1_DENV_017800	XP_002164003.1_DENV_017800	0	GO:0015934	PMID:0000000	ISO	0	C	0	0	gene	taxon:6087	26042016	IPR_BLAST
Hydra vulgaris IND-PUNE	db.XP_012557837.1_DENV_154339	XP_012557837.1_DENV_154339	0	GO:0005515	PMID:0000000	ISO	0	F	0	0	gene	taxon:6087	26042016	IPR_BLAST
Hydra vulgaris IND-PUNE	db.DENV_057033	DENV_057033	0	GO:0003676	PMID:0000000	ISO	0	F	0	0	gene	taxon:6087	26042016	IPR_BLAST
Hydra vulgaris IND-PUNE	db.DENV_137384_XP_012558976.1	DENV_137384_XP_012558976.1	0	GO:0005515	PMID:0000000	ISO	0	F	0	0	gene	taxon:6087	26042016	IPR_BLAST
Hydra vulgaris IND-PUNE	db.DENV_137384_XP_012558976.1	DENV_137384_XP_012558976.1	0	GO:0008270	PMID:0000000	ISO	0	F	0	0	gene	taxon:6087	26042016	IPR_BLAST
Hydra vulgaris IND-PUNE	db.XP_012558538.1	XP_012558538.1	0	GO:0004222	PMID:0000000	ISO	0	F	0	0	gene	taxon:6087	26042016	IPR_BLAST
Hydra vulgaris IND-PUNE	db.XP_012558538.1	XP_012558538.1	0	GO:0006508	PMID:0000000	ISO	0	P	0	0	gene	taxon:6087	26042016	IPR_BLAST
Hydra vulgaris IND-PUNE	db.DENV_079049_XP_004210012.2	DENV_079049_XP_004210012.2	0	GO:0008488	PMID:0000000	ISO	0	F	0	0	gene	taxon:6087	26042016	IPR_BLAST
Hydra vulgaris IND-PUNE	db.DENV_079049_XP_004210012.2	DENV_079049_XP_004210012.2	0	GO:0017187	PMID:0000000	ISO	0	P	0	0	gene	taxon:6087	26042016	IPR_BLAST
Hydra vulgaris IND-PUNE	db.DENV_079049_XP_004210012.2	DENV_079049_XP_004210012.2	0	GO:0016021	PMID:0000000	ISO	0	C	0	0	gene	taxon:6087	26042016	IPR_BLAST
Hydra vulgaris IND-PUNE	db.XP_012564908.1	XP_012564908.1	0	GO:0004842	PMID:0000000	ISO	0	F	0	0	gene	taxon:6087	26042016	IPR_BLAST
Hydra vulgaris IND-PUNE	db.XP_012564908.1	XP_012564908.1	0	GO:0016874	PMID:0000000	ISO	0	F	0	0	gene	taxon:6087	26042016	IPR_BLAST
Hydra vulgaris IND-PUNE	db.XP_012563113.1_DENV_027362	XP_012563113.1_DENV_027362	0	GO:0008270	PMID:0000000	ISO	0	F	0	0	gene	taxon:6087	26042016	IPR_BLAST
Hydra vulgaris IND-PUNE	db.XP_012562760.1	XP_012562760.1	0	GO:0006812	PMID:0000000	ISO	0	P	0	0	gene	taxon:6087	26042016	IPR_BLAST
Hydra vulgaris IND-PUNE	db.XP_012562760.1	XP_012562760.1	0	GO:0015267	PMID:0000000	ISO	0	F	0	0	gene	taxon:6087	26042016	IPR_BLAST
Hydra vulgaris IND-PUNE	db.XP_012562760.1	XP_012562760.1	0	GO:0046930	PMID:0000000	ISO	0	C	0	0	gene	taxon:6087	26042016	IPR_BLAST
Hydra vulgaris IND-PUNE	db.XP_012562760.1	XP_012562760.1	0	GO:0046931	PMID:0000000	ISO	0	P	0	0	gene	taxon:6087	26042016	IPR_BLAST
Hydra vulgaris IND-PUNE	db.XP_012562760.1	XP_012562760.1	0	GO:0052331	PMID:0000000	ISO	0	P	0	0	gene	taxon:6087	26042016	IPR_BLAST
Hydra vulgaris IND-PUNE	db.XP_002163342.3	XP_002163342.3	0	GO:0005515	PMID:0000000	ISO	0	F	0	0	gene	taxon:6087	26042016	IPR_BLAST
Hydra vulgaris IND-PUNE	db.XP_012555238.1_DENV_174045	XP_012555238.1_DENV_174045	0	GO:0004867	PMID:0000000	ISO	0	F	0	0	gene	taxon:6087	26042016	IPR_BLAST
Hydra vulgaris IND-PUNE	db.XP_012555238.1_DENV_174045	XP_012555238.1_DENV_174045	0	GO:0005515	PMID:0000000	ISO	0	F	0	0	gene	taxon:6087	26042016	IPR_BLAST
Hydra vulgaris IND-PUNE	db.DENV_003473_XP_012563278.1	DENV_003473_XP_012563278.1	0	GO:0005634	PMID:0000000	ISO	0	C	0	0	gene	taxon:6087	26042016	IPR_BLAST
Hydra vulgaris IND-PUNE	db.XP_012558431.1_DENV_180527	XP_012558431.1_DENV_180527	0	GO:0005509	PMID:0000000	ISO	0	F	0	0	gene	taxon:6087	26042016	IPR_BLAST
Hydra vulgaris IND-PUNE	db.XP_012558431.1_DENV_180527	XP_012558431.1_DENV_180527	0	GO:0005515	PMID:0000000	ISO	0	F	0	0	gene	taxon:6087	26042016	IPR_BLAST
Hydra vulgaris IND-PUNE	db.XP_012558431.1_DENV_180527	XP_012558431.1_DENV_180527	0	GO:0007050	PMID:0000000	ISO	0	P	0	0	gene	taxon:6087	26042016	IPR_BLAST
Hydra vulgaris IND-PUNE	db.DENV_068777_XP_002166497.3	DENV_068777_XP_002166497.3	0	GO:0004930	PMID:0000000	ISO	0	F	0	0	gene	taxon:6087	26042016	IPR_BLAST
Hydra vulgaris IND-PUNE	db.DENV_068777_XP_002166497.3	DENV_068777_XP_002166497.3	0	GO:0007186	PMID:0000000	ISO	0	P	0	0	gene	taxon:6087	26042016	IPR_BLAST
Hydra vulgaris IND-PUNE	db.DENV_068777_XP_002166497.3	DENV_068777_XP_002166497.3	0	GO:0016021	PMID:0000000	ISO	0	C	0	0	gene	taxon:6087	26042016	IPR_BLAST
Hydra vulgaris IND-PUNE	db.DENV_091355_XP_012556412.1	DENV_091355_XP_012556412.1	0	GO:0016153	PMID:0000000	ISO	0	F	0	0	gene	taxon:6087	26042016	IPR_BLAST
Hydra vulgaris IND-PUNE	db.DENV_098617_XP_012554542.1	DENV_098617_XP_012554542.1	0	GO:0005216	PMID:0000000	ISO	0	F	0	0	gene	taxon:6087	26042016	IPR_BLAST
Hydra vulgaris IND-PUNE	db.DENV_098617_XP_012554542.1	DENV_098617_XP_012554542.1	0	GO:0006811	PMID:0000000	ISO	0	P	0	0	gene	taxon:6087	26042016	IPR_BLAST
Hydra vulgaris IND-PUNE	db.DENV_098617_XP_012554542.1	DENV_098617_XP_012554542.1	0	GO:0016020	PMID:0000000	ISO	0	C	0	0	gene	taxon:6087	26042016	IPR_BLAST
Hydra vulgaris IND-PUNE	db.DENV_098617_XP_012554542.1	DENV_098617_XP_012554542.1	0	GO:0055085	PMID:0000000	ISO	0	P	0	0	gene	taxon:6087	26042016	IPR_BLAST
Hydra vulgaris IND-PUNE	db.DENV_098617_XP_012554542.1	DENV_098617_XP_012554542.1	0	GO:0005245	PMID:0000000	ISO	0	F	0	0	gene	taxon:6087	26042016	IPR_BLAST
Hydra vulgaris IND-PUNE	db.DENV_098617_XP_012554542.1	DENV_098617_XP_012554542.1	0	GO:0005891	PMID:0000000	ISO	0	C	0	0	gene	taxon:6087	26042016	IPR_BLAST
Hydra vulgaris IND-PUNE	db.DENV_098617_XP_012554542.1	DENV_098617_XP_012554542.1	0	GO:0070588	PMID:0000000	ISO	0	P	0	0	gene	taxon:6087	26042016	IPR_BLAST
Hydra vulgaris IND-PUNE	db.DENV_098617_XP_012554542.1	DENV_098617_XP_012554542.1	0	GO:0005509	PMID:0000000	ISO	0	F	0	0	gene	taxon:6087	26042016	IPR_BLAST
Hydra vulgaris IND-PUNE	db.XP_002169490.2	XP_002169490.2	0	GO:0004402	PMID:0000000	ISO	0	F	0	0	gene	taxon:6087	26042016	IPR_BLAST
Hydra vulgaris IND-PUNE	db.XP_002169490.2	XP_002169490.2	0	GO:0016568	PMID:0000000	ISO	0	P	0	0	gene	taxon:6087	26042016	IPR_BLAST
Hydra vulgaris IND-PUNE	db.DENV_175803	DENV_175803	0	GO:0004397	PMID:0000000	ISO	0	F	0	0	gene	taxon:6087	26042016	IPR_BLAST
Hydra vulgaris IND-PUNE	db.DENV_175803	DENV_175803	0	GO:0005737	PMID:0000000	ISO	0	C	0	0	gene	taxon:6087	26042016	IPR_BLAST
Hydra vulgaris IND-PUNE	db.DENV_175803	DENV_175803	0	GO:0006548	PMID:0000000	ISO	0	P	0	0	gene	taxon:6087	26042016	IPR_BLAST
Hydra vulgaris IND-PUNE	db.DENV_175803	DENV_175803	0	GO:0016841	PMID:0000000	ISO	0	F	0	0	gene	taxon:6087	26042016	IPR_BLAST
Hydra vulgaris IND-PUNE	db.DENV_175803	DENV_175803	0	GO:0019556	PMID:0000000	ISO	0	P	0	0	gene	taxon:6087	26042016	IPR_BLAST
Hydra vulgaris IND-PUNE	db.DENV_175803	DENV_175803	0	GO:0019557	PMID:0000000	ISO	0	P	0	0	gene	taxon:6087	26042016	IPR_BLAST
Hydra vulgaris IND-PUNE	db.XP_012562957.1	XP_012562957.1	0	GO:0004672	PMID:0000000	ISO	0	F	0	0	gene	taxon:6087	26042016	IPR_BLAST
Hydra vulgaris IND-PUNE	db.XP_012562957.1	XP_012562957.1	0	GO:0005524	PMID:0000000	ISO	0	F	0	0	gene	taxon:6087	26042016	IPR_BLAST
Hydra vulgaris IND-PUNE	db.XP_012562957.1	XP_012562957.1	0	GO:0006468	PMID:0000000	ISO	0	P	0	0	gene	taxon:6087	26042016	IPR_BLAST
Hydra vulgaris IND-PUNE	db.DENV_136608_XP_002161138.1	DENV_136608_XP_002161138.1	0	GO:0016021	PMID:0000000	ISO	0	C	0	0	gene	taxon:6087	26042016	IPR_BLAST
Hydra vulgaris IND-PUNE	db.DENV_023486	DENV_023486	0	GO:0016021	PMID:0000000	ISO	0	C	0	0	gene	taxon:6087	26042016	IPR_BLAST
Hydra vulgaris IND-PUNE	db.DENV_023486	DENV_023486	0	GO:0007165	PMID:0000000	ISO	0	P	0	0	gene	taxon:6087	26042016	IPR_BLAST
Hydra vulgaris IND-PUNE	db.DENV_108509	DENV_108509	0	GO:0003677	PMID:0000000	ISO	0	F	0	0	gene	taxon:6087	26042016	IPR_BLAST
Hydra vulgaris IND-PUNE	db.DENV_108509	DENV_108509	0	GO:0006260	PMID:0000000	ISO	0	P	0	0	gene	taxon:6087	26042016	IPR_BLAST
Hydra vulgaris IND-PUNE	db.DENV_028411_XP_012555548.1	DENV_028411_XP_012555548.1	0	GO:0008654	PMID:0000000	ISO	0	P	0	0	gene	taxon:6087	26042016	IPR_BLAST
Hydra vulgaris IND-PUNE	db.DENV_028411_XP_012555548.1	DENV_028411_XP_012555548.1	0	GO:0016020	PMID:0000000	ISO	0	C	0	0	gene	taxon:6087	26042016	IPR_BLAST
Hydra vulgaris IND-PUNE	db.DENV_028411_XP_012555548.1	DENV_028411_XP_012555548.1	0	GO:0016780	PMID:0000000	ISO	0	F	0	0	gene	taxon:6087	26042016	IPR_BLAST
Hydra vulgaris IND-PUNE	db.DENV_028411_XP_012555548.1	DENV_028411_XP_012555548.1	0	GO:0016021	PMID:0000000	ISO	0	C	0	0	gene	taxon:6087	26042016	IPR_BLAST
Hydra vulgaris IND-PUNE	db.DENV_174027	DENV_174027	0	GO:0006914	PMID:0000000	ISO	0	P	0	0	gene	taxon:6087	26042016	IPR_BLAST
Hydra vulgaris IND-PUNE	db.DENV_174027	DENV_174027	0	GO:0005737	PMID:0000000	ISO	0	C	0	0	gene	taxon:6087	26042016	IPR_BLAST
Hydra vulgaris IND-PUNE	db.DENV_174027	DENV_174027	0	GO:0008641	PMID:0000000	ISO	0	F	0	0	gene	taxon:6087	26042016	IPR_BLAST
Hydra vulgaris IND-PUNE	db.DENV_127720_XP_004206986.1	DENV_127720_XP_004206986.1	0	GO:0004843	PMID:0000000	ISO	0	F	0	0	gene	taxon:6087	26042016	IPR_BLAST
Hydra vulgaris IND-PUNE	db.DENV_127720_XP_004206986.1	DENV_127720_XP_004206986.1	0	GO:0006511	PMID:0000000	ISO	0	P	0	0	gene	taxon:6087	26042016	IPR_BLAST
Hydra vulgaris IND-PUNE	db.DENV_127720_XP_004206986.1	DENV_127720_XP_004206986.1	0	GO:0016579	PMID:0000000	ISO	0	P	0	0	gene	taxon:6087	26042016	IPR_BLAST
Hydra vulgaris IND-PUNE	db.DENV_044427	DENV_044427	0	GO:0005515	PMID:0000000	ISO	0	F	0	0	gene	taxon:6087	26042016	IPR_BLAST
Hydra vulgaris IND-PUNE	db.DENV_044427	DENV_044427	0	GO:0016020	PMID:0000000	ISO	0	C	0	0	gene	taxon:6087	26042016	IPR_BLAST
Hydra vulgaris IND-PUNE	db.DENV_006925_XP_004207475.2	DENV_006925_XP_004207475.2	0	GO:0033588	PMID:0000000	ISO	0	C	0	0	gene	taxon:6087	26042016	IPR_BLAST
Hydra vulgaris IND-PUNE	db.DENV_010868	DENV_010868	0	GO:0004970	PMID:0000000	ISO	0	F	0	0	gene	taxon:6087	26042016	IPR_BLAST
Hydra vulgaris IND-PUNE	db.DENV_010868	DENV_010868	0	GO:0016020	PMID:0000000	ISO	0	C	0	0	gene	taxon:6087	26042016	IPR_BLAST
Hydra vulgaris IND-PUNE	db.DENV_010868	DENV_010868	0	GO:0005267	PMID:0000000	ISO	0	F	0	0	gene	taxon:6087	26042016	IPR_BLAST
Hydra vulgaris IND-PUNE	db.DENV_010868	DENV_010868	0	GO:0071805	PMID:0000000	ISO	0	P	0	0	gene	taxon:6087	26042016	IPR_BLAST
Hydra vulgaris IND-PUNE	db.DENV_154869	DENV_154869	0	GO:0005525	PMID:0000000	ISO	0	F	0	0	gene	taxon:6087	26042016	IPR_BLAST
Hydra vulgaris IND-PUNE	db.DENV_031809	DENV_031809	0	GO:0005515	PMID:0000000	ISO	0	F	0	0	gene	taxon:6087	26042016	IPR_BLAST
Hydra vulgaris IND-PUNE	db.XP_004208507.1	XP_004208507.1	0	GO:0003677	PMID:0000000	ISO	0	F	0	0	gene	taxon:6087	26042016	IPR_BLAST
Hydra vulgaris IND-PUNE	db.XP_004208507.1	XP_004208507.1	0	GO:0006313	PMID:0000000	ISO	0	P	0	0	gene	taxon:6087	26042016	IPR_BLAST
Hydra vulgaris IND-PUNE	db.XP_004208507.1	XP_004208507.1	0	GO:0015074	PMID:0000000	ISO	0	P	0	0	gene	taxon:6087	26042016	IPR_BLAST
Hydra vulgaris IND-PUNE	db.DENV_000351	DENV_000351	0	GO:0016021	PMID:0000000	ISO	0	C	0	0	gene	taxon:6087	26042016	IPR_BLAST
Hydra vulgaris IND-PUNE	db.XP_002167592.3	XP_002167592.3	0	GO:0004089	PMID:0000000	ISO	0	F	0	0	gene	taxon:6087	26042016	IPR_BLAST
Hydra vulgaris IND-PUNE	db.XP_002167592.3	XP_002167592.3	0	GO:0006730	PMID:0000000	ISO	0	P	0	0	gene	taxon:6087	26042016	IPR_BLAST
Hydra vulgaris IND-PUNE	db.XP_002167592.3	XP_002167592.3	0	GO:0008270	PMID:0000000	ISO	0	F	0	0	gene	taxon:6087	26042016	IPR_BLAST
Hydra vulgaris IND-PUNE	db.XP_012558476.1_DENV_037260	XP_012558476.1_DENV_037260	0	GO:0005524	PMID:0000000	ISO	0	F	0	0	gene	taxon:6087	26042016	IPR_BLAST
Hydra vulgaris IND-PUNE	db.DENV_027373	DENV_027373	0	GO:0020037	PMID:0000000	ISO	0	F	0	0	gene	taxon:6087	26042016	IPR_BLAST
Hydra vulgaris IND-PUNE	db.DENV_027373	DENV_027373	0	GO:0016021	PMID:0000000	ISO	0	C	0	0	gene	taxon:6087	26042016	IPR_BLAST
Hydra vulgaris IND-PUNE	db.DENV_027373	DENV_027373	0	GO:0005506	PMID:0000000	ISO	0	F	0	0	gene	taxon:6087	26042016	IPR_BLAST
Hydra vulgaris IND-PUNE	db.DENV_027373	DENV_027373	0	GO:0004497	PMID:0000000	ISO	0	F	0	0	gene	taxon:6087	26042016	IPR_BLAST
Hydra vulgaris IND-PUNE	db.DENV_027373	DENV_027373	0	GO:0016705	PMID:0000000	ISO	0	F	0	0	gene	taxon:6087	26042016	IPR_BLAST
Hydra vulgaris IND-PUNE	db.DENV_099581_XP_002165494.1	DENV_099581_XP_002165494.1	0	GO:0005515	PMID:0000000	ISO	0	F	0	0	gene	taxon:6087	26042016	IPR_BLAST
Hydra vulgaris IND-PUNE	db.DENV_099581_XP_002165494.1	DENV_099581_XP_002165494.1	0	GO:0008191	PMID:0000000	ISO	0	F	0	0	gene	taxon:6087	26042016	IPR_BLAST
Hydra vulgaris IND-PUNE	db.XP_012560160.1_DENV_179234	XP_012560160.1_DENV_179234	0	GO:0000226	PMID:0000000	ISO	0	P	0	0	gene	taxon:6087	26042016	IPR_BLAST
Hydra vulgaris IND-PUNE	db.XP_012560160.1_DENV_179234	XP_012560160.1_DENV_179234	0	GO:0000922	PMID:0000000	ISO	0	C	0	0	gene	taxon:6087	26042016	IPR_BLAST
Hydra vulgaris IND-PUNE	db.XP_012560160.1_DENV_179234	XP_012560160.1_DENV_179234	0	GO:0005815	PMID:0000000	ISO	0	C	0	0	gene	taxon:6087	26042016	IPR_BLAST
Hydra vulgaris IND-PUNE	db.XP_012560160.1_DENV_179234	XP_012560160.1_DENV_179234	0	GO:0090063	PMID:0000000	ISO	0	P	0	0	gene	taxon:6087	26042016	IPR_BLAST
Hydra vulgaris IND-PUNE	db.XP_012556384.1_DENV_085233	XP_012556384.1_DENV_085233	0	GO:0005515	PMID:0000000	ISO	0	F	0	0	gene	taxon:6087	26042016	IPR_BLAST
Hydra vulgaris IND-PUNE	db.DENV_189291	DENV_189291	0	GO:0004672	PMID:0000000	ISO	0	F	0	0	gene	taxon:6087	26042016	IPR_BLAST
Hydra vulgaris IND-PUNE	db.DENV_189291	DENV_189291	0	GO:0005524	PMID:0000000	ISO	0	F	0	0	gene	taxon:6087	26042016	IPR_BLAST
Hydra vulgaris IND-PUNE	db.DENV_189291	DENV_189291	0	GO:0006468	PMID:0000000	ISO	0	P	0	0	gene	taxon:6087	26042016	IPR_BLAST
Hydra vulgaris IND-PUNE	db.XP_012561764.1_DENV_190966	XP_012561764.1_DENV_190966	0	GO:0005509	PMID:0000000	ISO	0	F	0	0	gene	taxon:6087	26042016	IPR_BLAST
Hydra vulgaris IND-PUNE	db.XP_012561764.1_DENV_190966	XP_012561764.1_DENV_190966	0	GO:0005515	PMID:0000000	ISO	0	F	0	0	gene	taxon:6087	26042016	IPR_BLAST
Hydra vulgaris IND-PUNE	db.XP_012557973.1_DENV_173628	XP_012557973.1_DENV_173628	0	GO:0005515	PMID:0000000	ISO	0	F	0	0	gene	taxon:6087	26042016	IPR_BLAST
Hydra vulgaris IND-PUNE	db.XP_012557973.1_DENV_173628	XP_012557973.1_DENV_173628	0	GO:0007165	PMID:0000000	ISO	0	P	0	0	gene	taxon:6087	26042016	IPR_BLAST
Hydra vulgaris IND-PUNE	db.DENV_197611	DENV_197611	0	GO:0000166	PMID:0000000	ISO	0	F	0	0	gene	taxon:6087	26042016	IPR_BLAST
Hydra vulgaris IND-PUNE	db.DENV_197611	DENV_197611	0	GO:0005840	PMID:0000000	ISO	0	C	0	0	gene	taxon:6087	26042016	IPR_BLAST
Hydra vulgaris IND-PUNE	db.XP_012559397.1	XP_012559397.1	0	GO:0003677	PMID:0000000	ISO	0	F	0	0	gene	taxon:6087	26042016	IPR_BLAST
Hydra vulgaris IND-PUNE	db.XP_012559397.1	XP_012559397.1	0	GO:0006355	PMID:0000000	ISO	0	P	0	0	gene	taxon:6087	26042016	IPR_BLAST
Hydra vulgaris IND-PUNE	db.DENV_189292	DENV_189292	0	GO:0000077	PMID:0000000	ISO	0	P	0	0	gene	taxon:6087	26042016	IPR_BLAST
Hydra vulgaris IND-PUNE	db.DENV_189292	DENV_189292	0	GO:0005634	PMID:0000000	ISO	0	C	0	0	gene	taxon:6087	26042016	IPR_BLAST
Hydra vulgaris IND-PUNE	db.DENV_189292	DENV_189292	0	GO:0071479	PMID:0000000	ISO	0	P	0	0	gene	taxon:6087	26042016	IPR_BLAST
Hydra vulgaris IND-PUNE	db.DENV_189292	DENV_189292	0	GO:0016021	PMID:0000000	ISO	0	C	0	0	gene	taxon:6087	26042016	IPR_BLAST
Hydra vulgaris IND-PUNE	db.DENV_189292	DENV_189292	0	GO:0005643	PMID:0000000	ISO	0	C	0	0	gene	taxon:6087	26042016	IPR_BLAST
Hydra vulgaris IND-PUNE	db.DENV_189292	DENV_189292	0	GO:0006810	PMID:0000000	ISO	0	P	0	0	gene	taxon:6087	26042016	IPR_BLAST
Hydra vulgaris IND-PUNE	db.XP_012565767.1	XP_012565767.1	0	GO:0000723	PMID:0000000	ISO	0	P	0	0	gene	taxon:6087	26042016	IPR_BLAST
Hydra vulgaris IND-PUNE	db.XP_012565767.1	XP_012565767.1	0	GO:0003678	PMID:0000000	ISO	0	F	0	0	gene	taxon:6087	26042016	IPR_BLAST
Hydra vulgaris IND-PUNE	db.XP_012565767.1	XP_012565767.1	0	GO:0006281	PMID:0000000	ISO	0	P	0	0	gene	taxon:6087	26042016	IPR_BLAST
Hydra vulgaris IND-PUNE	db.DENV_197612	DENV_197612	0	GO:0004672	PMID:0000000	ISO	0	F	0	0	gene	taxon:6087	26042016	IPR_BLAST
Hydra vulgaris IND-PUNE	db.DENV_197612	DENV_197612	0	GO:0005524	PMID:0000000	ISO	0	F	0	0	gene	taxon:6087	26042016	IPR_BLAST
Hydra vulgaris IND-PUNE	db.DENV_197612	DENV_197612	0	GO:0006468	PMID:0000000	ISO	0	P	0	0	gene	taxon:6087	26042016	IPR_BLAST
Hydra vulgaris IND-PUNE	db.XP_012557914.1_DENV_017854	XP_012557914.1_DENV_017854	0	GO:0003924	PMID:0000000	ISO	0	F	0	0	gene	taxon:6087	26042016	IPR_BLAST
Hydra vulgaris IND-PUNE	db.XP_012557914.1_DENV_017854	XP_012557914.1_DENV_017854	0	GO:0005525	PMID:0000000	ISO	0	F	0	0	gene	taxon:6087	26042016	IPR_BLAST
Hydra vulgaris IND-PUNE	db.XP_012557914.1_DENV_017854	XP_012557914.1_DENV_017854	0	GO:0016021	PMID:0000000	ISO	0	C	0	0	gene	taxon:6087	26042016	IPR_BLAST
Hydra vulgaris IND-PUNE	db.DENV_061608_XP_002169753.3	DENV_061608_XP_002169753.3	0	GO:0006801	PMID:0000000	ISO	0	P	0	0	gene	taxon:6087	26042016	IPR_BLAST
Hydra vulgaris IND-PUNE	db.DENV_061608_XP_002169753.3	DENV_061608_XP_002169753.3	0	GO:0046872	PMID:0000000	ISO	0	F	0	0	gene	taxon:6087	26042016	IPR_BLAST
Hydra vulgaris IND-PUNE	db.DENV_061608_XP_002169753.3	DENV_061608_XP_002169753.3	0	GO:0055114	PMID:0000000	ISO	0	P	0	0	gene	taxon:6087	26042016	IPR_BLAST
Hydra vulgaris IND-PUNE	db.DENV_061608_XP_002169753.3	DENV_061608_XP_002169753.3	0	GO:0030001	PMID:0000000	ISO	0	P	0	0	gene	taxon:6087	26042016	IPR_BLAST
Hydra vulgaris IND-PUNE	db.DENV_061608_XP_002169753.3	DENV_061608_XP_002169753.3	0	GO:0016532	PMID:0000000	ISO	0	F	0	0	gene	taxon:6087	26042016	IPR_BLAST
Hydra vulgaris IND-PUNE	db.XP_002155640.2_DENV_066299	XP_002155640.2_DENV_066299	0	GO:0005515	PMID:0000000	ISO	0	F	0	0	gene	taxon:6087	26042016	IPR_BLAST
Hydra vulgaris IND-PUNE	db.XP_002155640.2_DENV_066299	XP_002155640.2_DENV_066299	0	GO:0008270	PMID:0000000	ISO	0	F	0	0	gene	taxon:6087	26042016	IPR_BLAST
Hydra vulgaris IND-PUNE	db.DENV_050591	DENV_050591	0	GO:0008168	PMID:0000000	ISO	0	F	0	0	gene	taxon:6087	26042016	IPR_BLAST
Hydra vulgaris IND-PUNE	db.XP_004211795.2	XP_004211795.2	0	GO:0005515	PMID:0000000	ISO	0	F	0	0	gene	taxon:6087	26042016	IPR_BLAST
Hydra vulgaris IND-PUNE	db.XP_012556478.1_DENV_150297	XP_012556478.1_DENV_150297	0	GO:0016021	PMID:0000000	ISO	0	C	0	0	gene	taxon:6087	26042016	IPR_BLAST
Hydra vulgaris IND-PUNE	db.XP_012561410.1_DENV_028043	XP_012561410.1_DENV_028043	0	GO:0006281	PMID:0000000	ISO	0	P	0	0	gene	taxon:6087	26042016	IPR_BLAST
Hydra vulgaris IND-PUNE	db.XP_012553943.1	XP_012553943.1	0	GO:0005515	PMID:0000000	ISO	0	F	0	0	gene	taxon:6087	26042016	IPR_BLAST
Hydra vulgaris IND-PUNE	db.XP_002165694.2	XP_002165694.2	0	GO:0000077	PMID:0000000	ISO	0	P	0	0	gene	taxon:6087	26042016	IPR_BLAST
Hydra vulgaris IND-PUNE	db.XP_002165694.2	XP_002165694.2	0	GO:0006281	PMID:0000000	ISO	0	P	0	0	gene	taxon:6087	26042016	IPR_BLAST
Hydra vulgaris IND-PUNE	db.XP_002165694.2	XP_002165694.2	0	GO:0030896	PMID:0000000	ISO	0	C	0	0	gene	taxon:6087	26042016	IPR_BLAST
Hydra vulgaris IND-PUNE	db.XP_002165694.2	XP_002165694.2	0	GO:0005730	PMID:0000000	ISO	0	C	0	0	gene	taxon:6087	26042016	IPR_BLAST
Hydra vulgaris IND-PUNE	db.XP_002164110.2	XP_002164110.2	0	GO:0003700	PMID:0000000	ISO	0	F	0	0	gene	taxon:6087	26042016	IPR_BLAST
Hydra vulgaris IND-PUNE	db.XP_002164110.2	XP_002164110.2	0	GO:0006355	PMID:0000000	ISO	0	P	0	0	gene	taxon:6087	26042016	IPR_BLAST
Hydra vulgaris IND-PUNE	db.XP_002164110.2	XP_002164110.2	0	GO:0043565	PMID:0000000	ISO	0	F	0	0	gene	taxon:6087	26042016	IPR_BLAST
Hydra vulgaris IND-PUNE	db.XP_002164110.2	XP_002164110.2	0	GO:0046872	PMID:0000000	ISO	0	F	0	0	gene	taxon:6087	26042016	IPR_BLAST
Hydra vulgaris IND-PUNE	db.DENV_193611_XP_012554055.1	DENV_193611_XP_012554055.1	0	GO:0005525	PMID:0000000	ISO	0	F	0	0	gene	taxon:6087	26042016	IPR_BLAST
Hydra vulgaris IND-PUNE	db.DENV_193611_XP_012554055.1	DENV_193611_XP_012554055.1	0	GO:0007264	PMID:0000000	ISO	0	P	0	0	gene	taxon:6087	26042016	IPR_BLAST
Hydra vulgaris IND-PUNE	db.XP_012562376.1	XP_012562376.1	0	GO:0046983	PMID:0000000	ISO	0	F	0	0	gene	taxon:6087	26042016	IPR_BLAST
Hydra vulgaris IND-PUNE	db.XP_012559481.1_DENV_134248	XP_012559481.1_DENV_134248	0	GO:0003735	PMID:0000000	ISO	0	F	0	0	gene	taxon:6087	26042016	IPR_BLAST
Hydra vulgaris IND-PUNE	db.XP_012559481.1_DENV_134248	XP_012559481.1_DENV_134248	0	GO:0005622	PMID:0000000	ISO	0	C	0	0	gene	taxon:6087	26042016	IPR_BLAST
Hydra vulgaris IND-PUNE	db.XP_012559481.1_DENV_134248	XP_012559481.1_DENV_134248	0	GO:0005840	PMID:0000000	ISO	0	C	0	0	gene	taxon:6087	26042016	IPR_BLAST
Hydra vulgaris IND-PUNE	db.XP_012559481.1_DENV_134248	XP_012559481.1_DENV_134248	0	GO:0006412	PMID:0000000	ISO	0	P	0	0	gene	taxon:6087	26042016	IPR_BLAST
Hydra vulgaris IND-PUNE	db.DENV_004258_XP_012556547.1	DENV_004258_XP_012556547.1	0	GO:0005815	PMID:0000000	ISO	0	C	0	0	gene	taxon:6087	26042016	IPR_BLAST
Hydra vulgaris IND-PUNE	db.DENV_098553	DENV_098553	0	GO:0015074	PMID:0000000	ISO	0	P	0	0	gene	taxon:6087	26042016	IPR_BLAST
Hydra vulgaris IND-PUNE	db.DENV_098553	DENV_098553	0	GO:0003676	PMID:0000000	ISO	0	F	0	0	gene	taxon:6087	26042016	IPR_BLAST
Hydra vulgaris IND-PUNE	db.DENV_186367_XP_002156519.1	DENV_186367_XP_002156519.1	0	GO:0051213	PMID:0000000	ISO	0	F	0	0	gene	taxon:6087	26042016	IPR_BLAST
Hydra vulgaris IND-PUNE	db.DENV_186367_XP_002156519.1	DENV_186367_XP_002156519.1	0	GO:0006397	PMID:0000000	ISO	0	P	0	0	gene	taxon:6087	26042016	IPR_BLAST
Hydra vulgaris IND-PUNE	db.DENV_186367_XP_002156519.1	DENV_186367_XP_002156519.1	0	GO:0035515	PMID:0000000	ISO	0	F	0	0	gene	taxon:6087	26042016	IPR_BLAST
Hydra vulgaris IND-PUNE	db.DENV_186367_XP_002156519.1	DENV_186367_XP_002156519.1	0	GO:0035553	PMID:0000000	ISO	0	P	0	0	gene	taxon:6087	26042016	IPR_BLAST
Hydra vulgaris IND-PUNE	db.DENV_189298	DENV_189298	0	GO:0004854	PMID:0000000	ISO	0	F	0	0	gene	taxon:6087	26042016	IPR_BLAST
Hydra vulgaris IND-PUNE	db.DENV_189298	DENV_189298	0	GO:0016491	PMID:0000000	ISO	0	F	0	0	gene	taxon:6087	26042016	IPR_BLAST
Hydra vulgaris IND-PUNE	db.DENV_176678	DENV_176678	0	GO:0008152	PMID:0000000	ISO	0	P	0	0	gene	taxon:6087	26042016	IPR_BLAST
Hydra vulgaris IND-PUNE	db.DENV_176678	DENV_176678	0	GO:0016491	PMID:0000000	ISO	0	F	0	0	gene	taxon:6087	26042016	IPR_BLAST
Hydra vulgaris IND-PUNE	db.XP_002165734.2_DENV_014548	XP_002165734.2_DENV_014548	0	GO:0003824	PMID:0000000	ISO	0	F	0	0	gene	taxon:6087	26042016	IPR_BLAST
Hydra vulgaris IND-PUNE	db.XP_002165734.2_DENV_014548	XP_002165734.2_DENV_014548	0	GO:0043169	PMID:0000000	ISO	0	F	0	0	gene	taxon:6087	26042016	IPR_BLAST
Hydra vulgaris IND-PUNE	db.XP_002165734.2_DENV_014548	XP_002165734.2_DENV_014548	0	GO:0046872	PMID:0000000	ISO	0	F	0	0	gene	taxon:6087	26042016	IPR_BLAST
Hydra vulgaris IND-PUNE	db.XP_002165734.2_DENV_014548	XP_002165734.2_DENV_014548	0	GO:0004722	PMID:0000000	ISO	0	F	0	0	gene	taxon:6087	26042016	IPR_BLAST
Hydra vulgaris IND-PUNE	db.DENV_196002_XP_012556819.1	DENV_196002_XP_012556819.1	0	GO:0016021	PMID:0000000	ISO	0	C	0	0	gene	taxon:6087	26042016	IPR_BLAST
Hydra vulgaris IND-PUNE	db.DENV_077100_XP_012561350.1	DENV_077100_XP_012561350.1	0	GO:0016021	PMID:0000000	ISO	0	C	0	0	gene	taxon:6087	26042016	IPR_BLAST
Hydra vulgaris IND-PUNE	db.DENV_181976	DENV_181976	0	GO:0016787	PMID:0000000	ISO	0	F	0	0	gene	taxon:6087	26042016	IPR_BLAST
Hydra vulgaris IND-PUNE	db.DENV_181976	DENV_181976	0	GO:0003676	PMID:0000000	ISO	0	F	0	0	gene	taxon:6087	26042016	IPR_BLAST
Hydra vulgaris IND-PUNE	db.XP_002158413.2	XP_002158413.2	0	GO:0005515	PMID:0000000	ISO	0	F	0	0	gene	taxon:6087	26042016	IPR_BLAST
Hydra vulgaris IND-PUNE	db.XP_002158413.2	XP_002158413.2	0	GO:0005737	PMID:0000000	ISO	0	C	0	0	gene	taxon:6087	26042016	IPR_BLAST
Hydra vulgaris IND-PUNE	db.XP_012558795.1	XP_012558795.1	0	GO:0003676	PMID:0000000	ISO	0	F	0	0	gene	taxon:6087	26042016	IPR_BLAST
Hydra vulgaris IND-PUNE	db.XP_012563869.1	XP_012563869.1	0	GO:0005515	PMID:0000000	ISO	0	F	0	0	gene	taxon:6087	26042016	IPR_BLAST
Hydra vulgaris IND-PUNE	db.XP_012557499.1	XP_012557499.1	0	GO:0004930	PMID:0000000	ISO	0	F	0	0	gene	taxon:6087	26042016	IPR_BLAST
Hydra vulgaris IND-PUNE	db.XP_012557499.1	XP_012557499.1	0	GO:0007186	PMID:0000000	ISO	0	P	0	0	gene	taxon:6087	26042016	IPR_BLAST
Hydra vulgaris IND-PUNE	db.XP_012557499.1	XP_012557499.1	0	GO:0016021	PMID:0000000	ISO	0	C	0	0	gene	taxon:6087	26042016	IPR_BLAST
Hydra vulgaris IND-PUNE	db.XP_002156393.1_DENV_016405	XP_002156393.1_DENV_016405	0	GO:0003676	PMID:0000000	ISO	0	F	0	0	gene	taxon:6087	26042016	IPR_BLAST
Hydra vulgaris IND-PUNE	db.DENV_084158	DENV_084158	0	GO:0005634	PMID:0000000	ISO	0	C	0	0	gene	taxon:6087	26042016	IPR_BLAST
Hydra vulgaris IND-PUNE	db.DENV_022162	DENV_022162	0	GO:0005509	PMID:0000000	ISO	0	F	0	0	gene	taxon:6087	26042016	IPR_BLAST
Hydra vulgaris IND-PUNE	db.DENV_022162	DENV_022162	0	GO:0007155	PMID:0000000	ISO	0	P	0	0	gene	taxon:6087	26042016	IPR_BLAST
Hydra vulgaris IND-PUNE	db.DENV_022162	DENV_022162	0	GO:0005576	PMID:0000000	ISO	0	C	0	0	gene	taxon:6087	26042016	IPR_BLAST
Hydra vulgaris IND-PUNE	db.DENV_139501	DENV_139501	0	GO:0003676	PMID:0000000	ISO	0	F	0	0	gene	taxon:6087	26042016	IPR_BLAST
Hydra vulgaris IND-PUNE	db.DENV_139501	DENV_139501	0	GO:0008270	PMID:0000000	ISO	0	F	0	0	gene	taxon:6087	26042016	IPR_BLAST
Hydra vulgaris IND-PUNE	db.DENV_140922	DENV_140922	0	GO:0016021	PMID:0000000	ISO	0	C	0	0	gene	taxon:6087	26042016	IPR_BLAST
Hydra vulgaris IND-PUNE	db.DENV_114687	DENV_114687	0	GO:0003677	PMID:0000000	ISO	0	F	0	0	gene	taxon:6087	26042016	IPR_BLAST
Hydra vulgaris IND-PUNE	db.DENV_004247	DENV_004247	0	GO:0004930	PMID:0000000	ISO	0	F	0	0	gene	taxon:6087	26042016	IPR_BLAST
Hydra vulgaris IND-PUNE	db.DENV_004247	DENV_004247	0	GO:0016021	PMID:0000000	ISO	0	C	0	0	gene	taxon:6087	26042016	IPR_BLAST
Hydra vulgaris IND-PUNE	db.XP_012563494.1_DENV_181647	XP_012563494.1_DENV_181647	0	GO:0003677	PMID:0000000	ISO	0	F	0	0	gene	taxon:6087	26042016	IPR_BLAST
Hydra vulgaris IND-PUNE	db.DENV_164385_XP_002155955.3	DENV_164385_XP_002155955.3	0	GO:0003676	PMID:0000000	ISO	0	F	0	0	gene	taxon:6087	26042016	IPR_BLAST
Hydra vulgaris IND-PUNE	db.DENV_164385_XP_002155955.3	DENV_164385_XP_002155955.3	0	GO:0000166	PMID:0000000	ISO	0	F	0	0	gene	taxon:6087	26042016	IPR_BLAST
Hydra vulgaris IND-PUNE	db.DENV_167944	DENV_167944	0	GO:0005086	PMID:0000000	ISO	0	F	0	0	gene	taxon:6087	26042016	IPR_BLAST
Hydra vulgaris IND-PUNE	db.DENV_167944	DENV_167944	0	GO:0032012	PMID:0000000	ISO	0	P	0	0	gene	taxon:6087	26042016	IPR_BLAST
Hydra vulgaris IND-PUNE	db.DENV_042444_XP_012555089.1	DENV_042444_XP_012555089.1	0	GO:0016192	PMID:0000000	ISO	0	P	0	0	gene	taxon:6087	26042016	IPR_BLAST
Hydra vulgaris IND-PUNE	db.XP_004213165.1	XP_004213165.1	0	GO:0003723	PMID:0000000	ISO	0	F	0	0	gene	taxon:6087	26042016	IPR_BLAST
Hydra vulgaris IND-PUNE	db.XP_004213165.1	XP_004213165.1	0	GO:0003735	PMID:0000000	ISO	0	F	0	0	gene	taxon:6087	26042016	IPR_BLAST
Hydra vulgaris IND-PUNE	db.XP_004213165.1	XP_004213165.1	0	GO:0006412	PMID:0000000	ISO	0	P	0	0	gene	taxon:6087	26042016	IPR_BLAST
Hydra vulgaris IND-PUNE	db.DENV_064293_XP_012564221.1	DENV_064293_XP_012564221.1	0	GO:0004476	PMID:0000000	ISO	0	F	0	0	gene	taxon:6087	26042016	IPR_BLAST
Hydra vulgaris IND-PUNE	db.DENV_064293_XP_012564221.1	DENV_064293_XP_012564221.1	0	GO:0005975	PMID:0000000	ISO	0	P	0	0	gene	taxon:6087	26042016	IPR_BLAST
Hydra vulgaris IND-PUNE	db.DENV_064293_XP_012564221.1	DENV_064293_XP_012564221.1	0	GO:0008270	PMID:0000000	ISO	0	F	0	0	gene	taxon:6087	26042016	IPR_BLAST
Hydra vulgaris IND-PUNE	db.DENV_064293_XP_012564221.1	DENV_064293_XP_012564221.1	0	GO:0009298	PMID:0000000	ISO	0	P	0	0	gene	taxon:6087	26042016	IPR_BLAST
Hydra vulgaris IND-PUNE	db.XP_012555867.1_DENV_156523	XP_012555867.1_DENV_156523	0	GO:0004672	PMID:0000000	ISO	0	F	0	0	gene	taxon:6087	26042016	IPR_BLAST
Hydra vulgaris IND-PUNE	db.XP_012555867.1_DENV_156523	XP_012555867.1_DENV_156523	0	GO:0005524	PMID:0000000	ISO	0	F	0	0	gene	taxon:6087	26042016	IPR_BLAST
Hydra vulgaris IND-PUNE	db.XP_012555867.1_DENV_156523	XP_012555867.1_DENV_156523	0	GO:0006468	PMID:0000000	ISO	0	P	0	0	gene	taxon:6087	26042016	IPR_BLAST
Hydra vulgaris IND-PUNE	db.XP_012555867.1_DENV_156523	XP_012555867.1_DENV_156523	0	GO:0005515	PMID:0000000	ISO	0	F	0	0	gene	taxon:6087	26042016	IPR_BLAST
Hydra vulgaris IND-PUNE	db.XP_012555867.1_DENV_156523	XP_012555867.1_DENV_156523	0	GO:0005525	PMID:0000000	ISO	0	F	0	0	gene	taxon:6087	26042016	IPR_BLAST
Hydra vulgaris IND-PUNE	db.XP_012555867.1_DENV_156523	XP_012555867.1_DENV_156523	0	GO:0007264	PMID:0000000	ISO	0	P	0	0	gene	taxon:6087	26042016	IPR_BLAST
Hydra vulgaris IND-PUNE	db.DENV_029459_XP_004209197.2	DENV_029459_XP_004209197.2	0	GO:0004930	PMID:0000000	ISO	0	F	0	0	gene	taxon:6087	26042016	IPR_BLAST
Hydra vulgaris IND-PUNE	db.DENV_029459_XP_004209197.2	DENV_029459_XP_004209197.2	0	GO:0007186	PMID:0000000	ISO	0	P	0	0	gene	taxon:6087	26042016	IPR_BLAST
Hydra vulgaris IND-PUNE	db.DENV_029459_XP_004209197.2	DENV_029459_XP_004209197.2	0	GO:0016021	PMID:0000000	ISO	0	C	0	0	gene	taxon:6087	26042016	IPR_BLAST
Hydra vulgaris IND-PUNE	db.XP_002168360.2	XP_002168360.2	0	GO:0004601	PMID:0000000	ISO	0	F	0	0	gene	taxon:6087	26042016	IPR_BLAST
Hydra vulgaris IND-PUNE	db.XP_002168360.2	XP_002168360.2	0	GO:0006979	PMID:0000000	ISO	0	P	0	0	gene	taxon:6087	26042016	IPR_BLAST
Hydra vulgaris IND-PUNE	db.XP_002168360.2	XP_002168360.2	0	GO:0020037	PMID:0000000	ISO	0	F	0	0	gene	taxon:6087	26042016	IPR_BLAST
Hydra vulgaris IND-PUNE	db.XP_002168360.2	XP_002168360.2	0	GO:0055114	PMID:0000000	ISO	0	P	0	0	gene	taxon:6087	26042016	IPR_BLAST
Hydra vulgaris IND-PUNE	db.XP_012554017.1	XP_012554017.1	0	GO:0005337	PMID:0000000	ISO	0	F	0	0	gene	taxon:6087	26042016	IPR_BLAST
Hydra vulgaris IND-PUNE	db.XP_012554017.1	XP_012554017.1	0	GO:0006810	PMID:0000000	ISO	0	P	0	0	gene	taxon:6087	26042016	IPR_BLAST
Hydra vulgaris IND-PUNE	db.XP_012554017.1	XP_012554017.1	0	GO:0016021	PMID:0000000	ISO	0	C	0	0	gene	taxon:6087	26042016	IPR_BLAST
Hydra vulgaris IND-PUNE	db.DENV_032416_XP_002170466.2	DENV_032416_XP_002170466.2	0	GO:0005515	PMID:0000000	ISO	0	F	0	0	gene	taxon:6087	26042016	IPR_BLAST
Hydra vulgaris IND-PUNE	db.XP_012565186.1	XP_012565186.1	0	GO:0000723	PMID:0000000	ISO	0	P	0	0	gene	taxon:6087	26042016	IPR_BLAST
Hydra vulgaris IND-PUNE	db.XP_012565186.1	XP_012565186.1	0	GO:0003678	PMID:0000000	ISO	0	F	0	0	gene	taxon:6087	26042016	IPR_BLAST
Hydra vulgaris IND-PUNE	db.XP_012565186.1	XP_012565186.1	0	GO:0006281	PMID:0000000	ISO	0	P	0	0	gene	taxon:6087	26042016	IPR_BLAST
Hydra vulgaris IND-PUNE	db.DENV_005782_NP_001274725.1	DENV_005782_NP_001274725.1	0	GO:0003677	PMID:0000000	ISO	0	F	0	0	gene	taxon:6087	26042016	IPR_BLAST
Hydra vulgaris IND-PUNE	db.DENV_005782_NP_001274725.1	DENV_005782_NP_001274725.1	0	GO:0006355	PMID:0000000	ISO	0	P	0	0	gene	taxon:6087	26042016	IPR_BLAST
Hydra vulgaris IND-PUNE	db.DENV_005782_NP_001274725.1	DENV_005782_NP_001274725.1	0	GO:0043565	PMID:0000000	ISO	0	F	0	0	gene	taxon:6087	26042016	IPR_BLAST
Hydra vulgaris IND-PUNE	db.DENV_005782_NP_001274725.1	DENV_005782_NP_001274725.1	0	GO:0005634	PMID:0000000	ISO	0	C	0	0	gene	taxon:6087	26042016	IPR_BLAST
Hydra vulgaris IND-PUNE	db.XP_012566482.1	XP_012566482.1	0	GO:0005515	PMID:0000000	ISO	0	F	0	0	gene	taxon:6087	26042016	IPR_BLAST
Hydra vulgaris IND-PUNE	db.XP_012566482.1	XP_012566482.1	0	GO:0042981	PMID:0000000	ISO	0	P	0	0	gene	taxon:6087	26042016	IPR_BLAST
Hydra vulgaris IND-PUNE	db.XP_012566482.1	XP_012566482.1	0	GO:0043531	PMID:0000000	ISO	0	F	0	0	gene	taxon:6087	26042016	IPR_BLAST
Hydra vulgaris IND-PUNE	db.XP_012566482.1	XP_012566482.1	0	GO:0008233	PMID:0000000	ISO	0	F	0	0	gene	taxon:6087	26042016	IPR_BLAST
Hydra vulgaris IND-PUNE	db.DENV_118573	DENV_118573	0	GO:0005524	PMID:0000000	ISO	0	F	0	0	gene	taxon:6087	26042016	IPR_BLAST
Hydra vulgaris IND-PUNE	db.DENV_118573	DENV_118573	0	GO:0004672	PMID:0000000	ISO	0	F	0	0	gene	taxon:6087	26042016	IPR_BLAST
Hydra vulgaris IND-PUNE	db.DENV_138130_XP_012563183.1	DENV_138130_XP_012563183.1	0	GO:0005525	PMID:0000000	ISO	0	F	0	0	gene	taxon:6087	26042016	IPR_BLAST
Hydra vulgaris IND-PUNE	db.DENV_138130_XP_012563183.1	DENV_138130_XP_012563183.1	0	GO:0007264	PMID:0000000	ISO	0	P	0	0	gene	taxon:6087	26042016	IPR_BLAST
Hydra vulgaris IND-PUNE	db.XP_004208288.1	XP_004208288.1	0	GO:0046983	PMID:0000000	ISO	0	F	0	0	gene	taxon:6087	26042016	IPR_BLAST
Hydra vulgaris IND-PUNE	db.XP_012562495.1_DENV_042596	XP_012562495.1_DENV_042596	0	GO:0004842	PMID:0000000	ISO	0	F	0	0	gene	taxon:6087	26042016	IPR_BLAST
Hydra vulgaris IND-PUNE	db.XP_012562495.1_DENV_042596	XP_012562495.1_DENV_042596	0	GO:0005515	PMID:0000000	ISO	0	F	0	0	gene	taxon:6087	26042016	IPR_BLAST
Hydra vulgaris IND-PUNE	db.DENV_118574	DENV_118574	0	GO:0005622	PMID:0000000	ISO	0	C	0	0	gene	taxon:6087	26042016	IPR_BLAST
Hydra vulgaris IND-PUNE	db.DENV_118574	DENV_118574	0	GO:0000155	PMID:0000000	ISO	0	F	0	0	gene	taxon:6087	26042016	IPR_BLAST
Hydra vulgaris IND-PUNE	db.DENV_043786_XP_004205814.1	DENV_043786_XP_004205814.1	0	GO:0046983	PMID:0000000	ISO	0	F	0	0	gene	taxon:6087	26042016	IPR_BLAST
Hydra vulgaris IND-PUNE	db.DENV_043786_XP_004205814.1	DENV_043786_XP_004205814.1	0	GO:0030154	PMID:0000000	ISO	0	P	0	0	gene	taxon:6087	26042016	IPR_BLAST
Hydra vulgaris IND-PUNE	db.DENV_043786_XP_004205814.1	DENV_043786_XP_004205814.1	0	GO:0003700	PMID:0000000	ISO	0	F	0	0	gene	taxon:6087	26042016	IPR_BLAST
Hydra vulgaris IND-PUNE	db.DENV_000651_XP_002156432.2	DENV_000651_XP_002156432.2	0	GO:0005515	PMID:0000000	ISO	0	F	0	0	gene	taxon:6087	26042016	IPR_BLAST
Hydra vulgaris IND-PUNE	db.DENV_000651_XP_002156432.2	DENV_000651_XP_002156432.2	0	GO:0005634	PMID:0000000	ISO	0	C	0	0	gene	taxon:6087	26042016	IPR_BLAST
Hydra vulgaris IND-PUNE	db.DENV_000651_XP_002156432.2	DENV_000651_XP_002156432.2	0	GO:0006260	PMID:0000000	ISO	0	P	0	0	gene	taxon:6087	26042016	IPR_BLAST
Hydra vulgaris IND-PUNE	db.DENV_000651_XP_002156432.2	DENV_000651_XP_002156432.2	0	GO:0006281	PMID:0000000	ISO	0	P	0	0	gene	taxon:6087	26042016	IPR_BLAST
Hydra vulgaris IND-PUNE	db.DENV_000651_XP_002156432.2	DENV_000651_XP_002156432.2	0	GO:0017108	PMID:0000000	ISO	0	F	0	0	gene	taxon:6087	26042016	IPR_BLAST
Hydra vulgaris IND-PUNE	db.DENV_000651_XP_002156432.2	DENV_000651_XP_002156432.2	0	GO:0033557	PMID:0000000	ISO	0	C	0	0	gene	taxon:6087	26042016	IPR_BLAST
Hydra vulgaris IND-PUNE	db.XP_002156680.2	XP_002156680.2	0	GO:0004867	PMID:0000000	ISO	0	F	0	0	gene	taxon:6087	26042016	IPR_BLAST
Hydra vulgaris IND-PUNE	db.DENV_079303	DENV_079303	0	GO:0005737	PMID:0000000	ISO	0	C	0	0	gene	taxon:6087	26042016	IPR_BLAST
Hydra vulgaris IND-PUNE	db.DENV_079303	DENV_079303	0	GO:0016149	PMID:0000000	ISO	0	F	0	0	gene	taxon:6087	26042016	IPR_BLAST
Hydra vulgaris IND-PUNE	db.DENV_079303	DENV_079303	0	GO:0008270	PMID:0000000	ISO	0	F	0	0	gene	taxon:6087	26042016	IPR_BLAST
Hydra vulgaris IND-PUNE	db.DENV_067234_XP_012566767.1	DENV_067234_XP_012566767.1	0	GO:0006520	PMID:0000000	ISO	0	P	0	0	gene	taxon:6087	26042016	IPR_BLAST
Hydra vulgaris IND-PUNE	db.DENV_067234_XP_012566767.1	DENV_067234_XP_012566767.1	0	GO:0030170	PMID:0000000	ISO	0	F	0	0	gene	taxon:6087	26042016	IPR_BLAST
Hydra vulgaris IND-PUNE	db.DENV_118577	DENV_118577	0	GO:0046872	PMID:0000000	ISO	0	F	0	0	gene	taxon:6087	26042016	IPR_BLAST
Hydra vulgaris IND-PUNE	db.DENV_118577	DENV_118577	0	GO:0019843	PMID:0000000	ISO	0	F	0	0	gene	taxon:6087	26042016	IPR_BLAST
Hydra vulgaris IND-PUNE	db.DENV_118577	DENV_118577	0	GO:0005840	PMID:0000000	ISO	0	C	0	0	gene	taxon:6087	26042016	IPR_BLAST
Hydra vulgaris IND-PUNE	db.DENV_118577	DENV_118577	0	GO:0003735	PMID:0000000	ISO	0	F	0	0	gene	taxon:6087	26042016	IPR_BLAST
Hydra vulgaris IND-PUNE	db.DENV_118577	DENV_118577	0	GO:0006412	PMID:0000000	ISO	0	P	0	0	gene	taxon:6087	26042016	IPR_BLAST
Hydra vulgaris IND-PUNE	db.DENV_093097_XP_002164848.2	DENV_093097_XP_002164848.2	0	GO:0004672	PMID:0000000	ISO	0	F	0	0	gene	taxon:6087	26042016	IPR_BLAST
Hydra vulgaris IND-PUNE	db.DENV_093097_XP_002164848.2	DENV_093097_XP_002164848.2	0	GO:0005524	PMID:0000000	ISO	0	F	0	0	gene	taxon:6087	26042016	IPR_BLAST
Hydra vulgaris IND-PUNE	db.DENV_093097_XP_002164848.2	DENV_093097_XP_002164848.2	0	GO:0006468	PMID:0000000	ISO	0	P	0	0	gene	taxon:6087	26042016	IPR_BLAST
Hydra vulgaris IND-PUNE	db.DENV_093097_XP_002164848.2	DENV_093097_XP_002164848.2	0	GO:0035556	PMID:0000000	ISO	0	P	0	0	gene	taxon:6087	26042016	IPR_BLAST
Hydra vulgaris IND-PUNE	db.DENV_093097_XP_002164848.2	DENV_093097_XP_002164848.2	0	GO:0005622	PMID:0000000	ISO	0	C	0	0	gene	taxon:6087	26042016	IPR_BLAST
Hydra vulgaris IND-PUNE	db.DENV_093097_XP_002164848.2	DENV_093097_XP_002164848.2	0	GO:0046872	PMID:0000000	ISO	0	F	0	0	gene	taxon:6087	26042016	IPR_BLAST
Hydra vulgaris IND-PUNE	db.DENV_093097_XP_002164848.2	DENV_093097_XP_002164848.2	0	GO:0004697	PMID:0000000	ISO	0	F	0	0	gene	taxon:6087	26042016	IPR_BLAST
Hydra vulgaris IND-PUNE	db.XP_004212563.1	XP_004212563.1	0	GO:0005216	PMID:0000000	ISO	0	F	0	0	gene	taxon:6087	26042016	IPR_BLAST
Hydra vulgaris IND-PUNE	db.XP_004212563.1	XP_004212563.1	0	GO:0006811	PMID:0000000	ISO	0	P	0	0	gene	taxon:6087	26042016	IPR_BLAST
Hydra vulgaris IND-PUNE	db.XP_004212563.1	XP_004212563.1	0	GO:0016020	PMID:0000000	ISO	0	C	0	0	gene	taxon:6087	26042016	IPR_BLAST
Hydra vulgaris IND-PUNE	db.XP_004212563.1	XP_004212563.1	0	GO:0055085	PMID:0000000	ISO	0	P	0	0	gene	taxon:6087	26042016	IPR_BLAST
Hydra vulgaris IND-PUNE	db.XP_004211267.1	XP_004211267.1	0	GO:0003676	PMID:0000000	ISO	0	F	0	0	gene	taxon:6087	26042016	IPR_BLAST
Hydra vulgaris IND-PUNE	db.DENV_126658_XP_002153867.2	DENV_126658_XP_002153867.2	0	GO:0004222	PMID:0000000	ISO	0	F	0	0	gene	taxon:6087	26042016	IPR_BLAST
Hydra vulgaris IND-PUNE	db.DENV_126658_XP_002153867.2	DENV_126658_XP_002153867.2	0	GO:0006508	PMID:0000000	ISO	0	P	0	0	gene	taxon:6087	26042016	IPR_BLAST
Hydra vulgaris IND-PUNE	db.DENV_010071_XP_012555875.1	DENV_010071_XP_012555875.1	0	GO:0005089	PMID:0000000	ISO	0	F	0	0	gene	taxon:6087	26042016	IPR_BLAST
Hydra vulgaris IND-PUNE	db.DENV_010071_XP_012555875.1	DENV_010071_XP_012555875.1	0	GO:0035023	PMID:0000000	ISO	0	P	0	0	gene	taxon:6087	26042016	IPR_BLAST
Hydra vulgaris IND-PUNE	db.DENV_189751	DENV_189751	0	GO:0004788	PMID:0000000	ISO	0	F	0	0	gene	taxon:6087	26042016	IPR_BLAST
Hydra vulgaris IND-PUNE	db.DENV_189751	DENV_189751	0	GO:0005524	PMID:0000000	ISO	0	F	0	0	gene	taxon:6087	26042016	IPR_BLAST
Hydra vulgaris IND-PUNE	db.DENV_189751	DENV_189751	0	GO:0009229	PMID:0000000	ISO	0	P	0	0	gene	taxon:6087	26042016	IPR_BLAST
Hydra vulgaris IND-PUNE	db.DENV_189751	DENV_189751	0	GO:0006772	PMID:0000000	ISO	0	P	0	0	gene	taxon:6087	26042016	IPR_BLAST
Hydra vulgaris IND-PUNE	db.DENV_189751	DENV_189751	0	GO:0030975	PMID:0000000	ISO	0	F	0	0	gene	taxon:6087	26042016	IPR_BLAST
Hydra vulgaris IND-PUNE	db.DENV_189751	DENV_189751	0	GO:0016301	PMID:0000000	ISO	0	F	0	0	gene	taxon:6087	26042016	IPR_BLAST
Hydra vulgaris IND-PUNE	db.DENV_205880	DENV_205880	0	GO:0008270	PMID:0000000	ISO	0	F	0	0	gene	taxon:6087	26042016	IPR_BLAST
Hydra vulgaris IND-PUNE	db.XP_012564440.1	XP_012564440.1	0	GO:0005524	PMID:0000000	ISO	0	F	0	0	gene	taxon:6087	26042016	IPR_BLAST
Hydra vulgaris IND-PUNE	db.XP_012564440.1	XP_012564440.1	0	GO:0006810	PMID:0000000	ISO	0	P	0	0	gene	taxon:6087	26042016	IPR_BLAST
Hydra vulgaris IND-PUNE	db.XP_012564440.1	XP_012564440.1	0	GO:0016021	PMID:0000000	ISO	0	C	0	0	gene	taxon:6087	26042016	IPR_BLAST
Hydra vulgaris IND-PUNE	db.XP_012564440.1	XP_012564440.1	0	GO:0042626	PMID:0000000	ISO	0	F	0	0	gene	taxon:6087	26042016	IPR_BLAST
Hydra vulgaris IND-PUNE	db.XP_012564440.1	XP_012564440.1	0	GO:0055085	PMID:0000000	ISO	0	P	0	0	gene	taxon:6087	26042016	IPR_BLAST
Hydra vulgaris IND-PUNE	db.XP_012558070.1	XP_012558070.1	0	GO:0004867	PMID:0000000	ISO	0	F	0	0	gene	taxon:6087	26042016	IPR_BLAST
Hydra vulgaris IND-PUNE	db.XP_012558070.1	XP_012558070.1	0	GO:0007596	PMID:0000000	ISO	0	P	0	0	gene	taxon:6087	26042016	IPR_BLAST
Hydra vulgaris IND-PUNE	db.XP_012558070.1	XP_012558070.1	0	GO:0005576	PMID:0000000	ISO	0	C	0	0	gene	taxon:6087	26042016	IPR_BLAST
Hydra vulgaris IND-PUNE	db.XP_012558070.1	XP_012558070.1	0	GO:0008201	PMID:0000000	ISO	0	F	0	0	gene	taxon:6087	26042016	IPR_BLAST
Hydra vulgaris IND-PUNE	db.XP_012563288.1	XP_012563288.1	0	GO:0000723	PMID:0000000	ISO	0	P	0	0	gene	taxon:6087	26042016	IPR_BLAST
Hydra vulgaris IND-PUNE	db.XP_012563288.1	XP_012563288.1	0	GO:0003678	PMID:0000000	ISO	0	F	0	0	gene	taxon:6087	26042016	IPR_BLAST
Hydra vulgaris IND-PUNE	db.XP_012563288.1	XP_012563288.1	0	GO:0006281	PMID:0000000	ISO	0	P	0	0	gene	taxon:6087	26042016	IPR_BLAST
Hydra vulgaris IND-PUNE	db.DENV_008198_XP_002155313.2	DENV_008198_XP_002155313.2	0	GO:0004143	PMID:0000000	ISO	0	F	0	0	gene	taxon:6087	26042016	IPR_BLAST
Hydra vulgaris IND-PUNE	db.DENV_008198_XP_002155313.2	DENV_008198_XP_002155313.2	0	GO:0007205	PMID:0000000	ISO	0	P	0	0	gene	taxon:6087	26042016	IPR_BLAST
Hydra vulgaris IND-PUNE	db.DENV_008198_XP_002155313.2	DENV_008198_XP_002155313.2	0	GO:0016301	PMID:0000000	ISO	0	F	0	0	gene	taxon:6087	26042016	IPR_BLAST
Hydra vulgaris IND-PUNE	db.DENV_008198_XP_002155313.2	DENV_008198_XP_002155313.2	0	GO:0035556	PMID:0000000	ISO	0	P	0	0	gene	taxon:6087	26042016	IPR_BLAST
Hydra vulgaris IND-PUNE	db.DENV_008198_XP_002155313.2	DENV_008198_XP_002155313.2	0	GO:0005524	PMID:0000000	ISO	0	F	0	0	gene	taxon:6087	26042016	IPR_BLAST
Hydra vulgaris IND-PUNE	db.DENV_008198_XP_002155313.2	DENV_008198_XP_002155313.2	0	GO:0016021	PMID:0000000	ISO	0	C	0	0	gene	taxon:6087	26042016	IPR_BLAST
Hydra vulgaris IND-PUNE	db.DENV_008198_XP_002155313.2	DENV_008198_XP_002155313.2	0	GO:0005622	PMID:0000000	ISO	0	C	0	0	gene	taxon:6087	26042016	IPR_BLAST
Hydra vulgaris IND-PUNE	db.DENV_159182_XP_012559171.1	DENV_159182_XP_012559171.1	0	GO:0004930	PMID:0000000	ISO	0	F	0	0	gene	taxon:6087	26042016	IPR_BLAST
Hydra vulgaris IND-PUNE	db.DENV_159182_XP_012559171.1	DENV_159182_XP_012559171.1	0	GO:0007186	PMID:0000000	ISO	0	P	0	0	gene	taxon:6087	26042016	IPR_BLAST
Hydra vulgaris IND-PUNE	db.DENV_159182_XP_012559171.1	DENV_159182_XP_012559171.1	0	GO:0016021	PMID:0000000	ISO	0	C	0	0	gene	taxon:6087	26042016	IPR_BLAST
Hydra vulgaris IND-PUNE	db.XP_002154828.2_DENV_012454	XP_002154828.2_DENV_012454	0	GO:0004842	PMID:0000000	ISO	0	F	0	0	gene	taxon:6087	26042016	IPR_BLAST
Hydra vulgaris IND-PUNE	db.XP_002154828.2_DENV_012454	XP_002154828.2_DENV_012454	0	GO:0016874	PMID:0000000	ISO	0	F	0	0	gene	taxon:6087	26042016	IPR_BLAST
Hydra vulgaris IND-PUNE	db.DENV_054355_NP_001267863.1	DENV_054355_NP_001267863.1	0	GO:0003700	PMID:0000000	ISO	0	F	0	0	gene	taxon:6087	26042016	IPR_BLAST
Hydra vulgaris IND-PUNE	db.DENV_054355_NP_001267863.1	DENV_054355_NP_001267863.1	0	GO:0005634	PMID:0000000	ISO	0	C	0	0	gene	taxon:6087	26042016	IPR_BLAST
Hydra vulgaris IND-PUNE	db.DENV_054355_NP_001267863.1	DENV_054355_NP_001267863.1	0	GO:0006355	PMID:0000000	ISO	0	P	0	0	gene	taxon:6087	26042016	IPR_BLAST
Hydra vulgaris IND-PUNE	db.DENV_054355_NP_001267863.1	DENV_054355_NP_001267863.1	0	GO:0046983	PMID:0000000	ISO	0	F	0	0	gene	taxon:6087	26042016	IPR_BLAST
Hydra vulgaris IND-PUNE	db.XP_012558267.1	XP_012558267.1	0	GO:0005509	PMID:0000000	ISO	0	F	0	0	gene	taxon:6087	26042016	IPR_BLAST
Hydra vulgaris IND-PUNE	db.XP_012558267.1	XP_012558267.1	0	GO:0005515	PMID:0000000	ISO	0	F	0	0	gene	taxon:6087	26042016	IPR_BLAST
Hydra vulgaris IND-PUNE	db.DENV_006714_XP_004206108.1	DENV_006714_XP_004206108.1	0	GO:0005509	PMID:0000000	ISO	0	F	0	0	gene	taxon:6087	26042016	IPR_BLAST
Hydra vulgaris IND-PUNE	db.DENV_003293_XP_012558919.1	DENV_003293_XP_012558919.1	0	GO:0003777	PMID:0000000	ISO	0	F	0	0	gene	taxon:6087	26042016	IPR_BLAST
Hydra vulgaris IND-PUNE	db.DENV_003293_XP_012558919.1	DENV_003293_XP_012558919.1	0	GO:0007018	PMID:0000000	ISO	0	P	0	0	gene	taxon:6087	26042016	IPR_BLAST
Hydra vulgaris IND-PUNE	db.DENV_003293_XP_012558919.1	DENV_003293_XP_012558919.1	0	GO:0030286	PMID:0000000	ISO	0	C	0	0	gene	taxon:6087	26042016	IPR_BLAST
Hydra vulgaris IND-PUNE	db.DENV_003293_XP_012558919.1	DENV_003293_XP_012558919.1	0	GO:0005524	PMID:0000000	ISO	0	F	0	0	gene	taxon:6087	26042016	IPR_BLAST
Hydra vulgaris IND-PUNE	db.DENV_003293_XP_012558919.1	DENV_003293_XP_012558919.1	0	GO:0016887	PMID:0000000	ISO	0	F	0	0	gene	taxon:6087	26042016	IPR_BLAST
Hydra vulgaris IND-PUNE	db.DENV_174214_XP_002159900.1	DENV_174214_XP_002159900.1	0	GO:0003677	PMID:0000000	ISO	0	F	0	0	gene	taxon:6087	26042016	IPR_BLAST
Hydra vulgaris IND-PUNE	db.DENV_174214_XP_002159900.1	DENV_174214_XP_002159900.1	0	GO:0005524	PMID:0000000	ISO	0	F	0	0	gene	taxon:6087	26042016	IPR_BLAST
Hydra vulgaris IND-PUNE	db.DENV_174214_XP_002159900.1	DENV_174214_XP_002159900.1	0	GO:0006260	PMID:0000000	ISO	0	P	0	0	gene	taxon:6087	26042016	IPR_BLAST
Hydra vulgaris IND-PUNE	db.DENV_174214_XP_002159900.1	DENV_174214_XP_002159900.1	0	GO:0003678	PMID:0000000	ISO	0	F	0	0	gene	taxon:6087	26042016	IPR_BLAST
Hydra vulgaris IND-PUNE	db.DENV_174214_XP_002159900.1	DENV_174214_XP_002159900.1	0	GO:0003682	PMID:0000000	ISO	0	F	0	0	gene	taxon:6087	26042016	IPR_BLAST
Hydra vulgaris IND-PUNE	db.DENV_174214_XP_002159900.1	DENV_174214_XP_002159900.1	0	GO:0003688	PMID:0000000	ISO	0	F	0	0	gene	taxon:6087	26042016	IPR_BLAST
Hydra vulgaris IND-PUNE	db.DENV_174214_XP_002159900.1	DENV_174214_XP_002159900.1	0	GO:0005634	PMID:0000000	ISO	0	C	0	0	gene	taxon:6087	26042016	IPR_BLAST
Hydra vulgaris IND-PUNE	db.DENV_174214_XP_002159900.1	DENV_174214_XP_002159900.1	0	GO:0006270	PMID:0000000	ISO	0	P	0	0	gene	taxon:6087	26042016	IPR_BLAST
Hydra vulgaris IND-PUNE	db.DENV_174214_XP_002159900.1	DENV_174214_XP_002159900.1	0	GO:0042555	PMID:0000000	ISO	0	C	0	0	gene	taxon:6087	26042016	IPR_BLAST
Hydra vulgaris IND-PUNE	db.XP_004211961.2	XP_004211961.2	0	GO:0005515	PMID:0000000	ISO	0	F	0	0	gene	taxon:6087	26042016	IPR_BLAST
Hydra vulgaris IND-PUNE	db.DENV_017319	DENV_017319	0	GO:0003824	PMID:0000000	ISO	0	F	0	0	gene	taxon:6087	26042016	IPR_BLAST
Hydra vulgaris IND-PUNE	db.DENV_203687_XP_002168576.2	DENV_203687_XP_002168576.2	0	GO:0016740	PMID:0000000	ISO	0	F	0	0	gene	taxon:6087	26042016	IPR_BLAST
Hydra vulgaris IND-PUNE	db.XP_012559616.1	XP_012559616.1	0	GO:0046983	PMID:0000000	ISO	0	F	0	0	gene	taxon:6087	26042016	IPR_BLAST
Hydra vulgaris IND-PUNE	db.XP_012562542.1	XP_012562542.1	0	GO:0004930	PMID:0000000	ISO	0	F	0	0	gene	taxon:6087	26042016	IPR_BLAST
Hydra vulgaris IND-PUNE	db.XP_012562542.1	XP_012562542.1	0	GO:0007186	PMID:0000000	ISO	0	P	0	0	gene	taxon:6087	26042016	IPR_BLAST
Hydra vulgaris IND-PUNE	db.XP_012562542.1	XP_012562542.1	0	GO:0016021	PMID:0000000	ISO	0	C	0	0	gene	taxon:6087	26042016	IPR_BLAST
Hydra vulgaris IND-PUNE	db.DENV_063678	DENV_063678	0	GO:0006904	PMID:0000000	ISO	0	P	0	0	gene	taxon:6087	26042016	IPR_BLAST
Hydra vulgaris IND-PUNE	db.DENV_063678	DENV_063678	0	GO:0016192	PMID:0000000	ISO	0	P	0	0	gene	taxon:6087	26042016	IPR_BLAST
Hydra vulgaris IND-PUNE	db.DENV_063678	DENV_063678	0	GO:0005623	PMID:0000000	ISO	0	C	0	0	gene	taxon:6087	26042016	IPR_BLAST
Hydra vulgaris IND-PUNE	db.DENV_025374_XP_012554929.1	DENV_025374_XP_012554929.1	0	GO:0004089	PMID:0000000	ISO	0	F	0	0	gene	taxon:6087	26042016	IPR_BLAST
Hydra vulgaris IND-PUNE	db.DENV_025374_XP_012554929.1	DENV_025374_XP_012554929.1	0	GO:0006730	PMID:0000000	ISO	0	P	0	0	gene	taxon:6087	26042016	IPR_BLAST
Hydra vulgaris IND-PUNE	db.DENV_025374_XP_012554929.1	DENV_025374_XP_012554929.1	0	GO:0008270	PMID:0000000	ISO	0	F	0	0	gene	taxon:6087	26042016	IPR_BLAST
Hydra vulgaris IND-PUNE	db.DENV_063679	DENV_063679	0	GO:0005623	PMID:0000000	ISO	0	C	0	0	gene	taxon:6087	26042016	IPR_BLAST
Hydra vulgaris IND-PUNE	db.DENV_063679	DENV_063679	0	GO:0006904	PMID:0000000	ISO	0	P	0	0	gene	taxon:6087	26042016	IPR_BLAST
Hydra vulgaris IND-PUNE	db.DENV_130355_XP_012559915.1	DENV_130355_XP_012559915.1	0	GO:0005576	PMID:0000000	ISO	0	C	0	0	gene	taxon:6087	26042016	IPR_BLAST
Hydra vulgaris IND-PUNE	db.DENV_130355_XP_012559915.1	DENV_130355_XP_012559915.1	0	GO:0006030	PMID:0000000	ISO	0	P	0	0	gene	taxon:6087	26042016	IPR_BLAST
Hydra vulgaris IND-PUNE	db.DENV_130355_XP_012559915.1	DENV_130355_XP_012559915.1	0	GO:0008061	PMID:0000000	ISO	0	F	0	0	gene	taxon:6087	26042016	IPR_BLAST
Hydra vulgaris IND-PUNE	db.DENV_152222	DENV_152222	0	GO:0003723	PMID:0000000	ISO	0	F	0	0	gene	taxon:6087	26042016	IPR_BLAST
Hydra vulgaris IND-PUNE	db.DENV_152222	DENV_152222	0	GO:0015934	PMID:0000000	ISO	0	C	0	0	gene	taxon:6087	26042016	IPR_BLAST
Hydra vulgaris IND-PUNE	db.DENV_152222	DENV_152222	0	GO:0003735	PMID:0000000	ISO	0	F	0	0	gene	taxon:6087	26042016	IPR_BLAST
Hydra vulgaris IND-PUNE	db.DENV_152222	DENV_152222	0	GO:0006412	PMID:0000000	ISO	0	P	0	0	gene	taxon:6087	26042016	IPR_BLAST
Hydra vulgaris IND-PUNE	db.XP_004206457.1_DENV_010070	XP_004206457.1_DENV_010070	0	GO:0005525	PMID:0000000	ISO	0	F	0	0	gene	taxon:6087	26042016	IPR_BLAST
Hydra vulgaris IND-PUNE	db.XP_004206457.1_DENV_010070	XP_004206457.1_DENV_010070	0	GO:0007264	PMID:0000000	ISO	0	P	0	0	gene	taxon:6087	26042016	IPR_BLAST
Hydra vulgaris IND-PUNE	db.XP_004206457.1_DENV_010070	XP_004206457.1_DENV_010070	0	GO:0005622	PMID:0000000	ISO	0	C	0	0	gene	taxon:6087	26042016	IPR_BLAST
Hydra vulgaris IND-PUNE	db.DENV_022622	DENV_022622	0	GO:0005515	PMID:0000000	ISO	0	F	0	0	gene	taxon:6087	26042016	IPR_BLAST
Hydra vulgaris IND-PUNE	db.DENV_022622	DENV_022622	0	GO:0008270	PMID:0000000	ISO	0	F	0	0	gene	taxon:6087	26042016	IPR_BLAST
Hydra vulgaris IND-PUNE	db.DENV_022622	DENV_022622	0	GO:0016021	PMID:0000000	ISO	0	C	0	0	gene	taxon:6087	26042016	IPR_BLAST
Hydra vulgaris IND-PUNE	db.XP_002158723.2	XP_002158723.2	0	GO:0016021	PMID:0000000	ISO	0	C	0	0	gene	taxon:6087	26042016	IPR_BLAST
Hydra vulgaris IND-PUNE	db.XP_002158723.2	XP_002158723.2	0	GO:0055085	PMID:0000000	ISO	0	P	0	0	gene	taxon:6087	26042016	IPR_BLAST
Hydra vulgaris IND-PUNE	db.DENV_131283	DENV_131283	0	GO:0005524	PMID:0000000	ISO	0	F	0	0	gene	taxon:6087	26042016	IPR_BLAST
Hydra vulgaris IND-PUNE	db.DENV_131283	DENV_131283	0	GO:0006457	PMID:0000000	ISO	0	P	0	0	gene	taxon:6087	26042016	IPR_BLAST
Hydra vulgaris IND-PUNE	db.DENV_131283	DENV_131283	0	GO:0006950	PMID:0000000	ISO	0	P	0	0	gene	taxon:6087	26042016	IPR_BLAST
Hydra vulgaris IND-PUNE	db.DENV_131283	DENV_131283	0	GO:0051082	PMID:0000000	ISO	0	F	0	0	gene	taxon:6087	26042016	IPR_BLAST
Hydra vulgaris IND-PUNE	db.XP_012556369.1	XP_012556369.1	0	GO:0005576	PMID:0000000	ISO	0	C	0	0	gene	taxon:6087	26042016	IPR_BLAST
Hydra vulgaris IND-PUNE	db.XP_012556369.1	XP_012556369.1	0	GO:0006030	PMID:0000000	ISO	0	P	0	0	gene	taxon:6087	26042016	IPR_BLAST
Hydra vulgaris IND-PUNE	db.XP_012556369.1	XP_012556369.1	0	GO:0008061	PMID:0000000	ISO	0	F	0	0	gene	taxon:6087	26042016	IPR_BLAST
Hydra vulgaris IND-PUNE	db.XP_012562739.1	XP_012562739.1	0	GO:0000723	PMID:0000000	ISO	0	P	0	0	gene	taxon:6087	26042016	IPR_BLAST
Hydra vulgaris IND-PUNE	db.XP_012562739.1	XP_012562739.1	0	GO:0003678	PMID:0000000	ISO	0	F	0	0	gene	taxon:6087	26042016	IPR_BLAST
Hydra vulgaris IND-PUNE	db.XP_012562739.1	XP_012562739.1	0	GO:0006281	PMID:0000000	ISO	0	P	0	0	gene	taxon:6087	26042016	IPR_BLAST
Hydra vulgaris IND-PUNE	db.DENV_004708	DENV_004708	0	GO:0003735	PMID:0000000	ISO	0	F	0	0	gene	taxon:6087	26042016	IPR_BLAST
Hydra vulgaris IND-PUNE	db.DENV_004708	DENV_004708	0	GO:0005622	PMID:0000000	ISO	0	C	0	0	gene	taxon:6087	26042016	IPR_BLAST
Hydra vulgaris IND-PUNE	db.DENV_004708	DENV_004708	0	GO:0005840	PMID:0000000	ISO	0	C	0	0	gene	taxon:6087	26042016	IPR_BLAST
Hydra vulgaris IND-PUNE	db.DENV_004708	DENV_004708	0	GO:0006412	PMID:0000000	ISO	0	P	0	0	gene	taxon:6087	26042016	IPR_BLAST
Hydra vulgaris IND-PUNE	db.XP_012566098.1	XP_012566098.1	0	GO:0004888	PMID:0000000	ISO	0	F	0	0	gene	taxon:6087	26042016	IPR_BLAST
Hydra vulgaris IND-PUNE	db.XP_012566098.1	XP_012566098.1	0	GO:0007166	PMID:0000000	ISO	0	P	0	0	gene	taxon:6087	26042016	IPR_BLAST
Hydra vulgaris IND-PUNE	db.XP_012566098.1	XP_012566098.1	0	GO:0016020	PMID:0000000	ISO	0	C	0	0	gene	taxon:6087	26042016	IPR_BLAST
Hydra vulgaris IND-PUNE	db.XP_012566098.1	XP_012566098.1	0	GO:0004930	PMID:0000000	ISO	0	F	0	0	gene	taxon:6087	26042016	IPR_BLAST
Hydra vulgaris IND-PUNE	db.XP_012566098.1	XP_012566098.1	0	GO:0007186	PMID:0000000	ISO	0	P	0	0	gene	taxon:6087	26042016	IPR_BLAST
Hydra vulgaris IND-PUNE	db.XP_012566098.1	XP_012566098.1	0	GO:0016021	PMID:0000000	ISO	0	C	0	0	gene	taxon:6087	26042016	IPR_BLAST
Hydra vulgaris IND-PUNE	db.DENV_171921	DENV_171921	0	GO:0009058	PMID:0000000	ISO	0	P	0	0	gene	taxon:6087	26042016	IPR_BLAST
Hydra vulgaris IND-PUNE	db.DENV_171921	DENV_171921	0	GO:0016742	PMID:0000000	ISO	0	F	0	0	gene	taxon:6087	26042016	IPR_BLAST
Hydra vulgaris IND-PUNE	db.DENV_059427_XP_012565820.1	DENV_059427_XP_012565820.1	0	GO:0004517	PMID:0000000	ISO	0	F	0	0	gene	taxon:6087	26042016	IPR_BLAST
Hydra vulgaris IND-PUNE	db.DENV_059427_XP_012565820.1	DENV_059427_XP_012565820.1	0	GO:0006809	PMID:0000000	ISO	0	P	0	0	gene	taxon:6087	26042016	IPR_BLAST
Hydra vulgaris IND-PUNE	db.DENV_059427_XP_012565820.1	DENV_059427_XP_012565820.1	0	GO:0055114	PMID:0000000	ISO	0	P	0	0	gene	taxon:6087	26042016	IPR_BLAST
Hydra vulgaris IND-PUNE	db.DENV_059427_XP_012565820.1	DENV_059427_XP_012565820.1	0	GO:0005506	PMID:0000000	ISO	0	F	0	0	gene	taxon:6087	26042016	IPR_BLAST
Hydra vulgaris IND-PUNE	db.DENV_059427_XP_012565820.1	DENV_059427_XP_012565820.1	0	GO:0010181	PMID:0000000	ISO	0	F	0	0	gene	taxon:6087	26042016	IPR_BLAST
Hydra vulgaris IND-PUNE	db.DENV_059427_XP_012565820.1	DENV_059427_XP_012565820.1	0	GO:0016491	PMID:0000000	ISO	0	F	0	0	gene	taxon:6087	26042016	IPR_BLAST
Hydra vulgaris IND-PUNE	db.DENV_156102	DENV_156102	0	GO:0046373	PMID:0000000	ISO	0	P	0	0	gene	taxon:6087	26042016	IPR_BLAST
Hydra vulgaris IND-PUNE	db.DENV_156102	DENV_156102	0	GO:0046556	PMID:0000000	ISO	0	F	0	0	gene	taxon:6087	26042016	IPR_BLAST
Hydra vulgaris IND-PUNE	db.DENV_067564	DENV_067564	0	GO:0005525	PMID:0000000	ISO	0	F	0	0	gene	taxon:6087	26042016	IPR_BLAST
Hydra vulgaris IND-PUNE	db.DENV_067564	DENV_067564	0	GO:0005622	PMID:0000000	ISO	0	C	0	0	gene	taxon:6087	26042016	IPR_BLAST
Hydra vulgaris IND-PUNE	db.DENV_067564	DENV_067564	0	GO:0015031	PMID:0000000	ISO	0	P	0	0	gene	taxon:6087	26042016	IPR_BLAST
Hydra vulgaris IND-PUNE	db.DENV_067564	DENV_067564	0	GO:0007264	PMID:0000000	ISO	0	P	0	0	gene	taxon:6087	26042016	IPR_BLAST
Hydra vulgaris IND-PUNE	db.DENV_131289	DENV_131289	0	GO:0003677	PMID:0000000	ISO	0	F	0	0	gene	taxon:6087	26042016	IPR_BLAST
Hydra vulgaris IND-PUNE	db.DENV_131289	DENV_131289	0	GO:0015074	PMID:0000000	ISO	0	P	0	0	gene	taxon:6087	26042016	IPR_BLAST
Hydra vulgaris IND-PUNE	db.DENV_131289	DENV_131289	0	GO:0006310	PMID:0000000	ISO	0	P	0	0	gene	taxon:6087	26042016	IPR_BLAST
Hydra vulgaris IND-PUNE	db.XP_012560500.1	XP_012560500.1	0	GO:0004672	PMID:0000000	ISO	0	F	0	0	gene	taxon:6087	26042016	IPR_BLAST
Hydra vulgaris IND-PUNE	db.XP_012560500.1	XP_012560500.1	0	GO:0005524	PMID:0000000	ISO	0	F	0	0	gene	taxon:6087	26042016	IPR_BLAST
Hydra vulgaris IND-PUNE	db.XP_012560500.1	XP_012560500.1	0	GO:0006468	PMID:0000000	ISO	0	P	0	0	gene	taxon:6087	26042016	IPR_BLAST
Hydra vulgaris IND-PUNE	db.XP_012560500.1	XP_012560500.1	0	GO:0004707	PMID:0000000	ISO	0	F	0	0	gene	taxon:6087	26042016	IPR_BLAST
Hydra vulgaris IND-PUNE	db.XP_012560500.1	XP_012560500.1	0	GO:0005622	PMID:0000000	ISO	0	C	0	0	gene	taxon:6087	26042016	IPR_BLAST
Hydra vulgaris IND-PUNE	db.XP_002169325.3	XP_002169325.3	0	GO:0005506	PMID:0000000	ISO	0	F	0	0	gene	taxon:6087	26042016	IPR_BLAST
Hydra vulgaris IND-PUNE	db.XP_002169325.3	XP_002169325.3	0	GO:0016705	PMID:0000000	ISO	0	F	0	0	gene	taxon:6087	26042016	IPR_BLAST
Hydra vulgaris IND-PUNE	db.XP_002169325.3	XP_002169325.3	0	GO:0020037	PMID:0000000	ISO	0	F	0	0	gene	taxon:6087	26042016	IPR_BLAST
Hydra vulgaris IND-PUNE	db.XP_002169325.3	XP_002169325.3	0	GO:0055114	PMID:0000000	ISO	0	P	0	0	gene	taxon:6087	26042016	IPR_BLAST
Hydra vulgaris IND-PUNE	db.XP_012560788.1	XP_012560788.1	0	GO:0003735	PMID:0000000	ISO	0	F	0	0	gene	taxon:6087	26042016	IPR_BLAST
Hydra vulgaris IND-PUNE	db.XP_012560788.1	XP_012560788.1	0	GO:0005622	PMID:0000000	ISO	0	C	0	0	gene	taxon:6087	26042016	IPR_BLAST
Hydra vulgaris IND-PUNE	db.XP_012560788.1	XP_012560788.1	0	GO:0005840	PMID:0000000	ISO	0	C	0	0	gene	taxon:6087	26042016	IPR_BLAST
Hydra vulgaris IND-PUNE	db.XP_012560788.1	XP_012560788.1	0	GO:0006412	PMID:0000000	ISO	0	P	0	0	gene	taxon:6087	26042016	IPR_BLAST
Hydra vulgaris IND-PUNE	db.XP_012560788.1	XP_012560788.1	0	GO:0015935	PMID:0000000	ISO	0	C	0	0	gene	taxon:6087	26042016	IPR_BLAST
Hydra vulgaris IND-PUNE	db.XP_012560788.1	XP_012560788.1	0	GO:0022627	PMID:0000000	ISO	0	C	0	0	gene	taxon:6087	26042016	IPR_BLAST
Hydra vulgaris IND-PUNE	db.XP_012560788.1	XP_012560788.1	0	GO:0000028	PMID:0000000	ISO	0	P	0	0	gene	taxon:6087	26042016	IPR_BLAST
Hydra vulgaris IND-PUNE	db.XP_012557028.1_DENV_075719	XP_012557028.1_DENV_075719	0	GO:0035091	PMID:0000000	ISO	0	F	0	0	gene	taxon:6087	26042016	IPR_BLAST
Hydra vulgaris IND-PUNE	db.XP_012557028.1_DENV_075719	XP_012557028.1_DENV_075719	0	GO:0016021	PMID:0000000	ISO	0	C	0	0	gene	taxon:6087	26042016	IPR_BLAST
Hydra vulgaris IND-PUNE	db.XP_002154128.2_DENV_184658	XP_002154128.2_DENV_184658	0	GO:0005515	PMID:0000000	ISO	0	F	0	0	gene	taxon:6087	26042016	IPR_BLAST
Hydra vulgaris IND-PUNE	db.DENV_150644_XP_004208056.1	DENV_150644_XP_004208056.1	0	GO:0008745	PMID:0000000	ISO	0	F	0	0	gene	taxon:6087	26042016	IPR_BLAST
Hydra vulgaris IND-PUNE	db.DENV_150644_XP_004208056.1	DENV_150644_XP_004208056.1	0	GO:0009253	PMID:0000000	ISO	0	P	0	0	gene	taxon:6087	26042016	IPR_BLAST
Hydra vulgaris IND-PUNE	db.XP_012566007.1	XP_012566007.1	0	GO:0005515	PMID:0000000	ISO	0	F	0	0	gene	taxon:6087	26042016	IPR_BLAST
Hydra vulgaris IND-PUNE	db.DENV_008191_XP_012556862.1	DENV_008191_XP_012556862.1	0	GO:0016021	PMID:0000000	ISO	0	C	0	0	gene	taxon:6087	26042016	IPR_BLAST
Hydra vulgaris IND-PUNE	db.DENV_008191_XP_012556862.1	DENV_008191_XP_012556862.1	0	GO:0055085	PMID:0000000	ISO	0	P	0	0	gene	taxon:6087	26042016	IPR_BLAST
Hydra vulgaris IND-PUNE	db.DENV_109593_XP_002161571.3	DENV_109593_XP_002161571.3	0	GO:0005515	PMID:0000000	ISO	0	F	0	0	gene	taxon:6087	26042016	IPR_BLAST
Hydra vulgaris IND-PUNE	db.DENV_171925	DENV_171925	0	GO:0004140	PMID:0000000	ISO	0	F	0	0	gene	taxon:6087	26042016	IPR_BLAST
Hydra vulgaris IND-PUNE	db.DENV_171925	DENV_171925	0	GO:0005524	PMID:0000000	ISO	0	F	0	0	gene	taxon:6087	26042016	IPR_BLAST
Hydra vulgaris IND-PUNE	db.DENV_171925	DENV_171925	0	GO:0015937	PMID:0000000	ISO	0	P	0	0	gene	taxon:6087	26042016	IPR_BLAST
Hydra vulgaris IND-PUNE	db.XP_002156969.1	XP_002156969.1	0	GO:0003677	PMID:0000000	ISO	0	F	0	0	gene	taxon:6087	26042016	IPR_BLAST
Hydra vulgaris IND-PUNE	db.XP_002156969.1	XP_002156969.1	0	GO:0006355	PMID:0000000	ISO	0	P	0	0	gene	taxon:6087	26042016	IPR_BLAST
Hydra vulgaris IND-PUNE	db.XP_002156969.1	XP_002156969.1	0	GO:0043565	PMID:0000000	ISO	0	F	0	0	gene	taxon:6087	26042016	IPR_BLAST
Hydra vulgaris IND-PUNE	db.XP_002156969.1	XP_002156969.1	0	GO:0005634	PMID:0000000	ISO	0	C	0	0	gene	taxon:6087	26042016	IPR_BLAST
Hydra vulgaris IND-PUNE	db.DENV_081902_XP_002156442.2	DENV_081902_XP_002156442.2	0	GO:0003676	PMID:0000000	ISO	0	F	0	0	gene	taxon:6087	26042016	IPR_BLAST
Hydra vulgaris IND-PUNE	db.XP_002165772.2_DENV_060018	XP_002165772.2_DENV_060018	0	GO:0006486	PMID:0000000	ISO	0	P	0	0	gene	taxon:6087	26042016	IPR_BLAST
Hydra vulgaris IND-PUNE	db.XP_002165772.2_DENV_060018	XP_002165772.2_DENV_060018	0	GO:0008375	PMID:0000000	ISO	0	F	0	0	gene	taxon:6087	26042016	IPR_BLAST
Hydra vulgaris IND-PUNE	db.DENV_023832_XP_012566022.1	DENV_023832_XP_012566022.1	0	GO:0008289	PMID:0000000	ISO	0	F	0	0	gene	taxon:6087	26042016	IPR_BLAST
Hydra vulgaris IND-PUNE	db.DENV_123388_XP_012561939.1	DENV_123388_XP_012561939.1	0	GO:0004190	PMID:0000000	ISO	0	F	0	0	gene	taxon:6087	26042016	IPR_BLAST
Hydra vulgaris IND-PUNE	db.DENV_123388_XP_012561939.1	DENV_123388_XP_012561939.1	0	GO:0016021	PMID:0000000	ISO	0	C	0	0	gene	taxon:6087	26042016	IPR_BLAST
Hydra vulgaris IND-PUNE	db.DENV_123388_XP_012561939.1	DENV_123388_XP_012561939.1	0	GO:0000139	PMID:0000000	ISO	0	C	0	0	gene	taxon:6087	26042016	IPR_BLAST
Hydra vulgaris IND-PUNE	db.DENV_123388_XP_012561939.1	DENV_123388_XP_012561939.1	0	GO:0007219	PMID:0000000	ISO	0	P	0	0	gene	taxon:6087	26042016	IPR_BLAST
Hydra vulgaris IND-PUNE	db.DENV_123388_XP_012561939.1	DENV_123388_XP_012561939.1	0	GO:0005789	PMID:0000000	ISO	0	C	0	0	gene	taxon:6087	26042016	IPR_BLAST
Hydra vulgaris IND-PUNE	db.DENV_171928	DENV_171928	0	GO:0005783	PMID:0000000	ISO	0	C	0	0	gene	taxon:6087	26042016	IPR_BLAST
Hydra vulgaris IND-PUNE	db.DENV_171928	DENV_171928	0	GO:0015020	PMID:0000000	ISO	0	F	0	0	gene	taxon:6087	26042016	IPR_BLAST
Hydra vulgaris IND-PUNE	db.DENV_171928	DENV_171928	0	GO:0006024	PMID:0000000	ISO	0	P	0	0	gene	taxon:6087	26042016	IPR_BLAST
Hydra vulgaris IND-PUNE	db.DENV_171928	DENV_171928	0	GO:0015012	PMID:0000000	ISO	0	P	0	0	gene	taxon:6087	26042016	IPR_BLAST
Hydra vulgaris IND-PUNE	db.DENV_171928	DENV_171928	0	GO:0016021	PMID:0000000	ISO	0	C	0	0	gene	taxon:6087	26042016	IPR_BLAST
Hydra vulgaris IND-PUNE	db.DENV_040548	DENV_040548	0	GO:0005506	PMID:0000000	ISO	0	F	0	0	gene	taxon:6087	26042016	IPR_BLAST
Hydra vulgaris IND-PUNE	db.DENV_040548	DENV_040548	0	GO:0016705	PMID:0000000	ISO	0	F	0	0	gene	taxon:6087	26042016	IPR_BLAST
Hydra vulgaris IND-PUNE	db.DENV_040548	DENV_040548	0	GO:0020037	PMID:0000000	ISO	0	F	0	0	gene	taxon:6087	26042016	IPR_BLAST
Hydra vulgaris IND-PUNE	db.DENV_040548	DENV_040548	0	GO:0055114	PMID:0000000	ISO	0	P	0	0	gene	taxon:6087	26042016	IPR_BLAST
Hydra vulgaris IND-PUNE	db.DENV_003844_XP_012565292.1	DENV_003844_XP_012565292.1	0	GO:0016831	PMID:0000000	ISO	0	F	0	0	gene	taxon:6087	26042016	IPR_BLAST
Hydra vulgaris IND-PUNE	db.DENV_003844_XP_012565292.1	DENV_003844_XP_012565292.1	0	GO:0019752	PMID:0000000	ISO	0	P	0	0	gene	taxon:6087	26042016	IPR_BLAST
Hydra vulgaris IND-PUNE	db.DENV_003844_XP_012565292.1	DENV_003844_XP_012565292.1	0	GO:0030170	PMID:0000000	ISO	0	F	0	0	gene	taxon:6087	26042016	IPR_BLAST
Hydra vulgaris IND-PUNE	db.DENV_003844_XP_012565292.1	DENV_003844_XP_012565292.1	0	GO:0016021	PMID:0000000	ISO	0	C	0	0	gene	taxon:6087	26042016	IPR_BLAST
Hydra vulgaris IND-PUNE	db.XP_012555623.1	XP_012555623.1	0	GO:0015074	PMID:0000000	ISO	0	P	0	0	gene	taxon:6087	26042016	IPR_BLAST
Hydra vulgaris IND-PUNE	db.XP_012555767.1	XP_012555767.1	0	GO:0005515	PMID:0000000	ISO	0	F	0	0	gene	taxon:6087	26042016	IPR_BLAST
Hydra vulgaris IND-PUNE	db.XP_002156109.2_DENV_061953	XP_002156109.2_DENV_061953	0	GO:0003729	PMID:0000000	ISO	0	F	0	0	gene	taxon:6087	26042016	IPR_BLAST
Hydra vulgaris IND-PUNE	db.XP_002156109.2_DENV_061953	XP_002156109.2_DENV_061953	0	GO:0005685	PMID:0000000	ISO	0	C	0	0	gene	taxon:6087	26042016	IPR_BLAST
Hydra vulgaris IND-PUNE	db.XP_002156109.2_DENV_061953	XP_002156109.2_DENV_061953	0	GO:0006376	PMID:0000000	ISO	0	P	0	0	gene	taxon:6087	26042016	IPR_BLAST
Hydra vulgaris IND-PUNE	db.DENV_094867_XP_002160867.3	DENV_094867_XP_002160867.3	0	GO:0004672	PMID:0000000	ISO	0	F	0	0	gene	taxon:6087	26042016	IPR_BLAST
Hydra vulgaris IND-PUNE	db.DENV_094867_XP_002160867.3	DENV_094867_XP_002160867.3	0	GO:0005524	PMID:0000000	ISO	0	F	0	0	gene	taxon:6087	26042016	IPR_BLAST
Hydra vulgaris IND-PUNE	db.DENV_094867_XP_002160867.3	DENV_094867_XP_002160867.3	0	GO:0006468	PMID:0000000	ISO	0	P	0	0	gene	taxon:6087	26042016	IPR_BLAST
Hydra vulgaris IND-PUNE	db.DENV_058993_XP_002160193.1	DENV_058993_XP_002160193.1	0	GO:0044237	PMID:0000000	ISO	0	P	0	0	gene	taxon:6087	26042016	IPR_BLAST
Hydra vulgaris IND-PUNE	db.DENV_058993_XP_002160193.1	DENV_058993_XP_002160193.1	0	GO:0003743	PMID:0000000	ISO	0	F	0	0	gene	taxon:6087	26042016	IPR_BLAST
Hydra vulgaris IND-PUNE	db.XP_004206338.1	XP_004206338.1	0	GO:0019825	PMID:0000000	ISO	0	F	0	0	gene	taxon:6087	26042016	IPR_BLAST
Hydra vulgaris IND-PUNE	db.XP_004206338.1	XP_004206338.1	0	GO:0020037	PMID:0000000	ISO	0	F	0	0	gene	taxon:6087	26042016	IPR_BLAST
Hydra vulgaris IND-PUNE	db.DENV_187447_XP_004207125.1	DENV_187447_XP_004207125.1	0	GO:0046854	PMID:0000000	ISO	0	P	0	0	gene	taxon:6087	26042016	IPR_BLAST
Hydra vulgaris IND-PUNE	db.DENV_187447_XP_004207125.1	DENV_187447_XP_004207125.1	0	GO:0005524	PMID:0000000	ISO	0	F	0	0	gene	taxon:6087	26042016	IPR_BLAST
Hydra vulgaris IND-PUNE	db.DENV_148662_XP_012560621.1	DENV_148662_XP_012560621.1	0	GO:0030246	PMID:0000000	ISO	0	F	0	0	gene	taxon:6087	26042016	IPR_BLAST
Hydra vulgaris IND-PUNE	db.DENV_004412_XP_012554267.1	DENV_004412_XP_012554267.1	0	GO:0005515	PMID:0000000	ISO	0	F	0	0	gene	taxon:6087	26042016	IPR_BLAST
Hydra vulgaris IND-PUNE	db.DENV_175811	DENV_175811	0	GO:0005515	PMID:0000000	ISO	0	F	0	0	gene	taxon:6087	26042016	IPR_BLAST
Hydra vulgaris IND-PUNE	db.XP_012566701.1	XP_012566701.1	0	GO:0008270	PMID:0000000	ISO	0	F	0	0	gene	taxon:6087	26042016	IPR_BLAST
Hydra vulgaris IND-PUNE	db.NP_001267785.1_DENV_096074	NP_001267785.1_DENV_096074	0	GO:0004197	PMID:0000000	ISO	0	F	0	0	gene	taxon:6087	26042016	IPR_BLAST
Hydra vulgaris IND-PUNE	db.NP_001267785.1_DENV_096074	NP_001267785.1_DENV_096074	0	GO:0006508	PMID:0000000	ISO	0	P	0	0	gene	taxon:6087	26042016	IPR_BLAST
Hydra vulgaris IND-PUNE	db.NP_001267785.1_DENV_096074	NP_001267785.1_DENV_096074	0	GO:0006915	PMID:0000000	ISO	0	P	0	0	gene	taxon:6087	26042016	IPR_BLAST
Hydra vulgaris IND-PUNE	db.NP_001267785.1_DENV_096074	NP_001267785.1_DENV_096074	0	GO:0008234	PMID:0000000	ISO	0	F	0	0	gene	taxon:6087	26042016	IPR_BLAST
Hydra vulgaris IND-PUNE	db.NP_001267785.1_DENV_096074	NP_001267785.1_DENV_096074	0	GO:0042981	PMID:0000000	ISO	0	P	0	0	gene	taxon:6087	26042016	IPR_BLAST
Hydra vulgaris IND-PUNE	db.DENV_126784_XP_012558445.1	DENV_126784_XP_012558445.1	0	GO:0005515	PMID:0000000	ISO	0	F	0	0	gene	taxon:6087	26042016	IPR_BLAST
Hydra vulgaris IND-PUNE	db.DENV_126600_XP_002164313.3	DENV_126600_XP_002164313.3	0	GO:0003924	PMID:0000000	ISO	0	F	0	0	gene	taxon:6087	26042016	IPR_BLAST
Hydra vulgaris IND-PUNE	db.DENV_126600_XP_002164313.3	DENV_126600_XP_002164313.3	0	GO:0004871	PMID:0000000	ISO	0	F	0	0	gene	taxon:6087	26042016	IPR_BLAST
Hydra vulgaris IND-PUNE	db.DENV_126600_XP_002164313.3	DENV_126600_XP_002164313.3	0	GO:0005525	PMID:0000000	ISO	0	F	0	0	gene	taxon:6087	26042016	IPR_BLAST
Hydra vulgaris IND-PUNE	db.DENV_126600_XP_002164313.3	DENV_126600_XP_002164313.3	0	GO:0007186	PMID:0000000	ISO	0	P	0	0	gene	taxon:6087	26042016	IPR_BLAST
Hydra vulgaris IND-PUNE	db.DENV_126600_XP_002164313.3	DENV_126600_XP_002164313.3	0	GO:0007188	PMID:0000000	ISO	0	P	0	0	gene	taxon:6087	26042016	IPR_BLAST
Hydra vulgaris IND-PUNE	db.DENV_126600_XP_002164313.3	DENV_126600_XP_002164313.3	0	GO:0031683	PMID:0000000	ISO	0	F	0	0	gene	taxon:6087	26042016	IPR_BLAST
Hydra vulgaris IND-PUNE	db.DENV_126600_XP_002164313.3	DENV_126600_XP_002164313.3	0	GO:0019001	PMID:0000000	ISO	0	F	0	0	gene	taxon:6087	26042016	IPR_BLAST
Hydra vulgaris IND-PUNE	db.DENV_167494	DENV_167494	0	GO:0000145	PMID:0000000	ISO	0	C	0	0	gene	taxon:6087	26042016	IPR_BLAST
Hydra vulgaris IND-PUNE	db.DENV_167494	DENV_167494	0	GO:0006904	PMID:0000000	ISO	0	P	0	0	gene	taxon:6087	26042016	IPR_BLAST
Hydra vulgaris IND-PUNE	db.DENV_108517	DENV_108517	0	GO:0016020	PMID:0000000	ISO	0	C	0	0	gene	taxon:6087	26042016	IPR_BLAST
Hydra vulgaris IND-PUNE	db.DENV_151953_XP_002157406.3	DENV_151953_XP_002157406.3	0	GO:0016021	PMID:0000000	ISO	0	C	0	0	gene	taxon:6087	26042016	IPR_BLAST
Hydra vulgaris IND-PUNE	db.DENV_151953_XP_002157406.3	DENV_151953_XP_002157406.3	0	GO:0055085	PMID:0000000	ISO	0	P	0	0	gene	taxon:6087	26042016	IPR_BLAST
Hydra vulgaris IND-PUNE	db.DENV_108518	DENV_108518	0	GO:0005515	PMID:0000000	ISO	0	F	0	0	gene	taxon:6087	26042016	IPR_BLAST
Hydra vulgaris IND-PUNE	db.DENV_108518	DENV_108518	0	GO:0042981	PMID:0000000	ISO	0	P	0	0	gene	taxon:6087	26042016	IPR_BLAST
Hydra vulgaris IND-PUNE	db.XP_012562750.1_DENV_163928	XP_012562750.1_DENV_163928	0	GO:0016021	PMID:0000000	ISO	0	C	0	0	gene	taxon:6087	26042016	IPR_BLAST
Hydra vulgaris IND-PUNE	db.DENV_131466_XP_002157326.3	DENV_131466_XP_002157326.3	0	GO:0016702	PMID:0000000	ISO	0	F	0	0	gene	taxon:6087	26042016	IPR_BLAST
Hydra vulgaris IND-PUNE	db.DENV_131466_XP_002157326.3	DENV_131466_XP_002157326.3	0	GO:0046872	PMID:0000000	ISO	0	F	0	0	gene	taxon:6087	26042016	IPR_BLAST
Hydra vulgaris IND-PUNE	db.DENV_131466_XP_002157326.3	DENV_131466_XP_002157326.3	0	GO:0055114	PMID:0000000	ISO	0	P	0	0	gene	taxon:6087	26042016	IPR_BLAST
Hydra vulgaris IND-PUNE	db.DENV_188435	DENV_188435	0	GO:0003924	PMID:0000000	ISO	0	F	0	0	gene	taxon:6087	26042016	IPR_BLAST
Hydra vulgaris IND-PUNE	db.DENV_188435	DENV_188435	0	GO:0004871	PMID:0000000	ISO	0	F	0	0	gene	taxon:6087	26042016	IPR_BLAST
Hydra vulgaris IND-PUNE	db.DENV_188435	DENV_188435	0	GO:0005525	PMID:0000000	ISO	0	F	0	0	gene	taxon:6087	26042016	IPR_BLAST
Hydra vulgaris IND-PUNE	db.DENV_188435	DENV_188435	0	GO:0007186	PMID:0000000	ISO	0	P	0	0	gene	taxon:6087	26042016	IPR_BLAST
Hydra vulgaris IND-PUNE	db.DENV_188435	DENV_188435	0	GO:0007188	PMID:0000000	ISO	0	P	0	0	gene	taxon:6087	26042016	IPR_BLAST
Hydra vulgaris IND-PUNE	db.DENV_188435	DENV_188435	0	GO:0031683	PMID:0000000	ISO	0	F	0	0	gene	taxon:6087	26042016	IPR_BLAST
Hydra vulgaris IND-PUNE	db.DENV_188435	DENV_188435	0	GO:0019001	PMID:0000000	ISO	0	F	0	0	gene	taxon:6087	26042016	IPR_BLAST
Hydra vulgaris IND-PUNE	db.XP_012563310.1	XP_012563310.1	0	GO:0005515	PMID:0000000	ISO	0	F	0	0	gene	taxon:6087	26042016	IPR_BLAST
Hydra vulgaris IND-PUNE	db.XP_012557084.1	XP_012557084.1	0	GO:0008270	PMID:0000000	ISO	0	F	0	0	gene	taxon:6087	26042016	IPR_BLAST
Hydra vulgaris IND-PUNE	db.XP_012557084.1	XP_012557084.1	0	GO:0016021	PMID:0000000	ISO	0	C	0	0	gene	taxon:6087	26042016	IPR_BLAST
Hydra vulgaris IND-PUNE	db.XP_012557084.1	XP_012557084.1	0	GO:0019706	PMID:0000000	ISO	0	F	0	0	gene	taxon:6087	26042016	IPR_BLAST
Hydra vulgaris IND-PUNE	db.DENV_174036	DENV_174036	0	GO:0005509	PMID:0000000	ISO	0	F	0	0	gene	taxon:6087	26042016	IPR_BLAST
Hydra vulgaris IND-PUNE	db.DENV_174036	DENV_174036	0	GO:0005515	PMID:0000000	ISO	0	F	0	0	gene	taxon:6087	26042016	IPR_BLAST
Hydra vulgaris IND-PUNE	db.XP_012554352.1_DENV_154965	XP_012554352.1_DENV_154965	0	GO:0005515	PMID:0000000	ISO	0	F	0	0	gene	taxon:6087	26042016	IPR_BLAST
Hydra vulgaris IND-PUNE	db.XP_012564750.1	XP_012564750.1	0	GO:0005215	PMID:0000000	ISO	0	F	0	0	gene	taxon:6087	26042016	IPR_BLAST
Hydra vulgaris IND-PUNE	db.XP_012564750.1	XP_012564750.1	0	GO:0006810	PMID:0000000	ISO	0	P	0	0	gene	taxon:6087	26042016	IPR_BLAST
Hydra vulgaris IND-PUNE	db.XP_012564750.1	XP_012564750.1	0	GO:0016020	PMID:0000000	ISO	0	C	0	0	gene	taxon:6087	26042016	IPR_BLAST
Hydra vulgaris IND-PUNE	db.XP_012564750.1	XP_012564750.1	0	GO:0005515	PMID:0000000	ISO	0	F	0	0	gene	taxon:6087	26042016	IPR_BLAST
Hydra vulgaris IND-PUNE	db.DENV_186470_XP_002164574.2	DENV_186470_XP_002164574.2	0	GO:0016787	PMID:0000000	ISO	0	F	0	0	gene	taxon:6087	26042016	IPR_BLAST
Hydra vulgaris IND-PUNE	db.DENV_167498	DENV_167498	0	GO:0005515	PMID:0000000	ISO	0	F	0	0	gene	taxon:6087	26042016	IPR_BLAST
Hydra vulgaris IND-PUNE	db.DENV_062354	DENV_062354	0	GO:0016021	PMID:0000000	ISO	0	C	0	0	gene	taxon:6087	26042016	IPR_BLAST
Hydra vulgaris IND-PUNE	db.XP_012553887.1_DENV_131278	XP_012553887.1_DENV_131278	0	GO:0016021	PMID:0000000	ISO	0	C	0	0	gene	taxon:6087	26042016	IPR_BLAST
Hydra vulgaris IND-PUNE	db.XP_012553887.1_DENV_131278	XP_012553887.1_DENV_131278	0	GO:0055085	PMID:0000000	ISO	0	P	0	0	gene	taxon:6087	26042016	IPR_BLAST
Hydra vulgaris IND-PUNE	db.DENV_188438	DENV_188438	0	GO:0046872	PMID:0000000	ISO	0	F	0	0	gene	taxon:6087	26042016	IPR_BLAST
Hydra vulgaris IND-PUNE	db.DENV_149323_XP_004211500.2	DENV_149323_XP_004211500.2	0	GO:0008237	PMID:0000000	ISO	0	F	0	0	gene	taxon:6087	26042016	IPR_BLAST
Hydra vulgaris IND-PUNE	db.DENV_149323_XP_004211500.2	DENV_149323_XP_004211500.2	0	GO:0008270	PMID:0000000	ISO	0	F	0	0	gene	taxon:6087	26042016	IPR_BLAST
Hydra vulgaris IND-PUNE	db.DENV_076755	DENV_076755	0	GO:0016021	PMID:0000000	ISO	0	C	0	0	gene	taxon:6087	26042016	IPR_BLAST
Hydra vulgaris IND-PUNE	db.DENV_076677_XP_012560865.1	DENV_076677_XP_012560865.1	0	GO:0016740	PMID:0000000	ISO	0	F	0	0	gene	taxon:6087	26042016	IPR_BLAST
Hydra vulgaris IND-PUNE	db.DENV_076677_XP_012560865.1	DENV_076677_XP_012560865.1	0	GO:0008168	PMID:0000000	ISO	0	F	0	0	gene	taxon:6087	26042016	IPR_BLAST
Hydra vulgaris IND-PUNE	db.DENV_055849_XP_012553931.1	DENV_055849_XP_012553931.1	0	GO:0004930	PMID:0000000	ISO	0	F	0	0	gene	taxon:6087	26042016	IPR_BLAST
Hydra vulgaris IND-PUNE	db.DENV_055849_XP_012553931.1	DENV_055849_XP_012553931.1	0	GO:0007186	PMID:0000000	ISO	0	P	0	0	gene	taxon:6087	26042016	IPR_BLAST
Hydra vulgaris IND-PUNE	db.DENV_055849_XP_012553931.1	DENV_055849_XP_012553931.1	0	GO:0016021	PMID:0000000	ISO	0	C	0	0	gene	taxon:6087	26042016	IPR_BLAST
Hydra vulgaris IND-PUNE	db.XP_012563102.1_DENV_040645	XP_012563102.1_DENV_040645	0	GO:0005515	PMID:0000000	ISO	0	F	0	0	gene	taxon:6087	26042016	IPR_BLAST
Hydra vulgaris IND-PUNE	db.XP_012563102.1_DENV_040645	XP_012563102.1_DENV_040645	0	GO:0016021	PMID:0000000	ISO	0	C	0	0	gene	taxon:6087	26042016	IPR_BLAST
Hydra vulgaris IND-PUNE	db.DENV_045186_XP_012565650.1	DENV_045186_XP_012565650.1	0	GO:0005525	PMID:0000000	ISO	0	F	0	0	gene	taxon:6087	26042016	IPR_BLAST
Hydra vulgaris IND-PUNE	db.DENV_045186_XP_012565650.1	DENV_045186_XP_012565650.1	0	GO:0005622	PMID:0000000	ISO	0	C	0	0	gene	taxon:6087	26042016	IPR_BLAST
Hydra vulgaris IND-PUNE	db.DENV_045186_XP_012565650.1	DENV_045186_XP_012565650.1	0	GO:0007264	PMID:0000000	ISO	0	P	0	0	gene	taxon:6087	26042016	IPR_BLAST
Hydra vulgaris IND-PUNE	db.DENV_132860_XP_012560139.1	DENV_132860_XP_012560139.1	0	GO:0005581	PMID:0000000	ISO	0	C	0	0	gene	taxon:6087	26042016	IPR_BLAST
Hydra vulgaris IND-PUNE	db.DENV_067258_XP_002156520.1	DENV_067258_XP_002156520.1	0	GO:0032006	PMID:0000000	ISO	0	P	0	0	gene	taxon:6087	26042016	IPR_BLAST
Hydra vulgaris IND-PUNE	db.DENV_067258_XP_002156520.1	DENV_067258_XP_002156520.1	0	GO:0016021	PMID:0000000	ISO	0	C	0	0	gene	taxon:6087	26042016	IPR_BLAST
Hydra vulgaris IND-PUNE	db.DENV_076565_XP_012554208.1	DENV_076565_XP_012554208.1	0	GO:0016021	PMID:0000000	ISO	0	C	0	0	gene	taxon:6087	26042016	IPR_BLAST
Hydra vulgaris IND-PUNE	db.DENV_076565_XP_012554208.1	DENV_076565_XP_012554208.1	0	GO:0055085	PMID:0000000	ISO	0	P	0	0	gene	taxon:6087	26042016	IPR_BLAST
Hydra vulgaris IND-PUNE	db.XP_012555670.1_DENV_155154	XP_012555670.1_DENV_155154	0	GO:0006281	PMID:0000000	ISO	0	P	0	0	gene	taxon:6087	26042016	IPR_BLAST
Hydra vulgaris IND-PUNE	db.XP_012561535.1_DENV_170748	XP_012561535.1_DENV_170748	0	GO:0005515	PMID:0000000	ISO	0	F	0	0	gene	taxon:6087	26042016	IPR_BLAST
Hydra vulgaris IND-PUNE	db.XP_012560116.1	XP_012560116.1	0	GO:0046983	PMID:0000000	ISO	0	F	0	0	gene	taxon:6087	26042016	IPR_BLAST
Hydra vulgaris IND-PUNE	db.XP_012555186.1	XP_012555186.1	0	GO:0003676	PMID:0000000	ISO	0	F	0	0	gene	taxon:6087	26042016	IPR_BLAST
Hydra vulgaris IND-PUNE	db.DENV_183220	DENV_183220	0	GO:0004871	PMID:0000000	ISO	0	F	0	0	gene	taxon:6087	26042016	IPR_BLAST
Hydra vulgaris IND-PUNE	db.DENV_183220	DENV_183220	0	GO:0005834	PMID:0000000	ISO	0	C	0	0	gene	taxon:6087	26042016	IPR_BLAST
Hydra vulgaris IND-PUNE	db.DENV_183220	DENV_183220	0	GO:0007186	PMID:0000000	ISO	0	P	0	0	gene	taxon:6087	26042016	IPR_BLAST
Hydra vulgaris IND-PUNE	db.XP_002160050.2_DENV_148527	XP_002160050.2_DENV_148527	0	GO:0016020	PMID:0000000	ISO	0	C	0	0	gene	taxon:6087	26042016	IPR_BLAST
Hydra vulgaris IND-PUNE	db.DENV_088904_XP_002157013.2	DENV_088904_XP_002157013.2	0	GO:0031083	PMID:0000000	ISO	0	C	0	0	gene	taxon:6087	26042016	IPR_BLAST
Hydra vulgaris IND-PUNE	db.DENV_066934_XP_002159524.1	DENV_066934_XP_002159524.1	0	GO:0003746	PMID:0000000	ISO	0	F	0	0	gene	taxon:6087	26042016	IPR_BLAST
Hydra vulgaris IND-PUNE	db.DENV_066934_XP_002159524.1	DENV_066934_XP_002159524.1	0	GO:0005525	PMID:0000000	ISO	0	F	0	0	gene	taxon:6087	26042016	IPR_BLAST
Hydra vulgaris IND-PUNE	db.DENV_066934_XP_002159524.1	DENV_066934_XP_002159524.1	0	GO:0005622	PMID:0000000	ISO	0	C	0	0	gene	taxon:6087	26042016	IPR_BLAST
Hydra vulgaris IND-PUNE	db.DENV_066934_XP_002159524.1	DENV_066934_XP_002159524.1	0	GO:0006414	PMID:0000000	ISO	0	P	0	0	gene	taxon:6087	26042016	IPR_BLAST
Hydra vulgaris IND-PUNE	db.DENV_066934_XP_002159524.1	DENV_066934_XP_002159524.1	0	GO:0003924	PMID:0000000	ISO	0	F	0	0	gene	taxon:6087	26042016	IPR_BLAST
Hydra vulgaris IND-PUNE	db.XP_012554991.1_DENV_170601	XP_012554991.1_DENV_170601	0	GO:0003824	PMID:0000000	ISO	0	F	0	0	gene	taxon:6087	26042016	IPR_BLAST
Hydra vulgaris IND-PUNE	db.XP_012554991.1_DENV_170601	XP_012554991.1_DENV_170601	0	GO:0008152	PMID:0000000	ISO	0	P	0	0	gene	taxon:6087	26042016	IPR_BLAST
Hydra vulgaris IND-PUNE	db.XP_012554991.1_DENV_170601	XP_012554991.1_DENV_170601	0	GO:0046912	PMID:0000000	ISO	0	F	0	0	gene	taxon:6087	26042016	IPR_BLAST
Hydra vulgaris IND-PUNE	db.XP_012554991.1_DENV_170601	XP_012554991.1_DENV_170601	0	GO:0048037	PMID:0000000	ISO	0	F	0	0	gene	taxon:6087	26042016	IPR_BLAST
Hydra vulgaris IND-PUNE	db.XP_012554991.1_DENV_170601	XP_012554991.1_DENV_170601	0	GO:0005524	PMID:0000000	ISO	0	F	0	0	gene	taxon:6087	26042016	IPR_BLAST
Hydra vulgaris IND-PUNE	db.XP_012554991.1_DENV_170601	XP_012554991.1_DENV_170601	0	GO:0003878	PMID:0000000	ISO	0	F	0	0	gene	taxon:6087	26042016	IPR_BLAST
Hydra vulgaris IND-PUNE	db.XP_012554991.1_DENV_170601	XP_012554991.1_DENV_170601	0	GO:0006085	PMID:0000000	ISO	0	P	0	0	gene	taxon:6087	26042016	IPR_BLAST
Hydra vulgaris IND-PUNE	db.XP_012554991.1_DENV_170601	XP_012554991.1_DENV_170601	0	GO:0006101	PMID:0000000	ISO	0	P	0	0	gene	taxon:6087	26042016	IPR_BLAST
Hydra vulgaris IND-PUNE	db.XP_012554028.1_DENV_048053	XP_012554028.1_DENV_048053	0	GO:0004198	PMID:0000000	ISO	0	F	0	0	gene	taxon:6087	26042016	IPR_BLAST
Hydra vulgaris IND-PUNE	db.XP_012554028.1_DENV_048053	XP_012554028.1_DENV_048053	0	GO:0005622	PMID:0000000	ISO	0	C	0	0	gene	taxon:6087	26042016	IPR_BLAST
Hydra vulgaris IND-PUNE	db.XP_012554028.1_DENV_048053	XP_012554028.1_DENV_048053	0	GO:0006508	PMID:0000000	ISO	0	P	0	0	gene	taxon:6087	26042016	IPR_BLAST
Hydra vulgaris IND-PUNE	db.XP_012554028.1_DENV_048053	XP_012554028.1_DENV_048053	0	GO:0005515	PMID:0000000	ISO	0	F	0	0	gene	taxon:6087	26042016	IPR_BLAST
Hydra vulgaris IND-PUNE	db.XP_012557975.1	XP_012557975.1	0	GO:0016491	PMID:0000000	ISO	0	F	0	0	gene	taxon:6087	26042016	IPR_BLAST
Hydra vulgaris IND-PUNE	db.XP_012557975.1	XP_012557975.1	0	GO:0055114	PMID:0000000	ISO	0	P	0	0	gene	taxon:6087	26042016	IPR_BLAST
Hydra vulgaris IND-PUNE	db.XP_012556535.1	XP_012556535.1	0	GO:0006506	PMID:0000000	ISO	0	P	0	0	gene	taxon:6087	26042016	IPR_BLAST
Hydra vulgaris IND-PUNE	db.XP_012556535.1	XP_012556535.1	0	GO:0016021	PMID:0000000	ISO	0	C	0	0	gene	taxon:6087	26042016	IPR_BLAST
Hydra vulgaris IND-PUNE	db.XP_012556535.1	XP_012556535.1	0	GO:0017176	PMID:0000000	ISO	0	F	0	0	gene	taxon:6087	26042016	IPR_BLAST
Hydra vulgaris IND-PUNE	db.XP_012555239.1	XP_012555239.1	0	GO:0005515	PMID:0000000	ISO	0	F	0	0	gene	taxon:6087	26042016	IPR_BLAST
Hydra vulgaris IND-PUNE	db.XP_012555239.1	XP_012555239.1	0	GO:0007165	PMID:0000000	ISO	0	P	0	0	gene	taxon:6087	26042016	IPR_BLAST
Hydra vulgaris IND-PUNE	db.DENV_053624	DENV_053624	0	GO:0005737	PMID:0000000	ISO	0	C	0	0	gene	taxon:6087	26042016	IPR_BLAST
Hydra vulgaris IND-PUNE	db.DENV_053624	DENV_053624	0	GO:0004397	PMID:0000000	ISO	0	F	0	0	gene	taxon:6087	26042016	IPR_BLAST
Hydra vulgaris IND-PUNE	db.DENV_053624	DENV_053624	0	GO:0019556	PMID:0000000	ISO	0	P	0	0	gene	taxon:6087	26042016	IPR_BLAST
Hydra vulgaris IND-PUNE	db.DENV_053624	DENV_053624	0	GO:0019557	PMID:0000000	ISO	0	P	0	0	gene	taxon:6087	26042016	IPR_BLAST
Hydra vulgaris IND-PUNE	db.DENV_098560	DENV_098560	0	GO:0046872	PMID:0000000	ISO	0	F	0	0	gene	taxon:6087	26042016	IPR_BLAST
Hydra vulgaris IND-PUNE	db.DENV_043100	DENV_043100	0	GO:0016874	PMID:0000000	ISO	0	F	0	0	gene	taxon:6087	26042016	IPR_BLAST
Hydra vulgaris IND-PUNE	db.DENV_043100	DENV_043100	0	GO:0008270	PMID:0000000	ISO	0	F	0	0	gene	taxon:6087	26042016	IPR_BLAST
Hydra vulgaris IND-PUNE	db.XP_004209366.1	XP_004209366.1	0	GO:0003677	PMID:0000000	ISO	0	F	0	0	gene	taxon:6087	26042016	IPR_BLAST
Hydra vulgaris IND-PUNE	db.XP_004209366.1	XP_004209366.1	0	GO:0006313	PMID:0000000	ISO	0	P	0	0	gene	taxon:6087	26042016	IPR_BLAST
Hydra vulgaris IND-PUNE	db.XP_004209366.1	XP_004209366.1	0	GO:0015074	PMID:0000000	ISO	0	P	0	0	gene	taxon:6087	26042016	IPR_BLAST
Hydra vulgaris IND-PUNE	db.DENV_187101	DENV_187101	0	GO:0005622	PMID:0000000	ISO	0	C	0	0	gene	taxon:6087	26042016	IPR_BLAST
Hydra vulgaris IND-PUNE	db.DENV_187101	DENV_187101	0	GO:0006810	PMID:0000000	ISO	0	P	0	0	gene	taxon:6087	26042016	IPR_BLAST
Hydra vulgaris IND-PUNE	db.DENV_187101	DENV_187101	0	GO:0046872	PMID:0000000	ISO	0	F	0	0	gene	taxon:6087	26042016	IPR_BLAST
Hydra vulgaris IND-PUNE	db.DENV_197627	DENV_197627	0	GO:0016021	PMID:0000000	ISO	0	C	0	0	gene	taxon:6087	26042016	IPR_BLAST
Hydra vulgaris IND-PUNE	db.XP_012560954.1	XP_012560954.1	0	GO:0004601	PMID:0000000	ISO	0	F	0	0	gene	taxon:6087	26042016	IPR_BLAST
Hydra vulgaris IND-PUNE	db.XP_012560954.1	XP_012560954.1	0	GO:0006979	PMID:0000000	ISO	0	P	0	0	gene	taxon:6087	26042016	IPR_BLAST
Hydra vulgaris IND-PUNE	db.XP_012560954.1	XP_012560954.1	0	GO:0020037	PMID:0000000	ISO	0	F	0	0	gene	taxon:6087	26042016	IPR_BLAST
Hydra vulgaris IND-PUNE	db.XP_012560954.1	XP_012560954.1	0	GO:0055114	PMID:0000000	ISO	0	P	0	0	gene	taxon:6087	26042016	IPR_BLAST
Hydra vulgaris IND-PUNE	db.DENV_098564	DENV_098564	0	GO:0008270	PMID:0000000	ISO	0	F	0	0	gene	taxon:6087	26042016	IPR_BLAST
Hydra vulgaris IND-PUNE	db.XP_004208304.1_DENV_150628	XP_004208304.1_DENV_150628	0	GO:0003735	PMID:0000000	ISO	0	F	0	0	gene	taxon:6087	26042016	IPR_BLAST
Hydra vulgaris IND-PUNE	db.XP_004208304.1_DENV_150628	XP_004208304.1_DENV_150628	0	GO:0005622	PMID:0000000	ISO	0	C	0	0	gene	taxon:6087	26042016	IPR_BLAST
Hydra vulgaris IND-PUNE	db.XP_004208304.1_DENV_150628	XP_004208304.1_DENV_150628	0	GO:0005840	PMID:0000000	ISO	0	C	0	0	gene	taxon:6087	26042016	IPR_BLAST
Hydra vulgaris IND-PUNE	db.XP_004208304.1_DENV_150628	XP_004208304.1_DENV_150628	0	GO:0006412	PMID:0000000	ISO	0	P	0	0	gene	taxon:6087	26042016	IPR_BLAST
Hydra vulgaris IND-PUNE	db.XP_004208304.1_DENV_150628	XP_004208304.1_DENV_150628	0	GO:0000166	PMID:0000000	ISO	0	F	0	0	gene	taxon:6087	26042016	IPR_BLAST
Hydra vulgaris IND-PUNE	db.XP_012554881.1_DENV_110517	XP_012554881.1_DENV_110517	0	GO:0003676	PMID:0000000	ISO	0	F	0	0	gene	taxon:6087	26042016	IPR_BLAST
Hydra vulgaris IND-PUNE	db.XP_012554881.1_DENV_110517	XP_012554881.1_DENV_110517	0	GO:0005622	PMID:0000000	ISO	0	C	0	0	gene	taxon:6087	26042016	IPR_BLAST
Hydra vulgaris IND-PUNE	db.XP_012554881.1_DENV_110517	XP_012554881.1_DENV_110517	0	GO:0006810	PMID:0000000	ISO	0	P	0	0	gene	taxon:6087	26042016	IPR_BLAST
Hydra vulgaris IND-PUNE	db.XP_012554881.1_DENV_110517	XP_012554881.1_DENV_110517	0	GO:0000166	PMID:0000000	ISO	0	F	0	0	gene	taxon:6087	26042016	IPR_BLAST
Hydra vulgaris IND-PUNE	db.DENV_124053_XP_012553778.1	DENV_124053_XP_012553778.1	0	GO:0005524	PMID:0000000	ISO	0	F	0	0	gene	taxon:6087	26042016	IPR_BLAST
Hydra vulgaris IND-PUNE	db.DENV_124053_XP_012553778.1	DENV_124053_XP_012553778.1	0	GO:0046872	PMID:0000000	ISO	0	F	0	0	gene	taxon:6087	26042016	IPR_BLAST
Hydra vulgaris IND-PUNE	db.XP_004212489.1	XP_004212489.1	0	GO:0005216	PMID:0000000	ISO	0	F	0	0	gene	taxon:6087	26042016	IPR_BLAST
Hydra vulgaris IND-PUNE	db.XP_004212489.1	XP_004212489.1	0	GO:0006811	PMID:0000000	ISO	0	P	0	0	gene	taxon:6087	26042016	IPR_BLAST
Hydra vulgaris IND-PUNE	db.XP_004212489.1	XP_004212489.1	0	GO:0016020	PMID:0000000	ISO	0	C	0	0	gene	taxon:6087	26042016	IPR_BLAST
Hydra vulgaris IND-PUNE	db.XP_004212489.1	XP_004212489.1	0	GO:0055085	PMID:0000000	ISO	0	P	0	0	gene	taxon:6087	26042016	IPR_BLAST
Hydra vulgaris IND-PUNE	db.XP_004212489.1	XP_004212489.1	0	GO:0005245	PMID:0000000	ISO	0	F	0	0	gene	taxon:6087	26042016	IPR_BLAST
Hydra vulgaris IND-PUNE	db.XP_004212489.1	XP_004212489.1	0	GO:0005891	PMID:0000000	ISO	0	C	0	0	gene	taxon:6087	26042016	IPR_BLAST
Hydra vulgaris IND-PUNE	db.XP_004212489.1	XP_004212489.1	0	GO:0070588	PMID:0000000	ISO	0	P	0	0	gene	taxon:6087	26042016	IPR_BLAST
Hydra vulgaris IND-PUNE	db.DENV_093902_XP_012559389.1	DENV_093902_XP_012559389.1	0	GO:0005515	PMID:0000000	ISO	0	F	0	0	gene	taxon:6087	26042016	IPR_BLAST
Hydra vulgaris IND-PUNE	db.DENV_093902_XP_012559389.1	DENV_093902_XP_012559389.1	0	GO:0007165	PMID:0000000	ISO	0	P	0	0	gene	taxon:6087	26042016	IPR_BLAST
Hydra vulgaris IND-PUNE	db.DENV_030849_XP_012563364.1	DENV_030849_XP_012563364.1	0	GO:0004222	PMID:0000000	ISO	0	F	0	0	gene	taxon:6087	26042016	IPR_BLAST
Hydra vulgaris IND-PUNE	db.DENV_030849_XP_012563364.1	DENV_030849_XP_012563364.1	0	GO:0006508	PMID:0000000	ISO	0	P	0	0	gene	taxon:6087	26042016	IPR_BLAST
Hydra vulgaris IND-PUNE	db.DENV_030849_XP_012563364.1	DENV_030849_XP_012563364.1	0	GO:0008270	PMID:0000000	ISO	0	F	0	0	gene	taxon:6087	26042016	IPR_BLAST
Hydra vulgaris IND-PUNE	db.DENV_030849_XP_012563364.1	DENV_030849_XP_012563364.1	0	GO:0004888	PMID:0000000	ISO	0	F	0	0	gene	taxon:6087	26042016	IPR_BLAST
Hydra vulgaris IND-PUNE	db.DENV_030849_XP_012563364.1	DENV_030849_XP_012563364.1	0	GO:0007166	PMID:0000000	ISO	0	P	0	0	gene	taxon:6087	26042016	IPR_BLAST
Hydra vulgaris IND-PUNE	db.DENV_030849_XP_012563364.1	DENV_030849_XP_012563364.1	0	GO:0016020	PMID:0000000	ISO	0	C	0	0	gene	taxon:6087	26042016	IPR_BLAST
Hydra vulgaris IND-PUNE	db.DENV_030849_XP_012563364.1	DENV_030849_XP_012563364.1	0	GO:0004930	PMID:0000000	ISO	0	F	0	0	gene	taxon:6087	26042016	IPR_BLAST
Hydra vulgaris IND-PUNE	db.DENV_030849_XP_012563364.1	DENV_030849_XP_012563364.1	0	GO:0007186	PMID:0000000	ISO	0	P	0	0	gene	taxon:6087	26042016	IPR_BLAST
Hydra vulgaris IND-PUNE	db.DENV_030849_XP_012563364.1	DENV_030849_XP_012563364.1	0	GO:0016021	PMID:0000000	ISO	0	C	0	0	gene	taxon:6087	26042016	IPR_BLAST
Hydra vulgaris IND-PUNE	db.DENV_087108_XP_004209053.1	DENV_087108_XP_004209053.1	0	GO:0015991	PMID:0000000	ISO	0	P	0	0	gene	taxon:6087	26042016	IPR_BLAST
Hydra vulgaris IND-PUNE	db.DENV_087108_XP_004209053.1	DENV_087108_XP_004209053.1	0	GO:0033180	PMID:0000000	ISO	0	C	0	0	gene	taxon:6087	26042016	IPR_BLAST
Hydra vulgaris IND-PUNE	db.DENV_087108_XP_004209053.1	DENV_087108_XP_004209053.1	0	GO:0046961	PMID:0000000	ISO	0	F	0	0	gene	taxon:6087	26042016	IPR_BLAST
Hydra vulgaris IND-PUNE	db.DENV_087108_XP_004209053.1	DENV_087108_XP_004209053.1	0	GO:0034220	PMID:0000000	ISO	0	P	0	0	gene	taxon:6087	26042016	IPR_BLAST
Hydra vulgaris IND-PUNE	db.DENV_181988	DENV_181988	0	GO:0003955	PMID:0000000	ISO	0	F	0	0	gene	taxon:6087	26042016	IPR_BLAST
Hydra vulgaris IND-PUNE	db.DENV_181988	DENV_181988	0	GO:0009507	PMID:0000000	ISO	0	C	0	0	gene	taxon:6087	26042016	IPR_BLAST
Hydra vulgaris IND-PUNE	db.DENV_181988	DENV_181988	0	GO:0019761	PMID:0000000	ISO	0	P	0	0	gene	taxon:6087	26042016	IPR_BLAST
Hydra vulgaris IND-PUNE	db.DENV_181988	DENV_181988	0	GO:0016021	PMID:0000000	ISO	0	C	0	0	gene	taxon:6087	26042016	IPR_BLAST
Hydra vulgaris IND-PUNE	db.DENV_181988	DENV_181988	0	GO:0019288	PMID:0000000	ISO	0	P	0	0	gene	taxon:6087	26042016	IPR_BLAST
Hydra vulgaris IND-PUNE	db.DENV_181988	DENV_181988	0	GO:0000023	PMID:0000000	ISO	0	P	0	0	gene	taxon:6087	26042016	IPR_BLAST
Hydra vulgaris IND-PUNE	db.DENV_181988	DENV_181988	0	GO:0006098	PMID:0000000	ISO	0	P	0	0	gene	taxon:6087	26042016	IPR_BLAST
Hydra vulgaris IND-PUNE	db.DENV_181988	DENV_181988	0	GO:0010207	PMID:0000000	ISO	0	P	0	0	gene	taxon:6087	26042016	IPR_BLAST
Hydra vulgaris IND-PUNE	db.DENV_181988	DENV_181988	0	GO:0019252	PMID:0000000	ISO	0	P	0	0	gene	taxon:6087	26042016	IPR_BLAST
Hydra vulgaris IND-PUNE	db.DENV_071548	DENV_071548	0	GO:0005515	PMID:0000000	ISO	0	F	0	0	gene	taxon:6087	26042016	IPR_BLAST
Hydra vulgaris IND-PUNE	db.XP_012555933.1	XP_012555933.1	0	GO:0006644	PMID:0000000	ISO	0	P	0	0	gene	taxon:6087	26042016	IPR_BLAST
Hydra vulgaris IND-PUNE	db.XP_012555933.1	XP_012555933.1	0	GO:0016746	PMID:0000000	ISO	0	F	0	0	gene	taxon:6087	26042016	IPR_BLAST
Hydra vulgaris IND-PUNE	db.XP_012555933.1	XP_012555933.1	0	GO:0008152	PMID:0000000	ISO	0	P	0	0	gene	taxon:6087	26042016	IPR_BLAST
Hydra vulgaris IND-PUNE	db.DENV_004256	DENV_004256	0	GO:0006777	PMID:0000000	ISO	0	P	0	0	gene	taxon:6087	26042016	IPR_BLAST
Hydra vulgaris IND-PUNE	db.DENV_004256	DENV_004256	0	GO:0005829	PMID:0000000	ISO	0	C	0	0	gene	taxon:6087	26042016	IPR_BLAST
Hydra vulgaris IND-PUNE	db.DENV_004256	DENV_004256	0	GO:0030366	PMID:0000000	ISO	0	F	0	0	gene	taxon:6087	26042016	IPR_BLAST
Hydra vulgaris IND-PUNE	db.DENV_004256	DENV_004256	0	GO:0019008	PMID:0000000	ISO	0	C	0	0	gene	taxon:6087	26042016	IPR_BLAST
Hydra vulgaris IND-PUNE	db.DENV_087250_XP_012561209.1	DENV_087250_XP_012561209.1	0	GO:0004601	PMID:0000000	ISO	0	F	0	0	gene	taxon:6087	26042016	IPR_BLAST
Hydra vulgaris IND-PUNE	db.DENV_087250_XP_012561209.1	DENV_087250_XP_012561209.1	0	GO:0006979	PMID:0000000	ISO	0	P	0	0	gene	taxon:6087	26042016	IPR_BLAST
Hydra vulgaris IND-PUNE	db.DENV_087250_XP_012561209.1	DENV_087250_XP_012561209.1	0	GO:0020037	PMID:0000000	ISO	0	F	0	0	gene	taxon:6087	26042016	IPR_BLAST
Hydra vulgaris IND-PUNE	db.DENV_087250_XP_012561209.1	DENV_087250_XP_012561209.1	0	GO:0055114	PMID:0000000	ISO	0	P	0	0	gene	taxon:6087	26042016	IPR_BLAST
Hydra vulgaris IND-PUNE	db.DENV_029034_XP_012566822.1	DENV_029034_XP_012566822.1	0	GO:0008190	PMID:0000000	ISO	0	F	0	0	gene	taxon:6087	26042016	IPR_BLAST
Hydra vulgaris IND-PUNE	db.DENV_029034_XP_012566822.1	DENV_029034_XP_012566822.1	0	GO:0045947	PMID:0000000	ISO	0	P	0	0	gene	taxon:6087	26042016	IPR_BLAST
Hydra vulgaris IND-PUNE	db.DENV_029034_XP_012566822.1	DENV_029034_XP_012566822.1	0	GO:0003743	PMID:0000000	ISO	0	F	0	0	gene	taxon:6087	26042016	IPR_BLAST
Hydra vulgaris IND-PUNE	db.DENV_171470	DENV_171470	0	GO:0016787	PMID:0000000	ISO	0	F	0	0	gene	taxon:6087	26042016	IPR_BLAST
Hydra vulgaris IND-PUNE	db.DENV_171470	DENV_171470	0	GO:0016021	PMID:0000000	ISO	0	C	0	0	gene	taxon:6087	26042016	IPR_BLAST
Hydra vulgaris IND-PUNE	db.DENV_184090	DENV_184090	0	GO:0016829	PMID:0000000	ISO	0	F	0	0	gene	taxon:6087	26042016	IPR_BLAST
Hydra vulgaris IND-PUNE	db.DENV_116860_XP_012558325.1	DENV_116860_XP_012558325.1	0	GO:0015074	PMID:0000000	ISO	0	P	0	0	gene	taxon:6087	26042016	IPR_BLAST
Hydra vulgaris IND-PUNE	db.DENV_116860_XP_012558325.1	DENV_116860_XP_012558325.1	0	GO:0007186	PMID:0000000	ISO	0	P	0	0	gene	taxon:6087	26042016	IPR_BLAST
Hydra vulgaris IND-PUNE	db.DENV_116860_XP_012558325.1	DENV_116860_XP_012558325.1	0	GO:0005834	PMID:0000000	ISO	0	C	0	0	gene	taxon:6087	26042016	IPR_BLAST
Hydra vulgaris IND-PUNE	db.DENV_116860_XP_012558325.1	DENV_116860_XP_012558325.1	0	GO:0003676	PMID:0000000	ISO	0	F	0	0	gene	taxon:6087	26042016	IPR_BLAST
Hydra vulgaris IND-PUNE	db.DENV_116860_XP_012558325.1	DENV_116860_XP_012558325.1	0	GO:0004871	PMID:0000000	ISO	0	F	0	0	gene	taxon:6087	26042016	IPR_BLAST
Hydra vulgaris IND-PUNE	db.XP_002165418.3_DENV_039593	XP_002165418.3_DENV_039593	0	GO:0004553	PMID:0000000	ISO	0	F	0	0	gene	taxon:6087	26042016	IPR_BLAST
Hydra vulgaris IND-PUNE	db.XP_002165418.3_DENV_039593	XP_002165418.3_DENV_039593	0	GO:0005975	PMID:0000000	ISO	0	P	0	0	gene	taxon:6087	26042016	IPR_BLAST
Hydra vulgaris IND-PUNE	db.XP_002165418.3_DENV_039593	XP_002165418.3_DENV_039593	0	GO:0030246	PMID:0000000	ISO	0	F	0	0	gene	taxon:6087	26042016	IPR_BLAST
Hydra vulgaris IND-PUNE	db.DENV_192411	DENV_192411	0	GO:0032502	PMID:0000000	ISO	0	P	0	0	gene	taxon:6087	26042016	IPR_BLAST
Hydra vulgaris IND-PUNE	db.XP_012565859.1	XP_012565859.1	0	GO:0005515	PMID:0000000	ISO	0	F	0	0	gene	taxon:6087	26042016	IPR_BLAST
Hydra vulgaris IND-PUNE	db.XP_012559489.1	XP_012559489.1	0	GO:0005515	PMID:0000000	ISO	0	F	0	0	gene	taxon:6087	26042016	IPR_BLAST
Hydra vulgaris IND-PUNE	db.XP_012559489.1	XP_012559489.1	0	GO:0007165	PMID:0000000	ISO	0	P	0	0	gene	taxon:6087	26042016	IPR_BLAST
Hydra vulgaris IND-PUNE	db.XP_012559489.1	XP_012559489.1	0	GO:0016021	PMID:0000000	ISO	0	C	0	0	gene	taxon:6087	26042016	IPR_BLAST
Hydra vulgaris IND-PUNE	db.DENV_023956	DENV_023956	0	GO:0005515	PMID:0000000	ISO	0	F	0	0	gene	taxon:6087	26042016	IPR_BLAST
Hydra vulgaris IND-PUNE	db.DENV_023956	DENV_023956	0	GO:0007165	PMID:0000000	ISO	0	P	0	0	gene	taxon:6087	26042016	IPR_BLAST
Hydra vulgaris IND-PUNE	db.DENV_192412	DENV_192412	0	GO:0003677	PMID:0000000	ISO	0	F	0	0	gene	taxon:6087	26042016	IPR_BLAST
Hydra vulgaris IND-PUNE	db.XP_012558870.1_DENV_085139	XP_012558870.1_DENV_085139	0	GO:0005515	PMID:0000000	ISO	0	F	0	0	gene	taxon:6087	26042016	IPR_BLAST
Hydra vulgaris IND-PUNE	db.DENV_166178	DENV_166178	0	GO:0003677	PMID:0000000	ISO	0	F	0	0	gene	taxon:6087	26042016	IPR_BLAST
Hydra vulgaris IND-PUNE	db.DENV_166178	DENV_166178	0	GO:0003899	PMID:0000000	ISO	0	F	0	0	gene	taxon:6087	26042016	IPR_BLAST
Hydra vulgaris IND-PUNE	db.DENV_166178	DENV_166178	0	GO:0006351	PMID:0000000	ISO	0	P	0	0	gene	taxon:6087	26042016	IPR_BLAST
Hydra vulgaris IND-PUNE	db.DENV_166178	DENV_166178	0	GO:0046983	PMID:0000000	ISO	0	F	0	0	gene	taxon:6087	26042016	IPR_BLAST
Hydra vulgaris IND-PUNE	db.DENV_023959	DENV_023959	0	GO:0019904	PMID:0000000	ISO	0	F	0	0	gene	taxon:6087	26042016	IPR_BLAST
Hydra vulgaris IND-PUNE	db.DENV_139519	DENV_139519	0	GO:0003677	PMID:0000000	ISO	0	F	0	0	gene	taxon:6087	26042016	IPR_BLAST
Hydra vulgaris IND-PUNE	db.DENV_139519	DENV_139519	0	GO:0051568	PMID:0000000	ISO	0	P	0	0	gene	taxon:6087	26042016	IPR_BLAST
Hydra vulgaris IND-PUNE	db.DENV_139519	DENV_139519	0	GO:0016575	PMID:0000000	ISO	0	P	0	0	gene	taxon:6087	26042016	IPR_BLAST
Hydra vulgaris IND-PUNE	db.DENV_139519	DENV_139519	0	GO:0008168	PMID:0000000	ISO	0	F	0	0	gene	taxon:6087	26042016	IPR_BLAST
Hydra vulgaris IND-PUNE	db.DENV_139519	DENV_139519	0	GO:0005634	PMID:0000000	ISO	0	C	0	0	gene	taxon:6087	26042016	IPR_BLAST
Hydra vulgaris IND-PUNE	db.DENV_139519	DENV_139519	0	GO:0016491	PMID:0000000	ISO	0	F	0	0	gene	taxon:6087	26042016	IPR_BLAST
Hydra vulgaris IND-PUNE	db.DENV_105963	DENV_105963	0	GO:0006508	PMID:0000000	ISO	0	P	0	0	gene	taxon:6087	26042016	IPR_BLAST
Hydra vulgaris IND-PUNE	db.DENV_105963	DENV_105963	0	GO:0008234	PMID:0000000	ISO	0	F	0	0	gene	taxon:6087	26042016	IPR_BLAST
Hydra vulgaris IND-PUNE	db.DENV_033430_XP_002166379.2	DENV_033430_XP_002166379.2	0	GO:0003677	PMID:0000000	ISO	0	F	0	0	gene	taxon:6087	26042016	IPR_BLAST
Hydra vulgaris IND-PUNE	db.DENV_033430_XP_002166379.2	DENV_033430_XP_002166379.2	0	GO:0003910	PMID:0000000	ISO	0	F	0	0	gene	taxon:6087	26042016	IPR_BLAST
Hydra vulgaris IND-PUNE	db.DENV_033430_XP_002166379.2	DENV_033430_XP_002166379.2	0	GO:0006281	PMID:0000000	ISO	0	P	0	0	gene	taxon:6087	26042016	IPR_BLAST
Hydra vulgaris IND-PUNE	db.DENV_033430_XP_002166379.2	DENV_033430_XP_002166379.2	0	GO:0006310	PMID:0000000	ISO	0	P	0	0	gene	taxon:6087	26042016	IPR_BLAST
Hydra vulgaris IND-PUNE	db.DENV_033430_XP_002166379.2	DENV_033430_XP_002166379.2	0	GO:0005524	PMID:0000000	ISO	0	F	0	0	gene	taxon:6087	26042016	IPR_BLAST
Hydra vulgaris IND-PUNE	db.DENV_033430_XP_002166379.2	DENV_033430_XP_002166379.2	0	GO:0071897	PMID:0000000	ISO	0	P	0	0	gene	taxon:6087	26042016	IPR_BLAST
Hydra vulgaris IND-PUNE	db.DENV_033430_XP_002166379.2	DENV_033430_XP_002166379.2	0	GO:0051103	PMID:0000000	ISO	0	P	0	0	gene	taxon:6087	26042016	IPR_BLAST
Hydra vulgaris IND-PUNE	db.XP_012563764.1	XP_012563764.1	0	GO:0000723	PMID:0000000	ISO	0	P	0	0	gene	taxon:6087	26042016	IPR_BLAST
Hydra vulgaris IND-PUNE	db.XP_012563764.1	XP_012563764.1	0	GO:0003678	PMID:0000000	ISO	0	F	0	0	gene	taxon:6087	26042016	IPR_BLAST
Hydra vulgaris IND-PUNE	db.XP_012563764.1	XP_012563764.1	0	GO:0006281	PMID:0000000	ISO	0	P	0	0	gene	taxon:6087	26042016	IPR_BLAST
Hydra vulgaris IND-PUNE	db.XP_012562324.1	XP_012562324.1	0	GO:0003676	PMID:0000000	ISO	0	F	0	0	gene	taxon:6087	26042016	IPR_BLAST
Hydra vulgaris IND-PUNE	db.XP_012556098.1	XP_012556098.1	0	GO:0006904	PMID:0000000	ISO	0	P	0	0	gene	taxon:6087	26042016	IPR_BLAST
Hydra vulgaris IND-PUNE	db.XP_012556098.1	XP_012556098.1	0	GO:0016192	PMID:0000000	ISO	0	P	0	0	gene	taxon:6087	26042016	IPR_BLAST
Hydra vulgaris IND-PUNE	db.XP_012556098.1	XP_012556098.1	0	GO:0005623	PMID:0000000	ISO	0	C	0	0	gene	taxon:6087	26042016	IPR_BLAST
Hydra vulgaris IND-PUNE	db.DENV_068898	DENV_068898	0	GO:0016579	PMID:0000000	ISO	0	P	0	0	gene	taxon:6087	26042016	IPR_BLAST
Hydra vulgaris IND-PUNE	db.DENV_068898	DENV_068898	0	GO:0004843	PMID:0000000	ISO	0	F	0	0	gene	taxon:6087	26042016	IPR_BLAST
Hydra vulgaris IND-PUNE	db.DENV_091511_XP_002161895.1	DENV_091511_XP_002161895.1	0	GO:0005515	PMID:0000000	ISO	0	F	0	0	gene	taxon:6087	26042016	IPR_BLAST
Hydra vulgaris IND-PUNE	db.DENV_187279_XP_012563840.1	DENV_187279_XP_012563840.1	0	GO:0005525	PMID:0000000	ISO	0	F	0	0	gene	taxon:6087	26042016	IPR_BLAST
Hydra vulgaris IND-PUNE	db.DENV_187279_XP_012563840.1	DENV_187279_XP_012563840.1	0	GO:0007264	PMID:0000000	ISO	0	P	0	0	gene	taxon:6087	26042016	IPR_BLAST
Hydra vulgaris IND-PUNE	db.DENV_187279_XP_012563840.1	DENV_187279_XP_012563840.1	0	GO:0005622	PMID:0000000	ISO	0	C	0	0	gene	taxon:6087	26042016	IPR_BLAST
Hydra vulgaris IND-PUNE	db.DENV_187279_XP_012563840.1	DENV_187279_XP_012563840.1	0	GO:0015031	PMID:0000000	ISO	0	P	0	0	gene	taxon:6087	26042016	IPR_BLAST
Hydra vulgaris IND-PUNE	db.DENV_028168_XP_012557160.1	DENV_028168_XP_012557160.1	0	GO:0000123	PMID:0000000	ISO	0	C	0	0	gene	taxon:6087	26042016	IPR_BLAST
Hydra vulgaris IND-PUNE	db.XP_002159945.1	XP_002159945.1	0	GO:0000439	PMID:0000000	ISO	0	C	0	0	gene	taxon:6087	26042016	IPR_BLAST
Hydra vulgaris IND-PUNE	db.XP_002159945.1	XP_002159945.1	0	GO:0004003	PMID:0000000	ISO	0	F	0	0	gene	taxon:6087	26042016	IPR_BLAST
Hydra vulgaris IND-PUNE	db.XP_002159945.1	XP_002159945.1	0	GO:0005634	PMID:0000000	ISO	0	C	0	0	gene	taxon:6087	26042016	IPR_BLAST
Hydra vulgaris IND-PUNE	db.XP_002159945.1	XP_002159945.1	0	GO:0006289	PMID:0000000	ISO	0	P	0	0	gene	taxon:6087	26042016	IPR_BLAST
Hydra vulgaris IND-PUNE	db.XP_002158649.1	XP_002158649.1	0	GO:0006950	PMID:0000000	ISO	0	P	0	0	gene	taxon:6087	26042016	IPR_BLAST
Hydra vulgaris IND-PUNE	db.DENV_013442	DENV_013442	0	GO:0003676	PMID:0000000	ISO	0	F	0	0	gene	taxon:6087	26042016	IPR_BLAST
Hydra vulgaris IND-PUNE	db.DENV_013442	DENV_013442	0	GO:0005622	PMID:0000000	ISO	0	C	0	0	gene	taxon:6087	26042016	IPR_BLAST
Hydra vulgaris IND-PUNE	db.DENV_013442	DENV_013442	0	GO:0006810	PMID:0000000	ISO	0	P	0	0	gene	taxon:6087	26042016	IPR_BLAST
Hydra vulgaris IND-PUNE	db.DENV_013442	DENV_013442	0	GO:0000166	PMID:0000000	ISO	0	F	0	0	gene	taxon:6087	26042016	IPR_BLAST
Hydra vulgaris IND-PUNE	db.XP_012558743.1	XP_012558743.1	0	GO:0004591	PMID:0000000	ISO	0	F	0	0	gene	taxon:6087	26042016	IPR_BLAST
Hydra vulgaris IND-PUNE	db.XP_012558743.1	XP_012558743.1	0	GO:0030976	PMID:0000000	ISO	0	F	0	0	gene	taxon:6087	26042016	IPR_BLAST
Hydra vulgaris IND-PUNE	db.XP_012558743.1	XP_012558743.1	0	GO:0006099	PMID:0000000	ISO	0	P	0	0	gene	taxon:6087	26042016	IPR_BLAST
Hydra vulgaris IND-PUNE	db.XP_012557303.1	XP_012557303.1	0	GO:0042981	PMID:0000000	ISO	0	P	0	0	gene	taxon:6087	26042016	IPR_BLAST
Hydra vulgaris IND-PUNE	db.XP_012556007.1	XP_012556007.1	0	GO:0004930	PMID:0000000	ISO	0	F	0	0	gene	taxon:6087	26042016	IPR_BLAST
Hydra vulgaris IND-PUNE	db.XP_012556007.1	XP_012556007.1	0	GO:0007186	PMID:0000000	ISO	0	P	0	0	gene	taxon:6087	26042016	IPR_BLAST
Hydra vulgaris IND-PUNE	db.XP_012556007.1	XP_012556007.1	0	GO:0016021	PMID:0000000	ISO	0	C	0	0	gene	taxon:6087	26042016	IPR_BLAST
Hydra vulgaris IND-PUNE	db.XP_004211367.1_DENV_143960	XP_004211367.1_DENV_143960	0	GO:0004970	PMID:0000000	ISO	0	F	0	0	gene	taxon:6087	26042016	IPR_BLAST
Hydra vulgaris IND-PUNE	db.XP_004211367.1_DENV_143960	XP_004211367.1_DENV_143960	0	GO:0016020	PMID:0000000	ISO	0	C	0	0	gene	taxon:6087	26042016	IPR_BLAST
Hydra vulgaris IND-PUNE	db.XP_004211367.1_DENV_143960	XP_004211367.1_DENV_143960	0	GO:0005515	PMID:0000000	ISO	0	F	0	0	gene	taxon:6087	26042016	IPR_BLAST
Hydra vulgaris IND-PUNE	db.XP_012560373.1	XP_012560373.1	0	GO:0005515	PMID:0000000	ISO	0	F	0	0	gene	taxon:6087	26042016	IPR_BLAST
Hydra vulgaris IND-PUNE	db.XP_012560373.1	XP_012560373.1	0	GO:0008270	PMID:0000000	ISO	0	F	0	0	gene	taxon:6087	26042016	IPR_BLAST
Hydra vulgaris IND-PUNE	db.XP_012560373.1	XP_012560373.1	0	GO:0016021	PMID:0000000	ISO	0	C	0	0	gene	taxon:6087	26042016	IPR_BLAST
Hydra vulgaris IND-PUNE	db.XP_012567176.1	XP_012567176.1	0	GO:0003676	PMID:0000000	ISO	0	F	0	0	gene	taxon:6087	26042016	IPR_BLAST
Hydra vulgaris IND-PUNE	db.XP_012560978.1_DENV_125919	XP_012560978.1_DENV_125919	0	GO:0003676	PMID:0000000	ISO	0	F	0	0	gene	taxon:6087	26042016	IPR_BLAST
Hydra vulgaris IND-PUNE	db.XP_012560978.1_DENV_125919	XP_012560978.1_DENV_125919	0	GO:0005524	PMID:0000000	ISO	0	F	0	0	gene	taxon:6087	26042016	IPR_BLAST
Hydra vulgaris IND-PUNE	db.DENV_143046	DENV_143046	0	GO:0004222	PMID:0000000	ISO	0	F	0	0	gene	taxon:6087	26042016	IPR_BLAST
Hydra vulgaris IND-PUNE	db.DENV_151445_XP_012554874.1	DENV_151445_XP_012554874.1	0	GO:0005634	PMID:0000000	ISO	0	C	0	0	gene	taxon:6087	26042016	IPR_BLAST
Hydra vulgaris IND-PUNE	db.DENV_151445_XP_012554874.1	DENV_151445_XP_012554874.1	0	GO:0006352	PMID:0000000	ISO	0	P	0	0	gene	taxon:6087	26042016	IPR_BLAST
Hydra vulgaris IND-PUNE	db.DENV_151445_XP_012554874.1	DENV_151445_XP_012554874.1	0	GO:0051090	PMID:0000000	ISO	0	P	0	0	gene	taxon:6087	26042016	IPR_BLAST
Hydra vulgaris IND-PUNE	db.XP_002162304.1	XP_002162304.1	0	GO:0007034	PMID:0000000	ISO	0	P	0	0	gene	taxon:6087	26042016	IPR_BLAST
Hydra vulgaris IND-PUNE	db.XP_002162304.1	XP_002162304.1	0	GO:0005622	PMID:0000000	ISO	0	C	0	0	gene	taxon:6087	26042016	IPR_BLAST
Hydra vulgaris IND-PUNE	db.XP_012555352.1	XP_012555352.1	0	GO:0003676	PMID:0000000	ISO	0	F	0	0	gene	taxon:6087	26042016	IPR_BLAST
Hydra vulgaris IND-PUNE	db.XP_012555352.1	XP_012555352.1	0	GO:0003677	PMID:0000000	ISO	0	F	0	0	gene	taxon:6087	26042016	IPR_BLAST
Hydra vulgaris IND-PUNE	db.XP_002156078.3	XP_002156078.3	0	GO:0003333	PMID:0000000	ISO	0	P	0	0	gene	taxon:6087	26042016	IPR_BLAST
Hydra vulgaris IND-PUNE	db.XP_002156078.3	XP_002156078.3	0	GO:0015171	PMID:0000000	ISO	0	F	0	0	gene	taxon:6087	26042016	IPR_BLAST
Hydra vulgaris IND-PUNE	db.XP_002156078.3	XP_002156078.3	0	GO:0016020	PMID:0000000	ISO	0	C	0	0	gene	taxon:6087	26042016	IPR_BLAST
Hydra vulgaris IND-PUNE	db.XP_002156078.3	XP_002156078.3	0	GO:0006810	PMID:0000000	ISO	0	P	0	0	gene	taxon:6087	26042016	IPR_BLAST
Hydra vulgaris IND-PUNE	db.XP_002156078.3	XP_002156078.3	0	GO:0055085	PMID:0000000	ISO	0	P	0	0	gene	taxon:6087	26042016	IPR_BLAST
Hydra vulgaris IND-PUNE	db.DENV_108068	DENV_108068	0	GO:0005515	PMID:0000000	ISO	0	F	0	0	gene	taxon:6087	26042016	IPR_BLAST
Hydra vulgaris IND-PUNE	db.DENV_108068	DENV_108068	0	GO:0007165	PMID:0000000	ISO	0	P	0	0	gene	taxon:6087	26042016	IPR_BLAST
Hydra vulgaris IND-PUNE	db.DENV_031364	DENV_031364	0	GO:0005216	PMID:0000000	ISO	0	F	0	0	gene	taxon:6087	26042016	IPR_BLAST
Hydra vulgaris IND-PUNE	db.DENV_031364	DENV_031364	0	GO:0006811	PMID:0000000	ISO	0	P	0	0	gene	taxon:6087	26042016	IPR_BLAST
Hydra vulgaris IND-PUNE	db.DENV_031364	DENV_031364	0	GO:0016020	PMID:0000000	ISO	0	C	0	0	gene	taxon:6087	26042016	IPR_BLAST
Hydra vulgaris IND-PUNE	db.DENV_031364	DENV_031364	0	GO:0055085	PMID:0000000	ISO	0	P	0	0	gene	taxon:6087	26042016	IPR_BLAST
Hydra vulgaris IND-PUNE	db.DENV_179240	DENV_179240	0	GO:0004415	PMID:0000000	ISO	0	F	0	0	gene	taxon:6087	26042016	IPR_BLAST
Hydra vulgaris IND-PUNE	db.DENV_179240	DENV_179240	0	GO:0005975	PMID:0000000	ISO	0	P	0	0	gene	taxon:6087	26042016	IPR_BLAST
Hydra vulgaris IND-PUNE	db.DENV_179240	DENV_179240	0	GO:0016021	PMID:0000000	ISO	0	C	0	0	gene	taxon:6087	26042016	IPR_BLAST
Hydra vulgaris IND-PUNE	db.XP_012566477.1_DENV_003904	XP_012566477.1_DENV_003904	0	GO:0008418	PMID:0000000	ISO	0	F	0	0	gene	taxon:6087	26042016	IPR_BLAST
Hydra vulgaris IND-PUNE	db.DENV_202123_XP_012562591.1	DENV_202123_XP_012562591.1	0	GO:0005525	PMID:0000000	ISO	0	F	0	0	gene	taxon:6087	26042016	IPR_BLAST
Hydra vulgaris IND-PUNE	db.DENV_202123_XP_012562591.1	DENV_202123_XP_012562591.1	0	GO:0005622	PMID:0000000	ISO	0	C	0	0	gene	taxon:6087	26042016	IPR_BLAST
Hydra vulgaris IND-PUNE	db.DENV_202123_XP_012562591.1	DENV_202123_XP_012562591.1	0	GO:0007264	PMID:0000000	ISO	0	P	0	0	gene	taxon:6087	26042016	IPR_BLAST
Hydra vulgaris IND-PUNE	db.DENV_202123_XP_012562591.1	DENV_202123_XP_012562591.1	0	GO:0003924	PMID:0000000	ISO	0	F	0	0	gene	taxon:6087	26042016	IPR_BLAST
Hydra vulgaris IND-PUNE	db.DENV_202123_XP_012562591.1	DENV_202123_XP_012562591.1	0	GO:0005794	PMID:0000000	ISO	0	C	0	0	gene	taxon:6087	26042016	IPR_BLAST
Hydra vulgaris IND-PUNE	db.DENV_202123_XP_012562591.1	DENV_202123_XP_012562591.1	0	GO:0005938	PMID:0000000	ISO	0	C	0	0	gene	taxon:6087	26042016	IPR_BLAST
Hydra vulgaris IND-PUNE	db.DENV_202123_XP_012562591.1	DENV_202123_XP_012562591.1	0	GO:0007049	PMID:0000000	ISO	0	P	0	0	gene	taxon:6087	26042016	IPR_BLAST
Hydra vulgaris IND-PUNE	db.DENV_202123_XP_012562591.1	DENV_202123_XP_012562591.1	0	GO:0051301	PMID:0000000	ISO	0	P	0	0	gene	taxon:6087	26042016	IPR_BLAST
Hydra vulgaris IND-PUNE	db.DENV_202123_XP_012562591.1	DENV_202123_XP_012562591.1	0	GO:0032154	PMID:0000000	ISO	0	C	0	0	gene	taxon:6087	26042016	IPR_BLAST
Hydra vulgaris IND-PUNE	db.DENV_202123_XP_012562591.1	DENV_202123_XP_012562591.1	0	GO:0030866	PMID:0000000	ISO	0	P	0	0	gene	taxon:6087	26042016	IPR_BLAST
Hydra vulgaris IND-PUNE	db.DENV_202123_XP_012562591.1	DENV_202123_XP_012562591.1	0	GO:0005737	PMID:0000000	ISO	0	C	0	0	gene	taxon:6087	26042016	IPR_BLAST
Hydra vulgaris IND-PUNE	db.DENV_202123_XP_012562591.1	DENV_202123_XP_012562591.1	0	GO:0005769	PMID:0000000	ISO	0	C	0	0	gene	taxon:6087	26042016	IPR_BLAST
Hydra vulgaris IND-PUNE	db.DENV_202123_XP_012562591.1	DENV_202123_XP_012562591.1	0	GO:0030139	PMID:0000000	ISO	0	C	0	0	gene	taxon:6087	26042016	IPR_BLAST
Hydra vulgaris IND-PUNE	db.DENV_202123_XP_012562591.1	DENV_202123_XP_012562591.1	0	GO:0005768	PMID:0000000	ISO	0	C	0	0	gene	taxon:6087	26042016	IPR_BLAST
Hydra vulgaris IND-PUNE	db.DENV_202123_XP_012562591.1	DENV_202123_XP_012562591.1	0	GO:0090162	PMID:0000000	ISO	0	P	0	0	gene	taxon:6087	26042016	IPR_BLAST
Hydra vulgaris IND-PUNE	db.DENV_202123_XP_012562591.1	DENV_202123_XP_012562591.1	0	GO:0070062	PMID:0000000	ISO	0	C	0	0	gene	taxon:6087	26042016	IPR_BLAST
Hydra vulgaris IND-PUNE	db.DENV_202123_XP_012562591.1	DENV_202123_XP_012562591.1	0	GO:0031527	PMID:0000000	ISO	0	C	0	0	gene	taxon:6087	26042016	IPR_BLAST
Hydra vulgaris IND-PUNE	db.DENV_202123_XP_012562591.1	DENV_202123_XP_012562591.1	0	GO:0005925	PMID:0000000	ISO	0	C	0	0	gene	taxon:6087	26042016	IPR_BLAST
Hydra vulgaris IND-PUNE	db.DENV_202123_XP_012562591.1	DENV_202123_XP_012562591.1	0	GO:0097284	PMID:0000000	ISO	0	P	0	0	gene	taxon:6087	26042016	IPR_BLAST
Hydra vulgaris IND-PUNE	db.DENV_202123_XP_012562591.1	DENV_202123_XP_012562591.1	0	GO:0001889	PMID:0000000	ISO	0	P	0	0	gene	taxon:6087	26042016	IPR_BLAST
Hydra vulgaris IND-PUNE	db.DENV_202123_XP_012562591.1	DENV_202123_XP_012562591.1	0	GO:0016020	PMID:0000000	ISO	0	C	0	0	gene	taxon:6087	26042016	IPR_BLAST
Hydra vulgaris IND-PUNE	db.DENV_202123_XP_012562591.1	DENV_202123_XP_012562591.1	0	GO:0030496	PMID:0000000	ISO	0	C	0	0	gene	taxon:6087	26042016	IPR_BLAST
Hydra vulgaris IND-PUNE	db.DENV_202123_XP_012562591.1	DENV_202123_XP_012562591.1	0	GO:0043209	PMID:0000000	ISO	0	C	0	0	gene	taxon:6087	26042016	IPR_BLAST
Hydra vulgaris IND-PUNE	db.DENV_202123_XP_012562591.1	DENV_202123_XP_012562591.1	0	GO:0033028	PMID:0000000	ISO	0	P	0	0	gene	taxon:6087	26042016	IPR_BLAST
Hydra vulgaris IND-PUNE	db.DENV_202123_XP_012562591.1	DENV_202123_XP_012562591.1	0	GO:2000171	PMID:0000000	ISO	0	P	0	0	gene	taxon:6087	26042016	IPR_BLAST
Hydra vulgaris IND-PUNE	db.DENV_202123_XP_012562591.1	DENV_202123_XP_012562591.1	0	GO:0005886	PMID:0000000	ISO	0	C	0	0	gene	taxon:6087	26042016	IPR_BLAST
Hydra vulgaris IND-PUNE	db.DENV_202123_XP_012562591.1	DENV_202123_XP_012562591.1	0	GO:0030838	PMID:0000000	ISO	0	P	0	0	gene	taxon:6087	26042016	IPR_BLAST
Hydra vulgaris IND-PUNE	db.DENV_202123_XP_012562591.1	DENV_202123_XP_012562591.1	0	GO:0090004	PMID:0000000	ISO	0	P	0	0	gene	taxon:6087	26042016	IPR_BLAST
Hydra vulgaris IND-PUNE	db.DENV_202123_XP_012562591.1	DENV_202123_XP_012562591.1	0	GO:0047485	PMID:0000000	ISO	0	F	0	0	gene	taxon:6087	26042016	IPR_BLAST
Hydra vulgaris IND-PUNE	db.DENV_202123_XP_012562591.1	DENV_202123_XP_012562591.1	0	GO:0034394	PMID:0000000	ISO	0	P	0	0	gene	taxon:6087	26042016	IPR_BLAST
Hydra vulgaris IND-PUNE	db.DENV_202123_XP_012562591.1	DENV_202123_XP_012562591.1	0	GO:0036010	PMID:0000000	ISO	0	P	0	0	gene	taxon:6087	26042016	IPR_BLAST
Hydra vulgaris IND-PUNE	db.DENV_202123_XP_012562591.1	DENV_202123_XP_012562591.1	0	GO:0015031	PMID:0000000	ISO	0	P	0	0	gene	taxon:6087	26042016	IPR_BLAST
Hydra vulgaris IND-PUNE	db.DENV_202123_XP_012562591.1	DENV_202123_XP_012562591.1	0	GO:0055038	PMID:0000000	ISO	0	C	0	0	gene	taxon:6087	26042016	IPR_BLAST
Hydra vulgaris IND-PUNE	db.DENV_202123_XP_012562591.1	DENV_202123_XP_012562591.1	0	GO:0035020	PMID:0000000	ISO	0	P	0	0	gene	taxon:6087	26042016	IPR_BLAST
Hydra vulgaris IND-PUNE	db.DENV_202123_XP_012562591.1	DENV_202123_XP_012562591.1	0	GO:0060998	PMID:0000000	ISO	0	P	0	0	gene	taxon:6087	26042016	IPR_BLAST
Hydra vulgaris IND-PUNE	db.DENV_202123_XP_012562591.1	DENV_202123_XP_012562591.1	0	GO:0051489	PMID:0000000	ISO	0	P	0	0	gene	taxon:6087	26042016	IPR_BLAST
Hydra vulgaris IND-PUNE	db.DENV_202123_XP_012562591.1	DENV_202123_XP_012562591.1	0	GO:0034143	PMID:0000000	ISO	0	P	0	0	gene	taxon:6087	26042016	IPR_BLAST
Hydra vulgaris IND-PUNE	db.DENV_202123_XP_012562591.1	DENV_202123_XP_012562591.1	0	GO:0001726	PMID:0000000	ISO	0	C	0	0	gene	taxon:6087	26042016	IPR_BLAST
Hydra vulgaris IND-PUNE	db.DENV_202123_XP_012562591.1	DENV_202123_XP_012562591.1	0	GO:0031529	PMID:0000000	ISO	0	P	0	0	gene	taxon:6087	26042016	IPR_BLAST
Hydra vulgaris IND-PUNE	db.DENV_202123_XP_012562591.1	DENV_202123_XP_012562591.1	0	GO:0031996	PMID:0000000	ISO	0	F	0	0	gene	taxon:6087	26042016	IPR_BLAST
Hydra vulgaris IND-PUNE	db.DENV_202123_XP_012562591.1	DENV_202123_XP_012562591.1	0	GO:0016192	PMID:0000000	ISO	0	P	0	0	gene	taxon:6087	26042016	IPR_BLAST
Hydra vulgaris IND-PUNE	db.DENV_202123_XP_012562591.1	DENV_202123_XP_012562591.1	0	GO:0007155	PMID:0000000	ISO	0	P	0	0	gene	taxon:6087	26042016	IPR_BLAST
Hydra vulgaris IND-PUNE	db.DENV_202123_XP_012562591.1	DENV_202123_XP_012562591.1	0	GO:0006928	PMID:0000000	ISO	0	P	0	0	gene	taxon:6087	26042016	IPR_BLAST
Hydra vulgaris IND-PUNE	db.DENV_202123_XP_012562591.1	DENV_202123_XP_012562591.1	0	GO:0048261	PMID:0000000	ISO	0	P	0	0	gene	taxon:6087	26042016	IPR_BLAST
Hydra vulgaris IND-PUNE	db.DENV_202123_XP_012562591.1	DENV_202123_XP_012562591.1	0	GO:0030036	PMID:0000000	ISO	0	P	0	0	gene	taxon:6087	26042016	IPR_BLAST
Hydra vulgaris IND-PUNE	db.DENV_202123_XP_012562591.1	DENV_202123_XP_012562591.1	0	GO:0055037	PMID:0000000	ISO	0	C	0	0	gene	taxon:6087	26042016	IPR_BLAST
Hydra vulgaris IND-PUNE	db.DENV_202123_XP_012562591.1	DENV_202123_XP_012562591.1	0	GO:0031681	PMID:0000000	ISO	0	F	0	0	gene	taxon:6087	26042016	IPR_BLAST
Hydra vulgaris IND-PUNE	db.DENV_202123_XP_012562591.1	DENV_202123_XP_012562591.1	0	GO:0031584	PMID:0000000	ISO	0	P	0	0	gene	taxon:6087	26042016	IPR_BLAST
Hydra vulgaris IND-PUNE	db.DENV_202123_XP_012562591.1	DENV_202123_XP_012562591.1	0	GO:0050432	PMID:0000000	ISO	0	P	0	0	gene	taxon:6087	26042016	IPR_BLAST
Hydra vulgaris IND-PUNE	db.DENV_202123_XP_012562591.1	DENV_202123_XP_012562591.1	0	GO:0042584	PMID:0000000	ISO	0	C	0	0	gene	taxon:6087	26042016	IPR_BLAST
Hydra vulgaris IND-PUNE	db.DENV_129009	DENV_129009	0	GO:0005515	PMID:0000000	ISO	0	F	0	0	gene	taxon:6087	26042016	IPR_BLAST
[truncated: 47,184 more rows]
