# Supplementary material for: Molecular signature of an ancient organizer regulated by Wnt/β-catenin signalling during primary body axis patterning in Hydra
Source: Commun Biol. 2019 Nov 26;2:434. doi: 10.1038/s42003-019-0680-3 (PMC6879750; doi:10.1038/s42003-019-0680-3)
Supplement: Supplementary file 10 — Supplementary Data 8 [file 42003_2019_680_MOESM10_ESM.xlsx]

## Sheet: Supplementary Table 6a
Supplementary Table 6a: Sequences of oligos used for cloning target genes, in situ hybridization probe preparation, qRT-PCR and ChIP qRT-PCR
Name	Sequence
HvWnt3a_full_length_Forward_Primer	ATGGGCACGACGCGTTATAAAGAAAC
HvWnt3a_full_length_Reverse_Primer	CTATTTACAGGTGTATTCAGGCGTCA
HvRx1_full_length_Forward_Primer	ATGAGAGGTTTTACAATTGATG
HvRx1_full_length_Reverse_Primer	TCAGGTTGGGAAATAACAACA
HvGorget_full_length_Forward_Primer	ATGGAGAACTCACAAAGCAAAAGC
HvGorget_full_length_Reverse_Primer	TTAATAAATGTTTGTGCGGTTTTCATGC
HvOtp1_full_length_Forward_Primer	ATGAGAAAGATGCCCAGAC
HvOtp1_full_length_Reverse_Primer	TTATCTAAATATATAATTATTTTCTGGTAC
HvOtx1_full_length_Forward_Primer	ATGAGTTGGTCATACAGCCCTACG
HvOtx1_full_length_Reverse_Primer	TCAAATAGATGATCCATAATTTGTCCA
Primers used for q-RT PCR
Name	Sequence
HvRx1_qPCR_Forward_Primer	CGCAGACATTCCACTTCCTAT
HvRx1_qPCR_Reverse_Primer	TATCTGCTGCCGATGAACAG
HvGorget_qPCR_Forward_Primer	CGACCATCACCGGAAATTAGA
HvGorget_qPCR_Reverse_Primer	GTTCTGCAGCTGAGAGATACTT
Hyβ-catenin_qPCR_Forward_Primer	GTCCTAGCAACCATACTCCTATTC
Hyβ-catenin_qPCR_Reverse_Primer	CTGGACCACGTCTCTGAATATC
Hydra_HistoneH4_qPCR_Forward_Primer	GCGATAACATTCCAAGGCATCAC
Hydra_HistoneH4_qPCR_Reverse_Primer	GTTTCCTCGTAGATAAGCCCTG
Danio_Gsc_qPCR_Forward_Primer	TGCACCTACGTGAAGAGAAGG
Danio_Gsc_qPCR_Reverse_Primer	TCCGGAAGAGTTGTCCATGT
Danio_ntl_qPCR_Forward_Primer	CCTCGGGTTCGTACTGTGAG
Danio_ntl_qPCR_Reverse_Primer	TCCGGAAGAGTTGTCCATGT
Danio_EqPCR_Forward_Primer1alpha_qPCR_Forward_Primer	CTTCTCAGGCTGACTGTGC
Danio_EqPCR_Forward_Primer1alpha_qPCR_Reverse_Primer	ACGATCAGCTGTTTCACTCC
Danio_Noggin_qPCR_Forward_Primer	GACACTTTACCCCTGCTGGA
Danio_Noggin_qPCR_Reverse_Primer	GATGTCTTTGGGCATCATCC
Danio_Bmp1a_qPCR_Forward_Primer	ACCGCATTGTGAATTTAGCC
Danio_Bmp1a_qPCR_Reverse_Primer	TCTCTGGCTACCGCTGAAGT
Danio_Bmp_4_qPCR_Reverse_Primer	ATACCCGAGGAAGGGAAGAA
Danio_Bmp_4_qPCR_Reverse_Primer	TAGTCGAAGCTGACGTGCTG
Danio_Chordin_qPCR_Forward_Primer	TCTGCAAATTCGGGAAAAAC
Danio_Chordin_qPCR_Reverse_Primer	GTTTCTGCAGCTCAGCAGTG
Danio_Wnt3a_qPCR_Forward_Primer	ATGGCAAGCTACCCGATATG
Danio_Wnt3a_qPCR_Reverse_Primer	GGCCACACTAGGCATGATCT
Axin(Danio)_qPCR_Forward_Primer	ACGGCATCCACTTGTTTAGG
Axin(Danio)_qPCR_Reverse_Primer	CTTCGTCACGCAGTCTTTGA
Primers used for ChIP PCR
Name
HvMargin_Region1_Forward_Primer	AATAATGAAGTCGTGAAGAACAAA
HvMargin_Region1_Reverse_Primer	TTGTAACCGAGTAGAAGTTCAAT
HvMargin_Region2_Forward_Primer	GGTTAATGAAAGCAAACATGGGAAA
HvMargin_Region2_Reverse_Primer	GCAATCTTGAACAAACAACGTAACT
HvMargin_Region3_Forward_Primer	ATTATCGGCTGGATAGCTATCACATTTGT
HvMargin_Region3_Reverse_Primer	ttatttatgtTCGACTTATGTTCGAACTTTATTTTGATAtccat
HvMargin_Region4_Forward_Primer	GGTAAGgtttaaaacgtttatttaattcactggtca
HvMargin_Region4_Reverse_Primer	gcacTTACTTTTCTAACCAAACAATACTATTTAACTTGAAAA
Desert_Region_Forward_Primer	GCGATAACATTCCAAGGCATCAC
Desert_Region_Reverse_Primer	GTTTCCTCGTAGATAAGCCCTG

## Sheet: Supplementary Table 6b
Supplementary Table 6b: Sequences of siRNA used for knockdown
Name	Sequence
siHvRx1-1	CGAAATGGAAGAAGACAAA
siHvRx1-2	GGGCGAAGGCCAAGAACAT
siGorget1	CGUAUCUAGGUAUUUCUAACG
siGorget2	AAAUUCUUUGCGCGUUUUCUC
