# Supplementary material for: Molecular signature of an ancient organizer regulated by Wnt/β-catenin signalling during primary body axis patterning in Hydra
Source: Commun Biol. 2019 Nov 26;2:434. doi: 10.1038/s42003-019-0680-3 (PMC6879750; doi:10.1038/s42003-019-0680-3)
Supplement: Supplementary file 11 — Supplementary Data 9 [file 42003_2019_680_MOESM11_ESM.xlsx]

## Sheet: Fig. 3b
Raw Data for Fig. 3b : The no. of tentacles on each polyp has been counted here
Master Control (n=26)	Electroporation Control (n=27)	siGFP (n =81)	siß-catenin (n =76)	siGorget (n= 72)	siRx (n=85)
5	45	24	15	15	38				t- test statistic (two-tailed)
5	34	76	18	42	3				siGFP vs siRx p <0.0001 t=15.01 df=148.6
5	42	38	10	49	7				Electroporation control vs siRx p <0.0001 t=9.32 df=33.89
3	24	52	18	35	10				siGFP vs siB-catenin p <0.0001 t=13.28 df=141.7
4	25	64	17	40	13				Electroporation control vs siB-catenin p <0.0001 t=8.198 df=33.1
6	24	25	15	40	13				siGFP vs siGorget p <0.0001 t=4.574 df=151
4	35	37	14	52	19				Electroporation control vs siB-catenin p = 0.0024 t=3.239 df=39.35
4	74	69	16	31	31
5	46	29	24	35	22
4	50	43	17	30	7
6	37	34	30	39	23
5	70	78	16	41	5
6	47	53	16	62	5
5	22	31	46	30	6
4	32	57	13	20	0
5	40	14	17	33	23
5	35	24	23	15	5
4	32	13	27	30	7
5	92	7	34	50	6
5	31	62	7	25	5
4	59	43	16	28	42
5	35	48	6	25	22
6	44	42	42	37	7
6	40	29	6	7	28
4	47	50	7	24	3
6	62	71	38	28	29
	53	67	13	30	5
		49	14	41	28
		67	8	30	16
		46	17	33	17
		43	22	45	2
		44	22	46	3
		32	23	27	5
		61	61	57	24
		21	14	34	28
		44	12	18	16
		20	8	24	55
		49	5	4	7
		39	12	10	2
		57	10	13	29
		44	13	23	2
		43	11	10	4
		41	8	9	4
		44	19	48	18
		21	16	39	6
		41	5	30	8
		29	7	19	6
		51	7	30	2
		52	15	18	4
		49	7	19	5
		18	9	71	23
		46	31	37	40
		40	13	46	4
		25	7	49	5
		60	22	37	5
		42	11	22	7
		61	9	45	2
		40	9	41	14
		43	12	32	5
		50	10	24	8
		37	9	47	6
		31	25	21	3
		35	16	41	4
		42	13	6	5
		30	11	34	25
		53	9	37	9
		39	16	35	5
		33	8	32	4
		42	11	35	21
		33	11	30	5
		25	6	27	9
		36	8	43	12
		36	11		2
		62	20		5
		35	32		4
		48	10		2
		54			6
		52			13
		25			2
		51			10
		51			30
					13
					3
					12

## Sheet: Fig. 3f
Raw Data for Fig. 3f : The average enrichment of β-catenin occupancy over IgG using q-RT PCR normalised to 0.1% input
	Margin - 1			Margin - 2			Margin - 3			Margin - 4			Desert region
DMSO	0.483	0.573	1.25	0.065	1.132	1.554	0.581	0.389	1.029	0.54	5.857	1.028	1.45	0.08	1.389
ALP	3.826	2.152	6.635	1.136	1.823	4.818	4.906	4.022	1.543	3.698	0.993	1.366	1.302	0.489	2.635
Statistical Test details	p value	t, df		p value	t, df		p value	t, df		p value	t, df		p value	t, df		* denotes p < 0.1
T-test	0.0611	t=2.583 df=4		0.2397	t=1.38 df=4		0.051	t=2.757 df=4		0.8218	t=0.2405 df=4		0.5491	t=0.6535 df=4
F-test	0.0662			0.2664			0.0685			0.3985			0.6758
Average Ct values for the q-RT PCR
		Replicate 1	Replicate 2	Replicate 3
DMSO control IgG	Margin - 1	28.5733	34.6025	30.066
ALP treated IgG	Margin - 1	32.0058	34.4575	32.1641
DMSO control β-catenin IP	Margin - 1	29.6242	35.4062	29.7435
ALP treated β-catenin IP	Margin - 1	30.07	33.3515	29.434
DMSO control 0.1% Input	Margin - 1	20.0346	21.1585	18.3813
ALP treated 0.1% Input	Margin - 1	20.2483	20.705	17.7485
DMSO control IgG	Margin - 2	26.2718	32.0765	31.889
ALP treated IgG	Margin - 2	30.8294	32.032	33.962
DMSO control β-catenin IP	Margin - 2	30.2243	33.1815	31.253
ALP treated β-catenin IP	Margin - 2	30.6451	31.5374	31.6935
DMSO control 0.1% Input	Margin - 2	21.2568	18.9928	20.2623
ALP treated 0.1% Input	Margin - 2	21.4091	18.9223	19.8475
DMSO control IgG	Margin - 3	32.3143	31.7791	35.2887
ALP treated IgG	Margin - 3	34.458	33.414	35.12
DMSO control β-catenin IP	Margin - 3	33.098	33.1425	35.2472
ALP treated β-catenin IP	Margin - 3	32.1634	31.406	34.4945
DMSO control 0.1% Input	Margin - 3	21.6772	18.9792	22.1365
ALP treated 0.1% Input	Margin - 3	21.7542	18.9009	21.187
DMSO control IgG	Margin - 4	30.7518	34.2844	31.1414
ALP treated IgG	Margin - 4	33.1752	32.0244	32.4775
DMSO control β-catenin IP	Margin - 4	31.642	31.7343	31.1012
ALP treated β-catenin IP	Margin - 4	31.2885	32.0348	32.0273
DMSO control 0.1% Input	Margin - 4	21.3481	19.4868	19.2086
ALP treated 0.1% Input	Margin - 4	21.4999	19.3566	18.9056
DMSO control IgG	Desert Region	25.9558	20.9514	22.6131
ALP treated IgG	Desert Region	26.4406	22.9898	23.965
DMSO control β-catenin IP	Desert Region	25.4193	24.6017	22.1393
ALP treated β-catenin IP	Desert Region	26.0597	24.0217	22.5674
DMSO control 0.1% Input	Desert Region	13.7485	13.4909	17.0061
ALP treated 0.1% Input	Desert Region	13.7389	13.638	16.8379

## Sheet: Fig. 4c
Raw Data used for Fig. 4b: The no. of animals and percentage of animals displaying various phenotypes is shown here
No. of animals		Control			Rx			Arx
	Dead	3	4	2	5	3	6	4	2	1
	Normal	37	36	38	1	2	2	2	4	2
	Class I				9	6	2	8	8	12
	Class II				10	11	12	15	13	15
	Class III				15	8	18	11	13	10
% of animals		Control			Rx			Arx
	Dead	7.5	10	5	12.5	10	15	10	5	2.5
	Normal	92.5	90	95	2.5	6.66667	5	5	10	5
	Class I				22.5	20	5	20	20	30
	Class II				25	36.6667	30	37.5	32.5	37.5
	Class III				37.5	26.6667	45	27.5	32.5	25

## Sheet: Fig. 4d
Raw Data for Fig. 4c: Fold change of HvRx1 and HvOtp1 relative to control mRNA injection measured using qRT-PCR is shown here
	HvRx1					t, df	P value (two tailed)		HvOtp1					t, df	P value (two tailed)
axin1	1.203	1.052	1.39	1.474	1.09	t=2.927 df=4	0.0429		1.223	0.775	0.85	0.894	1.54	t=0.3940 df=4	0.7137
gsc	1.04	1.437	1.347	2.194	1.754	t=2.825 df=4	0.0476		1.065	1.49	1.305	1.232	2.317	t=2.193 df=4	0.0933
ntl	1.251	1.932	1.343	2.044	1.703	t=4.178 df=4	0.0139		0.9	1.362	0.934	0.877	1.273	t=0.6735 df=4	0.5375
bmp1a	0.897	1.171	0.824	1.195	0.882	t=0.07919 df=4	0.9407		0.742	0.926	0.585	0.71	0.585	t=4.623 df=4	0.0099
bmp4	1.69	1.859	1.314	1.907	0.816	t=2.536 df=4	0.0642		1.64	1.266	0.965	1.06	0.96	t=1.391 df=4	0.2365
chd	1.387	1.436	1.376	1.327	1.383	t=22.04 df=4	P<0.0001		2.076	1.879	2.142	1.569	2.822	t=5.310 df=4	0.006
nog1	1.369	1.474	1.637	1.711	2.085	t=5.324 df=4	0.006		2.033	1.436	1.878	1.476	2.174	t=5.404 df=4	0.0057
wnt3a	1.161	1.318	0.834	1.286	0.938	t=1.124 df=4	0.3239		1.912	1.263	1.164	1.228	1.495	t=3.014 df=4	0.0394

## Sheet: Supplementary Fig. 7b
Raw Data for Extended Data Fig. 4b: The fold change for the 4 biological replicates of knockdown measured using qRT-PCR data is shown here.
	Knockdown of β-catenin					Knockdown of Margin
	Master Control	ALP + Electroporation	ALP+siGFP	ALP + siß-catenin		Master Control	ALP treated	ALP+siGFP	ALP+Electroporation Control	ALP+siMargin1	ALP+siMargin2	ALP+siMargin1/siMargin2	Electroporation Control	siGFP	siMargin1	siMargin2	siMargin1/siMargin2			Knockdown of Gorget
Replicate 1	1	0.81208	0.862189	0.0517706		1	51.875	27.646	24.736	15.319	16.624	4.493	0.755697	0.499009	0.650177	0.823789	0.683276			Master Control	ALP treated	ALP+siGFP	ALP+Electroporation Control	ALP+siGorget1	ALP+siGorget2	ALP+siGorget1/siGorget2	Electroporation Control	siGFP	siGorget1	siGorget2	siGorget1+siGorget2
Replicate 2	1	1.12225	2.1435	0.336602		1	52.0983	40.1429	35.178	31.92	18.548	23.71								1	1.2067	1.40261	1.1033	0.163554	0.0741	0.054156	0.443755	0.305313	0.032588	0.017056	0.026513
Replicate 3	1	1.59	0.75	0.25		1	47.4166	42.5979	35.23	21.803	19.956	22.512	0.708	1.041	1.452	1.411	1.402			1	1.691	1.936	3.262	0.714	0.296	0.15	0.884	1.218	0.869974	0.769141
Replicate 4	1	1.75	1.53	0.66		1	42.6369	38.128	50.7185			29.1994								1	0.946	1.752	1.843	0.287	0.156	0.172	0.965	1.116	0.263	0.459	0.088
						1	50.9064	47.9311	51.8177			27.7368								1		1.49835	1.78467			0.0238355			0.237	0.371
						1			40.556											1		2.01229	1.81589			0.0449623
						1			54.9827											1		1.82468				0.034537
																				1		1.36878				0.135638
	t- test statistic (two-tailed)							Statistical test - One way ANOVA														Statistical test - One way ANOVA
	ALP + siGFP vs ALP + siβ-catenin p =0.0470 t=2.868 df=3.899							Tukey's multiple comparisons test	Mean Diff.	95.00% CI of diff.	Significant?	Summary	Adjusted P Value	q	DF							Tukey's multiple comparisons test	Mean Diff.	95.00% CI of diff.	Significant?	Summary	Adjusted P Value	q	DF
	Electroporation control vs siB-catenin p =0.0056 t=3.983 df=4.859
								Master Control vs. ALP treated	-47.99	-62.13 to -33.85	Yes	****	<0.0001	16.85	33							Master Control vs. ALP treated	-0.2812	-1.021 to 0.4588	No	ns	0.9853	1.706	40
								Master Control vs. ALP+siGFP	-38.29	-52.43 to -24.15	Yes	****	<0.0001	13.45	33							Master Control vs. ALP+siGFP	-0.685	-1.251 to -0.1193	Yes	*	0.0189	5.436	40
								Master Control vs. ALP+Electroporation Control	-40.89	-53.8 to -27.98	Yes	****	<0.0001	15.73	33							Master Control vs. ALP+Electroporation Control	-0.9618	-1.585 to -0.3386	Yes	***	0.0009	6.929	40
								Master Control vs. ALP+siMargin1	-22.01	-38.68 to -5.35	Yes	**	0.0027	6.56	33							Master Control vs. ALP+siGorget1	0.6118	-0.1282 to 1.352	No	ns	0.3004	3.712	40
								Master Control vs. ALP+siMargin2	-17.38	-34.04 to -0.7125	Yes	*	0.0349	5.178	33							Master Control vs. ALP+siGorget2	0.8246	0.08464 to 1.565	Yes	*	0.042	5.003	40
								Master Control vs. ALP+siMargin1/siMargin2	-20.53	-34.67 to -6.391	Yes	***	0.0007	7.21	33							Master Control vs. ALP+siGorget1/siGorget2	0.9121	0.3464 to 1.478	Yes	***	0.0005	7.239	40
								Master Control vs. Electroporation Control	0.2682	-19.09 to 19.63	No	ns	>0.9999	0.06877	33							Master Control vs. Electroporation Control	0.2357	-0.5042 to 0.9757	No	ns	0.9965	1.43	40
								Master Control vs. siGFP	0.23	-19.13 to 19.59	No	ns	>0.9999	0.05898	33							Master Control vs. siGFP	0.1202	-0.6198 to 0.8602	No	ns	>0.9999	0.7294	40
								Master Control vs. siMargin1	-0.05109	-19.41 to 19.31	No	ns	>0.9999	0.0131	33							Master Control vs. siGorget1	0.6494	-0.01999 to 1.319	No	ns	0.1234	4.355	40
								Master Control vs. siMargin2	-0.1174	-19.48 to 19.24	No	ns	>0.9999	0.03011	33							Master Control vs. siGorget2	0.596	-0.0734 to 1.265	No	ns	0.2077	3.997	40
								Master Control vs. siMargin1/siMargin2	-0.04264	-19.4 to 19.32	No	ns	>0.9999	0.01093	33							Master Control vs. siGorget1+siGorget2	0.9427	0.07861 to 1.807	Yes	ns	0.0505	4.898	40
								ALP treated vs. ALP+siGFP	9.697	-5.575 to 24.97	No	ns	0.5417	3.153	33							ALP treated vs. ALP+siGFP	-0.4037	-1.158 to 0.3505	No	ns	0.8581	2.403	40
								ALP treated vs. ALP+Electroporation Control	7.098	-7.041 to 21.24	No	ns	0.8258	2.493	33							ALP treated vs. ALP+Electroporation Control	-0.6805	-1.479 to 0.1177	No	ns	0.2601	3.827	40
								ALP treated vs. ALP+siMargin1	25.97	8.338 to 43.61	Yes	***	0.0006	7.313	33							ALP treated vs. ALP+siGorget1	0.893	0.0005777 to 1.786	Yes	ns	0.0995	4.492	40
								ALP treated vs. ALP+siMargin2	30.61	12.98 to 48.25	Yes	****	<0.0001	8.619	33							ALP treated vs. ALP+siGorget2	1.106	0.2134 to 1.998	Yes	*	0.0148	5.563	40
								ALP treated vs. ALP+siMargin1/siMargin2	27.46	12.18 to 42.73	Yes	****	<0.0001	8.927	33							ALP treated vs. ALP+siGorget1/siGorget2	1.193	0.4391 to 1.948	Yes	***	0.0006	7.103	40
								ALP treated vs. Electroporation Control	48.25	28.05 to 68.46	Yes	****	<0.0001	11.86	33							ALP treated vs. Electroporation Control	0.517	-0.3755 to 1.409	No	ns	0.7873	2.601	40
								ALP treated vs. siGFP	48.22	28.01 to 68.42	Yes	****	<0.0001	11.85	33							ALP treated vs. siGFP	0.4015	-0.491 to 1.294	No	ns	0.9506	2.02	40
								ALP treated vs. siMargin1	47.94	27.73 to 68.14	Yes	****	<0.0001	11.78	33							ALP treated vs. siGorget1	0.9306	0.09576 to 1.765	Yes	*	0.0419	5.004	40
								ALP treated vs. siMargin2	47.87	27.67 to 68.07	Yes	****	<0.0001	11.76	33							ALP treated vs. siGorget2	0.8772	0.04235 to 1.712	Yes	ns	0.0689	4.717	40
								ALP treated vs. siMargin1/siMargin2	47.94	27.74 to 68.15	Yes	****	<0.0001	11.78	33							ALP treated vs. siGorget1+siGorget2	1.224	0.2262 to 2.222	Yes	*	0.0165	5.507	40
								ALP+siGFP vs. ALP+Electroporation Control	-2.599	-16.74 to 11.54	No	ns	>0.9999	0.9128	33							ALP+siGFP vs. ALP+Electroporation Control	-0.2768	-0.9168 to 0.3632	No	ns	0.9622	1.942	40
								ALP+siGFP vs. ALP+siMargin1	16.28	-1.36 to 33.91	No	ns	0.0927	4.583	33							ALP+siGFP vs. ALP+siGorget1	1.297	0.5425 to 2.051	Yes	***	0.0002	7.718	40
								ALP+siGFP vs. ALP+siMargin2	20.91	3.278 to 38.55	Yes	**	0.0097	5.888	33							ALP+siGFP vs. ALP+siGorget2	1.51	0.7553 to 2.264	Yes	****	<0.0001	8.985	40
								ALP+siGFP vs. ALP+siMargin1/siMargin2	17.76	2.487 to 33.03	Yes	*	0.012	5.774	33							ALP+siGFP vs. ALP+siGorget1/siGorget2	1.597	1.013 to 2.181	Yes	****	<0.0001	12.27	40
								ALP+siGFP vs. Electroporation Control	38.56	18.35 to 58.76	Yes	****	<0.0001	9.476	33							ALP+siGFP vs. Electroporation Control	0.9207	0.1664 to 1.675	Yes	*	0.0174	5.48	40
								ALP+siGFP vs. siGFP	38.52	18.32 to 58.72	Yes	****	<0.0001	9.467	33							ALP+siGFP vs. siGFP	0.8052	0.05091 to 1.559	Yes	ns	0.0606	4.793	40
								ALP+siGFP vs. siMargin1	38.24	18.03 to 58.44	Yes	****	<0.0001	9.398	33							ALP+siGFP vs. siGorget1	1.334	0.6492 to 2.019	Yes	****	<0.0001	8.744	40
								ALP+siGFP vs. siMargin2	38.17	17.97 to 58.38	Yes	****	<0.0001	9.381	33							ALP+siGFP vs. siGorget2	1.281	0.5958 to 1.966	Yes	****	<0.0001	8.394	40
								ALP+siGFP vs. siMargin1/siMargin2	38.25	18.04 to 58.45	Yes	****	<0.0001	9.4	33							ALP+siGFP vs. siGorget1+siGorget2	1.628	0.7513 to 2.504	Yes	****	<0.0001	8.338	40
								ALP+Electroporation Control vs. ALP+siMargin1	18.87	2.211 to 35.54	Yes	*	0.0158	5.624	33							ALP+Electroporation Control vs. ALP+siGorget1	1.574	0.7753 to 2.372	Yes	****	<0.0001	8.85	40
								ALP+Electroporation Control vs. ALP+siMargin2	23.51	6.849 to 40.18	Yes	**	0.0011	7.006	33							ALP+Electroporation Control vs. ALP+siGorget2	1.786	0.9882 to 2.585	Yes	****	<0.0001	10.05	40
								ALP+Electroporation Control vs. ALP+siMargin1/siMargin2	20.36	6.219 to 34.5	Yes	***	0.0008	7.149	33							ALP+Electroporation Control vs. ALP+siGorget1/siGorget2	1.874	1.234 to 2.514	Yes	****	<0.0001	13.14	40
								ALP+Electroporation Control vs. Electroporation Control	41.16	21.8 to 60.52	Yes	****	<0.0001	10.56	33							ALP+Electroporation Control vs. Electroporation Control	1.198	0.3993 to 1.996	Yes	**	0.0013	6.735	40
								ALP+Electroporation Control vs. siGFP	41.12	21.76 to 60.48	Yes	****	<0.0001	10.55	33							ALP+Electroporation Control vs. siGFP	1.082	0.2838 to 1.88	Yes	**	0.0052	6.085	40
								ALP+Electroporation Control vs. siMargin1	40.84	21.48 to 60.2	Yes	****	<0.0001	10.47	33							ALP+Electroporation Control vs. siGorget1	1.611	0.8779 to 2.344	Yes	****	<0.0001	9.865	40
								ALP+Electroporation Control vs. siMargin2	40.77	21.41 to 60.13	Yes	****	<0.0001	10.46	33							ALP+Electroporation Control vs. siGorget2	1.558	0.8245 to 2.291	Yes	****	<0.0001	9.538	40
								ALP+Electroporation Control vs. siMargin1/siMargin2	40.85	21.48 to 60.21	Yes	****	<0.0001	10.48	33							ALP+Electroporation Control vs. siGorget1+siGorget2	1.905	0.99 to 2.819	Yes	****	<0.0001	9.35	40
								ALP+siMargin1 vs. ALP+siMargin2	4.638	-15.08 to 24.35	No	ns	0.9994	1.168	33							ALP+siGorget1 vs. ALP+siGorget2	0.2128	-0.6797 to 1.105	No	ns	0.9998	1.071	40
								ALP+siMargin1 vs. ALP+siMargin1/siMargin2	1.484	-16.15 to 19.12	No	ns	>0.9999	0.4178	33							ALP+siGorget1 vs. ALP+siGorget1/siGorget2	0.3003	-0.454 to 1.055	No	ns	0.9792	1.787	40
								ALP+siMargin1 vs. Electroporation Control	22.28	0.2384 to 44.33	Yes	*	0.0457	5.019	33							ALP+siGorget1 vs. Electroporation Control	-0.3761	-1.269 to 0.5164	No	ns	0.9685	1.892	40
								ALP+siMargin1 vs. siGFP	22.24	0.2002 to 44.29	Yes	*	0.0464	5.011	33							ALP+siGorget1 vs. siGFP	-0.4916	-1.384 to 0.4009	No	ns	0.8347	2.473	40
								ALP+siMargin1 vs. siMargin1	21.96	-0.08087 to 44.01	No	ns	0.0515	4.947	33							ALP+siGorget1 vs. siGorget1	0.03754	-0.7973 to 0.8724	No	ns	>0.9999	0.2019	40
								ALP+siMargin1 vs. siMargin2	21.9	-0.1472 to 43.94	No	ns	0.0528	4.932	33							ALP+siGorget1 vs. siGorget2	-0.01586	-0.8507 to 0.819	No	ns	>0.9999	0.08532	40
								ALP+siMargin1 vs. siMargin1/siMargin2	21.97	-0.07242 to 44.02	No	ns	0.0514	4.949	33							ALP+siGorget1 vs. siGorget1+siGorget2	0.3309	-0.6669 to 1.329	No	ns	0.9951	1.489	40
								ALP+siMargin2 vs. ALP+siMargin1/siMargin2	-3.154	-20.79 to 14.48	No	ns	>0.9999	0.8881	33							ALP+siGorget2 vs. ALP+siGorget1/siGorget2	0.08749	-0.6668 to 0.8418	No	ns	>0.9999	0.5208	40
								ALP+siMargin2 vs. Electroporation Control	17.64	-4.4 to 39.69	No	ns	0.2216	3.974	33							ALP+siGorget2 vs. Electroporation Control	-0.5889	-1.481 to 0.3036	No	ns	0.6291	2.962	40
								ALP+siMargin2 vs. siGFP	17.61	-4.438 to 39.65	No	ns	0.2241	3.966	33							ALP+siGorget2 vs. siGFP	-0.7044	-1.597 to 0.1881	No	ns	0.3657	3.543	40
								ALP+siMargin2 vs. siMargin1	17.32	-4.719 to 39.37	No	ns	0.2431	3.902	33							ALP+siGorget2 vs. siGorget1	-0.1753	-1.01 to 0.6596	No	ns	>0.9999	0.9426	40
								ALP+siMargin2 vs. siMargin2	17.26	-4.785 to 39.3	No	ns	0.2477	3.888	33							ALP+siGorget2 vs. siGorget2	-0.2287	-1.064 to 0.6061	No	ns	0.9991	1.23	40
								ALP+siMargin2 vs. siMargin1/siMargin2	17.33	-4.71 to 39.38	No	ns	0.2425	3.904	33							ALP+siGorget2 vs. siGorget1+siGorget2	0.1181	-0.8797 to 1.116	No	ns	>0.9999	0.5314	40
								ALP+siMargin1/siMargin2 vs. Electroporation Control	20.8	0.5949 to 41	Yes	*	0.039	5.112	33							ALP+siGorget1/siGorget2 vs. Electroporation Control	-0.6764	-1.431 to 0.0779	No	ns	0.1997	4.026	40
								ALP+siMargin1/siMargin2 vs. siGFP	20.76	0.5568 to 40.96	Yes	*	0.0397	5.102	33							ALP+siGorget1/siGorget2 vs. siGFP	-0.7919	-1.546 to -0.03762	Yes	ns	0.0693	4.713	40
								ALP+siMargin1/siMargin2 vs. siMargin1	20.48	0.2757 to 40.68	Yes	*	0.0446	5.033	33							ALP+siGorget1/siGorget2 vs. siGorget1	-0.2628	-0.9479 to 0.4223	No	ns	0.9843	1.722	40
								ALP+siMargin1/siMargin2 vs. siMargin2	20.41	0.2094 to 40.62	Yes	*	0.0459	5.017	33							ALP+siGorget1/siGorget2 vs. siGorget2	-0.3162	-1.001 to 0.3689	No	ns	0.9415	2.072	40
								ALP+siMargin1/siMargin2 vs. siMargin1/siMargin2	20.49	0.2841 to 40.69	Yes	*	0.0445	5.035	33							ALP+siGorget1/siGorget2 vs. siGorget1+siGorget2	0.03062	-0.8458 to 0.907	No	ns	>0.9999	0.1569	40
								Electroporation Control vs. siGFP	-0.03816	-24.19 to 24.11	No	ns	>0.9999	0.007846	33							Electroporation Control vs. siGFP	-0.1155	-1.008 to 0.777	No	ns	>0.9999	0.5811	40
								Electroporation Control vs. siMargin1	-0.3192	-24.47 to 23.83	No	ns	>0.9999	0.06564	33							Electroporation Control vs. siGorget1	0.4136	-0.4212 to 1.248	No	ns	0.9088	2.224	40
								Electroporation Control vs. siMargin2	-0.3855	-24.53 to 23.76	No	ns	>0.9999	0.07928	33							Electroporation Control vs. siGorget2	0.3602	-0.4746 to 1.195	No	ns	0.9628	1.937	40
								Electroporation Control vs. siMargin1/siMargin2	-0.3108	-24.46 to 23.84	No	ns	>0.9999	0.06391	33							Electroporation Control vs. siGorget1+siGorget2	0.707	-0.2908 to 1.705	No	ns	0.5263	3.181	40
								siGFP vs. siMargin1	-0.2811	-24.43 to 23.87	No	ns	>0.9999	0.0578	33							siGFP vs. siGorget1	0.5291	-0.3057 to 1.364	No	ns	0.6829	2.846	40
								siGFP vs. siMargin2	-0.3474	-24.5 to 23.8	No	ns	>0.9999	0.07143	33							siGFP vs. siGorget2	0.4757	-0.3591 to 1.311	No	ns	0.8036	2.558	40
								siGFP vs. siMargin1/siMargin2	-0.2726	-24.42 to 23.88	No	ns	>0.9999	0.05606	33							siGFP vs. siGorget1+siGorget2	0.8225	-0.1753 to 1.82	No	ns	0.3045	3.701	40
								siMargin1 vs. siMargin2	-0.06631	-24.21 to 24.08	No	ns	>0.9999	0.01363	33							siGorget1 vs. siGorget2	-0.05341	-0.8263 to 0.7195	No	ns	>0.9999	0.3102	40
								siMargin1 vs. siMargin1/siMargin2	0.008451	-24.14 to 24.16	No	ns	>0.9999	0.001738	33							siGorget1 vs. siGorget1+siGorget2	0.2934	-0.6532 to 1.24	No	ns	0.9973	1.391	40
								siMargin2 vs. siMargin1/siMargin2	0.07476	-24.07 to 24.22	No	ns	>0.9999	0.01537	33							siGorget2 vs. siGorget1+siGorget2	0.3468	-0.5998 to 1.293	No	ns	0.989	1.645	40
